# Supplementary material for: Chromatin changes in Anopheles gambiae induced by Plasmodium falciparum infection
Source: Epigenetics Chromatin. 2019 Jan 7;12:5. doi: 10.1186/s13072-018-0250-9 (PMC6322293; doi:10.1186/s13072-018-0250-9)
Supplement: Supplementary file 1 — Additional file 1: Table S1. Information on the prevalence of infection (percentage of infected mosquitoes) and the intensity of infection (mean number of oocysts). [file 13072_2018_250_MOESM1_ESM.xlsx]

## Sheet: Infections
Infections	Prevalence*	Intensity**
Infection 1	80-100	20-30
Infection 2	80-100	20-30
*Prevalence is the % of infected mosquitoes
**Intensity of infection refers to the mean number of oocysts in infected mosquitoes
Prevalence and intensity of infection were both measured at day 7 post-blood meal
