# Supplementary material for: Chromatin changes in Anopheles gambiae induced by Plasmodium falciparum infection
Source: Epigenetics Chromatin. 2019 Jan 7;12:5. doi: 10.1186/s13072-018-0250-9 (PMC6322293; doi:10.1186/s13072-018-0250-9)
Supplement: Supplementary file 2 — Additional file 2: Table S2. Summary of RNA-seq and ChIP-seq alignment statistics. [file 13072_2018_250_MOESM2_ESM.xlsx]

## Sheet: Alignment
Alignment statistics
RNA-seq
Sample	Total reads	Reads mapped (left/right)	Aligned pairs filtered (w. Dup)
Infected MFA-1	170562504	47966724 / 51214368	31208998
Infected MFA-2	130707688	45156220 / 48695586	30479361
Control MFA-1	58595542	18373890 / 18913496	12233050
Control MFA-2	56494058	21983492 / 22827932	15597070
ChIP-seq
Infection					Control
Histone mark	Total reads	Reads mapped (alignment rate)	Reads filtered (w. Dup/MAPQ>10)	Quality Score	Total reads	Reads mapped (alignment rate)	Reads filtered (w. Dup/MAPQ>10)	Quality Score
H3K9ac	56464867	39490261 (69.9%)	13225042	>= 30	11494596	8457015 (73.6%)	4578660	>= 30
H3K4me3	85905241	66422594 (77.3%)	27816386	>= 30	12900624	9967484 (77.3%)	6086528	>= 30
H3K9me3	112705126	87440599 (77.6%)	34605272	>= 30	11775033	9517597 (80.8%)	4517547	>= 30
H3K27ac	33766903	26077452 (77.2%)	21647421	>= 30	13321127	10634070 (79.8%)	9033069	>= 30
Input	77022721	47049038 (61.1%)	35817199	>= 30	10376854	7430492 (71.6%)	5717728	>= 30
