# Supplementary material for: Chromatin changes in Anopheles gambiae induced by Plasmodium falciparum infection
Source: Epigenetics Chromatin. 2019 Jan 7;12:5. doi: 10.1186/s13072-018-0250-9 (PMC6322293; doi:10.1186/s13072-018-0250-9)
Supplement: Supplementary file 3 — Additional file 3: Table S3. Set of MACS2 ChIP-seq peaks for each histone modification in the infected and uninfected mosquito tissues. Information on the annotation to genomic features, location, Gene Ontology (GO) terms and data from PFAM and KEGG databases is included. [file 13072_2018_250_MOESM3_ESM.xlsx]

## Sheet: A.Summary MACS2 peaks
Histone modification	Condition	Number of MACS2 peaks	Total
H3K9ac	Infection	2566
	No Infection	3565	6131
H3K27ac	Infection	15897
	No Infection	19320	35217
H3K4me3	Infection	9986
	No Infection	9959	19945
H3K9me3	Infection	18779
	No Infection	18564	37343

## Sheet: B.MACS2 peaks
Chr	Start	End	Annotation	Distance to ATG	Nearest Promoter ID	Histone	Condition	P-value	Q-value	P-value RECAP	Gene Name	Enhancer-like region	PFAM data	GO BP terms	GO CC terms	GO MF terms	KEGG pathways
2R	61176595	61176793	intron (AGAP004671-RA, intron 2 of 12)	454	AGAP004671	H3K4me3	Infected	7.4898e-06	0.000510023	0.00048655	AGAP004671-PA(AgaP_AGAP004671)				GO:0005622~intracellular,GO:0005623~cell,GO:0005634~nucleus,GO:0005635~nuclear envelope,GO:0005643~nuclear pore,GO:0012505~endomembrane system,GO:0031967~organelle envelope,GO:0031975~envelope,GO:0043226~organelle,GO:0043227~membrane-bounded organelle,GO:0043229~intracellular organelle,GO:0043231~intracellular membrane-bounded organelle,GO:0044422~organelle part,GO:0044424~intracellular part,GO:0…	GO:0005215~transporter activity,GO:0005487~nucleocytoplasmic transporter activity,	aga03013:RNA transport,
2R	60784179	60785275	exon (AGAP028490-RA, exon 2 of 3)	928	AGAP028490	H3K4me3	Infected	5.79802e-21	6.33e-18	0
2R	60779312	60780296	exon (AGAP004667-RA, exon 2 of 4)	527	AGAP004667	H3K4me3	Infected	4.32056e-18	3.02e-15	0	AGAP004667-PA(AgaP_AGAP004667)		PF13912:C2H2-type zinc finger,			GO:0003676~nucleic acid binding,GO:0005488~binding,GO:0043167~ion binding,GO:0043169~cation binding,GO:0046872~metal ion binding,GO:0097159~organic cyclic compound binding,GO:1901363~heterocyclic compound binding,
2R	60453934	60454142	Intergenic	-31772	AGAP004664	H3K4me3	Infected	9.78318e-08	1.05e-05	0.000556058	AGAP004664-PA(AgaP_AGAP004664)		PF00046:Homeobox domain,	GO:0006139~nucleobase-containing compound metabolic process,GO:0006355~regulation of transcription, DNA-templated,GO:0006725~cellular aromatic compound metabolic process,GO:0006807~nitrogen compound metabolic process,GO:0008152~metabolic process,GO:0009058~biosynthetic process,GO:0009059~macromolecule biosynthetic process,GO:0009889~regulation of biosynthetic process,GO:0009987~cellular process,G…	GO:0005622~intracellular,GO:0005623~cell,GO:0005634~nucleus,GO:0043226~organelle,GO:0043227~membrane-bounded organelle,GO:0043229~intracellular organelle,GO:0043231~intracellular membrane-bounded organelle,GO:0044424~intracellular part,GO:0044464~cell part,	GO:0003676~nucleic acid binding,GO:0003677~DNA binding,GO:0005488~binding,GO:0043565~sequence-specific DNA binding,GO:0097159~organic cyclic compound binding,GO:1901363~heterocyclic compound binding,
2R	60452791	60453196	Intergenic	-30727	AGAP004664	H3K4me3	Infected	1.04983e-13	3.51e-11	6.95072e-05	AGAP004664-PA(AgaP_AGAP004664)		PF00046:Homeobox domain,	GO:0006139~nucleobase-containing compound metabolic process,GO:0006355~regulation of transcription, DNA-templated,GO:0006725~cellular aromatic compound metabolic process,GO:0006807~nitrogen compound metabolic process,GO:0008152~metabolic process,GO:0009058~biosynthetic process,GO:0009059~macromolecule biosynthetic process,GO:0009889~regulation of biosynthetic process,GO:0009987~cellular process,G…	GO:0005622~intracellular,GO:0005623~cell,GO:0005634~nucleus,GO:0043226~organelle,GO:0043227~membrane-bounded organelle,GO:0043229~intracellular organelle,GO:0043231~intracellular membrane-bounded organelle,GO:0044424~intracellular part,GO:0044464~cell part,	GO:0003676~nucleic acid binding,GO:0003677~DNA binding,GO:0005488~binding,GO:0043565~sequence-specific DNA binding,GO:0097159~organic cyclic compound binding,GO:1901363~heterocyclic compound binding,
2R	60452498	60452736	Intergenic	-30351	AGAP004664	H3K4me3	Infected	6.77798e-05	0.00352411	6.95072e-05	AGAP004664-PA(AgaP_AGAP004664)		PF00046:Homeobox domain,	GO:0006139~nucleobase-containing compound metabolic process,GO:0006355~regulation of transcription, DNA-templated,GO:0006725~cellular aromatic compound metabolic process,GO:0006807~nitrogen compound metabolic process,GO:0008152~metabolic process,GO:0009058~biosynthetic process,GO:0009059~macromolecule biosynthetic process,GO:0009889~regulation of biosynthetic process,GO:0009987~cellular process,G…	GO:0005622~intracellular,GO:0005623~cell,GO:0005634~nucleus,GO:0043226~organelle,GO:0043227~membrane-bounded organelle,GO:0043229~intracellular organelle,GO:0043231~intracellular membrane-bounded organelle,GO:0044424~intracellular part,GO:0044464~cell part,	GO:0003676~nucleic acid binding,GO:0003677~DNA binding,GO:0005488~binding,GO:0043565~sequence-specific DNA binding,GO:0097159~organic cyclic compound binding,GO:1901363~heterocyclic compound binding,
2R	60452190	60452402	Intergenic	-30030	AGAP004664	H3K4me3	Infected	8.16413e-10	1.33e-07	6.95072e-05	AGAP004664-PA(AgaP_AGAP004664)		PF00046:Homeobox domain,	GO:0006139~nucleobase-containing compound metabolic process,GO:0006355~regulation of transcription, DNA-templated,GO:0006725~cellular aromatic compound metabolic process,GO:0006807~nitrogen compound metabolic process,GO:0008152~metabolic process,GO:0009058~biosynthetic process,GO:0009059~macromolecule biosynthetic process,GO:0009889~regulation of biosynthetic process,GO:0009987~cellular process,G…	GO:0005622~intracellular,GO:0005623~cell,GO:0005634~nucleus,GO:0043226~organelle,GO:0043227~membrane-bounded organelle,GO:0043229~intracellular organelle,GO:0043231~intracellular membrane-bounded organelle,GO:0044424~intracellular part,GO:0044464~cell part,	GO:0003676~nucleic acid binding,GO:0003677~DNA binding,GO:0005488~binding,GO:0043565~sequence-specific DNA binding,GO:0097159~organic cyclic compound binding,GO:1901363~heterocyclic compound binding,
2R	60449100	60450375	Intergenic	-27471	AGAP004664	H3K4me3	Infected	1.61849e-12	4.4e-10	6.95072e-05	AGAP004664-PA(AgaP_AGAP004664)		PF00046:Homeobox domain,	GO:0006139~nucleobase-containing compound metabolic process,GO:0006355~regulation of transcription, DNA-templated,GO:0006725~cellular aromatic compound metabolic process,GO:0006807~nitrogen compound metabolic process,GO:0008152~metabolic process,GO:0009058~biosynthetic process,GO:0009059~macromolecule biosynthetic process,GO:0009889~regulation of biosynthetic process,GO:0009987~cellular process,G…	GO:0005622~intracellular,GO:0005623~cell,GO:0005634~nucleus,GO:0043226~organelle,GO:0043227~membrane-bounded organelle,GO:0043229~intracellular organelle,GO:0043231~intracellular membrane-bounded organelle,GO:0044424~intracellular part,GO:0044464~cell part,	GO:0003676~nucleic acid binding,GO:0003677~DNA binding,GO:0005488~binding,GO:0043565~sequence-specific DNA binding,GO:0097159~organic cyclic compound binding,GO:1901363~heterocyclic compound binding,
2R	60448713	60448942	Intergenic	-26561	AGAP004664	H3K4me3	Infected	1.71195e-09	2.67e-07	6.95072e-05	AGAP004664-PA(AgaP_AGAP004664)		PF00046:Homeobox domain,	GO:0006139~nucleobase-containing compound metabolic process,GO:0006355~regulation of transcription, DNA-templated,GO:0006725~cellular aromatic compound metabolic process,GO:0006807~nitrogen compound metabolic process,GO:0008152~metabolic process,GO:0009058~biosynthetic process,GO:0009059~macromolecule biosynthetic process,GO:0009889~regulation of biosynthetic process,GO:0009987~cellular process,G…	GO:0005622~intracellular,GO:0005623~cell,GO:0005634~nucleus,GO:0043226~organelle,GO:0043227~membrane-bounded organelle,GO:0043229~intracellular organelle,GO:0043231~intracellular membrane-bounded organelle,GO:0044424~intracellular part,GO:0044464~cell part,	GO:0003676~nucleic acid binding,GO:0003677~DNA binding,GO:0005488~binding,GO:0043565~sequence-specific DNA binding,GO:0097159~organic cyclic compound binding,GO:1901363~heterocyclic compound binding,
2R	60447879	60448275	Intergenic	-25811	AGAP004664	H3K4me3	Infected	7.14875e-12	1.74e-09	6.95072e-05	AGAP004664-PA(AgaP_AGAP004664)		PF00046:Homeobox domain,	GO:0006139~nucleobase-containing compound metabolic process,GO:0006355~regulation of transcription, DNA-templated,GO:0006725~cellular aromatic compound metabolic process,GO:0006807~nitrogen compound metabolic process,GO:0008152~metabolic process,GO:0009058~biosynthetic process,GO:0009059~macromolecule biosynthetic process,GO:0009889~regulation of biosynthetic process,GO:0009987~cellular process,G…	GO:0005622~intracellular,GO:0005623~cell,GO:0005634~nucleus,GO:0043226~organelle,GO:0043227~membrane-bounded organelle,GO:0043229~intracellular organelle,GO:0043231~intracellular membrane-bounded organelle,GO:0044424~intracellular part,GO:0044464~cell part,	GO:0003676~nucleic acid binding,GO:0003677~DNA binding,GO:0005488~binding,GO:0043565~sequence-specific DNA binding,GO:0097159~organic cyclic compound binding,GO:1901363~heterocyclic compound binding,
2R	60447562	60447816	Intergenic	-25423	AGAP004664	H3K4me3	Infected	7.71863e-08	8.6e-06	6.95072e-05	AGAP004664-PA(AgaP_AGAP004664)		PF00046:Homeobox domain,	GO:0006139~nucleobase-containing compound metabolic process,GO:0006355~regulation of transcription, DNA-templated,GO:0006725~cellular aromatic compound metabolic process,GO:0006807~nitrogen compound metabolic process,GO:0008152~metabolic process,GO:0009058~biosynthetic process,GO:0009059~macromolecule biosynthetic process,GO:0009889~regulation of biosynthetic process,GO:0009987~cellular process,G…	GO:0005622~intracellular,GO:0005623~cell,GO:0005634~nucleus,GO:0043226~organelle,GO:0043227~membrane-bounded organelle,GO:0043229~intracellular organelle,GO:0043231~intracellular membrane-bounded organelle,GO:0044424~intracellular part,GO:0044464~cell part,	GO:0003676~nucleic acid binding,GO:0003677~DNA binding,GO:0005488~binding,GO:0043565~sequence-specific DNA binding,GO:0097159~organic cyclic compound binding,GO:1901363~heterocyclic compound binding,
2R	60445327	60445798	Intergenic	-23296	AGAP004664	H3K4me3	Infected	4.69548e-14	1.66e-11	6.95072e-05	AGAP004664-PA(AgaP_AGAP004664)		PF00046:Homeobox domain,	GO:0006139~nucleobase-containing compound metabolic process,GO:0006355~regulation of transcription, DNA-templated,GO:0006725~cellular aromatic compound metabolic process,GO:0006807~nitrogen compound metabolic process,GO:0008152~metabolic process,GO:0009058~biosynthetic process,GO:0009059~macromolecule biosynthetic process,GO:0009889~regulation of biosynthetic process,GO:0009987~cellular process,G…	GO:0005622~intracellular,GO:0005623~cell,GO:0005634~nucleus,GO:0043226~organelle,GO:0043227~membrane-bounded organelle,GO:0043229~intracellular organelle,GO:0043231~intracellular membrane-bounded organelle,GO:0044424~intracellular part,GO:0044464~cell part,	GO:0003676~nucleic acid binding,GO:0003677~DNA binding,GO:0005488~binding,GO:0043565~sequence-specific DNA binding,GO:0097159~organic cyclic compound binding,GO:1901363~heterocyclic compound binding,
2R	60444232	60445002	Intergenic	-22351	AGAP004664	H3K4me3	Infected	4.67972e-17	2.77e-14	0	AGAP004664-PA(AgaP_AGAP004664)		PF00046:Homeobox domain,	GO:0006139~nucleobase-containing compound metabolic process,GO:0006355~regulation of transcription, DNA-templated,GO:0006725~cellular aromatic compound metabolic process,GO:0006807~nitrogen compound metabolic process,GO:0008152~metabolic process,GO:0009058~biosynthetic process,GO:0009059~macromolecule biosynthetic process,GO:0009889~regulation of biosynthetic process,GO:0009987~cellular process,G…	GO:0005622~intracellular,GO:0005623~cell,GO:0005634~nucleus,GO:0043226~organelle,GO:0043227~membrane-bounded organelle,GO:0043229~intracellular organelle,GO:0043231~intracellular membrane-bounded organelle,GO:0044424~intracellular part,GO:0044464~cell part,	GO:0003676~nucleic acid binding,GO:0003677~DNA binding,GO:0005488~binding,GO:0043565~sequence-specific DNA binding,GO:0097159~organic cyclic compound binding,GO:1901363~heterocyclic compound binding,
2R	60443819	60444182	Intergenic	-21734	AGAP004664	H3K4me3	Infected	1.20784e-09	1.94e-07	0	AGAP004664-PA(AgaP_AGAP004664)		PF00046:Homeobox domain,	GO:0006139~nucleobase-containing compound metabolic process,GO:0006355~regulation of transcription, DNA-templated,GO:0006725~cellular aromatic compound metabolic process,GO:0006807~nitrogen compound metabolic process,GO:0008152~metabolic process,GO:0009058~biosynthetic process,GO:0009059~macromolecule biosynthetic process,GO:0009889~regulation of biosynthetic process,GO:0009987~cellular process,G…	GO:0005622~intracellular,GO:0005623~cell,GO:0005634~nucleus,GO:0043226~organelle,GO:0043227~membrane-bounded organelle,GO:0043229~intracellular organelle,GO:0043231~intracellular membrane-bounded organelle,GO:0044424~intracellular part,GO:0044464~cell part,	GO:0003676~nucleic acid binding,GO:0003677~DNA binding,GO:0005488~binding,GO:0043565~sequence-specific DNA binding,GO:0097159~organic cyclic compound binding,GO:1901363~heterocyclic compound binding,
2R	60442952	60443165	Intergenic	-20792	AGAP004664	H3K4me3	Infected	4.61923e-09	6.54e-07	0	AGAP004664-PA(AgaP_AGAP004664)		PF00046:Homeobox domain,	GO:0006139~nucleobase-containing compound metabolic process,GO:0006355~regulation of transcription, DNA-templated,GO:0006725~cellular aromatic compound metabolic process,GO:0006807~nitrogen compound metabolic process,GO:0008152~metabolic process,GO:0009058~biosynthetic process,GO:0009059~macromolecule biosynthetic process,GO:0009889~regulation of biosynthetic process,GO:0009987~cellular process,G…	GO:0005622~intracellular,GO:0005623~cell,GO:0005634~nucleus,GO:0043226~organelle,GO:0043227~membrane-bounded organelle,GO:0043229~intracellular organelle,GO:0043231~intracellular membrane-bounded organelle,GO:0044424~intracellular part,GO:0044464~cell part,	GO:0003676~nucleic acid binding,GO:0003677~DNA binding,GO:0005488~binding,GO:0043565~sequence-specific DNA binding,GO:0097159~organic cyclic compound binding,GO:1901363~heterocyclic compound binding,
2R	60441737	60442793	Intergenic	-19999	AGAP004664	H3K4me3	Infected	1.50859e-16	8.11e-14	0	AGAP004664-PA(AgaP_AGAP004664)		PF00046:Homeobox domain,	GO:0006139~nucleobase-containing compound metabolic process,GO:0006355~regulation of transcription, DNA-templated,GO:0006725~cellular aromatic compound metabolic process,GO:0006807~nitrogen compound metabolic process,GO:0008152~metabolic process,GO:0009058~biosynthetic process,GO:0009059~macromolecule biosynthetic process,GO:0009889~regulation of biosynthetic process,GO:0009987~cellular process,G…	GO:0005622~intracellular,GO:0005623~cell,GO:0005634~nucleus,GO:0043226~organelle,GO:0043227~membrane-bounded organelle,GO:0043229~intracellular organelle,GO:0043231~intracellular membrane-bounded organelle,GO:0044424~intracellular part,GO:0044464~cell part,	GO:0003676~nucleic acid binding,GO:0003677~DNA binding,GO:0005488~binding,GO:0043565~sequence-specific DNA binding,GO:0097159~organic cyclic compound binding,GO:1901363~heterocyclic compound binding,
2R	60441130	60441637	Intergenic	-19117	AGAP004664	H3K4me3	Infected	8.45999e-08	9.16e-06	0	AGAP004664-PA(AgaP_AGAP004664)		PF00046:Homeobox domain,	GO:0006139~nucleobase-containing compound metabolic process,GO:0006355~regulation of transcription, DNA-templated,GO:0006725~cellular aromatic compound metabolic process,GO:0006807~nitrogen compound metabolic process,GO:0008152~metabolic process,GO:0009058~biosynthetic process,GO:0009059~macromolecule biosynthetic process,GO:0009889~regulation of biosynthetic process,GO:0009987~cellular process,G…	GO:0005622~intracellular,GO:0005623~cell,GO:0005634~nucleus,GO:0043226~organelle,GO:0043227~membrane-bounded organelle,GO:0043229~intracellular organelle,GO:0043231~intracellular membrane-bounded organelle,GO:0044424~intracellular part,GO:0044464~cell part,	GO:0003676~nucleic acid binding,GO:0003677~DNA binding,GO:0005488~binding,GO:0043565~sequence-specific DNA binding,GO:0097159~organic cyclic compound binding,GO:1901363~heterocyclic compound binding,
2R	60440038	60440841	Intergenic	-18173	AGAP004664	H3K4me3	Infected	2.06805e-17	1.29e-14	0	AGAP004664-PA(AgaP_AGAP004664)		PF00046:Homeobox domain,	GO:0006139~nucleobase-containing compound metabolic process,GO:0006355~regulation of transcription, DNA-templated,GO:0006725~cellular aromatic compound metabolic process,GO:0006807~nitrogen compound metabolic process,GO:0008152~metabolic process,GO:0009058~biosynthetic process,GO:0009059~macromolecule biosynthetic process,GO:0009889~regulation of biosynthetic process,GO:0009987~cellular process,G…	GO:0005622~intracellular,GO:0005623~cell,GO:0005634~nucleus,GO:0043226~organelle,GO:0043227~membrane-bounded organelle,GO:0043229~intracellular organelle,GO:0043231~intracellular membrane-bounded organelle,GO:0044424~intracellular part,GO:0044464~cell part,	GO:0003676~nucleic acid binding,GO:0003677~DNA binding,GO:0005488~binding,GO:0043565~sequence-specific DNA binding,GO:0097159~organic cyclic compound binding,GO:1901363~heterocyclic compound binding,
2R	60437774	60439879	Intergenic	-16560	AGAP004664	H3K4me3	Infected	7.6373e-30	3.14e-26	0	AGAP004664-PA(AgaP_AGAP004664)		PF00046:Homeobox domain,	GO:0006139~nucleobase-containing compound metabolic process,GO:0006355~regulation of transcription, DNA-templated,GO:0006725~cellular aromatic compound metabolic process,GO:0006807~nitrogen compound metabolic process,GO:0008152~metabolic process,GO:0009058~biosynthetic process,GO:0009059~macromolecule biosynthetic process,GO:0009889~regulation of biosynthetic process,GO:0009987~cellular process,G…	GO:0005622~intracellular,GO:0005623~cell,GO:0005634~nucleus,GO:0043226~organelle,GO:0043227~membrane-bounded organelle,GO:0043229~intracellular organelle,GO:0043231~intracellular membrane-bounded organelle,GO:0044424~intracellular part,GO:0044464~cell part,	GO:0003676~nucleic acid binding,GO:0003677~DNA binding,GO:0005488~binding,GO:0043565~sequence-specific DNA binding,GO:0097159~organic cyclic compound binding,GO:1901363~heterocyclic compound binding,
2R	60436554	60437603	Intergenic	-14812	AGAP004664	H3K4me3	Infected	2.7217e-14	1.01e-11	0	AGAP004664-PA(AgaP_AGAP004664)		PF00046:Homeobox domain,	GO:0006139~nucleobase-containing compound metabolic process,GO:0006355~regulation of transcription, DNA-templated,GO:0006725~cellular aromatic compound metabolic process,GO:0006807~nitrogen compound metabolic process,GO:0008152~metabolic process,GO:0009058~biosynthetic process,GO:0009059~macromolecule biosynthetic process,GO:0009889~regulation of biosynthetic process,GO:0009987~cellular process,G…	GO:0005622~intracellular,GO:0005623~cell,GO:0005634~nucleus,GO:0043226~organelle,GO:0043227~membrane-bounded organelle,GO:0043229~intracellular organelle,GO:0043231~intracellular membrane-bounded organelle,GO:0044424~intracellular part,GO:0044464~cell part,	GO:0003676~nucleic acid binding,GO:0003677~DNA binding,GO:0005488~binding,GO:0043565~sequence-specific DNA binding,GO:0097159~organic cyclic compound binding,GO:1901363~heterocyclic compound binding,
2R	60435733	60436324	Intergenic	-13762	AGAP004664	H3K4me3	Infected	4.20049e-11	8.83e-09	0	AGAP004664-PA(AgaP_AGAP004664)		PF00046:Homeobox domain,	GO:0006139~nucleobase-containing compound metabolic process,GO:0006355~regulation of transcription, DNA-templated,GO:0006725~cellular aromatic compound metabolic process,GO:0006807~nitrogen compound metabolic process,GO:0008152~metabolic process,GO:0009058~biosynthetic process,GO:0009059~macromolecule biosynthetic process,GO:0009889~regulation of biosynthetic process,GO:0009987~cellular process,G…	GO:0005622~intracellular,GO:0005623~cell,GO:0005634~nucleus,GO:0043226~organelle,GO:0043227~membrane-bounded organelle,GO:0043229~intracellular organelle,GO:0043231~intracellular membrane-bounded organelle,GO:0044424~intracellular part,GO:0044464~cell part,	GO:0003676~nucleic acid binding,GO:0003677~DNA binding,GO:0005488~binding,GO:0043565~sequence-specific DNA binding,GO:0097159~organic cyclic compound binding,GO:1901363~heterocyclic compound binding,
2R	60435284	60435565	Intergenic	-13158	AGAP004664	H3K4me3	Infected	5.82277e-10	9.76e-08	0	AGAP004664-PA(AgaP_AGAP004664)		PF00046:Homeobox domain,	GO:0006139~nucleobase-containing compound metabolic process,GO:0006355~regulation of transcription, DNA-templated,GO:0006725~cellular aromatic compound metabolic process,GO:0006807~nitrogen compound metabolic process,GO:0008152~metabolic process,GO:0009058~biosynthetic process,GO:0009059~macromolecule biosynthetic process,GO:0009889~regulation of biosynthetic process,GO:0009987~cellular process,G…	GO:0005622~intracellular,GO:0005623~cell,GO:0005634~nucleus,GO:0043226~organelle,GO:0043227~membrane-bounded organelle,GO:0043229~intracellular organelle,GO:0043231~intracellular membrane-bounded organelle,GO:0044424~intracellular part,GO:0044464~cell part,	GO:0003676~nucleic acid binding,GO:0003677~DNA binding,GO:0005488~binding,GO:0043565~sequence-specific DNA binding,GO:0097159~organic cyclic compound binding,GO:1901363~heterocyclic compound binding,
2R	60434186	60434870	Intergenic	-12262	AGAP004664	H3K4me3	Infected	7.00874e-15	2.87e-12	0	AGAP004664-PA(AgaP_AGAP004664)		PF00046:Homeobox domain,	GO:0006139~nucleobase-containing compound metabolic process,GO:0006355~regulation of transcription, DNA-templated,GO:0006725~cellular aromatic compound metabolic process,GO:0006807~nitrogen compound metabolic process,GO:0008152~metabolic process,GO:0009058~biosynthetic process,GO:0009059~macromolecule biosynthetic process,GO:0009889~regulation of biosynthetic process,GO:0009987~cellular process,G…	GO:0005622~intracellular,GO:0005623~cell,GO:0005634~nucleus,GO:0043226~organelle,GO:0043227~membrane-bounded organelle,GO:0043229~intracellular organelle,GO:0043231~intracellular membrane-bounded organelle,GO:0044424~intracellular part,GO:0044464~cell part,	GO:0003676~nucleic acid binding,GO:0003677~DNA binding,GO:0005488~binding,GO:0043565~sequence-specific DNA binding,GO:0097159~organic cyclic compound binding,GO:1901363~heterocyclic compound binding,
2R	60432112	60432468	Intergenic	-10024	AGAP004664	H3K4me3	Infected	5.11199e-09	7.21e-07	0.000278029	AGAP004664-PA(AgaP_AGAP004664)		PF00046:Homeobox domain,	GO:0006139~nucleobase-containing compound metabolic process,GO:0006355~regulation of transcription, DNA-templated,GO:0006725~cellular aromatic compound metabolic process,GO:0006807~nitrogen compound metabolic process,GO:0008152~metabolic process,GO:0009058~biosynthetic process,GO:0009059~macromolecule biosynthetic process,GO:0009889~regulation of biosynthetic process,GO:0009987~cellular process,G…	GO:0005622~intracellular,GO:0005623~cell,GO:0005634~nucleus,GO:0043226~organelle,GO:0043227~membrane-bounded organelle,GO:0043229~intracellular organelle,GO:0043231~intracellular membrane-bounded organelle,GO:0044424~intracellular part,GO:0044464~cell part,	GO:0003676~nucleic acid binding,GO:0003677~DNA binding,GO:0005488~binding,GO:0043565~sequence-specific DNA binding,GO:0097159~organic cyclic compound binding,GO:1901363~heterocyclic compound binding,
2R	60431245	60431510	Intergenic	-9111	AGAP004664	H3K4me3	Infected	1.82482e-07	1.84e-05	0.000278029	AGAP004664-PA(AgaP_AGAP004664)		PF00046:Homeobox domain,	GO:0006139~nucleobase-containing compound metabolic process,GO:0006355~regulation of transcription, DNA-templated,GO:0006725~cellular aromatic compound metabolic process,GO:0006807~nitrogen compound metabolic process,GO:0008152~metabolic process,GO:0009058~biosynthetic process,GO:0009059~macromolecule biosynthetic process,GO:0009889~regulation of biosynthetic process,GO:0009987~cellular process,G…	GO:0005622~intracellular,GO:0005623~cell,GO:0005634~nucleus,GO:0043226~organelle,GO:0043227~membrane-bounded organelle,GO:0043229~intracellular organelle,GO:0043231~intracellular membrane-bounded organelle,GO:0044424~intracellular part,GO:0044464~cell part,	GO:0003676~nucleic acid binding,GO:0003677~DNA binding,GO:0005488~binding,GO:0043565~sequence-specific DNA binding,GO:0097159~organic cyclic compound binding,GO:1901363~heterocyclic compound binding,
2R	60427294	60427504	Intergenic	-5133	AGAP004664	H3K4me3	Infected	1.63708e-06	0.000131117	0.000278029	AGAP004664-PA(AgaP_AGAP004664)		PF00046:Homeobox domain,	GO:0006139~nucleobase-containing compound metabolic process,GO:0006355~regulation of transcription, DNA-templated,GO:0006725~cellular aromatic compound metabolic process,GO:0006807~nitrogen compound metabolic process,GO:0008152~metabolic process,GO:0009058~biosynthetic process,GO:0009059~macromolecule biosynthetic process,GO:0009889~regulation of biosynthetic process,GO:0009987~cellular process,G…	GO:0005622~intracellular,GO:0005623~cell,GO:0005634~nucleus,GO:0043226~organelle,GO:0043227~membrane-bounded organelle,GO:0043229~intracellular organelle,GO:0043231~intracellular membrane-bounded organelle,GO:0044424~intracellular part,GO:0044464~cell part,	GO:0003676~nucleic acid binding,GO:0003677~DNA binding,GO:0005488~binding,GO:0043565~sequence-specific DNA binding,GO:0097159~organic cyclic compound binding,GO:1901363~heterocyclic compound binding,
2R	60424438	60424696	Intergenic	-2301	AGAP004664	H3K4me3	Infected	9.04399e-08	9.77e-06	0.000208522	AGAP004664-PA(AgaP_AGAP004664)		PF00046:Homeobox domain,	GO:0006139~nucleobase-containing compound metabolic process,GO:0006355~regulation of transcription, DNA-templated,GO:0006725~cellular aromatic compound metabolic process,GO:0006807~nitrogen compound metabolic process,GO:0008152~metabolic process,GO:0009058~biosynthetic process,GO:0009059~macromolecule biosynthetic process,GO:0009889~regulation of biosynthetic process,GO:0009987~cellular process,G…	GO:0005622~intracellular,GO:0005623~cell,GO:0005634~nucleus,GO:0043226~organelle,GO:0043227~membrane-bounded organelle,GO:0043229~intracellular organelle,GO:0043231~intracellular membrane-bounded organelle,GO:0044424~intracellular part,GO:0044464~cell part,	GO:0003676~nucleic acid binding,GO:0003677~DNA binding,GO:0005488~binding,GO:0043565~sequence-specific DNA binding,GO:0097159~organic cyclic compound binding,GO:1901363~heterocyclic compound binding,
2R	60423934	60424222	Intergenic	-1812	AGAP004664	H3K4me3	Infected	4.67563e-08	5.38e-06	0.000208522	AGAP004664-PA(AgaP_AGAP004664)		PF00046:Homeobox domain,	GO:0006139~nucleobase-containing compound metabolic process,GO:0006355~regulation of transcription, DNA-templated,GO:0006725~cellular aromatic compound metabolic process,GO:0006807~nitrogen compound metabolic process,GO:0008152~metabolic process,GO:0009058~biosynthetic process,GO:0009059~macromolecule biosynthetic process,GO:0009889~regulation of biosynthetic process,GO:0009987~cellular process,G…	GO:0005622~intracellular,GO:0005623~cell,GO:0005634~nucleus,GO:0043226~organelle,GO:0043227~membrane-bounded organelle,GO:0043229~intracellular organelle,GO:0043231~intracellular membrane-bounded organelle,GO:0044424~intracellular part,GO:0044464~cell part,	GO:0003676~nucleic acid binding,GO:0003677~DNA binding,GO:0005488~binding,GO:0043565~sequence-specific DNA binding,GO:0097159~organic cyclic compound binding,GO:1901363~heterocyclic compound binding,
2R	60423361	60423597	Intergenic	-1213	AGAP004664	H3K4me3	Infected	9.1884e-10	1.49e-07	6.95072e-05	AGAP004664-PA(AgaP_AGAP004664)		PF00046:Homeobox domain,	GO:0006139~nucleobase-containing compound metabolic process,GO:0006355~regulation of transcription, DNA-templated,GO:0006725~cellular aromatic compound metabolic process,GO:0006807~nitrogen compound metabolic process,GO:0008152~metabolic process,GO:0009058~biosynthetic process,GO:0009059~macromolecule biosynthetic process,GO:0009889~regulation of biosynthetic process,GO:0009987~cellular process,G…	GO:0005622~intracellular,GO:0005623~cell,GO:0005634~nucleus,GO:0043226~organelle,GO:0043227~membrane-bounded organelle,GO:0043229~intracellular organelle,GO:0043231~intracellular membrane-bounded organelle,GO:0044424~intracellular part,GO:0044464~cell part,	GO:0003676~nucleic acid binding,GO:0003677~DNA binding,GO:0005488~binding,GO:0043565~sequence-specific DNA binding,GO:0097159~organic cyclic compound binding,GO:1901363~heterocyclic compound binding,
2R	60422719	60423185	promoter-TSS (AGAP004664-RA)	-686	AGAP004664	H3K4me3	Infected	7.70992e-09	1.04e-06	6.95072e-05	AGAP004664-PA(AgaP_AGAP004664)		PF00046:Homeobox domain,	GO:0006139~nucleobase-containing compound metabolic process,GO:0006355~regulation of transcription, DNA-templated,GO:0006725~cellular aromatic compound metabolic process,GO:0006807~nitrogen compound metabolic process,GO:0008152~metabolic process,GO:0009058~biosynthetic process,GO:0009059~macromolecule biosynthetic process,GO:0009889~regulation of biosynthetic process,GO:0009987~cellular process,G…	GO:0005622~intracellular,GO:0005623~cell,GO:0005634~nucleus,GO:0043226~organelle,GO:0043227~membrane-bounded organelle,GO:0043229~intracellular organelle,GO:0043231~intracellular membrane-bounded organelle,GO:0044424~intracellular part,GO:0044464~cell part,	GO:0003676~nucleic acid binding,GO:0003677~DNA binding,GO:0005488~binding,GO:0043565~sequence-specific DNA binding,GO:0097159~organic cyclic compound binding,GO:1901363~heterocyclic compound binding,
2R	60421875	60422352	exon (AGAP004664-RA, exon 1 of 5)	153	AGAP004664	H3K4me3	Infected	3.56418e-13	1.09e-10	6.95072e-05	AGAP004664-PA(AgaP_AGAP004664)		PF00046:Homeobox domain,	GO:0006139~nucleobase-containing compound metabolic process,GO:0006355~regulation of transcription, DNA-templated,GO:0006725~cellular aromatic compound metabolic process,GO:0006807~nitrogen compound metabolic process,GO:0008152~metabolic process,GO:0009058~biosynthetic process,GO:0009059~macromolecule biosynthetic process,GO:0009889~regulation of biosynthetic process,GO:0009987~cellular process,G…	GO:0005622~intracellular,GO:0005623~cell,GO:0005634~nucleus,GO:0043226~organelle,GO:0043227~membrane-bounded organelle,GO:0043229~intracellular organelle,GO:0043231~intracellular membrane-bounded organelle,GO:0044424~intracellular part,GO:0044464~cell part,	GO:0003676~nucleic acid binding,GO:0003677~DNA binding,GO:0005488~binding,GO:0043565~sequence-specific DNA binding,GO:0097159~organic cyclic compound binding,GO:1901363~heterocyclic compound binding,
2R	60420926	60421293	exon (AGAP004664-RA, exon 2 of 5)	1157	AGAP004664	H3K4me3	Infected	3.44993e-07	3.28e-05	6.95072e-05	AGAP004664-PA(AgaP_AGAP004664)		PF00046:Homeobox domain,	GO:0006139~nucleobase-containing compound metabolic process,GO:0006355~regulation of transcription, DNA-templated,GO:0006725~cellular aromatic compound metabolic process,GO:0006807~nitrogen compound metabolic process,GO:0008152~metabolic process,GO:0009058~biosynthetic process,GO:0009059~macromolecule biosynthetic process,GO:0009889~regulation of biosynthetic process,GO:0009987~cellular process,G…	GO:0005622~intracellular,GO:0005623~cell,GO:0005634~nucleus,GO:0043226~organelle,GO:0043227~membrane-bounded organelle,GO:0043229~intracellular organelle,GO:0043231~intracellular membrane-bounded organelle,GO:0044424~intracellular part,GO:0044464~cell part,	GO:0003676~nucleic acid binding,GO:0003677~DNA binding,GO:0005488~binding,GO:0043565~sequence-specific DNA binding,GO:0097159~organic cyclic compound binding,GO:1901363~heterocyclic compound binding,
2R	60420590	60420854	intron (AGAP004664-RA, intron 3 of 4)	1544	AGAP004664	H3K4me3	Infected	1.49899e-10	2.84e-08	6.95072e-05	AGAP004664-PA(AgaP_AGAP004664)		PF00046:Homeobox domain,	GO:0006139~nucleobase-containing compound metabolic process,GO:0006355~regulation of transcription, DNA-templated,GO:0006725~cellular aromatic compound metabolic process,GO:0006807~nitrogen compound metabolic process,GO:0008152~metabolic process,GO:0009058~biosynthetic process,GO:0009059~macromolecule biosynthetic process,GO:0009889~regulation of biosynthetic process,GO:0009987~cellular process,G…	GO:0005622~intracellular,GO:0005623~cell,GO:0005634~nucleus,GO:0043226~organelle,GO:0043227~membrane-bounded organelle,GO:0043229~intracellular organelle,GO:0043231~intracellular membrane-bounded organelle,GO:0044424~intracellular part,GO:0044464~cell part,	GO:0003676~nucleic acid binding,GO:0003677~DNA binding,GO:0005488~binding,GO:0043565~sequence-specific DNA binding,GO:0097159~organic cyclic compound binding,GO:1901363~heterocyclic compound binding,
2R	60420263	60420504	intron (AGAP004664-RA, intron 3 of 4)	1883	AGAP004664	H3K4me3	Infected	1.14046e-06	9.6e-05	6.95072e-05	AGAP004664-PA(AgaP_AGAP004664)		PF00046:Homeobox domain,	GO:0006139~nucleobase-containing compound metabolic process,GO:0006355~regulation of transcription, DNA-templated,GO:0006725~cellular aromatic compound metabolic process,GO:0006807~nitrogen compound metabolic process,GO:0008152~metabolic process,GO:0009058~biosynthetic process,GO:0009059~macromolecule biosynthetic process,GO:0009889~regulation of biosynthetic process,GO:0009987~cellular process,G…	GO:0005622~intracellular,GO:0005623~cell,GO:0005634~nucleus,GO:0043226~organelle,GO:0043227~membrane-bounded organelle,GO:0043229~intracellular organelle,GO:0043231~intracellular membrane-bounded organelle,GO:0044424~intracellular part,GO:0044464~cell part,	GO:0003676~nucleic acid binding,GO:0003677~DNA binding,GO:0005488~binding,GO:0043565~sequence-specific DNA binding,GO:0097159~organic cyclic compound binding,GO:1901363~heterocyclic compound binding,
2R	60418745	60418945	intron (AGAP004664-RA, intron 3 of 4)	3421	AGAP004664	H3K4me3	Infected	1.14141e-11	2.65e-09	6.95072e-05	AGAP004664-PA(AgaP_AGAP004664)		PF00046:Homeobox domain,	GO:0006139~nucleobase-containing compound metabolic process,GO:0006355~regulation of transcription, DNA-templated,GO:0006725~cellular aromatic compound metabolic process,GO:0006807~nitrogen compound metabolic process,GO:0008152~metabolic process,GO:0009058~biosynthetic process,GO:0009059~macromolecule biosynthetic process,GO:0009889~regulation of biosynthetic process,GO:0009987~cellular process,G…	GO:0005622~intracellular,GO:0005623~cell,GO:0005634~nucleus,GO:0043226~organelle,GO:0043227~membrane-bounded organelle,GO:0043229~intracellular organelle,GO:0043231~intracellular membrane-bounded organelle,GO:0044424~intracellular part,GO:0044464~cell part,	GO:0003676~nucleic acid binding,GO:0003677~DNA binding,GO:0005488~binding,GO:0043565~sequence-specific DNA binding,GO:0097159~organic cyclic compound binding,GO:1901363~heterocyclic compound binding,
2R	60418269	60418591	intron (AGAP004664-RA, intron 3 of 4)	3836	AGAP004664	H3K4me3	Infected	7.65667e-09	1.04e-06	6.95072e-05	AGAP004664-PA(AgaP_AGAP004664)		PF00046:Homeobox domain,	GO:0006139~nucleobase-containing compound metabolic process,GO:0006355~regulation of transcription, DNA-templated,GO:0006725~cellular aromatic compound metabolic process,GO:0006807~nitrogen compound metabolic process,GO:0008152~metabolic process,GO:0009058~biosynthetic process,GO:0009059~macromolecule biosynthetic process,GO:0009889~regulation of biosynthetic process,GO:0009987~cellular process,G…	GO:0005622~intracellular,GO:0005623~cell,GO:0005634~nucleus,GO:0043226~organelle,GO:0043227~membrane-bounded organelle,GO:0043229~intracellular organelle,GO:0043231~intracellular membrane-bounded organelle,GO:0044424~intracellular part,GO:0044464~cell part,	GO:0003676~nucleic acid binding,GO:0003677~DNA binding,GO:0005488~binding,GO:0043565~sequence-specific DNA binding,GO:0097159~organic cyclic compound binding,GO:1901363~heterocyclic compound binding,
2R	60416453	60416878	intron (AGAP004664-RA, intron 3 of 4)	5601	AGAP004664	H3K4me3	Infected	1.4169e-05	0.000902069	0.004796	AGAP004664-PA(AgaP_AGAP004664)		PF00046:Homeobox domain,	GO:0006139~nucleobase-containing compound metabolic process,GO:0006355~regulation of transcription, DNA-templated,GO:0006725~cellular aromatic compound metabolic process,GO:0006807~nitrogen compound metabolic process,GO:0008152~metabolic process,GO:0009058~biosynthetic process,GO:0009059~macromolecule biosynthetic process,GO:0009889~regulation of biosynthetic process,GO:0009987~cellular process,G…	GO:0005622~intracellular,GO:0005623~cell,GO:0005634~nucleus,GO:0043226~organelle,GO:0043227~membrane-bounded organelle,GO:0043229~intracellular organelle,GO:0043231~intracellular membrane-bounded organelle,GO:0044424~intracellular part,GO:0044464~cell part,	GO:0003676~nucleic acid binding,GO:0003677~DNA binding,GO:0005488~binding,GO:0043565~sequence-specific DNA binding,GO:0097159~organic cyclic compound binding,GO:1901363~heterocyclic compound binding,
2R	60410323	60410635	TTS (AGAP004664-RA)	11787	AGAP004664	H3K4me3	Infected	3.66319e-13	1.11e-10	6.95072e-05	AGAP004664-PA(AgaP_AGAP004664)		PF00046:Homeobox domain,	GO:0006139~nucleobase-containing compound metabolic process,GO:0006355~regulation of transcription, DNA-templated,GO:0006725~cellular aromatic compound metabolic process,GO:0006807~nitrogen compound metabolic process,GO:0008152~metabolic process,GO:0009058~biosynthetic process,GO:0009059~macromolecule biosynthetic process,GO:0009889~regulation of biosynthetic process,GO:0009987~cellular process,G…	GO:0005622~intracellular,GO:0005623~cell,GO:0005634~nucleus,GO:0043226~organelle,GO:0043227~membrane-bounded organelle,GO:0043229~intracellular organelle,GO:0043231~intracellular membrane-bounded organelle,GO:0044424~intracellular part,GO:0044464~cell part,	GO:0003676~nucleic acid binding,GO:0003677~DNA binding,GO:0005488~binding,GO:0043565~sequence-specific DNA binding,GO:0097159~organic cyclic compound binding,GO:1901363~heterocyclic compound binding,
2R	60409492	60409697	Intergenic	12672	AGAP004664	H3K4me3	Infected	7.00019e-10	1.16e-07	0.000278029	AGAP004664-PA(AgaP_AGAP004664)		PF00046:Homeobox domain,	GO:0006139~nucleobase-containing compound metabolic process,GO:0006355~regulation of transcription, DNA-templated,GO:0006725~cellular aromatic compound metabolic process,GO:0006807~nitrogen compound metabolic process,GO:0008152~metabolic process,GO:0009058~biosynthetic process,GO:0009059~macromolecule biosynthetic process,GO:0009889~regulation of biosynthetic process,GO:0009987~cellular process,G…	GO:0005622~intracellular,GO:0005623~cell,GO:0005634~nucleus,GO:0043226~organelle,GO:0043227~membrane-bounded organelle,GO:0043229~intracellular organelle,GO:0043231~intracellular membrane-bounded organelle,GO:0044424~intracellular part,GO:0044464~cell part,	GO:0003676~nucleic acid binding,GO:0003677~DNA binding,GO:0005488~binding,GO:0043565~sequence-specific DNA binding,GO:0097159~organic cyclic compound binding,GO:1901363~heterocyclic compound binding,
2R	60406312	60406573	Intergenic	15824	AGAP004664	H3K4me3	Infected	7.4898e-06	0.000510023	0.00500452	AGAP004664-PA(AgaP_AGAP004664)		PF00046:Homeobox domain,	GO:0006139~nucleobase-containing compound metabolic process,GO:0006355~regulation of transcription, DNA-templated,GO:0006725~cellular aromatic compound metabolic process,GO:0006807~nitrogen compound metabolic process,GO:0008152~metabolic process,GO:0009058~biosynthetic process,GO:0009059~macromolecule biosynthetic process,GO:0009889~regulation of biosynthetic process,GO:0009987~cellular process,G…	GO:0005622~intracellular,GO:0005623~cell,GO:0005634~nucleus,GO:0043226~organelle,GO:0043227~membrane-bounded organelle,GO:0043229~intracellular organelle,GO:0043231~intracellular membrane-bounded organelle,GO:0044424~intracellular part,GO:0044464~cell part,	GO:0003676~nucleic acid binding,GO:0003677~DNA binding,GO:0005488~binding,GO:0043565~sequence-specific DNA binding,GO:0097159~organic cyclic compound binding,GO:1901363~heterocyclic compound binding,
2R	60402727	60403001	Intergenic	19402	AGAP004664	H3K4me3	Infected	3.78443e-07	3.56e-05	0.00111212	AGAP004664-PA(AgaP_AGAP004664)		PF00046:Homeobox domain,	GO:0006139~nucleobase-containing compound metabolic process,GO:0006355~regulation of transcription, DNA-templated,GO:0006725~cellular aromatic compound metabolic process,GO:0006807~nitrogen compound metabolic process,GO:0008152~metabolic process,GO:0009058~biosynthetic process,GO:0009059~macromolecule biosynthetic process,GO:0009889~regulation of biosynthetic process,GO:0009987~cellular process,G…	GO:0005622~intracellular,GO:0005623~cell,GO:0005634~nucleus,GO:0043226~organelle,GO:0043227~membrane-bounded organelle,GO:0043229~intracellular organelle,GO:0043231~intracellular membrane-bounded organelle,GO:0044424~intracellular part,GO:0044464~cell part,	GO:0003676~nucleic acid binding,GO:0003677~DNA binding,GO:0005488~binding,GO:0043565~sequence-specific DNA binding,GO:0097159~organic cyclic compound binding,GO:1901363~heterocyclic compound binding,
2R	60371196	60371511	Intergenic	50913	AGAP004664	H3K4me3	Infected	3.80329e-09	5.51e-07	0.000208522	AGAP004664-PA(AgaP_AGAP004664)		PF00046:Homeobox domain,	GO:0006139~nucleobase-containing compound metabolic process,GO:0006355~regulation of transcription, DNA-templated,GO:0006725~cellular aromatic compound metabolic process,GO:0006807~nitrogen compound metabolic process,GO:0008152~metabolic process,GO:0009058~biosynthetic process,GO:0009059~macromolecule biosynthetic process,GO:0009889~regulation of biosynthetic process,GO:0009987~cellular process,G…	GO:0005622~intracellular,GO:0005623~cell,GO:0005634~nucleus,GO:0043226~organelle,GO:0043227~membrane-bounded organelle,GO:0043229~intracellular organelle,GO:0043231~intracellular membrane-bounded organelle,GO:0044424~intracellular part,GO:0044464~cell part,	GO:0003676~nucleic acid binding,GO:0003677~DNA binding,GO:0005488~binding,GO:0043565~sequence-specific DNA binding,GO:0097159~organic cyclic compound binding,GO:1901363~heterocyclic compound binding,
2R	60370254	60370535	Intergenic	51872	AGAP004664	H3K4me3	Infected	3.17863e-09	4.64e-07	0.000278029	AGAP004664-PA(AgaP_AGAP004664)		PF00046:Homeobox domain,	GO:0006139~nucleobase-containing compound metabolic process,GO:0006355~regulation of transcription, DNA-templated,GO:0006725~cellular aromatic compound metabolic process,GO:0006807~nitrogen compound metabolic process,GO:0008152~metabolic process,GO:0009058~biosynthetic process,GO:0009059~macromolecule biosynthetic process,GO:0009889~regulation of biosynthetic process,GO:0009987~cellular process,G…	GO:0005622~intracellular,GO:0005623~cell,GO:0005634~nucleus,GO:0043226~organelle,GO:0043227~membrane-bounded organelle,GO:0043229~intracellular organelle,GO:0043231~intracellular membrane-bounded organelle,GO:0044424~intracellular part,GO:0044464~cell part,	GO:0003676~nucleic acid binding,GO:0003677~DNA binding,GO:0005488~binding,GO:0043565~sequence-specific DNA binding,GO:0097159~organic cyclic compound binding,GO:1901363~heterocyclic compound binding,
2R	60357648	60357846	Intergenic	-60108	AGAP028282	H3K4me3	Infected	1.28142e-06	0.000106633	0.000556058
2R	60350434	60350692	Intergenic	-52924	AGAP028282	H3K4me3	Infected	3.2643e-08	3.84e-06	0.000278029
2R	60348726	60348957	Intergenic	-51202	AGAP028282	H3K4me3	Infected	1.84349e-08	2.31e-06	0.00500452
2R	60348171	60348487	Intergenic	-50690	AGAP028282	H3K4me3	Infected	4.83961e-07	4.37e-05	0.00500452
2R	60347622	60348065	Intergenic	-50204	AGAP028282	H3K4me3	Infected	9.86416e-09	1.3e-06	0.00500452
2R	60346866	60347350	Intergenic	-49469	AGAP028282	H3K4me3	Infected	5.70782e-07	5.09e-05	0.00500452
2R	60343249	60343467	Intergenic	-45719	AGAP028282	H3K4me3	Infected	1.03638e-07	1.09e-05	0.000278029
2R	60342743	60343155	Intergenic	-45310	AGAP028282	H3K4me3	Infected	1.72175e-07	1.75e-05	0.000278029
2R	60341972	60342241	Intergenic	-44467	AGAP028282	H3K4me3	Infected	1.08116e-06	9.21e-05	0.000278029
2R	60339747	60340231	Intergenic	-42350	AGAP028282	H3K4me3	Infected	7.14875e-12	1.74e-09	0
2R	60338185	60338401	Intergenic	-40654	AGAP028282	H3K4me3	Infected	4.65865e-12	1.18e-09	0.000278029
2R	60337733	60337996	Intergenic	-40225	AGAP028282	H3K4me3	Infected	4.20494e-09	6e-07	0.000278029
2R	60334616	60335004	Intergenic	-37171	AGAP028282	H3K4me3	Infected	3.6846e-08	4.3e-06	0.00125113
2R	60333175	60333505	Intergenic	-35701	AGAP028282	H3K4me3	Infected	7.87916e-08	8.73e-06	6.95072e-05
2R	60332401	60333101	Intergenic	-35112	AGAP028282	H3K4me3	Infected	2.063e-09	3.12e-07	6.95072e-05
2R	60331673	60332149	Intergenic	-34272	AGAP028282	H3K4me3	Infected	1.49396e-07	1.53e-05	6.95072e-05
2R	60331018	60331370	Intergenic	-33555	AGAP028282	H3K4me3	Infected	6.50459e-15	2.68e-12	0
2R	60328978	60329267	Intergenic	-31483	AGAP028282	H3K4me3	Infected	2.16671e-08	2.68e-06	0.000973101
2R	60301904	60302230	Intergenic	-4428	AGAP028282	H3K4me3	Infected	1.22541e-08	1.59e-06	6.95072e-05
2R	60301013	60301481	Intergenic	-3608	AGAP028282	H3K4me3	Infected	1.74546e-08	2.21e-06	6.95072e-05
2R	60300230	60300563	Intergenic	-2757	AGAP028282	H3K4me3	Infected	5.72809e-10	9.68e-08	6.95072e-05
2R	60298879	60299639	Intergenic	-1620	AGAP028282	H3K4me3	Infected	1.26014e-15	5.9e-13	0
2R	60296388	60298713	promoter-TSS (AGAP028282-RA)	-6	AGAP004663	H3K4me3	Infected	1.45047e-20	1.47e-17	0	ncRNA(AgaP_AGAP004663)
2R	60294955	60296002	Intergenic	-2078	AGAP004663	H3K4me3	Infected	8.2943e-16	3.95e-13	0	ncRNA(AgaP_AGAP004663)
2R	60294109	60294822	Intergenic	-3091	AGAP004663	H3K4me3	Infected	3.36039e-14	1.23e-11	0	ncRNA(AgaP_AGAP004663)
2R	60293138	60294040	Intergenic	-3967	AGAP004663	H3K4me3	Infected	6.80362e-20	6.21e-17	0	ncRNA(AgaP_AGAP004663)
2R	60291879	60293086	Intergenic	-5074	AGAP004663	H3K4me3	Infected	6.08359e-17	3.5e-14	0	ncRNA(AgaP_AGAP004663)
2R	60291412	60291628	Intergenic	-6036	AGAP004663	H3K4me3	Infected	1.24994e-08	1.62e-06	0	ncRNA(AgaP_AGAP004663)
2R	60291125	60291362	Intergenic	-6313	AGAP004663	H3K4me3	Infected	2.4303e-07	2.41e-05	0	ncRNA(AgaP_AGAP004663)
2R	60286698	60291009	Intergenic	-8703	AGAP004663	H3K4me3	Infected	4.70836e-41	8.88e-37	0	ncRNA(AgaP_AGAP004663)
2R	60286102	60286367	Intergenic	-11322	AGAP004663	H3K4me3	Infected	2.83322e-08	3.37e-06	0	ncRNA(AgaP_AGAP004663)
2R	60285542	60285865	Intergenic	-11853	AGAP004663	H3K4me3	Infected	3.54266e-08	4.14e-06	0	ncRNA(AgaP_AGAP004663)
2R	60284414	60285034	Intergenic	-12832	AGAP004663	H3K4me3	Infected	2.67375e-08	3.23e-06	0	ncRNA(AgaP_AGAP004663)
2R	60283929	60284364	Intergenic	-13410	AGAP004663	H3K4me3	Infected	2.55194e-09	3.79e-07	0	ncRNA(AgaP_AGAP004663)
2R	60283128	60283824	Intergenic	-14080	AGAP004663	H3K4me3	Infected	3.44707e-11	7.34e-09	0	ncRNA(AgaP_AGAP004663)
2R	60282166	60282913	Intergenic	-15017	AGAP004663	H3K4me3	Infected	2.063e-09	3.12e-07	0	ncRNA(AgaP_AGAP004663)
2R	60281207	60281782	Intergenic	-16062	AGAP004663	H3K4me3	Infected	1.65764e-08	2.1e-06	0	ncRNA(AgaP_AGAP004663)
2R	60280909	60281127	Intergenic	-16538	AGAP004663	H3K4me3	Infected	3.47961e-10	6.15e-08	0	ncRNA(AgaP_AGAP004663)
2R	60277984	60279063	Intergenic	-19033	AGAP004663	H3K4me3	Infected	2.39596e-16	1.27e-13	0	ncRNA(AgaP_AGAP004663)
2R	60277272	60277488	Intergenic	-20176	AGAP004663	H3K4me3	Infected	7.39588e-15	3.02e-12	0	ncRNA(AgaP_AGAP004663)
2R	60265038	60265308	Intergenic	-11938	AGAP004662	H3K4me3	Infected	6.33505e-08	7.12e-06	0.00111212	AGAP004662-PC(ABDA_ANOGA)		PF00046:Homeobox domain,PF12407:Homeobox protein ,	GO:0003002~regionalization,GO:0006139~nucleobase-containing compound metabolic process,GO:0006355~regulation of transcription, DNA-templated,GO:0006725~cellular aromatic compound metabolic process,GO:0006807~nitrogen compound metabolic process,GO:0007275~multicellular organism development,GO:0007389~pattern specification process,GO:0008152~metabolic process,GO:0009058~biosynthetic process,GO:0009…	GO:0005622~intracellular,GO:0005623~cell,GO:0005634~nucleus,GO:0043226~organelle,GO:0043227~membrane-bounded organelle,GO:0043229~intracellular organelle,GO:0043231~intracellular membrane-bounded organelle,GO:0044424~intracellular part,GO:0044464~cell part,	GO:0001071~nucleic acid binding transcription factor activity,GO:0003676~nucleic acid binding,GO:0003677~DNA binding,GO:0003700~transcription factor activity, sequence-specific DNA binding,GO:0005488~binding,GO:0043565~sequence-specific DNA binding,GO:0097159~organic cyclic compound binding,GO:1901363~heterocyclic compound binding,
2R	60264131	60264779	Intergenic	-11220	AGAP004662	H3K4me3	Infected	5.17595e-10	8.85e-08	0.00111212	AGAP004662-PC(ABDA_ANOGA)		PF00046:Homeobox domain,PF12407:Homeobox protein ,	GO:0003002~regionalization,GO:0006139~nucleobase-containing compound metabolic process,GO:0006355~regulation of transcription, DNA-templated,GO:0006725~cellular aromatic compound metabolic process,GO:0006807~nitrogen compound metabolic process,GO:0007275~multicellular organism development,GO:0007389~pattern specification process,GO:0008152~metabolic process,GO:0009058~biosynthetic process,GO:0009…	GO:0005622~intracellular,GO:0005623~cell,GO:0005634~nucleus,GO:0043226~organelle,GO:0043227~membrane-bounded organelle,GO:0043229~intracellular organelle,GO:0043231~intracellular membrane-bounded organelle,GO:0044424~intracellular part,GO:0044464~cell part,	GO:0001071~nucleic acid binding transcription factor activity,GO:0003676~nucleic acid binding,GO:0003677~DNA binding,GO:0003700~transcription factor activity, sequence-specific DNA binding,GO:0005488~binding,GO:0043565~sequence-specific DNA binding,GO:0097159~organic cyclic compound binding,GO:1901363~heterocyclic compound binding,
2R	60262807	60263074	Intergenic	-9705	AGAP004662	H3K4me3	Infected	3.37085e-11	7.18e-09	0.00111212	AGAP004662-PC(ABDA_ANOGA)		PF00046:Homeobox domain,PF12407:Homeobox protein ,	GO:0003002~regionalization,GO:0006139~nucleobase-containing compound metabolic process,GO:0006355~regulation of transcription, DNA-templated,GO:0006725~cellular aromatic compound metabolic process,GO:0006807~nitrogen compound metabolic process,GO:0007275~multicellular organism development,GO:0007389~pattern specification process,GO:0008152~metabolic process,GO:0009058~biosynthetic process,GO:0009…	GO:0005622~intracellular,GO:0005623~cell,GO:0005634~nucleus,GO:0043226~organelle,GO:0043227~membrane-bounded organelle,GO:0043229~intracellular organelle,GO:0043231~intracellular membrane-bounded organelle,GO:0044424~intracellular part,GO:0044464~cell part,	GO:0001071~nucleic acid binding transcription factor activity,GO:0003676~nucleic acid binding,GO:0003677~DNA binding,GO:0003700~transcription factor activity, sequence-specific DNA binding,GO:0005488~binding,GO:0043565~sequence-specific DNA binding,GO:0097159~organic cyclic compound binding,GO:1901363~heterocyclic compound binding,
2R	60262285	60262522	Intergenic	-9168	AGAP004662	H3K4me3	Infected	1.00626e-07	1.07e-05	0.00111212	AGAP004662-PC(ABDA_ANOGA)		PF00046:Homeobox domain,PF12407:Homeobox protein ,	GO:0003002~regionalization,GO:0006139~nucleobase-containing compound metabolic process,GO:0006355~regulation of transcription, DNA-templated,GO:0006725~cellular aromatic compound metabolic process,GO:0006807~nitrogen compound metabolic process,GO:0007275~multicellular organism development,GO:0007389~pattern specification process,GO:0008152~metabolic process,GO:0009058~biosynthetic process,GO:0009…	GO:0005622~intracellular,GO:0005623~cell,GO:0005634~nucleus,GO:0043226~organelle,GO:0043227~membrane-bounded organelle,GO:0043229~intracellular organelle,GO:0043231~intracellular membrane-bounded organelle,GO:0044424~intracellular part,GO:0044464~cell part,	GO:0001071~nucleic acid binding transcription factor activity,GO:0003676~nucleic acid binding,GO:0003677~DNA binding,GO:0003700~transcription factor activity, sequence-specific DNA binding,GO:0005488~binding,GO:0043565~sequence-specific DNA binding,GO:0097159~organic cyclic compound binding,GO:1901363~heterocyclic compound binding,
2R	60261902	60262122	Intergenic	-8777	AGAP004662	H3K4me3	Infected	1.11571e-09	1.8e-07	0.00111212	AGAP004662-PC(ABDA_ANOGA)		PF00046:Homeobox domain,PF12407:Homeobox protein ,	GO:0003002~regionalization,GO:0006139~nucleobase-containing compound metabolic process,GO:0006355~regulation of transcription, DNA-templated,GO:0006725~cellular aromatic compound metabolic process,GO:0006807~nitrogen compound metabolic process,GO:0007275~multicellular organism development,GO:0007389~pattern specification process,GO:0008152~metabolic process,GO:0009058~biosynthetic process,GO:0009…	GO:0005622~intracellular,GO:0005623~cell,GO:0005634~nucleus,GO:0043226~organelle,GO:0043227~membrane-bounded organelle,GO:0043229~intracellular organelle,GO:0043231~intracellular membrane-bounded organelle,GO:0044424~intracellular part,GO:0044464~cell part,	GO:0001071~nucleic acid binding transcription factor activity,GO:0003676~nucleic acid binding,GO:0003677~DNA binding,GO:0003700~transcription factor activity, sequence-specific DNA binding,GO:0005488~binding,GO:0043565~sequence-specific DNA binding,GO:0097159~organic cyclic compound binding,GO:1901363~heterocyclic compound binding,
2R	60261505	60261764	Intergenic	-8399	AGAP004662	H3K4me3	Infected	1.85579e-13	6e-11	0.00111212	AGAP004662-PC(ABDA_ANOGA)		PF00046:Homeobox domain,PF12407:Homeobox protein ,	GO:0003002~regionalization,GO:0006139~nucleobase-containing compound metabolic process,GO:0006355~regulation of transcription, DNA-templated,GO:0006725~cellular aromatic compound metabolic process,GO:0006807~nitrogen compound metabolic process,GO:0007275~multicellular organism development,GO:0007389~pattern specification process,GO:0008152~metabolic process,GO:0009058~biosynthetic process,GO:0009…	GO:0005622~intracellular,GO:0005623~cell,GO:0005634~nucleus,GO:0043226~organelle,GO:0043227~membrane-bounded organelle,GO:0043229~intracellular organelle,GO:0043231~intracellular membrane-bounded organelle,GO:0044424~intracellular part,GO:0044464~cell part,	GO:0001071~nucleic acid binding transcription factor activity,GO:0003676~nucleic acid binding,GO:0003677~DNA binding,GO:0003700~transcription factor activity, sequence-specific DNA binding,GO:0005488~binding,GO:0043565~sequence-specific DNA binding,GO:0097159~organic cyclic compound binding,GO:1901363~heterocyclic compound binding,
2R	60261061	60261373	Intergenic	-7982	AGAP004662	H3K4me3	Infected	5.72809e-10	9.68e-08	0.00111212	AGAP004662-PC(ABDA_ANOGA)		PF00046:Homeobox domain,PF12407:Homeobox protein ,	GO:0003002~regionalization,GO:0006139~nucleobase-containing compound metabolic process,GO:0006355~regulation of transcription, DNA-templated,GO:0006725~cellular aromatic compound metabolic process,GO:0006807~nitrogen compound metabolic process,GO:0007275~multicellular organism development,GO:0007389~pattern specification process,GO:0008152~metabolic process,GO:0009058~biosynthetic process,GO:0009…	GO:0005622~intracellular,GO:0005623~cell,GO:0005634~nucleus,GO:0043226~organelle,GO:0043227~membrane-bounded organelle,GO:0043229~intracellular organelle,GO:0043231~intracellular membrane-bounded organelle,GO:0044424~intracellular part,GO:0044464~cell part,	GO:0001071~nucleic acid binding transcription factor activity,GO:0003676~nucleic acid binding,GO:0003677~DNA binding,GO:0003700~transcription factor activity, sequence-specific DNA binding,GO:0005488~binding,GO:0043565~sequence-specific DNA binding,GO:0097159~organic cyclic compound binding,GO:1901363~heterocyclic compound binding,
2R	60260451	60260759	Intergenic	-7370	AGAP004662	H3K4me3	Infected	7.10526e-09	9.75e-07	0.00111212	AGAP004662-PC(ABDA_ANOGA)		PF00046:Homeobox domain,PF12407:Homeobox protein ,	GO:0003002~regionalization,GO:0006139~nucleobase-containing compound metabolic process,GO:0006355~regulation of transcription, DNA-templated,GO:0006725~cellular aromatic compound metabolic process,GO:0006807~nitrogen compound metabolic process,GO:0007275~multicellular organism development,GO:0007389~pattern specification process,GO:0008152~metabolic process,GO:0009058~biosynthetic process,GO:0009…	GO:0005622~intracellular,GO:0005623~cell,GO:0005634~nucleus,GO:0043226~organelle,GO:0043227~membrane-bounded organelle,GO:0043229~intracellular organelle,GO:0043231~intracellular membrane-bounded organelle,GO:0044424~intracellular part,GO:0044464~cell part,	GO:0001071~nucleic acid binding transcription factor activity,GO:0003676~nucleic acid binding,GO:0003677~DNA binding,GO:0003700~transcription factor activity, sequence-specific DNA binding,GO:0005488~binding,GO:0043565~sequence-specific DNA binding,GO:0097159~organic cyclic compound binding,GO:1901363~heterocyclic compound binding,
2R	60259867	60260342	Intergenic	-6869	AGAP004662	H3K4me3	Infected	1.93006e-07	1.94e-05	0.00111212	AGAP004662-PC(ABDA_ANOGA)		PF00046:Homeobox domain,PF12407:Homeobox protein ,	GO:0003002~regionalization,GO:0006139~nucleobase-containing compound metabolic process,GO:0006355~regulation of transcription, DNA-templated,GO:0006725~cellular aromatic compound metabolic process,GO:0006807~nitrogen compound metabolic process,GO:0007275~multicellular organism development,GO:0007389~pattern specification process,GO:0008152~metabolic process,GO:0009058~biosynthetic process,GO:0009…	GO:0005622~intracellular,GO:0005623~cell,GO:0005634~nucleus,GO:0043226~organelle,GO:0043227~membrane-bounded organelle,GO:0043229~intracellular organelle,GO:0043231~intracellular membrane-bounded organelle,GO:0044424~intracellular part,GO:0044464~cell part,	GO:0001071~nucleic acid binding transcription factor activity,GO:0003676~nucleic acid binding,GO:0003677~DNA binding,GO:0003700~transcription factor activity, sequence-specific DNA binding,GO:0005488~binding,GO:0043565~sequence-specific DNA binding,GO:0097159~organic cyclic compound binding,GO:1901363~heterocyclic compound binding,
2R	60258726	60259238	Intergenic	-5747	AGAP004662	H3K4me3	Infected	2.88669e-13	8.91e-11	0.00111212	AGAP004662-PC(ABDA_ANOGA)		PF00046:Homeobox domain,PF12407:Homeobox protein ,	GO:0003002~regionalization,GO:0006139~nucleobase-containing compound metabolic process,GO:0006355~regulation of transcription, DNA-templated,GO:0006725~cellular aromatic compound metabolic process,GO:0006807~nitrogen compound metabolic process,GO:0007275~multicellular organism development,GO:0007389~pattern specification process,GO:0008152~metabolic process,GO:0009058~biosynthetic process,GO:0009…	GO:0005622~intracellular,GO:0005623~cell,GO:0005634~nucleus,GO:0043226~organelle,GO:0043227~membrane-bounded organelle,GO:0043229~intracellular organelle,GO:0043231~intracellular membrane-bounded organelle,GO:0044424~intracellular part,GO:0044464~cell part,	GO:0001071~nucleic acid binding transcription factor activity,GO:0003676~nucleic acid binding,GO:0003677~DNA binding,GO:0003700~transcription factor activity, sequence-specific DNA binding,GO:0005488~binding,GO:0043565~sequence-specific DNA binding,GO:0097159~organic cyclic compound binding,GO:1901363~heterocyclic compound binding,
2R	60257925	60258352	Intergenic	-4903	AGAP004662	H3K4me3	Infected	1.35556e-09	2.14e-07	0.00111212	AGAP004662-PC(ABDA_ANOGA)		PF00046:Homeobox domain,PF12407:Homeobox protein ,	GO:0003002~regionalization,GO:0006139~nucleobase-containing compound metabolic process,GO:0006355~regulation of transcription, DNA-templated,GO:0006725~cellular aromatic compound metabolic process,GO:0006807~nitrogen compound metabolic process,GO:0007275~multicellular organism development,GO:0007389~pattern specification process,GO:0008152~metabolic process,GO:0009058~biosynthetic process,GO:0009…	GO:0005622~intracellular,GO:0005623~cell,GO:0005634~nucleus,GO:0043226~organelle,GO:0043227~membrane-bounded organelle,GO:0043229~intracellular organelle,GO:0043231~intracellular membrane-bounded organelle,GO:0044424~intracellular part,GO:0044464~cell part,	GO:0001071~nucleic acid binding transcription factor activity,GO:0003676~nucleic acid binding,GO:0003677~DNA binding,GO:0003700~transcription factor activity, sequence-specific DNA binding,GO:0005488~binding,GO:0043565~sequence-specific DNA binding,GO:0097159~organic cyclic compound binding,GO:1901363~heterocyclic compound binding,
2R	60256501	60256916	Intergenic	-3473	AGAP004662	H3K4me3	Infected	2.12589e-09	3.19e-07	0	AGAP004662-PC(ABDA_ANOGA)		PF00046:Homeobox domain,PF12407:Homeobox protein ,	GO:0003002~regionalization,GO:0006139~nucleobase-containing compound metabolic process,GO:0006355~regulation of transcription, DNA-templated,GO:0006725~cellular aromatic compound metabolic process,GO:0006807~nitrogen compound metabolic process,GO:0007275~multicellular organism development,GO:0007389~pattern specification process,GO:0008152~metabolic process,GO:0009058~biosynthetic process,GO:0009…	GO:0005622~intracellular,GO:0005623~cell,GO:0005634~nucleus,GO:0043226~organelle,GO:0043227~membrane-bounded organelle,GO:0043229~intracellular organelle,GO:0043231~intracellular membrane-bounded organelle,GO:0044424~intracellular part,GO:0044464~cell part,	GO:0001071~nucleic acid binding transcription factor activity,GO:0003676~nucleic acid binding,GO:0003677~DNA binding,GO:0003700~transcription factor activity, sequence-specific DNA binding,GO:0005488~binding,GO:0043565~sequence-specific DNA binding,GO:0097159~organic cyclic compound binding,GO:1901363~heterocyclic compound binding,
2R	60255623	60256329	Intergenic	-2741	AGAP004662	H3K4me3	Infected	7.64029e-14	2.64e-11	0	AGAP004662-PC(ABDA_ANOGA)		PF00046:Homeobox domain,PF12407:Homeobox protein ,	GO:0003002~regionalization,GO:0006139~nucleobase-containing compound metabolic process,GO:0006355~regulation of transcription, DNA-templated,GO:0006725~cellular aromatic compound metabolic process,GO:0006807~nitrogen compound metabolic process,GO:0007275~multicellular organism development,GO:0007389~pattern specification process,GO:0008152~metabolic process,GO:0009058~biosynthetic process,GO:0009…	GO:0005622~intracellular,GO:0005623~cell,GO:0005634~nucleus,GO:0043226~organelle,GO:0043227~membrane-bounded organelle,GO:0043229~intracellular organelle,GO:0043231~intracellular membrane-bounded organelle,GO:0044424~intracellular part,GO:0044464~cell part,	GO:0001071~nucleic acid binding transcription factor activity,GO:0003676~nucleic acid binding,GO:0003677~DNA binding,GO:0003700~transcription factor activity, sequence-specific DNA binding,GO:0005488~binding,GO:0043565~sequence-specific DNA binding,GO:0097159~organic cyclic compound binding,GO:1901363~heterocyclic compound binding,
2R	60254351	60255159	Intergenic	-1520	AGAP004662	H3K4me3	Infected	1.73432e-22	2.36e-19	0	AGAP004662-PC(ABDA_ANOGA)		PF00046:Homeobox domain,PF12407:Homeobox protein ,	GO:0003002~regionalization,GO:0006139~nucleobase-containing compound metabolic process,GO:0006355~regulation of transcription, DNA-templated,GO:0006725~cellular aromatic compound metabolic process,GO:0006807~nitrogen compound metabolic process,GO:0007275~multicellular organism development,GO:0007389~pattern specification process,GO:0008152~metabolic process,GO:0009058~biosynthetic process,GO:0009…	GO:0005622~intracellular,GO:0005623~cell,GO:0005634~nucleus,GO:0043226~organelle,GO:0043227~membrane-bounded organelle,GO:0043229~intracellular organelle,GO:0043231~intracellular membrane-bounded organelle,GO:0044424~intracellular part,GO:0044464~cell part,	GO:0001071~nucleic acid binding transcription factor activity,GO:0003676~nucleic acid binding,GO:0003677~DNA binding,GO:0003700~transcription factor activity, sequence-specific DNA binding,GO:0005488~binding,GO:0043565~sequence-specific DNA binding,GO:0097159~organic cyclic compound binding,GO:1901363~heterocyclic compound binding,
2R	60253441	60254067	promoter-TSS (AGAP004662-RC)	-519	AGAP004662	H3K4me3	Infected	7.84711e-16	3.74e-13	0	AGAP004662-PC(ABDA_ANOGA)		PF00046:Homeobox domain,PF12407:Homeobox protein ,	GO:0003002~regionalization,GO:0006139~nucleobase-containing compound metabolic process,GO:0006355~regulation of transcription, DNA-templated,GO:0006725~cellular aromatic compound metabolic process,GO:0006807~nitrogen compound metabolic process,GO:0007275~multicellular organism development,GO:0007389~pattern specification process,GO:0008152~metabolic process,GO:0009058~biosynthetic process,GO:0009…	GO:0005622~intracellular,GO:0005623~cell,GO:0005634~nucleus,GO:0043226~organelle,GO:0043227~membrane-bounded organelle,GO:0043229~intracellular organelle,GO:0043231~intracellular membrane-bounded organelle,GO:0044424~intracellular part,GO:0044464~cell part,	GO:0001071~nucleic acid binding transcription factor activity,GO:0003676~nucleic acid binding,GO:0003677~DNA binding,GO:0003700~transcription factor activity, sequence-specific DNA binding,GO:0005488~binding,GO:0043565~sequence-specific DNA binding,GO:0097159~organic cyclic compound binding,GO:1901363~heterocyclic compound binding,
2R	60252997	60253376	promoter-TSS (AGAP004662-RC)	49	AGAP004662	H3K4me3	Infected	5.72045e-11	1.18e-08	0	AGAP004662-PC(ABDA_ANOGA)		PF00046:Homeobox domain,PF12407:Homeobox protein ,	GO:0003002~regionalization,GO:0006139~nucleobase-containing compound metabolic process,GO:0006355~regulation of transcription, DNA-templated,GO:0006725~cellular aromatic compound metabolic process,GO:0006807~nitrogen compound metabolic process,GO:0007275~multicellular organism development,GO:0007389~pattern specification process,GO:0008152~metabolic process,GO:0009058~biosynthetic process,GO:0009…	GO:0005622~intracellular,GO:0005623~cell,GO:0005634~nucleus,GO:0043226~organelle,GO:0043227~membrane-bounded organelle,GO:0043229~intracellular organelle,GO:0043231~intracellular membrane-bounded organelle,GO:0044424~intracellular part,GO:0044464~cell part,	GO:0001071~nucleic acid binding transcription factor activity,GO:0003676~nucleic acid binding,GO:0003677~DNA binding,GO:0003700~transcription factor activity, sequence-specific DNA binding,GO:0005488~binding,GO:0043565~sequence-specific DNA binding,GO:0097159~organic cyclic compound binding,GO:1901363~heterocyclic compound binding,
2R	60251514	60252795	intron (AGAP004662-RA, intron 3 of 7)	713	AGAP004662	H3K4me3	Infected	1.26421e-16	6.84e-14	0	AGAP004662-PC(ABDA_ANOGA)		PF00046:Homeobox domain,PF12407:Homeobox protein ,	GO:0003002~regionalization,GO:0006139~nucleobase-containing compound metabolic process,GO:0006355~regulation of transcription, DNA-templated,GO:0006725~cellular aromatic compound metabolic process,GO:0006807~nitrogen compound metabolic process,GO:0007275~multicellular organism development,GO:0007389~pattern specification process,GO:0008152~metabolic process,GO:0009058~biosynthetic process,GO:0009…	GO:0005622~intracellular,GO:0005623~cell,GO:0005634~nucleus,GO:0043226~organelle,GO:0043227~membrane-bounded organelle,GO:0043229~intracellular organelle,GO:0043231~intracellular membrane-bounded organelle,GO:0044424~intracellular part,GO:0044464~cell part,	GO:0001071~nucleic acid binding transcription factor activity,GO:0003676~nucleic acid binding,GO:0003677~DNA binding,GO:0003700~transcription factor activity, sequence-specific DNA binding,GO:0005488~binding,GO:0043565~sequence-specific DNA binding,GO:0097159~organic cyclic compound binding,GO:1901363~heterocyclic compound binding,
2R	60250528	60250823	intron (AGAP004662-RA, intron 4 of 7)	2192	AGAP004662	H3K4me3	Infected	3.49752e-08	4.1e-06	0	AGAP004662-PC(ABDA_ANOGA)		PF00046:Homeobox domain,PF12407:Homeobox protein ,	GO:0003002~regionalization,GO:0006139~nucleobase-containing compound metabolic process,GO:0006355~regulation of transcription, DNA-templated,GO:0006725~cellular aromatic compound metabolic process,GO:0006807~nitrogen compound metabolic process,GO:0007275~multicellular organism development,GO:0007389~pattern specification process,GO:0008152~metabolic process,GO:0009058~biosynthetic process,GO:0009…	GO:0005622~intracellular,GO:0005623~cell,GO:0005634~nucleus,GO:0043226~organelle,GO:0043227~membrane-bounded organelle,GO:0043229~intracellular organelle,GO:0043231~intracellular membrane-bounded organelle,GO:0044424~intracellular part,GO:0044464~cell part,	GO:0001071~nucleic acid binding transcription factor activity,GO:0003676~nucleic acid binding,GO:0003677~DNA binding,GO:0003700~transcription factor activity, sequence-specific DNA binding,GO:0005488~binding,GO:0043565~sequence-specific DNA binding,GO:0097159~organic cyclic compound binding,GO:1901363~heterocyclic compound binding,
2R	60249576	60250369	intron (AGAP004662-RA, intron 4 of 7)	2895	AGAP004662	H3K4me3	Infected	5.98577e-09	8.31e-07	0	AGAP004662-PC(ABDA_ANOGA)		PF00046:Homeobox domain,PF12407:Homeobox protein ,	GO:0003002~regionalization,GO:0006139~nucleobase-containing compound metabolic process,GO:0006355~regulation of transcription, DNA-templated,GO:0006725~cellular aromatic compound metabolic process,GO:0006807~nitrogen compound metabolic process,GO:0007275~multicellular organism development,GO:0007389~pattern specification process,GO:0008152~metabolic process,GO:0009058~biosynthetic process,GO:0009…	GO:0005622~intracellular,GO:0005623~cell,GO:0005634~nucleus,GO:0043226~organelle,GO:0043227~membrane-bounded organelle,GO:0043229~intracellular organelle,GO:0043231~intracellular membrane-bounded organelle,GO:0044424~intracellular part,GO:0044464~cell part,	GO:0001071~nucleic acid binding transcription factor activity,GO:0003676~nucleic acid binding,GO:0003677~DNA binding,GO:0003700~transcription factor activity, sequence-specific DNA binding,GO:0005488~binding,GO:0043565~sequence-specific DNA binding,GO:0097159~organic cyclic compound binding,GO:1901363~heterocyclic compound binding,
2R	60248645	60249329	intron (AGAP004662-RA, intron 4 of 7)	3880	AGAP004662	H3K4me3	Infected	7.48842e-09	1.02e-06	0	AGAP004662-PC(ABDA_ANOGA)		PF00046:Homeobox domain,PF12407:Homeobox protein ,	GO:0003002~regionalization,GO:0006139~nucleobase-containing compound metabolic process,GO:0006355~regulation of transcription, DNA-templated,GO:0006725~cellular aromatic compound metabolic process,GO:0006807~nitrogen compound metabolic process,GO:0007275~multicellular organism development,GO:0007389~pattern specification process,GO:0008152~metabolic process,GO:0009058~biosynthetic process,GO:0009…	GO:0005622~intracellular,GO:0005623~cell,GO:0005634~nucleus,GO:0043226~organelle,GO:0043227~membrane-bounded organelle,GO:0043229~intracellular organelle,GO:0043231~intracellular membrane-bounded organelle,GO:0044424~intracellular part,GO:0044464~cell part,	GO:0001071~nucleic acid binding transcription factor activity,GO:0003676~nucleic acid binding,GO:0003677~DNA binding,GO:0003700~transcription factor activity, sequence-specific DNA binding,GO:0005488~binding,GO:0043565~sequence-specific DNA binding,GO:0097159~organic cyclic compound binding,GO:1901363~heterocyclic compound binding,
2R	60247969	60248191	intron (AGAP004662-RA, intron 4 of 7)	4787	AGAP004662	H3K4me3	Infected	4.83938e-07	4.37e-05	0	AGAP004662-PC(ABDA_ANOGA)		PF00046:Homeobox domain,PF12407:Homeobox protein ,	GO:0003002~regionalization,GO:0006139~nucleobase-containing compound metabolic process,GO:0006355~regulation of transcription, DNA-templated,GO:0006725~cellular aromatic compound metabolic process,GO:0006807~nitrogen compound metabolic process,GO:0007275~multicellular organism development,GO:0007389~pattern specification process,GO:0008152~metabolic process,GO:0009058~biosynthetic process,GO:0009…	GO:0005622~intracellular,GO:0005623~cell,GO:0005634~nucleus,GO:0043226~organelle,GO:0043227~membrane-bounded organelle,GO:0043229~intracellular organelle,GO:0043231~intracellular membrane-bounded organelle,GO:0044424~intracellular part,GO:0044464~cell part,	GO:0001071~nucleic acid binding transcription factor activity,GO:0003676~nucleic acid binding,GO:0003677~DNA binding,GO:0003700~transcription factor activity, sequence-specific DNA binding,GO:0005488~binding,GO:0043565~sequence-specific DNA binding,GO:0097159~organic cyclic compound binding,GO:1901363~heterocyclic compound binding,
2R	60238610	60238870	intron (AGAP004662-RA, intron 5 of 7)	14127	AGAP004662	H3K4me3	Infected	1.74799e-09	2.73e-07	0.000139014	AGAP004662-PC(ABDA_ANOGA)		PF00046:Homeobox domain,PF12407:Homeobox protein ,	GO:0003002~regionalization,GO:0006139~nucleobase-containing compound metabolic process,GO:0006355~regulation of transcription, DNA-templated,GO:0006725~cellular aromatic compound metabolic process,GO:0006807~nitrogen compound metabolic process,GO:0007275~multicellular organism development,GO:0007389~pattern specification process,GO:0008152~metabolic process,GO:0009058~biosynthetic process,GO:0009…	GO:0005622~intracellular,GO:0005623~cell,GO:0005634~nucleus,GO:0043226~organelle,GO:0043227~membrane-bounded organelle,GO:0043229~intracellular organelle,GO:0043231~intracellular membrane-bounded organelle,GO:0044424~intracellular part,GO:0044464~cell part,	GO:0001071~nucleic acid binding transcription factor activity,GO:0003676~nucleic acid binding,GO:0003677~DNA binding,GO:0003700~transcription factor activity, sequence-specific DNA binding,GO:0005488~binding,GO:0043565~sequence-specific DNA binding,GO:0097159~organic cyclic compound binding,GO:1901363~heterocyclic compound binding,
2R	60235778	60236154	TTS (AGAP004662-RC)	16901	AGAP004662	H3K4me3	Infected	2.1506e-11	4.8e-09	0.000139014	AGAP004662-PC(ABDA_ANOGA)		PF00046:Homeobox domain,PF12407:Homeobox protein ,	GO:0003002~regionalization,GO:0006139~nucleobase-containing compound metabolic process,GO:0006355~regulation of transcription, DNA-templated,GO:0006725~cellular aromatic compound metabolic process,GO:0006807~nitrogen compound metabolic process,GO:0007275~multicellular organism development,GO:0007389~pattern specification process,GO:0008152~metabolic process,GO:0009058~biosynthetic process,GO:0009…	GO:0005622~intracellular,GO:0005623~cell,GO:0005634~nucleus,GO:0043226~organelle,GO:0043227~membrane-bounded organelle,GO:0043229~intracellular organelle,GO:0043231~intracellular membrane-bounded organelle,GO:0044424~intracellular part,GO:0044464~cell part,	GO:0001071~nucleic acid binding transcription factor activity,GO:0003676~nucleic acid binding,GO:0003677~DNA binding,GO:0003700~transcription factor activity, sequence-specific DNA binding,GO:0005488~binding,GO:0043565~sequence-specific DNA binding,GO:0097159~organic cyclic compound binding,GO:1901363~heterocyclic compound binding,
2R	60229499	60229705	Intergenic	23265	AGAP004662	H3K4me3	Infected	7.65667e-09	1.04e-06	0.000556058	AGAP004662-PC(ABDA_ANOGA)		PF00046:Homeobox domain,PF12407:Homeobox protein ,	GO:0003002~regionalization,GO:0006139~nucleobase-containing compound metabolic process,GO:0006355~regulation of transcription, DNA-templated,GO:0006725~cellular aromatic compound metabolic process,GO:0006807~nitrogen compound metabolic process,GO:0007275~multicellular organism development,GO:0007389~pattern specification process,GO:0008152~metabolic process,GO:0009058~biosynthetic process,GO:0009…	GO:0005622~intracellular,GO:0005623~cell,GO:0005634~nucleus,GO:0043226~organelle,GO:0043227~membrane-bounded organelle,GO:0043229~intracellular organelle,GO:0043231~intracellular membrane-bounded organelle,GO:0044424~intracellular part,GO:0044464~cell part,	GO:0001071~nucleic acid binding transcription factor activity,GO:0003676~nucleic acid binding,GO:0003677~DNA binding,GO:0003700~transcription factor activity, sequence-specific DNA binding,GO:0005488~binding,GO:0043565~sequence-specific DNA binding,GO:0097159~organic cyclic compound binding,GO:1901363~heterocyclic compound binding,
2R	60228463	60228825	Intergenic	24223	AGAP004662	H3K4me3	Infected	8.43102e-06	0.000570282	0.000347536	AGAP004662-PC(ABDA_ANOGA)		PF00046:Homeobox domain,PF12407:Homeobox protein ,	GO:0003002~regionalization,GO:0006139~nucleobase-containing compound metabolic process,GO:0006355~regulation of transcription, DNA-templated,GO:0006725~cellular aromatic compound metabolic process,GO:0006807~nitrogen compound metabolic process,GO:0007275~multicellular organism development,GO:0007389~pattern specification process,GO:0008152~metabolic process,GO:0009058~biosynthetic process,GO:0009…	GO:0005622~intracellular,GO:0005623~cell,GO:0005634~nucleus,GO:0043226~organelle,GO:0043227~membrane-bounded organelle,GO:0043229~intracellular organelle,GO:0043231~intracellular membrane-bounded organelle,GO:0044424~intracellular part,GO:0044464~cell part,	GO:0001071~nucleic acid binding transcription factor activity,GO:0003676~nucleic acid binding,GO:0003677~DNA binding,GO:0003700~transcription factor activity, sequence-specific DNA binding,GO:0005488~binding,GO:0043565~sequence-specific DNA binding,GO:0097159~organic cyclic compound binding,GO:1901363~heterocyclic compound binding,
2R	60205515	60205740	Intergenic	-39205	AGAP004661	H3K4me3	Infected	4.27917e-08	4.96e-06	0.000347536	AGAP004661-PB(AgaP_AGAP004661)		PF00046:Homeobox domain,	GO:0006139~nucleobase-containing compound metabolic process,GO:0006355~regulation of transcription, DNA-templated,GO:0006725~cellular aromatic compound metabolic process,GO:0006807~nitrogen compound metabolic process,GO:0007275~multicellular organism development,GO:0008152~metabolic process,GO:0009058~biosynthetic process,GO:0009059~macromolecule biosynthetic process,GO:0009889~regulation of bios…	GO:0005622~intracellular,GO:0005623~cell,GO:0005634~nucleus,GO:0043226~organelle,GO:0043227~membrane-bounded organelle,GO:0043229~intracellular organelle,GO:0043231~intracellular membrane-bounded organelle,GO:0044424~intracellular part,GO:0044464~cell part,	GO:0001071~nucleic acid binding transcription factor activity,GO:0003676~nucleic acid binding,GO:0003677~DNA binding,GO:0003700~transcription factor activity, sequence-specific DNA binding,GO:0005488~binding,GO:0043565~sequence-specific DNA binding,GO:0097159~organic cyclic compound binding,GO:1901363~heterocyclic compound binding,
2R	60181813	60182015	Intergenic	-15492	AGAP004661	H3K4me3	Infected	1.4169e-05	0.000902069	0.000556058	AGAP004661-PB(AgaP_AGAP004661)		PF00046:Homeobox domain,	GO:0006139~nucleobase-containing compound metabolic process,GO:0006355~regulation of transcription, DNA-templated,GO:0006725~cellular aromatic compound metabolic process,GO:0006807~nitrogen compound metabolic process,GO:0007275~multicellular organism development,GO:0008152~metabolic process,GO:0009058~biosynthetic process,GO:0009059~macromolecule biosynthetic process,GO:0009889~regulation of bios…	GO:0005622~intracellular,GO:0005623~cell,GO:0005634~nucleus,GO:0043226~organelle,GO:0043227~membrane-bounded organelle,GO:0043229~intracellular organelle,GO:0043231~intracellular membrane-bounded organelle,GO:0044424~intracellular part,GO:0044464~cell part,	GO:0001071~nucleic acid binding transcription factor activity,GO:0003676~nucleic acid binding,GO:0003677~DNA binding,GO:0003700~transcription factor activity, sequence-specific DNA binding,GO:0005488~binding,GO:0043565~sequence-specific DNA binding,GO:0097159~organic cyclic compound binding,GO:1901363~heterocyclic compound binding,
2R	60146535	60146872	intron (AGAP004661-RB, intron 1 of 1)	19719	AGAP004661	H3K4me3	Infected	2.4303e-07	2.41e-05	6.95072e-05	AGAP004661-PB(AgaP_AGAP004661)		PF00046:Homeobox domain,	GO:0006139~nucleobase-containing compound metabolic process,GO:0006355~regulation of transcription, DNA-templated,GO:0006725~cellular aromatic compound metabolic process,GO:0006807~nitrogen compound metabolic process,GO:0007275~multicellular organism development,GO:0008152~metabolic process,GO:0009058~biosynthetic process,GO:0009059~macromolecule biosynthetic process,GO:0009889~regulation of bios…	GO:0005622~intracellular,GO:0005623~cell,GO:0005634~nucleus,GO:0043226~organelle,GO:0043227~membrane-bounded organelle,GO:0043229~intracellular organelle,GO:0043231~intracellular membrane-bounded organelle,GO:0044424~intracellular part,GO:0044464~cell part,	GO:0001071~nucleic acid binding transcription factor activity,GO:0003676~nucleic acid binding,GO:0003677~DNA binding,GO:0003700~transcription factor activity, sequence-specific DNA binding,GO:0005488~binding,GO:0043565~sequence-specific DNA binding,GO:0097159~organic cyclic compound binding,GO:1901363~heterocyclic compound binding,
2R	60144933	60145495	intron (AGAP004661-RB, intron 1 of 1)	21208	AGAP004661	H3K4me3	Infected	4.65865e-12	1.18e-09	6.95072e-05	AGAP004661-PB(AgaP_AGAP004661)		PF00046:Homeobox domain,	GO:0006139~nucleobase-containing compound metabolic process,GO:0006355~regulation of transcription, DNA-templated,GO:0006725~cellular aromatic compound metabolic process,GO:0006807~nitrogen compound metabolic process,GO:0007275~multicellular organism development,GO:0008152~metabolic process,GO:0009058~biosynthetic process,GO:0009059~macromolecule biosynthetic process,GO:0009889~regulation of bios…	GO:0005622~intracellular,GO:0005623~cell,GO:0005634~nucleus,GO:0043226~organelle,GO:0043227~membrane-bounded organelle,GO:0043229~intracellular organelle,GO:0043231~intracellular membrane-bounded organelle,GO:0044424~intracellular part,GO:0044464~cell part,	GO:0001071~nucleic acid binding transcription factor activity,GO:0003676~nucleic acid binding,GO:0003677~DNA binding,GO:0003700~transcription factor activity, sequence-specific DNA binding,GO:0005488~binding,GO:0043565~sequence-specific DNA binding,GO:0097159~organic cyclic compound binding,GO:1901363~heterocyclic compound binding,
2R	60144065	60144785	intron (AGAP004661-RB, intron 1 of 1)	21997	AGAP004661	H3K4me3	Infected	4.99908e-14	1.76e-11	6.95072e-05	AGAP004661-PB(AgaP_AGAP004661)		PF00046:Homeobox domain,	GO:0006139~nucleobase-containing compound metabolic process,GO:0006355~regulation of transcription, DNA-templated,GO:0006725~cellular aromatic compound metabolic process,GO:0006807~nitrogen compound metabolic process,GO:0007275~multicellular organism development,GO:0008152~metabolic process,GO:0009058~biosynthetic process,GO:0009059~macromolecule biosynthetic process,GO:0009889~regulation of bios…	GO:0005622~intracellular,GO:0005623~cell,GO:0005634~nucleus,GO:0043226~organelle,GO:0043227~membrane-bounded organelle,GO:0043229~intracellular organelle,GO:0043231~intracellular membrane-bounded organelle,GO:0044424~intracellular part,GO:0044464~cell part,	GO:0001071~nucleic acid binding transcription factor activity,GO:0003676~nucleic acid binding,GO:0003677~DNA binding,GO:0003700~transcription factor activity, sequence-specific DNA binding,GO:0005488~binding,GO:0043565~sequence-specific DNA binding,GO:0097159~organic cyclic compound binding,GO:1901363~heterocyclic compound binding,
2R	60143766	60143977	intron (AGAP004661-RB, intron 1 of 1)	22551	AGAP004661	H3K4me3	Infected	0.000130092	0.00618273	6.95072e-05	AGAP004661-PB(AgaP_AGAP004661)		PF00046:Homeobox domain,	GO:0006139~nucleobase-containing compound metabolic process,GO:0006355~regulation of transcription, DNA-templated,GO:0006725~cellular aromatic compound metabolic process,GO:0006807~nitrogen compound metabolic process,GO:0007275~multicellular organism development,GO:0008152~metabolic process,GO:0009058~biosynthetic process,GO:0009059~macromolecule biosynthetic process,GO:0009889~regulation of bios…	GO:0005622~intracellular,GO:0005623~cell,GO:0005634~nucleus,GO:0043226~organelle,GO:0043227~membrane-bounded organelle,GO:0043229~intracellular organelle,GO:0043231~intracellular membrane-bounded organelle,GO:0044424~intracellular part,GO:0044464~cell part,	GO:0001071~nucleic acid binding transcription factor activity,GO:0003676~nucleic acid binding,GO:0003677~DNA binding,GO:0003700~transcription factor activity, sequence-specific DNA binding,GO:0005488~binding,GO:0043565~sequence-specific DNA binding,GO:0097159~organic cyclic compound binding,GO:1901363~heterocyclic compound binding,
2R	60143349	60143714	intron (AGAP004661-RB, intron 1 of 1)	22891	AGAP004661	H3K4me3	Infected	4.17013e-12	1.06e-09	6.95072e-05	AGAP004661-PB(AgaP_AGAP004661)		PF00046:Homeobox domain,	GO:0006139~nucleobase-containing compound metabolic process,GO:0006355~regulation of transcription, DNA-templated,GO:0006725~cellular aromatic compound metabolic process,GO:0006807~nitrogen compound metabolic process,GO:0007275~multicellular organism development,GO:0008152~metabolic process,GO:0009058~biosynthetic process,GO:0009059~macromolecule biosynthetic process,GO:0009889~regulation of bios…	GO:0005622~intracellular,GO:0005623~cell,GO:0005634~nucleus,GO:0043226~organelle,GO:0043227~membrane-bounded organelle,GO:0043229~intracellular organelle,GO:0043231~intracellular membrane-bounded organelle,GO:0044424~intracellular part,GO:0044464~cell part,	GO:0001071~nucleic acid binding transcription factor activity,GO:0003676~nucleic acid binding,GO:0003677~DNA binding,GO:0003700~transcription factor activity, sequence-specific DNA binding,GO:0005488~binding,GO:0043565~sequence-specific DNA binding,GO:0097159~organic cyclic compound binding,GO:1901363~heterocyclic compound binding,
2R	60141945	60142413	intron (AGAP004661-RB, intron 1 of 1)	24243	AGAP004661	H3K4me3	Infected	1.03279e-08	1.35e-06	6.95072e-05	AGAP004661-PB(AgaP_AGAP004661)		PF00046:Homeobox domain,	GO:0006139~nucleobase-containing compound metabolic process,GO:0006355~regulation of transcription, DNA-templated,GO:0006725~cellular aromatic compound metabolic process,GO:0006807~nitrogen compound metabolic process,GO:0007275~multicellular organism development,GO:0008152~metabolic process,GO:0009058~biosynthetic process,GO:0009059~macromolecule biosynthetic process,GO:0009889~regulation of bios…	GO:0005622~intracellular,GO:0005623~cell,GO:0005634~nucleus,GO:0043226~organelle,GO:0043227~membrane-bounded organelle,GO:0043229~intracellular organelle,GO:0043231~intracellular membrane-bounded organelle,GO:0044424~intracellular part,GO:0044464~cell part,	GO:0001071~nucleic acid binding transcription factor activity,GO:0003676~nucleic acid binding,GO:0003677~DNA binding,GO:0003700~transcription factor activity, sequence-specific DNA binding,GO:0005488~binding,GO:0043565~sequence-specific DNA binding,GO:0097159~organic cyclic compound binding,GO:1901363~heterocyclic compound binding,
2R	60141477	60141775	intron (AGAP004661-RB, intron 1 of 1)	24796	AGAP004661	H3K4me3	Infected	1.31981e-06	0.000109549	6.95072e-05	AGAP004661-PB(AgaP_AGAP004661)		PF00046:Homeobox domain,	GO:0006139~nucleobase-containing compound metabolic process,GO:0006355~regulation of transcription, DNA-templated,GO:0006725~cellular aromatic compound metabolic process,GO:0006807~nitrogen compound metabolic process,GO:0007275~multicellular organism development,GO:0008152~metabolic process,GO:0009058~biosynthetic process,GO:0009059~macromolecule biosynthetic process,GO:0009889~regulation of bios…	GO:0005622~intracellular,GO:0005623~cell,GO:0005634~nucleus,GO:0043226~organelle,GO:0043227~membrane-bounded organelle,GO:0043229~intracellular organelle,GO:0043231~intracellular membrane-bounded organelle,GO:0044424~intracellular part,GO:0044464~cell part,	GO:0001071~nucleic acid binding transcription factor activity,GO:0003676~nucleic acid binding,GO:0003677~DNA binding,GO:0003700~transcription factor activity, sequence-specific DNA binding,GO:0005488~binding,GO:0043565~sequence-specific DNA binding,GO:0097159~organic cyclic compound binding,GO:1901363~heterocyclic compound binding,
2R	60136638	60136919	intron (AGAP004661-RB, intron 1 of 1)	29644	AGAP004661	H3K4me3	Infected	1.31981e-06	0.000109549	0.00145965	AGAP004661-PB(AgaP_AGAP004661)		PF00046:Homeobox domain,	GO:0006139~nucleobase-containing compound metabolic process,GO:0006355~regulation of transcription, DNA-templated,GO:0006725~cellular aromatic compound metabolic process,GO:0006807~nitrogen compound metabolic process,GO:0007275~multicellular organism development,GO:0008152~metabolic process,GO:0009058~biosynthetic process,GO:0009059~macromolecule biosynthetic process,GO:0009889~regulation of bios…	GO:0005622~intracellular,GO:0005623~cell,GO:0005634~nucleus,GO:0043226~organelle,GO:0043227~membrane-bounded organelle,GO:0043229~intracellular organelle,GO:0043231~intracellular membrane-bounded organelle,GO:0044424~intracellular part,GO:0044464~cell part,	GO:0001071~nucleic acid binding transcription factor activity,GO:0003676~nucleic acid binding,GO:0003677~DNA binding,GO:0003700~transcription factor activity, sequence-specific DNA binding,GO:0005488~binding,GO:0043565~sequence-specific DNA binding,GO:0097159~organic cyclic compound binding,GO:1901363~heterocyclic compound binding,
2R	59954124	59954335	Intergenic	-32554	AGAP004660	H3K4me3	Infected	3.78443e-07	3.56e-05	0.000695072	AGAP004660-PB(AgaP_AGAP004660)		PF00046:Homeobox domain,	GO:0007275~multicellular organism development,GO:0032501~multicellular organismal process,GO:0032502~developmental process,GO:0044699~single-organism process,GO:0044707~single-multicellular organism process,GO:0044767~single-organism developmental process,GO:0048856~anatomical structure development,	GO:0005622~intracellular,GO:0005623~cell,GO:0005634~nucleus,GO:0043226~organelle,GO:0043227~membrane-bounded organelle,GO:0043229~intracellular organelle,GO:0043231~intracellular membrane-bounded organelle,GO:0044424~intracellular part,GO:0044464~cell part,	GO:0001071~nucleic acid binding transcription factor activity,GO:0003676~nucleic acid binding,GO:0003677~DNA binding,GO:0003700~transcription factor activity, sequence-specific DNA binding,GO:0005488~binding,GO:0043565~sequence-specific DNA binding,GO:0097159~organic cyclic compound binding,GO:1901363~heterocyclic compound binding,
2R	59941396	59941594	Intergenic	-19820	AGAP004660	H3K4me3	Infected	7.76998e-08	8.62e-06	0.000278029	AGAP004660-PB(AgaP_AGAP004660)		PF00046:Homeobox domain,	GO:0007275~multicellular organism development,GO:0032501~multicellular organismal process,GO:0032502~developmental process,GO:0044699~single-organism process,GO:0044707~single-multicellular organism process,GO:0044767~single-organism developmental process,GO:0048856~anatomical structure development,	GO:0005622~intracellular,GO:0005623~cell,GO:0005634~nucleus,GO:0043226~organelle,GO:0043227~membrane-bounded organelle,GO:0043229~intracellular organelle,GO:0043231~intracellular membrane-bounded organelle,GO:0044424~intracellular part,GO:0044464~cell part,	GO:0001071~nucleic acid binding transcription factor activity,GO:0003676~nucleic acid binding,GO:0003677~DNA binding,GO:0003700~transcription factor activity, sequence-specific DNA binding,GO:0005488~binding,GO:0043565~sequence-specific DNA binding,GO:0097159~organic cyclic compound binding,GO:1901363~heterocyclic compound binding,
2R	59922654	59922886	Intergenic	-1095	AGAP004660	H3K4me3	Infected	1.60646e-12	4.37e-10	6.95072e-05	AGAP004660-PB(AgaP_AGAP004660)		PF00046:Homeobox domain,	GO:0007275~multicellular organism development,GO:0032501~multicellular organismal process,GO:0032502~developmental process,GO:0044699~single-organism process,GO:0044707~single-multicellular organism process,GO:0044767~single-organism developmental process,GO:0048856~anatomical structure development,	GO:0005622~intracellular,GO:0005623~cell,GO:0005634~nucleus,GO:0043226~organelle,GO:0043227~membrane-bounded organelle,GO:0043229~intracellular organelle,GO:0043231~intracellular membrane-bounded organelle,GO:0044424~intracellular part,GO:0044464~cell part,	GO:0001071~nucleic acid binding transcription factor activity,GO:0003676~nucleic acid binding,GO:0003677~DNA binding,GO:0003700~transcription factor activity, sequence-specific DNA binding,GO:0005488~binding,GO:0043565~sequence-specific DNA binding,GO:0097159~organic cyclic compound binding,GO:1901363~heterocyclic compound binding,
2R	59914245	59914524	intron (AGAP004660-RB, intron 2 of 4)	7291	AGAP004660	H3K4me3	Infected	9.78318e-08	1.05e-05	0.000347536	AGAP004660-PB(AgaP_AGAP004660)		PF00046:Homeobox domain,	GO:0007275~multicellular organism development,GO:0032501~multicellular organismal process,GO:0032502~developmental process,GO:0044699~single-organism process,GO:0044707~single-multicellular organism process,GO:0044767~single-organism developmental process,GO:0048856~anatomical structure development,	GO:0005622~intracellular,GO:0005623~cell,GO:0005634~nucleus,GO:0043226~organelle,GO:0043227~membrane-bounded organelle,GO:0043229~intracellular organelle,GO:0043231~intracellular membrane-bounded organelle,GO:0044424~intracellular part,GO:0044464~cell part,	GO:0001071~nucleic acid binding transcription factor activity,GO:0003676~nucleic acid binding,GO:0003677~DNA binding,GO:0003700~transcription factor activity, sequence-specific DNA binding,GO:0005488~binding,GO:0043565~sequence-specific DNA binding,GO:0097159~organic cyclic compound binding,GO:1901363~heterocyclic compound binding,
2R	59864739	59865146	intron (AGAP004660-RB, intron 3 of 4)	-22859	AGAP004660	H3K4me3	Infected	1.79073e-11	4.02e-09	6.95072e-05	AGAP004660-PB(AgaP_AGAP004660)		PF00046:Homeobox domain,	GO:0007275~multicellular organism development,GO:0032501~multicellular organismal process,GO:0032502~developmental process,GO:0044699~single-organism process,GO:0044707~single-multicellular organism process,GO:0044767~single-organism developmental process,GO:0048856~anatomical structure development,	GO:0005622~intracellular,GO:0005623~cell,GO:0005634~nucleus,GO:0043226~organelle,GO:0043227~membrane-bounded organelle,GO:0043229~intracellular organelle,GO:0043231~intracellular membrane-bounded organelle,GO:0044424~intracellular part,GO:0044464~cell part,	GO:0001071~nucleic acid binding transcription factor activity,GO:0003676~nucleic acid binding,GO:0003677~DNA binding,GO:0003700~transcription factor activity, sequence-specific DNA binding,GO:0005488~binding,GO:0043565~sequence-specific DNA binding,GO:0097159~organic cyclic compound binding,GO:1901363~heterocyclic compound binding,
2R	59862477	59862719	intron (AGAP004660-RB, intron 3 of 4)	-20515	AGAP004660	H3K4me3	Infected	5.41914e-08	6.14e-06	0.0133454	AGAP004660-PB(AgaP_AGAP004660)		PF00046:Homeobox domain,	GO:0007275~multicellular organism development,GO:0032501~multicellular organismal process,GO:0032502~developmental process,GO:0044699~single-organism process,GO:0044707~single-multicellular organism process,GO:0044767~single-organism developmental process,GO:0048856~anatomical structure development,	GO:0005622~intracellular,GO:0005623~cell,GO:0005634~nucleus,GO:0043226~organelle,GO:0043227~membrane-bounded organelle,GO:0043229~intracellular organelle,GO:0043231~intracellular membrane-bounded organelle,GO:0044424~intracellular part,GO:0044464~cell part,	GO:0001071~nucleic acid binding transcription factor activity,GO:0003676~nucleic acid binding,GO:0003677~DNA binding,GO:0003700~transcription factor activity, sequence-specific DNA binding,GO:0005488~binding,GO:0043565~sequence-specific DNA binding,GO:0097159~organic cyclic compound binding,GO:1901363~heterocyclic compound binding,
2R	59859604	59859909	intron (AGAP004660-RB, intron 3 of 4)	-17673	AGAP004660	H3K4me3	Infected	7.28115e-10	1.2e-07	0.000347536	AGAP004660-PB(AgaP_AGAP004660)		PF00046:Homeobox domain,	GO:0007275~multicellular organism development,GO:0032501~multicellular organismal process,GO:0032502~developmental process,GO:0044699~single-organism process,GO:0044707~single-multicellular organism process,GO:0044767~single-organism developmental process,GO:0048856~anatomical structure development,	GO:0005622~intracellular,GO:0005623~cell,GO:0005634~nucleus,GO:0043226~organelle,GO:0043227~membrane-bounded organelle,GO:0043229~intracellular organelle,GO:0043231~intracellular membrane-bounded organelle,GO:0044424~intracellular part,GO:0044464~cell part,	GO:0001071~nucleic acid binding transcription factor activity,GO:0003676~nucleic acid binding,GO:0003677~DNA binding,GO:0003700~transcription factor activity, sequence-specific DNA binding,GO:0005488~binding,GO:0043565~sequence-specific DNA binding,GO:0097159~organic cyclic compound binding,GO:1901363~heterocyclic compound binding,
2R	59856795	59857016	intron (AGAP004660-RB, intron 3 of 4)	-14822	AGAP004660	H3K4me3	Infected	1.414e-07	1.45e-05	0.000139014	AGAP004660-PB(AgaP_AGAP004660)		PF00046:Homeobox domain,	GO:0007275~multicellular organism development,GO:0032501~multicellular organismal process,GO:0032502~developmental process,GO:0044699~single-organism process,GO:0044707~single-multicellular organism process,GO:0044767~single-organism developmental process,GO:0048856~anatomical structure development,	GO:0005622~intracellular,GO:0005623~cell,GO:0005634~nucleus,GO:0043226~organelle,GO:0043227~membrane-bounded organelle,GO:0043229~intracellular organelle,GO:0043231~intracellular membrane-bounded organelle,GO:0044424~intracellular part,GO:0044464~cell part,	GO:0001071~nucleic acid binding transcription factor activity,GO:0003676~nucleic acid binding,GO:0003677~DNA binding,GO:0003700~transcription factor activity, sequence-specific DNA binding,GO:0005488~binding,GO:0043565~sequence-specific DNA binding,GO:0097159~organic cyclic compound binding,GO:1901363~heterocyclic compound binding,
2R	59842416	59842849	promoter-TSS (AGAP004660-RA)	-549	AGAP004660	H3K4me3	Infected	1.8491e-06	0.000146632	0.000278029	AGAP004660-PB(AgaP_AGAP004660)		PF00046:Homeobox domain,	GO:0007275~multicellular organism development,GO:0032501~multicellular organismal process,GO:0032502~developmental process,GO:0044699~single-organism process,GO:0044707~single-multicellular organism process,GO:0044767~single-organism developmental process,GO:0048856~anatomical structure development,	GO:0005622~intracellular,GO:0005623~cell,GO:0005634~nucleus,GO:0043226~organelle,GO:0043227~membrane-bounded organelle,GO:0043229~intracellular organelle,GO:0043231~intracellular membrane-bounded organelle,GO:0044424~intracellular part,GO:0044464~cell part,	GO:0001071~nucleic acid binding transcription factor activity,GO:0003676~nucleic acid binding,GO:0003677~DNA binding,GO:0003700~transcription factor activity, sequence-specific DNA binding,GO:0005488~binding,GO:0043565~sequence-specific DNA binding,GO:0097159~organic cyclic compound binding,GO:1901363~heterocyclic compound binding,
2R	59841157	59841454	intron (AGAP004660-RB, intron 3 of 4)	778	AGAP004660	H3K4me3	Infected	1.63708e-06	0.000131117	0.000278029	AGAP004660-PB(AgaP_AGAP004660)		PF00046:Homeobox domain,	GO:0007275~multicellular organism development,GO:0032501~multicellular organismal process,GO:0032502~developmental process,GO:0044699~single-organism process,GO:0044707~single-multicellular organism process,GO:0044767~single-organism developmental process,GO:0048856~anatomical structure development,	GO:0005622~intracellular,GO:0005623~cell,GO:0005634~nucleus,GO:0043226~organelle,GO:0043227~membrane-bounded organelle,GO:0043229~intracellular organelle,GO:0043231~intracellular membrane-bounded organelle,GO:0044424~intracellular part,GO:0044464~cell part,	GO:0001071~nucleic acid binding transcription factor activity,GO:0003676~nucleic acid binding,GO:0003677~DNA binding,GO:0003700~transcription factor activity, sequence-specific DNA binding,GO:0005488~binding,GO:0043565~sequence-specific DNA binding,GO:0097159~organic cyclic compound binding,GO:1901363~heterocyclic compound binding,
2R	59839265	59839556	intron (AGAP004660-RA, intron 2 of 2)	2673	AGAP004660	H3K4me3	Infected	2.17826e-10	3.99e-08	0.000278029	AGAP004660-PB(AgaP_AGAP004660)		PF00046:Homeobox domain,	GO:0007275~multicellular organism development,GO:0032501~multicellular organismal process,GO:0032502~developmental process,GO:0044699~single-organism process,GO:0044707~single-multicellular organism process,GO:0044767~single-organism developmental process,GO:0048856~anatomical structure development,	GO:0005622~intracellular,GO:0005623~cell,GO:0005634~nucleus,GO:0043226~organelle,GO:0043227~membrane-bounded organelle,GO:0043229~intracellular organelle,GO:0043231~intracellular membrane-bounded organelle,GO:0044424~intracellular part,GO:0044464~cell part,	GO:0001071~nucleic acid binding transcription factor activity,GO:0003676~nucleic acid binding,GO:0003677~DNA binding,GO:0003700~transcription factor activity, sequence-specific DNA binding,GO:0005488~binding,GO:0043565~sequence-specific DNA binding,GO:0097159~organic cyclic compound binding,GO:1901363~heterocyclic compound binding,
2R	59838590	59838837	intron (AGAP004660-RA, intron 2 of 2)	3370	AGAP004660	H3K4me3	Infected	0.000194169	0.00867521	0.000278029	AGAP004660-PB(AgaP_AGAP004660)		PF00046:Homeobox domain,	GO:0007275~multicellular organism development,GO:0032501~multicellular organismal process,GO:0032502~developmental process,GO:0044699~single-organism process,GO:0044707~single-multicellular organism process,GO:0044767~single-organism developmental process,GO:0048856~anatomical structure development,	GO:0005622~intracellular,GO:0005623~cell,GO:0005634~nucleus,GO:0043226~organelle,GO:0043227~membrane-bounded organelle,GO:0043229~intracellular organelle,GO:0043231~intracellular membrane-bounded organelle,GO:0044424~intracellular part,GO:0044464~cell part,	GO:0001071~nucleic acid binding transcription factor activity,GO:0003676~nucleic acid binding,GO:0003677~DNA binding,GO:0003700~transcription factor activity, sequence-specific DNA binding,GO:0005488~binding,GO:0043565~sequence-specific DNA binding,GO:0097159~organic cyclic compound binding,GO:1901363~heterocyclic compound binding,
2R	59838035	59838250	intron (AGAP004660-RA, intron 2 of 2)	3941	AGAP004660	H3K4me3	Infected	4.47662e-09	6.35e-07	0.000278029	AGAP004660-PB(AgaP_AGAP004660)		PF00046:Homeobox domain,	GO:0007275~multicellular organism development,GO:0032501~multicellular organismal process,GO:0032502~developmental process,GO:0044699~single-organism process,GO:0044707~single-multicellular organism process,GO:0044767~single-organism developmental process,GO:0048856~anatomical structure development,	GO:0005622~intracellular,GO:0005623~cell,GO:0005634~nucleus,GO:0043226~organelle,GO:0043227~membrane-bounded organelle,GO:0043229~intracellular organelle,GO:0043231~intracellular membrane-bounded organelle,GO:0044424~intracellular part,GO:0044464~cell part,	GO:0001071~nucleic acid binding transcription factor activity,GO:0003676~nucleic acid binding,GO:0003677~DNA binding,GO:0003700~transcription factor activity, sequence-specific DNA binding,GO:0005488~binding,GO:0043565~sequence-specific DNA binding,GO:0097159~organic cyclic compound binding,GO:1901363~heterocyclic compound binding,
2R	59835851	59836440	intron (AGAP004660-RA, intron 2 of 2)	5938	AGAP004660	H3K4me3	Infected	1.6432e-09	2.58e-07	0.000139014	AGAP004660-PB(AgaP_AGAP004660)		PF00046:Homeobox domain,	GO:0007275~multicellular organism development,GO:0032501~multicellular organismal process,GO:0032502~developmental process,GO:0044699~single-organism process,GO:0044707~single-multicellular organism process,GO:0044767~single-organism developmental process,GO:0048856~anatomical structure development,	GO:0005622~intracellular,GO:0005623~cell,GO:0005634~nucleus,GO:0043226~organelle,GO:0043227~membrane-bounded organelle,GO:0043229~intracellular organelle,GO:0043231~intracellular membrane-bounded organelle,GO:0044424~intracellular part,GO:0044464~cell part,	GO:0001071~nucleic acid binding transcription factor activity,GO:0003676~nucleic acid binding,GO:0003677~DNA binding,GO:0003700~transcription factor activity, sequence-specific DNA binding,GO:0005488~binding,GO:0043565~sequence-specific DNA binding,GO:0097159~organic cyclic compound binding,GO:1901363~heterocyclic compound binding,
2R	59835056	59835459	intron (AGAP004660-RA, intron 2 of 2)	6826	AGAP004660	H3K4me3	Infected	5.73601e-09	8.01e-07	0.000139014	AGAP004660-PB(AgaP_AGAP004660)		PF00046:Homeobox domain,	GO:0007275~multicellular organism development,GO:0032501~multicellular organismal process,GO:0032502~developmental process,GO:0044699~single-organism process,GO:0044707~single-multicellular organism process,GO:0044767~single-organism developmental process,GO:0048856~anatomical structure development,	GO:0005622~intracellular,GO:0005623~cell,GO:0005634~nucleus,GO:0043226~organelle,GO:0043227~membrane-bounded organelle,GO:0043229~intracellular organelle,GO:0043231~intracellular membrane-bounded organelle,GO:0044424~intracellular part,GO:0044464~cell part,	GO:0001071~nucleic acid binding transcription factor activity,GO:0003676~nucleic acid binding,GO:0003677~DNA binding,GO:0003700~transcription factor activity, sequence-specific DNA binding,GO:0005488~binding,GO:0043565~sequence-specific DNA binding,GO:0097159~organic cyclic compound binding,GO:1901363~heterocyclic compound binding,
2R	59832643	59833204	intron (AGAP004660-RA, intron 2 of 2)	9160	AGAP004660	H3K4me3	Infected	3.6322e-14	1.32e-11	0.000278029	AGAP004660-PB(AgaP_AGAP004660)		PF00046:Homeobox domain,	GO:0007275~multicellular organism development,GO:0032501~multicellular organismal process,GO:0032502~developmental process,GO:0044699~single-organism process,GO:0044707~single-multicellular organism process,GO:0044767~single-organism developmental process,GO:0048856~anatomical structure development,	GO:0005622~intracellular,GO:0005623~cell,GO:0005634~nucleus,GO:0043226~organelle,GO:0043227~membrane-bounded organelle,GO:0043229~intracellular organelle,GO:0043231~intracellular membrane-bounded organelle,GO:0044424~intracellular part,GO:0044464~cell part,	GO:0001071~nucleic acid binding transcription factor activity,GO:0003676~nucleic acid binding,GO:0003677~DNA binding,GO:0003700~transcription factor activity, sequence-specific DNA binding,GO:0005488~binding,GO:0043565~sequence-specific DNA binding,GO:0097159~organic cyclic compound binding,GO:1901363~heterocyclic compound binding,
2R	59829834	59831886	TTS (AGAP004660-RB)	11223	AGAP004660	H3K4me3	Infected	3.48009e-09	5.06e-07	0	AGAP004660-PB(AgaP_AGAP004660)		PF00046:Homeobox domain,	GO:0007275~multicellular organism development,GO:0032501~multicellular organismal process,GO:0032502~developmental process,GO:0044699~single-organism process,GO:0044707~single-multicellular organism process,GO:0044767~single-organism developmental process,GO:0048856~anatomical structure development,	GO:0005622~intracellular,GO:0005623~cell,GO:0005634~nucleus,GO:0043226~organelle,GO:0043227~membrane-bounded organelle,GO:0043229~intracellular organelle,GO:0043231~intracellular membrane-bounded organelle,GO:0044424~intracellular part,GO:0044464~cell part,	GO:0001071~nucleic acid binding transcription factor activity,GO:0003676~nucleic acid binding,GO:0003677~DNA binding,GO:0003700~transcription factor activity, sequence-specific DNA binding,GO:0005488~binding,GO:0043565~sequence-specific DNA binding,GO:0097159~organic cyclic compound binding,GO:1901363~heterocyclic compound binding,
2R	59829494	59829731	Intergenic	12471	AGAP004660	H3K4me3	Infected	1.2795e-10	2.47e-08	0	AGAP004660-PB(AgaP_AGAP004660)		PF00046:Homeobox domain,	GO:0007275~multicellular organism development,GO:0032501~multicellular organismal process,GO:0032502~developmental process,GO:0044699~single-organism process,GO:0044707~single-multicellular organism process,GO:0044767~single-organism developmental process,GO:0048856~anatomical structure development,	GO:0005622~intracellular,GO:0005623~cell,GO:0005634~nucleus,GO:0043226~organelle,GO:0043227~membrane-bounded organelle,GO:0043229~intracellular organelle,GO:0043231~intracellular membrane-bounded organelle,GO:0044424~intracellular part,GO:0044464~cell part,	GO:0001071~nucleic acid binding transcription factor activity,GO:0003676~nucleic acid binding,GO:0003677~DNA binding,GO:0003700~transcription factor activity, sequence-specific DNA binding,GO:0005488~binding,GO:0043565~sequence-specific DNA binding,GO:0097159~organic cyclic compound binding,GO:1901363~heterocyclic compound binding,
2R	59828814	59829060	Intergenic	13146	AGAP004660	H3K4me3	Infected	1.74969e-19	1.5e-16	0	AGAP004660-PB(AgaP_AGAP004660)		PF00046:Homeobox domain,	GO:0007275~multicellular organism development,GO:0032501~multicellular organismal process,GO:0032502~developmental process,GO:0044699~single-organism process,GO:0044707~single-multicellular organism process,GO:0044767~single-organism developmental process,GO:0048856~anatomical structure development,	GO:0005622~intracellular,GO:0005623~cell,GO:0005634~nucleus,GO:0043226~organelle,GO:0043227~membrane-bounded organelle,GO:0043229~intracellular organelle,GO:0043231~intracellular membrane-bounded organelle,GO:0044424~intracellular part,GO:0044464~cell part,	GO:0001071~nucleic acid binding transcription factor activity,GO:0003676~nucleic acid binding,GO:0003677~DNA binding,GO:0003700~transcription factor activity, sequence-specific DNA binding,GO:0005488~binding,GO:0043565~sequence-specific DNA binding,GO:0097159~organic cyclic compound binding,GO:1901363~heterocyclic compound binding,
2R	59828097	59828682	Intergenic	13694	AGAP004660	H3K4me3	Infected	1.15902e-10	2.25e-08	0	AGAP004660-PB(AgaP_AGAP004660)		PF00046:Homeobox domain,	GO:0007275~multicellular organism development,GO:0032501~multicellular organismal process,GO:0032502~developmental process,GO:0044699~single-organism process,GO:0044707~single-multicellular organism process,GO:0044767~single-organism developmental process,GO:0048856~anatomical structure development,	GO:0005622~intracellular,GO:0005623~cell,GO:0005634~nucleus,GO:0043226~organelle,GO:0043227~membrane-bounded organelle,GO:0043229~intracellular organelle,GO:0043231~intracellular membrane-bounded organelle,GO:0044424~intracellular part,GO:0044464~cell part,	GO:0001071~nucleic acid binding transcription factor activity,GO:0003676~nucleic acid binding,GO:0003677~DNA binding,GO:0003700~transcription factor activity, sequence-specific DNA binding,GO:0005488~binding,GO:0043565~sequence-specific DNA binding,GO:0097159~organic cyclic compound binding,GO:1901363~heterocyclic compound binding,
2R	59827331	59828019	Intergenic	14408	AGAP004660	H3K4me3	Infected	7.64029e-14	2.64e-11	0	AGAP004660-PB(AgaP_AGAP004660)		PF00046:Homeobox domain,	GO:0007275~multicellular organism development,GO:0032501~multicellular organismal process,GO:0032502~developmental process,GO:0044699~single-organism process,GO:0044707~single-multicellular organism process,GO:0044767~single-organism developmental process,GO:0048856~anatomical structure development,	GO:0005622~intracellular,GO:0005623~cell,GO:0005634~nucleus,GO:0043226~organelle,GO:0043227~membrane-bounded organelle,GO:0043229~intracellular organelle,GO:0043231~intracellular membrane-bounded organelle,GO:0044424~intracellular part,GO:0044464~cell part,	GO:0001071~nucleic acid binding transcription factor activity,GO:0003676~nucleic acid binding,GO:0003677~DNA binding,GO:0003700~transcription factor activity, sequence-specific DNA binding,GO:0005488~binding,GO:0043565~sequence-specific DNA binding,GO:0097159~organic cyclic compound binding,GO:1901363~heterocyclic compound binding,
2R	59826982	59827257	Intergenic	14964	AGAP004660	H3K4me3	Infected	3.6302e-06	0.000270415	0	AGAP004660-PB(AgaP_AGAP004660)		PF00046:Homeobox domain,	GO:0007275~multicellular organism development,GO:0032501~multicellular organismal process,GO:0032502~developmental process,GO:0044699~single-organism process,GO:0044707~single-multicellular organism process,GO:0044767~single-organism developmental process,GO:0048856~anatomical structure development,	GO:0005622~intracellular,GO:0005623~cell,GO:0005634~nucleus,GO:0043226~organelle,GO:0043227~membrane-bounded organelle,GO:0043229~intracellular organelle,GO:0043231~intracellular membrane-bounded organelle,GO:0044424~intracellular part,GO:0044464~cell part,	GO:0001071~nucleic acid binding transcription factor activity,GO:0003676~nucleic acid binding,GO:0003677~DNA binding,GO:0003700~transcription factor activity, sequence-specific DNA binding,GO:0005488~binding,GO:0043565~sequence-specific DNA binding,GO:0097159~organic cyclic compound binding,GO:1901363~heterocyclic compound binding,
2R	59825689	59826609	Intergenic	15934	AGAP004660	H3K4me3	Infected	9.31151e-17	5.23e-14	0	AGAP004660-PB(AgaP_AGAP004660)		PF00046:Homeobox domain,	GO:0007275~multicellular organism development,GO:0032501~multicellular organismal process,GO:0032502~developmental process,GO:0044699~single-organism process,GO:0044707~single-multicellular organism process,GO:0044767~single-organism developmental process,GO:0048856~anatomical structure development,	GO:0005622~intracellular,GO:0005623~cell,GO:0005634~nucleus,GO:0043226~organelle,GO:0043227~membrane-bounded organelle,GO:0043229~intracellular organelle,GO:0043231~intracellular membrane-bounded organelle,GO:0044424~intracellular part,GO:0044464~cell part,	GO:0001071~nucleic acid binding transcription factor activity,GO:0003676~nucleic acid binding,GO:0003677~DNA binding,GO:0003700~transcription factor activity, sequence-specific DNA binding,GO:0005488~binding,GO:0043565~sequence-specific DNA binding,GO:0097159~organic cyclic compound binding,GO:1901363~heterocyclic compound binding,
2R	59825430	59825635	Intergenic	16551	AGAP004660	H3K4me3	Infected	5.15383e-05	0.00277479	0	AGAP004660-PB(AgaP_AGAP004660)		PF00046:Homeobox domain,	GO:0007275~multicellular organism development,GO:0032501~multicellular organismal process,GO:0032502~developmental process,GO:0044699~single-organism process,GO:0044707~single-multicellular organism process,GO:0044767~single-organism developmental process,GO:0048856~anatomical structure development,	GO:0005622~intracellular,GO:0005623~cell,GO:0005634~nucleus,GO:0043226~organelle,GO:0043227~membrane-bounded organelle,GO:0043229~intracellular organelle,GO:0043231~intracellular membrane-bounded organelle,GO:0044424~intracellular part,GO:0044464~cell part,	GO:0001071~nucleic acid binding transcription factor activity,GO:0003676~nucleic acid binding,GO:0003677~DNA binding,GO:0003700~transcription factor activity, sequence-specific DNA binding,GO:0005488~binding,GO:0043565~sequence-specific DNA binding,GO:0097159~organic cyclic compound binding,GO:1901363~heterocyclic compound binding,
2R	59824041	59824275	Intergenic	17925	AGAP004660	H3K4me3	Infected	2.3926e-05	0.00141355	0	AGAP004660-PB(AgaP_AGAP004660)		PF00046:Homeobox domain,	GO:0007275~multicellular organism development,GO:0032501~multicellular organismal process,GO:0032502~developmental process,GO:0044699~single-organism process,GO:0044707~single-multicellular organism process,GO:0044767~single-organism developmental process,GO:0048856~anatomical structure development,	GO:0005622~intracellular,GO:0005623~cell,GO:0005634~nucleus,GO:0043226~organelle,GO:0043227~membrane-bounded organelle,GO:0043229~intracellular organelle,GO:0043231~intracellular membrane-bounded organelle,GO:0044424~intracellular part,GO:0044464~cell part,	GO:0001071~nucleic acid binding transcription factor activity,GO:0003676~nucleic acid binding,GO:0003677~DNA binding,GO:0003700~transcription factor activity, sequence-specific DNA binding,GO:0005488~binding,GO:0043565~sequence-specific DNA binding,GO:0097159~organic cyclic compound binding,GO:1901363~heterocyclic compound binding,
2R	59823292	59823790	Intergenic	18542	AGAP004660	H3K4me3	Infected	1.49479e-06	0.000120168	0	AGAP004660-PB(AgaP_AGAP004660)		PF00046:Homeobox domain,	GO:0007275~multicellular organism development,GO:0032501~multicellular organismal process,GO:0032502~developmental process,GO:0044699~single-organism process,GO:0044707~single-multicellular organism process,GO:0044767~single-organism developmental process,GO:0048856~anatomical structure development,	GO:0005622~intracellular,GO:0005623~cell,GO:0005634~nucleus,GO:0043226~organelle,GO:0043227~membrane-bounded organelle,GO:0043229~intracellular organelle,GO:0043231~intracellular membrane-bounded organelle,GO:0044424~intracellular part,GO:0044464~cell part,	GO:0001071~nucleic acid binding transcription factor activity,GO:0003676~nucleic acid binding,GO:0003677~DNA binding,GO:0003700~transcription factor activity, sequence-specific DNA binding,GO:0005488~binding,GO:0043565~sequence-specific DNA binding,GO:0097159~organic cyclic compound binding,GO:1901363~heterocyclic compound binding,
2R	59822806	59823052	Intergenic	19154	AGAP004660	H3K4me3	Infected	1.48967e-09	2.35e-07	0	AGAP004660-PB(AgaP_AGAP004660)		PF00046:Homeobox domain,	GO:0007275~multicellular organism development,GO:0032501~multicellular organismal process,GO:0032502~developmental process,GO:0044699~single-organism process,GO:0044707~single-multicellular organism process,GO:0044767~single-organism developmental process,GO:0048856~anatomical structure development,	GO:0005622~intracellular,GO:0005623~cell,GO:0005634~nucleus,GO:0043226~organelle,GO:0043227~membrane-bounded organelle,GO:0043229~intracellular organelle,GO:0043231~intracellular membrane-bounded organelle,GO:0044424~intracellular part,GO:0044464~cell part,	GO:0001071~nucleic acid binding transcription factor activity,GO:0003676~nucleic acid binding,GO:0003677~DNA binding,GO:0003700~transcription factor activity, sequence-specific DNA binding,GO:0005488~binding,GO:0043565~sequence-specific DNA binding,GO:0097159~organic cyclic compound binding,GO:1901363~heterocyclic compound binding,
2R	59821961	59822248	Intergenic	19979	AGAP004660	H3K4me3	Infected	5.41914e-08	6.14e-06	0.000139014	AGAP004660-PB(AgaP_AGAP004660)		PF00046:Homeobox domain,	GO:0007275~multicellular organism development,GO:0032501~multicellular organismal process,GO:0032502~developmental process,GO:0044699~single-organism process,GO:0044707~single-multicellular organism process,GO:0044767~single-organism developmental process,GO:0048856~anatomical structure development,	GO:0005622~intracellular,GO:0005623~cell,GO:0005634~nucleus,GO:0043226~organelle,GO:0043227~membrane-bounded organelle,GO:0043229~intracellular organelle,GO:0043231~intracellular membrane-bounded organelle,GO:0044424~intracellular part,GO:0044464~cell part,	GO:0001071~nucleic acid binding transcription factor activity,GO:0003676~nucleic acid binding,GO:0003677~DNA binding,GO:0003700~transcription factor activity, sequence-specific DNA binding,GO:0005488~binding,GO:0043565~sequence-specific DNA binding,GO:0097159~organic cyclic compound binding,GO:1901363~heterocyclic compound binding,
2R	59819907	59820174	Intergenic	22043	AGAP004660	H3K4me3	Infected	1.30197e-09	2.08e-07	0.000139014	AGAP004660-PB(AgaP_AGAP004660)		PF00046:Homeobox domain,	GO:0007275~multicellular organism development,GO:0032501~multicellular organismal process,GO:0032502~developmental process,GO:0044699~single-organism process,GO:0044707~single-multicellular organism process,GO:0044767~single-organism developmental process,GO:0048856~anatomical structure development,	GO:0005622~intracellular,GO:0005623~cell,GO:0005634~nucleus,GO:0043226~organelle,GO:0043227~membrane-bounded organelle,GO:0043229~intracellular organelle,GO:0043231~intracellular membrane-bounded organelle,GO:0044424~intracellular part,GO:0044464~cell part,	GO:0001071~nucleic acid binding transcription factor activity,GO:0003676~nucleic acid binding,GO:0003677~DNA binding,GO:0003700~transcription factor activity, sequence-specific DNA binding,GO:0005488~binding,GO:0043565~sequence-specific DNA binding,GO:0097159~organic cyclic compound binding,GO:1901363~heterocyclic compound binding,
2R	59814552	59814754	Intergenic	23847	AGAP013157	H3K4me3	Infected	5.30371e-06	0.000373921	0.000695072	AGAP013157-PA(AgaP_AGAP013157)		PF00046:Homeobox domain,PF03867:Fushi tarazu (FTZ), N-terminal region,	GO:0006139~nucleobase-containing compound metabolic process,GO:0006355~regulation of transcription, DNA-templated,GO:0006725~cellular aromatic compound metabolic process,GO:0006807~nitrogen compound metabolic process,GO:0008152~metabolic process,GO:0009058~biosynthetic process,GO:0009059~macromolecule biosynthetic process,GO:0009889~regulation of biosynthetic process,GO:0009987~cellular process,G…	GO:0005622~intracellular,GO:0005623~cell,GO:0005634~nucleus,GO:0043226~organelle,GO:0043227~membrane-bounded organelle,GO:0043229~intracellular organelle,GO:0043231~intracellular membrane-bounded organelle,GO:0044424~intracellular part,GO:0044464~cell part,	GO:0003676~nucleic acid binding,GO:0003677~DNA binding,GO:0005488~binding,GO:0043565~sequence-specific DNA binding,GO:0097159~organic cyclic compound binding,GO:1901363~heterocyclic compound binding,
2R	59814274	59814483	Intergenic	23572	AGAP013157	H3K4me3	Infected	2.94971e-11	6.42e-09	0.000695072	AGAP013157-PA(AgaP_AGAP013157)		PF00046:Homeobox domain,PF03867:Fushi tarazu (FTZ), N-terminal region,	GO:0006139~nucleobase-containing compound metabolic process,GO:0006355~regulation of transcription, DNA-templated,GO:0006725~cellular aromatic compound metabolic process,GO:0006807~nitrogen compound metabolic process,GO:0008152~metabolic process,GO:0009058~biosynthetic process,GO:0009059~macromolecule biosynthetic process,GO:0009889~regulation of biosynthetic process,GO:0009987~cellular process,G…	GO:0005622~intracellular,GO:0005623~cell,GO:0005634~nucleus,GO:0043226~organelle,GO:0043227~membrane-bounded organelle,GO:0043229~intracellular organelle,GO:0043231~intracellular membrane-bounded organelle,GO:0044424~intracellular part,GO:0044464~cell part,	GO:0003676~nucleic acid binding,GO:0003677~DNA binding,GO:0005488~binding,GO:0043565~sequence-specific DNA binding,GO:0097159~organic cyclic compound binding,GO:1901363~heterocyclic compound binding,
2R	59812969	59813319	Intergenic	22338	AGAP013157	H3K4me3	Infected	2.70788e-14	1.01e-11	0	AGAP013157-PA(AgaP_AGAP013157)		PF00046:Homeobox domain,PF03867:Fushi tarazu (FTZ), N-terminal region,	GO:0006139~nucleobase-containing compound metabolic process,GO:0006355~regulation of transcription, DNA-templated,GO:0006725~cellular aromatic compound metabolic process,GO:0006807~nitrogen compound metabolic process,GO:0008152~metabolic process,GO:0009058~biosynthetic process,GO:0009059~macromolecule biosynthetic process,GO:0009889~regulation of biosynthetic process,GO:0009987~cellular process,G…	GO:0005622~intracellular,GO:0005623~cell,GO:0005634~nucleus,GO:0043226~organelle,GO:0043227~membrane-bounded organelle,GO:0043229~intracellular organelle,GO:0043231~intracellular membrane-bounded organelle,GO:0044424~intracellular part,GO:0044464~cell part,	GO:0003676~nucleic acid binding,GO:0003677~DNA binding,GO:0005488~binding,GO:0043565~sequence-specific DNA binding,GO:0097159~organic cyclic compound binding,GO:1901363~heterocyclic compound binding,
2R	59810438	59810719	Intergenic	19772	AGAP013157	H3K4me3	Infected	1.11571e-09	1.8e-07	0.000139014	AGAP013157-PA(AgaP_AGAP013157)		PF00046:Homeobox domain,PF03867:Fushi tarazu (FTZ), N-terminal region,	GO:0006139~nucleobase-containing compound metabolic process,GO:0006355~regulation of transcription, DNA-templated,GO:0006725~cellular aromatic compound metabolic process,GO:0006807~nitrogen compound metabolic process,GO:0008152~metabolic process,GO:0009058~biosynthetic process,GO:0009059~macromolecule biosynthetic process,GO:0009889~regulation of biosynthetic process,GO:0009987~cellular process,G…	GO:0005622~intracellular,GO:0005623~cell,GO:0005634~nucleus,GO:0043226~organelle,GO:0043227~membrane-bounded organelle,GO:0043229~intracellular organelle,GO:0043231~intracellular membrane-bounded organelle,GO:0044424~intracellular part,GO:0044464~cell part,	GO:0003676~nucleic acid binding,GO:0003677~DNA binding,GO:0005488~binding,GO:0043565~sequence-specific DNA binding,GO:0097159~organic cyclic compound binding,GO:1901363~heterocyclic compound binding,
2R	59796334	59796697	Intergenic	5709	AGAP013157	H3K4me3	Infected	6.12097e-07	5.44e-05	0.00590811	AGAP013157-PA(AgaP_AGAP013157)		PF00046:Homeobox domain,PF03867:Fushi tarazu (FTZ), N-terminal region,	GO:0006139~nucleobase-containing compound metabolic process,GO:0006355~regulation of transcription, DNA-templated,GO:0006725~cellular aromatic compound metabolic process,GO:0006807~nitrogen compound metabolic process,GO:0008152~metabolic process,GO:0009058~biosynthetic process,GO:0009059~macromolecule biosynthetic process,GO:0009889~regulation of biosynthetic process,GO:0009987~cellular process,G…	GO:0005622~intracellular,GO:0005623~cell,GO:0005634~nucleus,GO:0043226~organelle,GO:0043227~membrane-bounded organelle,GO:0043229~intracellular organelle,GO:0043231~intracellular membrane-bounded organelle,GO:0044424~intracellular part,GO:0044464~cell part,	GO:0003676~nucleic acid binding,GO:0003677~DNA binding,GO:0005488~binding,GO:0043565~sequence-specific DNA binding,GO:0097159~organic cyclic compound binding,GO:1901363~heterocyclic compound binding,
2R	59794371	59794933	Intergenic	3846	AGAP013157	H3K4me3	Infected	3.80873e-07	3.56e-05	0.000208522	AGAP013157-PA(AgaP_AGAP013157)		PF00046:Homeobox domain,PF03867:Fushi tarazu (FTZ), N-terminal region,	GO:0006139~nucleobase-containing compound metabolic process,GO:0006355~regulation of transcription, DNA-templated,GO:0006725~cellular aromatic compound metabolic process,GO:0006807~nitrogen compound metabolic process,GO:0008152~metabolic process,GO:0009058~biosynthetic process,GO:0009059~macromolecule biosynthetic process,GO:0009889~regulation of biosynthetic process,GO:0009987~cellular process,G…	GO:0005622~intracellular,GO:0005623~cell,GO:0005634~nucleus,GO:0043226~organelle,GO:0043227~membrane-bounded organelle,GO:0043229~intracellular organelle,GO:0043231~intracellular membrane-bounded organelle,GO:0044424~intracellular part,GO:0044464~cell part,	GO:0003676~nucleic acid binding,GO:0003677~DNA binding,GO:0005488~binding,GO:0043565~sequence-specific DNA binding,GO:0097159~organic cyclic compound binding,GO:1901363~heterocyclic compound binding,
2R	59792351	59792549	TTS (AGAP013157-RA)	1644	AGAP013157	H3K4me3	Infected	1.42557e-09	2.25e-07	0.000208522	AGAP013157-PA(AgaP_AGAP013157)		PF00046:Homeobox domain,PF03867:Fushi tarazu (FTZ), N-terminal region,	GO:0006139~nucleobase-containing compound metabolic process,GO:0006355~regulation of transcription, DNA-templated,GO:0006725~cellular aromatic compound metabolic process,GO:0006807~nitrogen compound metabolic process,GO:0008152~metabolic process,GO:0009058~biosynthetic process,GO:0009059~macromolecule biosynthetic process,GO:0009889~regulation of biosynthetic process,GO:0009987~cellular process,G…	GO:0005622~intracellular,GO:0005623~cell,GO:0005634~nucleus,GO:0043226~organelle,GO:0043227~membrane-bounded organelle,GO:0043229~intracellular organelle,GO:0043231~intracellular membrane-bounded organelle,GO:0044424~intracellular part,GO:0044464~cell part,	GO:0003676~nucleic acid binding,GO:0003677~DNA binding,GO:0005488~binding,GO:0043565~sequence-specific DNA binding,GO:0097159~organic cyclic compound binding,GO:1901363~heterocyclic compound binding,
2R	59788672	59788951	Intergenic	-1995	AGAP013157	H3K4me3	Infected	2.83322e-08	3.37e-06	0.000139014	AGAP013157-PA(AgaP_AGAP013157)		PF00046:Homeobox domain,PF03867:Fushi tarazu (FTZ), N-terminal region,	GO:0006139~nucleobase-containing compound metabolic process,GO:0006355~regulation of transcription, DNA-templated,GO:0006725~cellular aromatic compound metabolic process,GO:0006807~nitrogen compound metabolic process,GO:0008152~metabolic process,GO:0009058~biosynthetic process,GO:0009059~macromolecule biosynthetic process,GO:0009889~regulation of biosynthetic process,GO:0009987~cellular process,G…	GO:0005622~intracellular,GO:0005623~cell,GO:0005634~nucleus,GO:0043226~organelle,GO:0043227~membrane-bounded organelle,GO:0043229~intracellular organelle,GO:0043231~intracellular membrane-bounded organelle,GO:0044424~intracellular part,GO:0044464~cell part,	GO:0003676~nucleic acid binding,GO:0003677~DNA binding,GO:0005488~binding,GO:0043565~sequence-specific DNA binding,GO:0097159~organic cyclic compound binding,GO:1901363~heterocyclic compound binding,
2R	59787471	59787764	Intergenic	-3189	AGAP013157	H3K4me3	Infected	8.25791e-09	1.1e-06	0.000139014	AGAP013157-PA(AgaP_AGAP013157)		PF00046:Homeobox domain,PF03867:Fushi tarazu (FTZ), N-terminal region,	GO:0006139~nucleobase-containing compound metabolic process,GO:0006355~regulation of transcription, DNA-templated,GO:0006725~cellular aromatic compound metabolic process,GO:0006807~nitrogen compound metabolic process,GO:0008152~metabolic process,GO:0009058~biosynthetic process,GO:0009059~macromolecule biosynthetic process,GO:0009889~regulation of biosynthetic process,GO:0009987~cellular process,G…	GO:0005622~intracellular,GO:0005623~cell,GO:0005634~nucleus,GO:0043226~organelle,GO:0043227~membrane-bounded organelle,GO:0043229~intracellular organelle,GO:0043231~intracellular membrane-bounded organelle,GO:0044424~intracellular part,GO:0044464~cell part,	GO:0003676~nucleic acid binding,GO:0003677~DNA binding,GO:0005488~binding,GO:0043565~sequence-specific DNA binding,GO:0097159~organic cyclic compound binding,GO:1901363~heterocyclic compound binding,
2R	59786871	59787287	Intergenic	-3727	AGAP013157	H3K4me3	Infected	1.57543e-08	2e-06	0.000139014	AGAP013157-PA(AgaP_AGAP013157)		PF00046:Homeobox domain,PF03867:Fushi tarazu (FTZ), N-terminal region,	GO:0006139~nucleobase-containing compound metabolic process,GO:0006355~regulation of transcription, DNA-templated,GO:0006725~cellular aromatic compound metabolic process,GO:0006807~nitrogen compound metabolic process,GO:0008152~metabolic process,GO:0009058~biosynthetic process,GO:0009059~macromolecule biosynthetic process,GO:0009889~regulation of biosynthetic process,GO:0009987~cellular process,G…	GO:0005622~intracellular,GO:0005623~cell,GO:0005634~nucleus,GO:0043226~organelle,GO:0043227~membrane-bounded organelle,GO:0043229~intracellular organelle,GO:0043231~intracellular membrane-bounded organelle,GO:0044424~intracellular part,GO:0044464~cell part,	GO:0003676~nucleic acid binding,GO:0003677~DNA binding,GO:0005488~binding,GO:0043565~sequence-specific DNA binding,GO:0097159~organic cyclic compound binding,GO:1901363~heterocyclic compound binding,
2R	59785246	59785803	Intergenic	-5282	AGAP013157	H3K4me3	Infected	3.50106e-08	4.1e-06	0.000139014	AGAP013157-PA(AgaP_AGAP013157)		PF00046:Homeobox domain,PF03867:Fushi tarazu (FTZ), N-terminal region,	GO:0006139~nucleobase-containing compound metabolic process,GO:0006355~regulation of transcription, DNA-templated,GO:0006725~cellular aromatic compound metabolic process,GO:0006807~nitrogen compound metabolic process,GO:0008152~metabolic process,GO:0009058~biosynthetic process,GO:0009059~macromolecule biosynthetic process,GO:0009889~regulation of biosynthetic process,GO:0009987~cellular process,G…	GO:0005622~intracellular,GO:0005623~cell,GO:0005634~nucleus,GO:0043226~organelle,GO:0043227~membrane-bounded organelle,GO:0043229~intracellular organelle,GO:0043231~intracellular membrane-bounded organelle,GO:0044424~intracellular part,GO:0044464~cell part,	GO:0003676~nucleic acid binding,GO:0003677~DNA binding,GO:0005488~binding,GO:0043565~sequence-specific DNA binding,GO:0097159~organic cyclic compound binding,GO:1901363~heterocyclic compound binding,
2R	59783736	59784045	Intergenic	-6916	AGAP013157	H3K4me3	Infected	1.49899e-10	2.84e-08	6.95072e-05	AGAP013157-PA(AgaP_AGAP013157)		PF00046:Homeobox domain,PF03867:Fushi tarazu (FTZ), N-terminal region,	GO:0006139~nucleobase-containing compound metabolic process,GO:0006355~regulation of transcription, DNA-templated,GO:0006725~cellular aromatic compound metabolic process,GO:0006807~nitrogen compound metabolic process,GO:0008152~metabolic process,GO:0009058~biosynthetic process,GO:0009059~macromolecule biosynthetic process,GO:0009889~regulation of biosynthetic process,GO:0009987~cellular process,G…	GO:0005622~intracellular,GO:0005623~cell,GO:0005634~nucleus,GO:0043226~organelle,GO:0043227~membrane-bounded organelle,GO:0043229~intracellular organelle,GO:0043231~intracellular membrane-bounded organelle,GO:0044424~intracellular part,GO:0044464~cell part,	GO:0003676~nucleic acid binding,GO:0003677~DNA binding,GO:0005488~binding,GO:0043565~sequence-specific DNA binding,GO:0097159~organic cyclic compound binding,GO:1901363~heterocyclic compound binding,
2R	59781931	59782330	Intergenic	-7099	AGAP004659	H3K4me3	Infected	8.688e-08	9.4e-06	6.95072e-05	AGAP004659-PA(AgaP_AGAP004659)		PF00046:Homeobox domain,	GO:0007275~multicellular organism development,GO:0032501~multicellular organismal process,GO:0032502~developmental process,GO:0044699~single-organism process,GO:0044707~single-multicellular organism process,GO:0044767~single-organism developmental process,GO:0048856~anatomical structure development,	GO:0005622~intracellular,GO:0005623~cell,GO:0005634~nucleus,GO:0043226~organelle,GO:0043227~membrane-bounded organelle,GO:0043229~intracellular organelle,GO:0043231~intracellular membrane-bounded organelle,GO:0044424~intracellular part,GO:0044464~cell part,	GO:0001071~nucleic acid binding transcription factor activity,GO:0003676~nucleic acid binding,GO:0003677~DNA binding,GO:0003700~transcription factor activity, sequence-specific DNA binding,GO:0005488~binding,GO:0043565~sequence-specific DNA binding,GO:0097159~organic cyclic compound binding,GO:1901363~heterocyclic compound binding,
2R	59781271	59781685	Intergenic	-6447	AGAP004659	H3K4me3	Infected	9.0182e-11	1.78e-08	6.95072e-05	AGAP004659-PA(AgaP_AGAP004659)		PF00046:Homeobox domain,	GO:0007275~multicellular organism development,GO:0032501~multicellular organismal process,GO:0032502~developmental process,GO:0044699~single-organism process,GO:0044707~single-multicellular organism process,GO:0044767~single-organism developmental process,GO:0048856~anatomical structure development,	GO:0005622~intracellular,GO:0005623~cell,GO:0005634~nucleus,GO:0043226~organelle,GO:0043227~membrane-bounded organelle,GO:0043229~intracellular organelle,GO:0043231~intracellular membrane-bounded organelle,GO:0044424~intracellular part,GO:0044464~cell part,	GO:0001071~nucleic acid binding transcription factor activity,GO:0003676~nucleic acid binding,GO:0003677~DNA binding,GO:0003700~transcription factor activity, sequence-specific DNA binding,GO:0005488~binding,GO:0043565~sequence-specific DNA binding,GO:0097159~organic cyclic compound binding,GO:1901363~heterocyclic compound binding,
2R	59780121	59780414	Intergenic	-5236	AGAP004659	H3K4me3	Infected	1.74799e-09	2.73e-07	0	AGAP004659-PA(AgaP_AGAP004659)		PF00046:Homeobox domain,	GO:0007275~multicellular organism development,GO:0032501~multicellular organismal process,GO:0032502~developmental process,GO:0044699~single-organism process,GO:0044707~single-multicellular organism process,GO:0044767~single-organism developmental process,GO:0048856~anatomical structure development,	GO:0005622~intracellular,GO:0005623~cell,GO:0005634~nucleus,GO:0043226~organelle,GO:0043227~membrane-bounded organelle,GO:0043229~intracellular organelle,GO:0043231~intracellular membrane-bounded organelle,GO:0044424~intracellular part,GO:0044464~cell part,	GO:0001071~nucleic acid binding transcription factor activity,GO:0003676~nucleic acid binding,GO:0003677~DNA binding,GO:0003700~transcription factor activity, sequence-specific DNA binding,GO:0005488~binding,GO:0043565~sequence-specific DNA binding,GO:0097159~organic cyclic compound binding,GO:1901363~heterocyclic compound binding,
2R	59779156	59779486	Intergenic	-4290	AGAP004659	H3K4me3	Infected	1.57718e-07	1.61e-05	0	AGAP004659-PA(AgaP_AGAP004659)		PF00046:Homeobox domain,	GO:0007275~multicellular organism development,GO:0032501~multicellular organismal process,GO:0032502~developmental process,GO:0044699~single-organism process,GO:0044707~single-multicellular organism process,GO:0044767~single-organism developmental process,GO:0048856~anatomical structure development,	GO:0005622~intracellular,GO:0005623~cell,GO:0005634~nucleus,GO:0043226~organelle,GO:0043227~membrane-bounded organelle,GO:0043229~intracellular organelle,GO:0043231~intracellular membrane-bounded organelle,GO:0044424~intracellular part,GO:0044464~cell part,	GO:0001071~nucleic acid binding transcription factor activity,GO:0003676~nucleic acid binding,GO:0003677~DNA binding,GO:0003700~transcription factor activity, sequence-specific DNA binding,GO:0005488~binding,GO:0043565~sequence-specific DNA binding,GO:0097159~organic cyclic compound binding,GO:1901363~heterocyclic compound binding,
2R	59777391	59778596	Intergenic	-2962	AGAP004659	H3K4me3	Infected	7.65667e-09	1.04e-06	0	AGAP004659-PA(AgaP_AGAP004659)		PF00046:Homeobox domain,	GO:0007275~multicellular organism development,GO:0032501~multicellular organismal process,GO:0032502~developmental process,GO:0044699~single-organism process,GO:0044707~single-multicellular organism process,GO:0044767~single-organism developmental process,GO:0048856~anatomical structure development,	GO:0005622~intracellular,GO:0005623~cell,GO:0005634~nucleus,GO:0043226~organelle,GO:0043227~membrane-bounded organelle,GO:0043229~intracellular organelle,GO:0043231~intracellular membrane-bounded organelle,GO:0044424~intracellular part,GO:0044464~cell part,	GO:0001071~nucleic acid binding transcription factor activity,GO:0003676~nucleic acid binding,GO:0003677~DNA binding,GO:0003700~transcription factor activity, sequence-specific DNA binding,GO:0005488~binding,GO:0043565~sequence-specific DNA binding,GO:0097159~organic cyclic compound binding,GO:1901363~heterocyclic compound binding,
2R	59775234	59776662	promoter-TSS (AGAP004659-RA)	-917	AGAP004659	H3K4me3	Infected	6.8889e-14	2.4e-11	0	AGAP004659-PA(AgaP_AGAP004659)		PF00046:Homeobox domain,	GO:0007275~multicellular organism development,GO:0032501~multicellular organismal process,GO:0032502~developmental process,GO:0044699~single-organism process,GO:0044707~single-multicellular organism process,GO:0044767~single-organism developmental process,GO:0048856~anatomical structure development,	GO:0005622~intracellular,GO:0005623~cell,GO:0005634~nucleus,GO:0043226~organelle,GO:0043227~membrane-bounded organelle,GO:0043229~intracellular organelle,GO:0043231~intracellular membrane-bounded organelle,GO:0044424~intracellular part,GO:0044464~cell part,	GO:0001071~nucleic acid binding transcription factor activity,GO:0003676~nucleic acid binding,GO:0003677~DNA binding,GO:0003700~transcription factor activity, sequence-specific DNA binding,GO:0005488~binding,GO:0043565~sequence-specific DNA binding,GO:0097159~organic cyclic compound binding,GO:1901363~heterocyclic compound binding,
2R	59774623	59775179	exon (AGAP004659-RA, exon 1 of 3)	130	AGAP004659	H3K4me3	Infected	2.16925e-08	2.68e-06	0	AGAP004659-PA(AgaP_AGAP004659)		PF00046:Homeobox domain,	GO:0007275~multicellular organism development,GO:0032501~multicellular organismal process,GO:0032502~developmental process,GO:0044699~single-organism process,GO:0044707~single-multicellular organism process,GO:0044767~single-organism developmental process,GO:0048856~anatomical structure development,	GO:0005622~intracellular,GO:0005623~cell,GO:0005634~nucleus,GO:0043226~organelle,GO:0043227~membrane-bounded organelle,GO:0043229~intracellular organelle,GO:0043231~intracellular membrane-bounded organelle,GO:0044424~intracellular part,GO:0044464~cell part,	GO:0001071~nucleic acid binding transcription factor activity,GO:0003676~nucleic acid binding,GO:0003677~DNA binding,GO:0003700~transcription factor activity, sequence-specific DNA binding,GO:0005488~binding,GO:0043565~sequence-specific DNA binding,GO:0097159~organic cyclic compound binding,GO:1901363~heterocyclic compound binding,
2R	59773465	59773690	intron (AGAP004659-RA, intron 1 of 2)	1454	AGAP004659	H3K4me3	Infected	3.26528e-05	0.00187754	0	AGAP004659-PA(AgaP_AGAP004659)		PF00046:Homeobox domain,	GO:0007275~multicellular organism development,GO:0032501~multicellular organismal process,GO:0032502~developmental process,GO:0044699~single-organism process,GO:0044707~single-multicellular organism process,GO:0044767~single-organism developmental process,GO:0048856~anatomical structure development,	GO:0005622~intracellular,GO:0005623~cell,GO:0005634~nucleus,GO:0043226~organelle,GO:0043227~membrane-bounded organelle,GO:0043229~intracellular organelle,GO:0043231~intracellular membrane-bounded organelle,GO:0044424~intracellular part,GO:0044464~cell part,	GO:0001071~nucleic acid binding transcription factor activity,GO:0003676~nucleic acid binding,GO:0003677~DNA binding,GO:0003700~transcription factor activity, sequence-specific DNA binding,GO:0005488~binding,GO:0043565~sequence-specific DNA binding,GO:0097159~organic cyclic compound binding,GO:1901363~heterocyclic compound binding,
2R	59771888	59772378	intron (AGAP004659-RA, intron 1 of 2)	2898	AGAP004659	H3K4me3	Infected	6.84857e-12	1.67e-09	0	AGAP004659-PA(AgaP_AGAP004659)		PF00046:Homeobox domain,	GO:0007275~multicellular organism development,GO:0032501~multicellular organismal process,GO:0032502~developmental process,GO:0044699~single-organism process,GO:0044707~single-multicellular organism process,GO:0044767~single-organism developmental process,GO:0048856~anatomical structure development,	GO:0005622~intracellular,GO:0005623~cell,GO:0005634~nucleus,GO:0043226~organelle,GO:0043227~membrane-bounded organelle,GO:0043229~intracellular organelle,GO:0043231~intracellular membrane-bounded organelle,GO:0044424~intracellular part,GO:0044464~cell part,	GO:0001071~nucleic acid binding transcription factor activity,GO:0003676~nucleic acid binding,GO:0003677~DNA binding,GO:0003700~transcription factor activity, sequence-specific DNA binding,GO:0005488~binding,GO:0043565~sequence-specific DNA binding,GO:0097159~organic cyclic compound binding,GO:1901363~heterocyclic compound binding,
2R	59771236	59771494	intron (AGAP004659-RA, intron 1 of 2)	3666	AGAP004659	H3K4me3	Infected	4.41764e-06	0.000322849	0	AGAP004659-PA(AgaP_AGAP004659)		PF00046:Homeobox domain,	GO:0007275~multicellular organism development,GO:0032501~multicellular organismal process,GO:0032502~developmental process,GO:0044699~single-organism process,GO:0044707~single-multicellular organism process,GO:0044767~single-organism developmental process,GO:0048856~anatomical structure development,	GO:0005622~intracellular,GO:0005623~cell,GO:0005634~nucleus,GO:0043226~organelle,GO:0043227~membrane-bounded organelle,GO:0043229~intracellular organelle,GO:0043231~intracellular membrane-bounded organelle,GO:0044424~intracellular part,GO:0044464~cell part,	GO:0001071~nucleic acid binding transcription factor activity,GO:0003676~nucleic acid binding,GO:0003677~DNA binding,GO:0003700~transcription factor activity, sequence-specific DNA binding,GO:0005488~binding,GO:0043565~sequence-specific DNA binding,GO:0097159~organic cyclic compound binding,GO:1901363~heterocyclic compound binding,
2R	59770748	59771173	intron (AGAP004659-RA, intron 1 of 2)	4071	AGAP004659	H3K4me3	Infected	6.72651e-09	9.29e-07	0	AGAP004659-PA(AgaP_AGAP004659)		PF00046:Homeobox domain,	GO:0007275~multicellular organism development,GO:0032501~multicellular organismal process,GO:0032502~developmental process,GO:0044699~single-organism process,GO:0044707~single-multicellular organism process,GO:0044767~single-organism developmental process,GO:0048856~anatomical structure development,	GO:0005622~intracellular,GO:0005623~cell,GO:0005634~nucleus,GO:0043226~organelle,GO:0043227~membrane-bounded organelle,GO:0043229~intracellular organelle,GO:0043231~intracellular membrane-bounded organelle,GO:0044424~intracellular part,GO:0044464~cell part,	GO:0001071~nucleic acid binding transcription factor activity,GO:0003676~nucleic acid binding,GO:0003677~DNA binding,GO:0003700~transcription factor activity, sequence-specific DNA binding,GO:0005488~binding,GO:0043565~sequence-specific DNA binding,GO:0097159~organic cyclic compound binding,GO:1901363~heterocyclic compound binding,
2R	59769874	59770402	intron (AGAP004659-RA, intron 1 of 2)	4893	AGAP004659	H3K4me3	Infected	1.66027e-09	2.6e-07	0	AGAP004659-PA(AgaP_AGAP004659)		PF00046:Homeobox domain,	GO:0007275~multicellular organism development,GO:0032501~multicellular organismal process,GO:0032502~developmental process,GO:0044699~single-organism process,GO:0044707~single-multicellular organism process,GO:0044767~single-organism developmental process,GO:0048856~anatomical structure development,	GO:0005622~intracellular,GO:0005623~cell,GO:0005634~nucleus,GO:0043226~organelle,GO:0043227~membrane-bounded organelle,GO:0043229~intracellular organelle,GO:0043231~intracellular membrane-bounded organelle,GO:0044424~intracellular part,GO:0044464~cell part,	GO:0001071~nucleic acid binding transcription factor activity,GO:0003676~nucleic acid binding,GO:0003677~DNA binding,GO:0003700~transcription factor activity, sequence-specific DNA binding,GO:0005488~binding,GO:0043565~sequence-specific DNA binding,GO:0097159~organic cyclic compound binding,GO:1901363~heterocyclic compound binding,
2R	59769337	59769696	intron (AGAP004659-RA, intron 1 of 2)	5515	AGAP004659	H3K4me3	Infected	2.77383e-15	1.24e-12	0	AGAP004659-PA(AgaP_AGAP004659)		PF00046:Homeobox domain,	GO:0007275~multicellular organism development,GO:0032501~multicellular organismal process,GO:0032502~developmental process,GO:0044699~single-organism process,GO:0044707~single-multicellular organism process,GO:0044767~single-organism developmental process,GO:0048856~anatomical structure development,	GO:0005622~intracellular,GO:0005623~cell,GO:0005634~nucleus,GO:0043226~organelle,GO:0043227~membrane-bounded organelle,GO:0043229~intracellular organelle,GO:0043231~intracellular membrane-bounded organelle,GO:0044424~intracellular part,GO:0044464~cell part,	GO:0001071~nucleic acid binding transcription factor activity,GO:0003676~nucleic acid binding,GO:0003677~DNA binding,GO:0003700~transcription factor activity, sequence-specific DNA binding,GO:0005488~binding,GO:0043565~sequence-specific DNA binding,GO:0097159~organic cyclic compound binding,GO:1901363~heterocyclic compound binding,
2R	59768785	59769095	intron (AGAP004659-RA, intron 1 of 2)	6091	AGAP004659	H3K4me3	Infected	2.03446e-09	3.09e-07	0	AGAP004659-PA(AgaP_AGAP004659)		PF00046:Homeobox domain,	GO:0007275~multicellular organism development,GO:0032501~multicellular organismal process,GO:0032502~developmental process,GO:0044699~single-organism process,GO:0044707~single-multicellular organism process,GO:0044767~single-organism developmental process,GO:0048856~anatomical structure development,	GO:0005622~intracellular,GO:0005623~cell,GO:0005634~nucleus,GO:0043226~organelle,GO:0043227~membrane-bounded organelle,GO:0043229~intracellular organelle,GO:0043231~intracellular membrane-bounded organelle,GO:0044424~intracellular part,GO:0044464~cell part,	GO:0001071~nucleic acid binding transcription factor activity,GO:0003676~nucleic acid binding,GO:0003677~DNA binding,GO:0003700~transcription factor activity, sequence-specific DNA binding,GO:0005488~binding,GO:0043565~sequence-specific DNA binding,GO:0097159~organic cyclic compound binding,GO:1901363~heterocyclic compound binding,
2R	59768316	59768736	intron (AGAP004659-RA, intron 1 of 2)	6505	AGAP004659	H3K4me3	Infected	6.30769e-12	1.54e-09	0	AGAP004659-PA(AgaP_AGAP004659)		PF00046:Homeobox domain,	GO:0007275~multicellular organism development,GO:0032501~multicellular organismal process,GO:0032502~developmental process,GO:0044699~single-organism process,GO:0044707~single-multicellular organism process,GO:0044767~single-organism developmental process,GO:0048856~anatomical structure development,	GO:0005622~intracellular,GO:0005623~cell,GO:0005634~nucleus,GO:0043226~organelle,GO:0043227~membrane-bounded organelle,GO:0043229~intracellular organelle,GO:0043231~intracellular membrane-bounded organelle,GO:0044424~intracellular part,GO:0044464~cell part,	GO:0001071~nucleic acid binding transcription factor activity,GO:0003676~nucleic acid binding,GO:0003677~DNA binding,GO:0003700~transcription factor activity, sequence-specific DNA binding,GO:0005488~binding,GO:0043565~sequence-specific DNA binding,GO:0097159~organic cyclic compound binding,GO:1901363~heterocyclic compound binding,
2R	59767956	59768182	intron (AGAP004659-RA, intron 1 of 2)	6962	AGAP004659	H3K4me3	Infected	6.24799e-06	0.000431291	0	AGAP004659-PA(AgaP_AGAP004659)		PF00046:Homeobox domain,	GO:0007275~multicellular organism development,GO:0032501~multicellular organismal process,GO:0032502~developmental process,GO:0044699~single-organism process,GO:0044707~single-multicellular organism process,GO:0044767~single-organism developmental process,GO:0048856~anatomical structure development,	GO:0005622~intracellular,GO:0005623~cell,GO:0005634~nucleus,GO:0043226~organelle,GO:0043227~membrane-bounded organelle,GO:0043229~intracellular organelle,GO:0043231~intracellular membrane-bounded organelle,GO:0044424~intracellular part,GO:0044464~cell part,	GO:0001071~nucleic acid binding transcription factor activity,GO:0003676~nucleic acid binding,GO:0003677~DNA binding,GO:0003700~transcription factor activity, sequence-specific DNA binding,GO:0005488~binding,GO:0043565~sequence-specific DNA binding,GO:0097159~organic cyclic compound binding,GO:1901363~heterocyclic compound binding,
2R	59765571	59765769	intron (AGAP004659-RA, intron 1 of 2)	9361	AGAP004659	H3K4me3	Infected	1.3381e-10	2.56e-08	6.95072e-05	AGAP004659-PA(AgaP_AGAP004659)		PF00046:Homeobox domain,	GO:0007275~multicellular organism development,GO:0032501~multicellular organismal process,GO:0032502~developmental process,GO:0044699~single-organism process,GO:0044707~single-multicellular organism process,GO:0044767~single-organism developmental process,GO:0048856~anatomical structure development,	GO:0005622~intracellular,GO:0005623~cell,GO:0005634~nucleus,GO:0043226~organelle,GO:0043227~membrane-bounded organelle,GO:0043229~intracellular organelle,GO:0043231~intracellular membrane-bounded organelle,GO:0044424~intracellular part,GO:0044464~cell part,	GO:0001071~nucleic acid binding transcription factor activity,GO:0003676~nucleic acid binding,GO:0003677~DNA binding,GO:0003700~transcription factor activity, sequence-specific DNA binding,GO:0005488~binding,GO:0043565~sequence-specific DNA binding,GO:0097159~organic cyclic compound binding,GO:1901363~heterocyclic compound binding,
2R	59759391	59759634	intron (AGAP004659-RA, intron 1 of 2)	15519	AGAP004659	H3K4me3	Infected	6.53116e-05	0.00341759	0.023841	AGAP004659-PA(AgaP_AGAP004659)		PF00046:Homeobox domain,	GO:0007275~multicellular organism development,GO:0032501~multicellular organismal process,GO:0032502~developmental process,GO:0044699~single-organism process,GO:0044707~single-multicellular organism process,GO:0044767~single-organism developmental process,GO:0048856~anatomical structure development,	GO:0005622~intracellular,GO:0005623~cell,GO:0005634~nucleus,GO:0043226~organelle,GO:0043227~membrane-bounded organelle,GO:0043229~intracellular organelle,GO:0043231~intracellular membrane-bounded organelle,GO:0044424~intracellular part,GO:0044464~cell part,	GO:0001071~nucleic acid binding transcription factor activity,GO:0003676~nucleic acid binding,GO:0003677~DNA binding,GO:0003700~transcription factor activity, sequence-specific DNA binding,GO:0005488~binding,GO:0043565~sequence-specific DNA binding,GO:0097159~organic cyclic compound binding,GO:1901363~heterocyclic compound binding,
2R	59757028	59757318	exon (AGAP004659-RA, exon 2 of 3)	17858	AGAP004659	H3K4me3	Infected	2.35869e-08	2.9e-06	0.000278029	AGAP004659-PA(AgaP_AGAP004659)		PF00046:Homeobox domain,	GO:0007275~multicellular organism development,GO:0032501~multicellular organismal process,GO:0032502~developmental process,GO:0044699~single-organism process,GO:0044707~single-multicellular organism process,GO:0044767~single-organism developmental process,GO:0048856~anatomical structure development,	GO:0005622~intracellular,GO:0005623~cell,GO:0005634~nucleus,GO:0043226~organelle,GO:0043227~membrane-bounded organelle,GO:0043229~intracellular organelle,GO:0043231~intracellular membrane-bounded organelle,GO:0044424~intracellular part,GO:0044464~cell part,	GO:0001071~nucleic acid binding transcription factor activity,GO:0003676~nucleic acid binding,GO:0003677~DNA binding,GO:0003700~transcription factor activity, sequence-specific DNA binding,GO:0005488~binding,GO:0043565~sequence-specific DNA binding,GO:0097159~organic cyclic compound binding,GO:1901363~heterocyclic compound binding,
2R	59570754	59571365	exon (AGAP004657-RB, exon 2 of 2)	256	AGAP004657	H3K4me3	Infected	1.26014e-15	5.9e-13	0.000139014	AGAP004657-PA(AgaP_AGAP004657)		PF02466:Tim17/Tim22/Tim23/Pmp24 family,	GO:0006605~protein targeting,GO:0006626~protein targeting to mitochondrion,GO:0006810~transport,GO:0006839~mitochondrial transport,GO:0006886~intracellular protein transport,GO:0006996~organelle organization,GO:0007005~mitochondrion organization,GO:0008104~protein localization,GO:0009987~cellular process,GO:0015031~protein transport,GO:0016043~cellular component organization,GO:0017038~protein im…	GO:0005622~intracellular,GO:0005623~cell,GO:0005737~cytoplasm,GO:0005739~mitochondrion,GO:0005740~mitochondrial envelope,GO:0005743~mitochondrial inner membrane,GO:0005744~mitochondrial inner membrane presequence translocase complex,GO:0016020~membrane,GO:0016021~integral component of membrane,GO:0019866~organelle inner membrane,GO:0031090~organelle membrane,GO:0031224~intrinsic component of memb…	GO:0005215~transporter activity,GO:0008320~protein transmembrane transporter activity,GO:0008565~protein transporter activity,GO:0015399~primary active transmembrane transporter activity,GO:0015405~P-P-bond-hydrolysis-driven transmembrane transporter activity,GO:0015450~P-P-bond-hydrolysis-driven protein transmembrane transporter activity,GO:0022804~active transmembrane transporter activity,GO:00…
2R	59568118	59568345	promoter-TSS (AGAP004656-RA)	-583	AGAP004656	H3K4me3	Infected	2.4303e-07	2.41e-05	0.00111212	AGAP004656-PA(AgaP_AGAP004656)		PF00855:PWWP domain,PF00856:SET domain,		GO:0005622~intracellular,GO:0005623~cell,GO:0005634~nucleus,GO:0043226~organelle,GO:0043227~membrane-bounded organelle,GO:0043229~intracellular organelle,GO:0043231~intracellular membrane-bounded organelle,GO:0044424~intracellular part,GO:0044464~cell part,	GO:0003824~catalytic activity,GO:0005488~binding,GO:0008168~methyltransferase activity,GO:0008170~N-methyltransferase activity,GO:0008270~zinc ion binding,GO:0008276~protein methyltransferase activity,GO:0008757~S-adenosylmethionine-dependent methyltransferase activity,GO:0016278~lysine N-methyltransferase activity,GO:0016279~protein-lysine N-methyltransferase activity,GO:0016740~transferase acti…	aga00310:Lysine degradation,
2R	59557064	59557310	TTS (AGAP004654-RA)	1389	AGAP004655	H3K4me3	Infected	2.10518e-13	6.62e-11	0	AGAP004655-PA(AgaP_AGAP004655)		PF00501:AMP-binding enzyme,PF13193:AMP-binding enzyme C-terminal domain,	GO:0008152~metabolic process,		GO:0003824~catalytic activity,
2R	59556642	59556846	TTS (AGAP004654-RA)	1547	AGAP004654	H3K4me3	Infected	2.73602e-08	3.29e-06	0	AGAP004654-PA(AgaP_AGAP004654)		PF00459:Inositol monophosphatase family,	GO:0006139~nucleobase-containing compound metabolic process,GO:0006629~lipid metabolic process,GO:0006644~phospholipid metabolic process,GO:0006650~glycerophospholipid metabolic process,GO:0006725~cellular aromatic compound metabolic process,GO:0006793~phosphorus metabolic process,GO:0006796~phosphate-containing compound metabolic process,GO:0006807~nitrogen compound metabolic process,GO:0008152~…	GO:0005622~intracellular,GO:0005623~cell,GO:0005737~cytoplasm,GO:0044424~intracellular part,GO:0044464~cell part,	GO:0000287~magnesium ion binding,GO:0003824~catalytic activity,GO:0005488~binding,GO:0008252~nucleotidase activity,GO:0008441~3'(2'),5'-bisphosphate nucleotidase activity,GO:0016787~hydrolase activity,GO:0016788~hydrolase activity, acting on ester bonds,GO:0016791~phosphatase activity,GO:0042578~phosphoric ester hydrolase activity,GO:0043167~ion binding,GO:0043169~cation binding,GO:0046872~metal …	aga00920:Sulfur metabolism,aga01100:Metabolic pathways,aga01130:Biosynthesis of antibiotics,
2R	59555227	59555950	TTS (AGAP004655-RA)	391	AGAP004654	H3K4me3	Infected	3.56648e-11	7.59e-09	0	AGAP004654-PA(AgaP_AGAP004654)		PF00459:Inositol monophosphatase family,	GO:0006139~nucleobase-containing compound metabolic process,GO:0006629~lipid metabolic process,GO:0006644~phospholipid metabolic process,GO:0006650~glycerophospholipid metabolic process,GO:0006725~cellular aromatic compound metabolic process,GO:0006793~phosphorus metabolic process,GO:0006796~phosphate-containing compound metabolic process,GO:0006807~nitrogen compound metabolic process,GO:0008152~…	GO:0005622~intracellular,GO:0005623~cell,GO:0005737~cytoplasm,GO:0044424~intracellular part,GO:0044464~cell part,	GO:0000287~magnesium ion binding,GO:0003824~catalytic activity,GO:0005488~binding,GO:0008252~nucleotidase activity,GO:0008441~3'(2'),5'-bisphosphate nucleotidase activity,GO:0016787~hydrolase activity,GO:0016788~hydrolase activity, acting on ester bonds,GO:0016791~phosphatase activity,GO:0042578~phosphoric ester hydrolase activity,GO:0043167~ion binding,GO:0043169~cation binding,GO:0046872~metal …	aga00920:Sulfur metabolism,aga01100:Metabolic pathways,aga01130:Biosynthesis of antibiotics,
2R	59553494	59553934	exon (AGAP004653-RA, exon 2 of 2)	636	AGAP004653	H3K4me3	Infected	1.20359e-06	0.00010042	0.00173768	AGAP004653-PA(AgaP_AGAP004653)		PF01012:Electron transfer flavoprotein domain,	GO:0008152~metabolic process,GO:0044699~single-organism process,GO:0044710~single-organism metabolic process,GO:0055114~oxidation-reduction process,	GO:0005622~intracellular,GO:0005623~cell,GO:0005737~cytoplasm,GO:0005739~mitochondrion,GO:0005759~mitochondrial matrix,GO:0017133~mitochondrial electron transfer flavoprotein complex,GO:0031974~membrane-enclosed lumen,GO:0032991~macromolecular complex,GO:0043226~organelle,GO:0043227~membrane-bounded organelle,GO:0043229~intracellular organelle,GO:0043231~intracellular membrane-bounded organelle,G…	GO:0009055~electron carrier activity,
2R	59549540	59550303	exon (AGAP004651-RA, exon 2 of 3)	353	AGAP004651	H3K4me3	Infected	1.33666e-31	6.97e-28	0	AGAP004651-PA(AgaP_AGAP004651)		PF00096:Zinc finger, C2H2 type,PF13912:C2H2-type zinc finger,			GO:0001071~nucleic acid binding transcription factor activity,GO:0003676~nucleic acid binding,GO:0003700~transcription factor activity, sequence-specific DNA binding,GO:0005488~binding,GO:0043167~ion binding,GO:0043169~cation binding,GO:0046872~metal ion binding,GO:0097159~organic cyclic compound binding,GO:1901363~heterocyclic compound binding,
2R	59444871	59445081	Intergenic	-22201	AGAP004649	H3K4me3	Infected	4.33202e-07	3.97e-05	0.00111212	AGAP004649-PA(AgaP_AGAP004649)		PF00046:Homeobox domain,	GO:0006139~nucleobase-containing compound metabolic process,GO:0006355~regulation of transcription, DNA-templated,GO:0006725~cellular aromatic compound metabolic process,GO:0006807~nitrogen compound metabolic process,GO:0008152~metabolic process,GO:0009058~biosynthetic process,GO:0009059~macromolecule biosynthetic process,GO:0009889~regulation of biosynthetic process,GO:0009987~cellular process,G…	GO:0005622~intracellular,GO:0005623~cell,GO:0005634~nucleus,GO:0043226~organelle,GO:0043227~membrane-bounded organelle,GO:0043229~intracellular organelle,GO:0043231~intracellular membrane-bounded organelle,GO:0044424~intracellular part,GO:0044464~cell part,	GO:0003676~nucleic acid binding,GO:0003677~DNA binding,GO:0005488~binding,GO:0043565~sequence-specific DNA binding,GO:0097159~organic cyclic compound binding,GO:1901363~heterocyclic compound binding,
2R	59372968	59373166	Intergenic	45826	AGAP004648	H3K4me3	Infected	2.59006e-09	3.84e-07	0.0086884	AGAP004648-PA(AgaP_AGAP004648)		PF00046:Homeobox domain,	GO:0007275~multicellular organism development,GO:0032501~multicellular organismal process,GO:0032502~developmental process,GO:0044699~single-organism process,GO:0044707~single-multicellular organism process,GO:0044767~single-organism developmental process,GO:0048856~anatomical structure development,	GO:0005622~intracellular,GO:0005623~cell,GO:0005634~nucleus,GO:0043226~organelle,GO:0043227~membrane-bounded organelle,GO:0043229~intracellular organelle,GO:0043231~intracellular membrane-bounded organelle,GO:0044424~intracellular part,GO:0044464~cell part,	GO:0001071~nucleic acid binding transcription factor activity,GO:0003676~nucleic acid binding,GO:0003677~DNA binding,GO:0003700~transcription factor activity, sequence-specific DNA binding,GO:0005488~binding,GO:0043565~sequence-specific DNA binding,GO:0097159~organic cyclic compound binding,GO:1901363~heterocyclic compound binding,
2R	59333145	59333463	intron (AGAP004648-RA, intron 1 of 5)	6063	AGAP004648	H3K4me3	Infected	4.97187e-07	4.47e-05	0.000556058	AGAP004648-PA(AgaP_AGAP004648)		PF00046:Homeobox domain,	GO:0007275~multicellular organism development,GO:0032501~multicellular organismal process,GO:0032502~developmental process,GO:0044699~single-organism process,GO:0044707~single-multicellular organism process,GO:0044767~single-organism developmental process,GO:0048856~anatomical structure development,	GO:0005622~intracellular,GO:0005623~cell,GO:0005634~nucleus,GO:0043226~organelle,GO:0043227~membrane-bounded organelle,GO:0043229~intracellular organelle,GO:0043231~intracellular membrane-bounded organelle,GO:0044424~intracellular part,GO:0044464~cell part,	GO:0001071~nucleic acid binding transcription factor activity,GO:0003676~nucleic acid binding,GO:0003677~DNA binding,GO:0003700~transcription factor activity, sequence-specific DNA binding,GO:0005488~binding,GO:0043565~sequence-specific DNA binding,GO:0097159~organic cyclic compound binding,GO:1901363~heterocyclic compound binding,
2R	59330164	59330362	intron (AGAP004648-RA, intron 1 of 5)	3022	AGAP004648	H3K4me3	Infected	1.2547e-10	2.43e-08	0.000347536	AGAP004648-PA(AgaP_AGAP004648)		PF00046:Homeobox domain,	GO:0007275~multicellular organism development,GO:0032501~multicellular organismal process,GO:0032502~developmental process,GO:0044699~single-organism process,GO:0044707~single-multicellular organism process,GO:0044767~single-organism developmental process,GO:0048856~anatomical structure development,	GO:0005622~intracellular,GO:0005623~cell,GO:0005634~nucleus,GO:0043226~organelle,GO:0043227~membrane-bounded organelle,GO:0043229~intracellular organelle,GO:0043231~intracellular membrane-bounded organelle,GO:0044424~intracellular part,GO:0044464~cell part,	GO:0001071~nucleic acid binding transcription factor activity,GO:0003676~nucleic acid binding,GO:0003677~DNA binding,GO:0003700~transcription factor activity, sequence-specific DNA binding,GO:0005488~binding,GO:0043565~sequence-specific DNA binding,GO:0097159~organic cyclic compound binding,GO:1901363~heterocyclic compound binding,
2R	59327292	59327490	exon (AGAP004648-RA, exon 1 of 6)	150	AGAP004648	H3K4me3	Infected	9.36634e-07	8.07e-05	0.00500452	AGAP004648-PA(AgaP_AGAP004648)		PF00046:Homeobox domain,	GO:0007275~multicellular organism development,GO:0032501~multicellular organismal process,GO:0032502~developmental process,GO:0044699~single-organism process,GO:0044707~single-multicellular organism process,GO:0044767~single-organism developmental process,GO:0048856~anatomical structure development,	GO:0005622~intracellular,GO:0005623~cell,GO:0005634~nucleus,GO:0043226~organelle,GO:0043227~membrane-bounded organelle,GO:0043229~intracellular organelle,GO:0043231~intracellular membrane-bounded organelle,GO:0044424~intracellular part,GO:0044464~cell part,	GO:0001071~nucleic acid binding transcription factor activity,GO:0003676~nucleic acid binding,GO:0003677~DNA binding,GO:0003700~transcription factor activity, sequence-specific DNA binding,GO:0005488~binding,GO:0043565~sequence-specific DNA binding,GO:0097159~organic cyclic compound binding,GO:1901363~heterocyclic compound binding,
2R	59325849	59326061	Intergenic	-1286	AGAP004648	H3K4me3	Infected	5.70782e-07	5.09e-05	0.00500452	AGAP004648-PA(AgaP_AGAP004648)		PF00046:Homeobox domain,	GO:0007275~multicellular organism development,GO:0032501~multicellular organismal process,GO:0032502~developmental process,GO:0044699~single-organism process,GO:0044707~single-multicellular organism process,GO:0044767~single-organism developmental process,GO:0048856~anatomical structure development,	GO:0005622~intracellular,GO:0005623~cell,GO:0005634~nucleus,GO:0043226~organelle,GO:0043227~membrane-bounded organelle,GO:0043229~intracellular organelle,GO:0043231~intracellular membrane-bounded organelle,GO:0044424~intracellular part,GO:0044464~cell part,	GO:0001071~nucleic acid binding transcription factor activity,GO:0003676~nucleic acid binding,GO:0003677~DNA binding,GO:0003700~transcription factor activity, sequence-specific DNA binding,GO:0005488~binding,GO:0043565~sequence-specific DNA binding,GO:0097159~organic cyclic compound binding,GO:1901363~heterocyclic compound binding,
2R	59280628	59280826	Intergenic	-23865	AGAP004647	H3K4me3	Infected	9.84192e-06	0.00065435	0.00743727	AGAP004647-PA(AgaP_AGAP004647)		PF00046:Homeobox domain,		GO:0005622~intracellular,GO:0005623~cell,GO:0005634~nucleus,GO:0043226~organelle,GO:0043227~membrane-bounded organelle,GO:0043229~intracellular organelle,GO:0043231~intracellular membrane-bounded organelle,GO:0044424~intracellular part,GO:0044464~cell part,	GO:0003676~nucleic acid binding,GO:0003677~DNA binding,GO:0005488~binding,GO:0097159~organic cyclic compound binding,GO:1901363~heterocyclic compound binding,
2R	59204794	59205286	intron (AGAP004646-RA, intron 1 of 4)	3917	AGAP004646	H3K4me3	Infected	7.83141e-10	1.29e-07	0.000278029	AGAP004646-PA(AgaP_AGAP004646)		PF00046:Homeobox domain,	GO:0007275~multicellular organism development,GO:0032501~multicellular organismal process,GO:0032502~developmental process,GO:0044699~single-organism process,GO:0044707~single-multicellular organism process,GO:0044767~single-organism developmental process,GO:0048856~anatomical structure development,	GO:0005622~intracellular,GO:0005623~cell,GO:0005634~nucleus,GO:0043226~organelle,GO:0043227~membrane-bounded organelle,GO:0043229~intracellular organelle,GO:0043231~intracellular membrane-bounded organelle,GO:0044424~intracellular part,GO:0044464~cell part,	GO:0001071~nucleic acid binding transcription factor activity,GO:0003676~nucleic acid binding,GO:0003677~DNA binding,GO:0003700~transcription factor activity, sequence-specific DNA binding,GO:0005488~binding,GO:0043565~sequence-specific DNA binding,GO:0097159~organic cyclic compound binding,GO:1901363~heterocyclic compound binding,
2R	59203547	59204016	intron (AGAP004646-RA, intron 1 of 4)	2658	AGAP004646	H3K4me3	Infected	1.21703e-07	1.26e-05	0.000347536	AGAP004646-PA(AgaP_AGAP004646)		PF00046:Homeobox domain,	GO:0007275~multicellular organism development,GO:0032501~multicellular organismal process,GO:0032502~developmental process,GO:0044699~single-organism process,GO:0044707~single-multicellular organism process,GO:0044767~single-organism developmental process,GO:0048856~anatomical structure development,	GO:0005622~intracellular,GO:0005623~cell,GO:0005634~nucleus,GO:0043226~organelle,GO:0043227~membrane-bounded organelle,GO:0043229~intracellular organelle,GO:0043231~intracellular membrane-bounded organelle,GO:0044424~intracellular part,GO:0044464~cell part,	GO:0001071~nucleic acid binding transcription factor activity,GO:0003676~nucleic acid binding,GO:0003677~DNA binding,GO:0003700~transcription factor activity, sequence-specific DNA binding,GO:0005488~binding,GO:0043565~sequence-specific DNA binding,GO:0097159~organic cyclic compound binding,GO:1901363~heterocyclic compound binding,
2R	59201602	59201943	exon (AGAP004646-RA, exon 1 of 5)	649	AGAP004646	H3K4me3	Infected	7.08044e-09	9.75e-07	0.00305832	AGAP004646-PA(AgaP_AGAP004646)		PF00046:Homeobox domain,	GO:0007275~multicellular organism development,GO:0032501~multicellular organismal process,GO:0032502~developmental process,GO:0044699~single-organism process,GO:0044707~single-multicellular organism process,GO:0044767~single-organism developmental process,GO:0048856~anatomical structure development,	GO:0005622~intracellular,GO:0005623~cell,GO:0005634~nucleus,GO:0043226~organelle,GO:0043227~membrane-bounded organelle,GO:0043229~intracellular organelle,GO:0043231~intracellular membrane-bounded organelle,GO:0044424~intracellular part,GO:0044464~cell part,	GO:0001071~nucleic acid binding transcription factor activity,GO:0003676~nucleic acid binding,GO:0003677~DNA binding,GO:0003700~transcription factor activity, sequence-specific DNA binding,GO:0005488~binding,GO:0043565~sequence-specific DNA binding,GO:0097159~organic cyclic compound binding,GO:1901363~heterocyclic compound binding,
2R	59199685	59199919	Intergenic	-1321	AGAP004646	H3K4me3	Infected	6.38763e-10	1.07e-07	6.95072e-05	AGAP004646-PA(AgaP_AGAP004646)		PF00046:Homeobox domain,	GO:0007275~multicellular organism development,GO:0032501~multicellular organismal process,GO:0032502~developmental process,GO:0044699~single-organism process,GO:0044707~single-multicellular organism process,GO:0044767~single-organism developmental process,GO:0048856~anatomical structure development,	GO:0005622~intracellular,GO:0005623~cell,GO:0005634~nucleus,GO:0043226~organelle,GO:0043227~membrane-bounded organelle,GO:0043229~intracellular organelle,GO:0043231~intracellular membrane-bounded organelle,GO:0044424~intracellular part,GO:0044464~cell part,	GO:0001071~nucleic acid binding transcription factor activity,GO:0003676~nucleic acid binding,GO:0003677~DNA binding,GO:0003700~transcription factor activity, sequence-specific DNA binding,GO:0005488~binding,GO:0043565~sequence-specific DNA binding,GO:0097159~organic cyclic compound binding,GO:1901363~heterocyclic compound binding,
2R	59199148	59199420	Intergenic	-1839	AGAP004646	H3K4me3	Infected	8.18107e-07	7.12e-05	6.95072e-05	AGAP004646-PA(AgaP_AGAP004646)		PF00046:Homeobox domain,	GO:0007275~multicellular organism development,GO:0032501~multicellular organismal process,GO:0032502~developmental process,GO:0044699~single-organism process,GO:0044707~single-multicellular organism process,GO:0044767~single-organism developmental process,GO:0048856~anatomical structure development,	GO:0005622~intracellular,GO:0005623~cell,GO:0005634~nucleus,GO:0043226~organelle,GO:0043227~membrane-bounded organelle,GO:0043229~intracellular organelle,GO:0043231~intracellular membrane-bounded organelle,GO:0044424~intracellular part,GO:0044464~cell part,	GO:0001071~nucleic acid binding transcription factor activity,GO:0003676~nucleic acid binding,GO:0003677~DNA binding,GO:0003700~transcription factor activity, sequence-specific DNA binding,GO:0005488~binding,GO:0043565~sequence-specific DNA binding,GO:0097159~organic cyclic compound binding,GO:1901363~heterocyclic compound binding,
2R	59186824	59187044	Intergenic	-14189	AGAP004646	H3K4me3	Infected	1.1231e-11	2.61e-09	6.95072e-05	AGAP004646-PA(AgaP_AGAP004646)		PF00046:Homeobox domain,	GO:0007275~multicellular organism development,GO:0032501~multicellular organismal process,GO:0032502~developmental process,GO:0044699~single-organism process,GO:0044707~single-multicellular organism process,GO:0044767~single-organism developmental process,GO:0048856~anatomical structure development,	GO:0005622~intracellular,GO:0005623~cell,GO:0005634~nucleus,GO:0043226~organelle,GO:0043227~membrane-bounded organelle,GO:0043229~intracellular organelle,GO:0043231~intracellular membrane-bounded organelle,GO:0044424~intracellular part,GO:0044464~cell part,	GO:0001071~nucleic acid binding transcription factor activity,GO:0003676~nucleic acid binding,GO:0003677~DNA binding,GO:0003700~transcription factor activity, sequence-specific DNA binding,GO:0005488~binding,GO:0043565~sequence-specific DNA binding,GO:0097159~organic cyclic compound binding,GO:1901363~heterocyclic compound binding,
2R	59122370	59122568	Intergenic	-78654	AGAP004646	H3K4me3	Infected	2.11149e-06	0.00016618	0.00271078	AGAP004646-PA(AgaP_AGAP004646)		PF00046:Homeobox domain,	GO:0007275~multicellular organism development,GO:0032501~multicellular organismal process,GO:0032502~developmental process,GO:0044699~single-organism process,GO:0044707~single-multicellular organism process,GO:0044767~single-organism developmental process,GO:0048856~anatomical structure development,	GO:0005622~intracellular,GO:0005623~cell,GO:0005634~nucleus,GO:0043226~organelle,GO:0043227~membrane-bounded organelle,GO:0043229~intracellular organelle,GO:0043231~intracellular membrane-bounded organelle,GO:0044424~intracellular part,GO:0044464~cell part,	GO:0001071~nucleic acid binding transcription factor activity,GO:0003676~nucleic acid binding,GO:0003677~DNA binding,GO:0003700~transcription factor activity, sequence-specific DNA binding,GO:0005488~binding,GO:0043565~sequence-specific DNA binding,GO:0097159~organic cyclic compound binding,GO:1901363~heterocyclic compound binding,
2R	58846161	58846682	TTS (AGAP013302-RA)	744	AGAP004641	H3K4me3	Infected	1.49899e-10	2.84e-08	0.000278029	AGAP004641-PA(AgaP_AGAP004641)		PF06644:ATP11 protein,	GO:0006461~protein complex assembly,GO:0006996~organelle organization,GO:0007005~mitochondrion organization,GO:0009987~cellular process,GO:0016043~cellular component organization,GO:0022607~cellular component assembly,GO:0033615~mitochondrial proton-transporting ATP synthase complex assembly,GO:0034622~cellular macromolecular complex assembly,GO:0043461~proton-transporting ATP synthase complex as…	GO:0005622~intracellular,GO:0005623~cell,GO:0005737~cytoplasm,GO:0005739~mitochondrion,GO:0043226~organelle,GO:0043227~membrane-bounded organelle,GO:0043229~intracellular organelle,GO:0043231~intracellular membrane-bounded organelle,GO:0044424~intracellular part,GO:0044444~cytoplasmic part,GO:0044464~cell part,
2R	58844645	58845040	exon (AGAP013302-RA, exon 1 of 1)	208	AGAP013302	H3K4me3	Infected	5.71123e-09	8.01e-07	0.000278029	AGAP013302-PA(AgaP_AGAP013302)
2R	58818389	58818605	exon (AGAP004640-RA, exon 2 of 4)	1103	AGAP004640	H3K4me3	Infected	2.95876e-07	2.87e-05	0.000347536	AGAP004640-PA(AgaP_AGAP004640)				GO:0016020~membrane,GO:0016021~integral component of membrane,GO:0031224~intrinsic component of membrane,GO:0044425~membrane part,	GO:0005488~binding,GO:0008270~zinc ion binding,GO:0043167~ion binding,GO:0043169~cation binding,GO:0046872~metal ion binding,GO:0046914~transition metal ion binding,
2R	58817680	58818079	exon (AGAP004640-RA, exon 2 of 4)	485	AGAP004640	H3K4me3	Infected	1.92114e-09	2.93e-07	0.000347536	AGAP004640-PA(AgaP_AGAP004640)				GO:0016020~membrane,GO:0016021~integral component of membrane,GO:0031224~intrinsic component of membrane,GO:0044425~membrane part,	GO:0005488~binding,GO:0008270~zinc ion binding,GO:0043167~ion binding,GO:0043169~cation binding,GO:0046872~metal ion binding,GO:0046914~transition metal ion binding,
2R	58685905	58686145	promoter-TSS (AGAP004635-RA)	-560	AGAP004635	H3K4me3	Infected	3.36039e-14	1.23e-11	6.95072e-05	AGAP004635-PA(AgaP_AGAP004635)		PF00916:Sulfate transporter family,PF01740:STAS domain,	GO:0006810~transport,GO:0006811~ion transport,GO:0006820~anion transport,GO:0006821~chloride transport,GO:0006873~cellular ion homeostasis,GO:0006885~regulation of pH,GO:0009987~cellular process,GO:0015698~inorganic anion transport,GO:0015701~bicarbonate transport,GO:0015711~organic anion transport,GO:0019725~cellular homeostasis,GO:0030003~cellular cation homeostasis,GO:0030004~cellular monovale…	GO:0005623~cell,GO:0005886~plasma membrane,GO:0005887~integral component of plasma membrane,GO:0016020~membrane,GO:0016021~integral component of membrane,GO:0031224~intrinsic component of membrane,GO:0031226~intrinsic component of plasma membrane,GO:0044425~membrane part,GO:0044459~plasma membrane part,GO:0044464~cell part,GO:0071944~cell periphery,	GO:0005215~transporter activity,GO:0005216~ion channel activity,GO:0005253~anion channel activity,GO:0005254~chloride channel activity,GO:0008271~secondary active sulfate transmembrane transporter activity,GO:0008509~anion transmembrane transporter activity,GO:0008514~organic anion transmembrane transporter activity,GO:0015075~ion transmembrane transporter activity,GO:0015103~inorganic anion tran…
2R	58685585	58685804	promoter-TSS (AGAP004635-RA)	-229	AGAP004635	H3K4me3	Infected	1.65764e-08	2.1e-06	6.95072e-05	AGAP004635-PA(AgaP_AGAP004635)		PF00916:Sulfate transporter family,PF01740:STAS domain,	GO:0006810~transport,GO:0006811~ion transport,GO:0006820~anion transport,GO:0006821~chloride transport,GO:0006873~cellular ion homeostasis,GO:0006885~regulation of pH,GO:0009987~cellular process,GO:0015698~inorganic anion transport,GO:0015701~bicarbonate transport,GO:0015711~organic anion transport,GO:0019725~cellular homeostasis,GO:0030003~cellular cation homeostasis,GO:0030004~cellular monovale…	GO:0005623~cell,GO:0005886~plasma membrane,GO:0005887~integral component of plasma membrane,GO:0016020~membrane,GO:0016021~integral component of membrane,GO:0031224~intrinsic component of membrane,GO:0031226~intrinsic component of plasma membrane,GO:0044425~membrane part,GO:0044459~plasma membrane part,GO:0044464~cell part,GO:0071944~cell periphery,	GO:0005215~transporter activity,GO:0005216~ion channel activity,GO:0005253~anion channel activity,GO:0005254~chloride channel activity,GO:0008271~secondary active sulfate transmembrane transporter activity,GO:0008509~anion transmembrane transporter activity,GO:0008514~organic anion transmembrane transporter activity,GO:0015075~ion transmembrane transporter activity,GO:0015103~inorganic anion tran…
2R	58680667	58681589	exon (AGAP004634-RA, exon 2 of 2)	493	AGAP004634	H3K4me3	Infected	5.63171e-22	7.21e-19	0	AGAP004634-PA(AgaP_AGAP004634)		PF00096:Zinc finger, C2H2 type,PF07776:Zinc-finger associated domain (zf-AD) ,		GO:0005622~intracellular,GO:0005623~cell,GO:0005634~nucleus,GO:0043226~organelle,GO:0043227~membrane-bounded organelle,GO:0043229~intracellular organelle,GO:0043231~intracellular membrane-bounded organelle,GO:0044424~intracellular part,GO:0044464~cell part,	GO:0003676~nucleic acid binding,GO:0005488~binding,GO:0008270~zinc ion binding,GO:0043167~ion binding,GO:0043169~cation binding,GO:0046872~metal ion binding,GO:0046914~transition metal ion binding,GO:0097159~organic cyclic compound binding,GO:1901363~heterocyclic compound binding,
2R	58675922	58676123	promoter-TSS (AGAP004632-RA)	139	AGAP004631	H3K4me3	Infected	1.20022e-12	3.32e-10	6.95072e-05	AGAP004631-PA(AgaP_AGAP004631)		PF13499:EF-hand domain pair,			GO:0005488~binding,GO:0005509~calcium ion binding,GO:0043167~ion binding,GO:0043169~cation binding,GO:0046872~metal ion binding,
2R	58638395	58638927	promoter-TSS (AGAP004629-RA)	-17	AGAP004628	H3K4me3	Infected	1.49049e-10	2.83e-08	6.95072e-05	AGAP004628-PA(AgaP_AGAP004628)		PF00397:WW domain,				aga04391:Hippo signaling pathway - fly,
2R	58636369	58636831	TTS (AGAP004627-RA)	967	AGAP004627	H3K4me3	Infected	1.90946e-08	2.39e-06	0	AGAP004627-PA(AgaP_AGAP004627)				GO:0016020~membrane,GO:0016021~integral component of membrane,GO:0031224~intrinsic component of membrane,GO:0044425~membrane part,
2R	58635695	58636099	promoter-TSS (AGAP004626-RA)	264	AGAP004627	H3K4me3	Infected	3.20133e-12	8.22e-10	0	AGAP004627-PA(AgaP_AGAP004627)				GO:0016020~membrane,GO:0016021~integral component of membrane,GO:0031224~intrinsic component of membrane,GO:0044425~membrane part,
2R	58634861	58635132	promoter-TSS (AGAP004627-RA)	470	AGAP004626	H3K4me3	Infected	2.32498e-06	0.000179209	0.00132064	AGAP004626-PA(AgaP_AGAP004626)		PF09430:Protein of unknown function (DUF2012),		GO:0005622~intracellular,GO:0005623~cell,GO:0005737~cytoplasm,GO:0005783~endoplasmic reticulum,GO:0005789~endoplasmic reticulum membrane,GO:0012505~endomembrane system,GO:0016020~membrane,GO:0016021~integral component of membrane,GO:0030176~integral component of endoplasmic reticulum membrane,GO:0031224~intrinsic component of membrane,GO:0031227~intrinsic component of endoplasmic reticulum membra…	GO:0005488~binding,GO:0030246~carbohydrate binding,
2R	58632183	58632472	exon (AGAP004625-RB, exon 3 of 7)	896	AGAP004625	H3K4me3	Infected	3.18486e-05	0.00183569	6.95072e-05	AGAP004625-PB(AgaP_AGAP004625)		PF00018:SH3 domain,PF02218:Repeat in HS1/Cortactin,
2R	58631516	58631946	exon (AGAP004625-RB, exon 2 of 7)	300	AGAP004625	H3K4me3	Infected	6.38455e-11	1.29e-08	6.95072e-05	AGAP004625-PB(AgaP_AGAP004625)		PF00018:SH3 domain,PF02218:Repeat in HS1/Cortactin,
2R	58628823	58629588	promoter-TSS (AGAP004623-RA)	454	AGAP004624	H3K4me3	Infected	2.94951e-24	5.3e-21	0	AGAP004624-PA(AgaP_AGAP004624)		PF06584:DIRP,	GO:0006139~nucleobase-containing compound metabolic process,GO:0006351~transcription, DNA-templated,GO:0006725~cellular aromatic compound metabolic process,GO:0006807~nitrogen compound metabolic process,GO:0007049~cell cycle,GO:0008152~metabolic process,GO:0009058~biosynthetic process,GO:0009059~macromolecule biosynthetic process,GO:0009987~cellular process,GO:0010467~gene expression,GO:0016070~R…	GO:0017053~transcriptional repressor complex,GO:0032991~macromolecular complex,GO:0043234~protein complex,
2R	58627595	58628384	promoter-TSS (AGAP004624-RA)	401	AGAP004623	H3K4me3	Infected	9.21064e-15	3.69e-12	6.95072e-05	AGAP004623-PA(AgaP_AGAP004623)		PF00515:Tetratricopeptide repeat,PF13181:Tetratricopeptide repeat,				aga04120:Ubiquitin mediated proteolysis,
2R	58607402	58607606	intron (AGAP004619-RA, intron 3 of 6)	-12032	AGAP004620	H3K4me3	Infected	2.3926e-05	0.00141355	0.00118162	AGAP004620-PA(AgaP_AGAP004620)		PF01400:Astacin (Peptidase family M12A),			GO:0003824~catalytic activity,GO:0004175~endopeptidase activity,GO:0004222~metalloendopeptidase activity,GO:0005488~binding,GO:0008233~peptidase activity,GO:0008237~metallopeptidase activity,GO:0008270~zinc ion binding,GO:0016787~hydrolase activity,GO:0043167~ion binding,GO:0043169~cation binding,GO:0046872~metal ion binding,GO:0046914~transition metal ion binding,GO:0070011~peptidase activity, a…
2R	58605981	58606182	intron (AGAP004619-RA, intron 3 of 6)	-13455	AGAP004620	H3K4me3	Infected	2.8651e-07	2.79e-05	0.000278029	AGAP004620-PA(AgaP_AGAP004620)		PF01400:Astacin (Peptidase family M12A),			GO:0003824~catalytic activity,GO:0004175~endopeptidase activity,GO:0004222~metalloendopeptidase activity,GO:0005488~binding,GO:0008233~peptidase activity,GO:0008237~metallopeptidase activity,GO:0008270~zinc ion binding,GO:0016787~hydrolase activity,GO:0043167~ion binding,GO:0043169~cation binding,GO:0046872~metal ion binding,GO:0046914~transition metal ion binding,GO:0070011~peptidase activity, a…
2R	58526543	58526821	Intergenic	-6105	AGAP013140	H3K4me3	Infected	2.64649e-06	0.000201781	0.00465698	AGAP013140-PA(AgaP_AGAP013140)
2R	58514751	58515482	TTS (AGAP004615-RA)	589	AGAP004616	H3K4me3	Infected	1.9639e-25	4.27e-22	0	AGAP004616-PA(AgaP_AGAP004616)		PF05511:Mitochondrial ATP synthase coupling factor 6,	GO:0006139~nucleobase-containing compound metabolic process,GO:0006163~purine nucleotide metabolic process,GO:0006164~purine nucleotide biosynthetic process,GO:0006725~cellular aromatic compound metabolic process,GO:0006753~nucleoside phosphate metabolic process,GO:0006754~ATP biosynthetic process,GO:0006793~phosphorus metabolic process,GO:0006796~phosphate-containing compound metabolic process,G…	GO:0000276~mitochondrial proton-transporting ATP synthase complex, coupling factor F(o),GO:0005622~intracellular,GO:0005623~cell,GO:0005737~cytoplasm,GO:0005739~mitochondrion,GO:0005740~mitochondrial envelope,GO:0005743~mitochondrial inner membrane,GO:0005753~mitochondrial proton-transporting ATP synthase complex,GO:0016020~membrane,GO:0016469~proton-transporting two-sector ATPase complex,GO:0019…	GO:0005215~transporter activity,GO:0008324~cation transmembrane transporter activity,GO:0015075~ion transmembrane transporter activity,GO:0015077~monovalent inorganic cation transmembrane transporter activity,GO:0015078~hydrogen ion transmembrane transporter activity,GO:0022857~transmembrane transporter activity,GO:0022890~inorganic cation transmembrane transporter activity,GO:0022891~substrate-s…	aga00190:Oxidative phosphorylation,aga01100:Metabolic pathways,
2R	58391447	58391806	promoter-TSS (AGAP004612-RA)	352	AGAP013331	H3K4me3	Infected	7.71863e-08	8.6e-06	0.000556058	AGAP013331-PA(AgaP_AGAP013331)
2R	58360772	58362039	exon (AGAP004610-RA, exon 2 of 4)	661	AGAP004610	H3K4me3	Infected	2.89935e-28	9.49e-25	0	AGAP004610-PA(AgaP_AGAP004610)		PF00448:SRP54-type protein, GTPase domain,PF02881:SRP54-type protein, helical bundle domain,PF02978:Signal peptide binding domain,	GO:0006605~protein targeting,GO:0006612~protein targeting to membrane,GO:0006613~cotranslational protein targeting to membrane,GO:0006614~SRP-dependent cotranslational protein targeting to membrane,GO:0006810~transport,GO:0006886~intracellular protein transport,GO:0008104~protein localization,GO:0009987~cellular process,GO:0015031~protein transport,GO:0016043~cellular component organization,GO:00…	GO:0005622~intracellular,GO:0005623~cell,GO:0005737~cytoplasm,GO:0030529~intracellular ribonucleoprotein complex,GO:0032991~macromolecular complex,GO:0044424~intracellular part,GO:0044444~cytoplasmic part,GO:0044464~cell part,GO:0048500~signal recognition particle,GO:1990904~ribonucleoprotein complex,	GO:0000166~nucleotide binding,GO:0001882~nucleoside binding,GO:0001883~purine nucleoside binding,GO:0003676~nucleic acid binding,GO:0003723~RNA binding,GO:0003824~catalytic activity,GO:0003924~GTPase activity,GO:0005488~binding,GO:0005525~GTP binding,GO:0008312~7S RNA binding,GO:0016462~pyrophosphatase activity,GO:0016787~hydrolase activity,GO:0016817~hydrolase activity, acting on acid anhydrides…	aga03060:Protein export,
2R	58358418	58358671	exon (AGAP004609-RA, exon 2 of 3)	136	AGAP004609	H3K4me3	Infected	2.40525e-13	7.48e-11	6.95072e-05	AGAP004609-PA(AgaP_AGAP004609)		PF12999:Glucosidase II beta subunit-like,PF13015:Glucosidase II beta subunit-like protein,	GO:0005975~carbohydrate metabolic process,GO:0006464~cellular protein modification process,GO:0006486~protein glycosylation,GO:0006487~protein N-linked glycosylation,GO:0006491~N-glycan processing,GO:0008152~metabolic process,GO:0009058~biosynthetic process,GO:0009059~macromolecule biosynthetic process,GO:0009100~glycoprotein metabolic process,GO:0009101~glycoprotein biosynthetic process,GO:00093…			aga04141:Protein processing in endoplasmic reticulum,
2R	58357894	58358271	exon (AGAP004609-RA, exon 2 of 3)	598	AGAP004609	H3K4me3	Infected	2.37711e-08	2.92e-06	6.95072e-05	AGAP004609-PA(AgaP_AGAP004609)		PF12999:Glucosidase II beta subunit-like,PF13015:Glucosidase II beta subunit-like protein,	GO:0005975~carbohydrate metabolic process,GO:0006464~cellular protein modification process,GO:0006486~protein glycosylation,GO:0006487~protein N-linked glycosylation,GO:0006491~N-glycan processing,GO:0008152~metabolic process,GO:0009058~biosynthetic process,GO:0009059~macromolecule biosynthetic process,GO:0009100~glycoprotein metabolic process,GO:0009101~glycoprotein biosynthetic process,GO:00093…			aga04141:Protein processing in endoplasmic reticulum,
2R	58341044	58341328	intron (AGAP004607-RA, intron 1 of 5)	358	AGAP004607	H3K4me3	Infected	1.93006e-07	1.94e-05	0	AGAP004607-PA(AgaP_AGAP004607)				GO:0016020~membrane,GO:0016021~integral component of membrane,GO:0031224~intrinsic component of membrane,GO:0044425~membrane part,
2R	58340185	58340894	intron (AGAP004607-RB, intron 3 of 5)	1005	AGAP004607	H3K4me3	Infected	1.57445e-14	6.16e-12	0	AGAP004607-PA(AgaP_AGAP004607)				GO:0016020~membrane,GO:0016021~integral component of membrane,GO:0031224~intrinsic component of membrane,GO:0044425~membrane part,
2R	58338762	58339997	TTS (AGAP004607-RA)	644	AGAP004606	H3K4me3	Infected	2.62857e-27	7.55e-24	0	AGAP004606-PA(AgaP_AGAP004606)
2R	58336492	58337774	exon (AGAP004605-RA, exon 2 of 2)	646	AGAP004605	H3K4me3	Infected	1.19248e-21	1.43e-18	0	AGAP004605-PA(AgaP_AGAP004605)		PF12171:Zinc-finger double-stranded RNA-binding,	GO:0000278~mitotic cell cycle,GO:0000280~nuclear division,GO:0006996~organelle organization,GO:0007049~cell cycle,GO:0007067~mitotic nuclear division,GO:0009987~cellular process,GO:0016043~cellular component organization,GO:0022402~cell cycle process,GO:0044699~single-organism process,GO:0044763~single-organism cellular process,GO:0048285~organelle fission,GO:0071840~cellular component organizati…	GO:0005622~intracellular,GO:0005623~cell,GO:0005634~nucleus,GO:0043226~organelle,GO:0043227~membrane-bounded organelle,GO:0043229~intracellular organelle,GO:0043231~intracellular membrane-bounded organelle,GO:0044424~intracellular part,GO:0044464~cell part,
2R	58257677	58259632	TTS (AGAP004597-RA)	1262	AGAP004598	H3K4me3	Infected	1.66851e-56	2.2e-51	0	AGAP004598-PA(AgaP_AGAP004598)		PF00266:Aminotransferase class-V,	GO:0006082~organic acid metabolic process,GO:0006520~cellular amino acid metabolic process,GO:0006563~L-serine metabolic process,GO:0006564~L-serine biosynthetic process,GO:0006807~nitrogen compound metabolic process,GO:0008152~metabolic process,GO:0008652~cellular amino acid biosynthetic process,GO:0009058~biosynthetic process,GO:0009069~serine family amino acid metabolic process,GO:0009070~seri…		GO:0003824~catalytic activity,GO:0004648~O-phospho-L-serine:2-oxoglutarate aminotransferase activity,GO:0008483~transaminase activity,GO:0016740~transferase activity,GO:0016769~transferase activity, transferring nitrogenous groups,	aga00260:Glycine, serine and threonine metabolism,aga00750:Vitamin B6 metabolism,aga01100:Metabolic pathways,aga01130:Biosynthesis of antibiotics,aga01200:Carbon metabolism,aga01230:Biosynthesis of amino acids,
2R	58127295	58127493	promoter-TSS (AGAP004590-RA)	-742	AGAP004590	H3K4me3	Infected	9.36634e-07	8.07e-05	6.95072e-05	AGAP004590-PA(AgaP_AGAP004590)		PF02944:BESS motif,PF10545:Alcohol dehydrogenase transcription factor Myb/SANT-like,			GO:0003676~nucleic acid binding,GO:0003677~DNA binding,GO:0005488~binding,GO:0097159~organic cyclic compound binding,GO:1901363~heterocyclic compound binding,
2R	58126970	58127247	exon (AGAP004589-RB, exon 3 of 3)	541	AGAP004589	H3K4me3	Infected	2.71976e-11	5.95e-09	6.95072e-05	AGAP004589-PA(AgaP_AGAP004589)		PF00583:Acetyltransferase (GNAT) family,			GO:0003824~catalytic activity,GO:0008080~N-acetyltransferase activity,GO:0016407~acetyltransferase activity,GO:0016410~N-acyltransferase activity,GO:0016740~transferase activity,GO:0016746~transferase activity, transferring acyl groups,GO:0016747~transferase activity, transferring acyl groups other than amino-acyl groups,
2R	58123295	58124069	exon (AGAP004588-RA, exon 1 of 3)	781	AGAP004588	H3K4me3	Infected	4.32056e-18	3.02e-15	0	AGAP004588-PA(AgaP_AGAP004588)		PF00498:FHA domain,
2R	58116579	58117289	exon (AGAP004586-RA, exon 2 of 3)	366	AGAP004586	H3K4me3	Infected	1.26459e-14	5e-12	0	AGAP004586-PA(AgaP_AGAP004586)		PF00025:ADP-ribosylation factor family,	GO:0007154~cell communication,GO:0007165~signal transduction,GO:0007264~small GTPase mediated signal transduction,GO:0009987~cellular process,GO:0023052~signaling,GO:0035556~intracellular signal transduction,GO:0044699~single-organism process,GO:0044700~single organism signaling,GO:0044763~single-organism cellular process,GO:0050789~regulation of biological process,GO:0050794~regulation of cellul…	GO:0005622~intracellular,GO:0005623~cell,GO:0044464~cell part,	GO:0000166~nucleotide binding,GO:0001882~nucleoside binding,GO:0001883~purine nucleoside binding,GO:0005488~binding,GO:0005525~GTP binding,GO:0017076~purine nucleotide binding,GO:0019001~guanyl nucleotide binding,GO:0032549~ribonucleoside binding,GO:0032550~purine ribonucleoside binding,GO:0032553~ribonucleotide binding,GO:0032555~purine ribonucleotide binding,GO:0032561~guanyl ribonucleotide bin…
2R	57950991	57951519	exon (AGAP004580-RA, exon 1 of 2)	399	AGAP004580	H3K4me3	Infected	9.31494e-22	1.14e-18	0	AGAP004580-PA(AgaP_AGAP004580)					GO:0001071~nucleic acid binding transcription factor activity,GO:0003676~nucleic acid binding,GO:0003700~transcription factor activity, sequence-specific DNA binding,GO:0005488~binding,GO:0043167~ion binding,GO:0043169~cation binding,GO:0046872~metal ion binding,GO:0097159~organic cyclic compound binding,GO:1901363~heterocyclic compound binding,
2R	57735950	57736336	Intergenic	-3100	AGAP004575	H3K4me3	Infected	0.000127049	0.00610548	0.00243275	AGAP004575-PA(AgaP_AGAP004575)		PF07776:Zinc-finger associated domain (zf-AD) ,PF13912:C2H2-type zinc finger,		GO:0005622~intracellular,GO:0005623~cell,GO:0005634~nucleus,GO:0043226~organelle,GO:0043227~membrane-bounded organelle,GO:0043229~intracellular organelle,GO:0043231~intracellular membrane-bounded organelle,GO:0044424~intracellular part,GO:0044464~cell part,	GO:0003676~nucleic acid binding,GO:0005488~binding,GO:0008270~zinc ion binding,GO:0043167~ion binding,GO:0043169~cation binding,GO:0046872~metal ion binding,GO:0046914~transition metal ion binding,GO:0097159~organic cyclic compound binding,GO:1901363~heterocyclic compound binding,
2R	57708288	57708506	exon (AGAP013053-RA, exon 1 of 1)	565	AGAP013053	H3K4me3	Infected	7.14875e-12	1.74e-09	0.000278029	AGAP013053-PA(AgaP_AGAP013053)			GO:0006810~transport,GO:0006892~post-Golgi vesicle-mediated transport,GO:0006895~Golgi to endosome transport,GO:0006896~Golgi to vacuole transport,GO:0007034~vacuolar transport,GO:0016192~vesicle-mediated transport,GO:0016197~endosomal transport,GO:0016482~cytosolic transport,GO:0046907~intracellular transport,GO:0048193~Golgi vesicle transport,GO:0051179~localization,GO:0051234~establishment of …	GO:0005622~intracellular,GO:0005623~cell,GO:0005737~cytoplasm,GO:0005768~endosome,GO:0005773~vacuole,GO:0005794~Golgi apparatus,GO:0005798~Golgi-associated vesicle,GO:0005802~trans-Golgi network,GO:0005829~cytosol,GO:0012505~endomembrane system,GO:0016020~membrane,GO:0016021~integral component of membrane,GO:0016023~cytoplasmic, membrane-bounded vesicle,GO:0030133~transport vesicle,GO:0030135~coa…
2R	57694047	57694397	intron (AGAP004572-RB, intron 7 of 7)	10797	AGAP004572	H3K4me3	Infected	2.42667e-07	2.41e-05	0.00250226	AGAP004572-PA(AgaP_AGAP004572)		PF00487:Fatty acid desaturase,	GO:0001676~long-chain fatty acid metabolic process,GO:0006082~organic acid metabolic process,GO:0006629~lipid metabolic process,GO:0006631~fatty acid metabolic process,GO:0006633~fatty acid biosynthetic process,GO:0006636~unsaturated fatty acid biosynthetic process,GO:0008152~metabolic process,GO:0008610~lipid biosynthetic process,GO:0009058~biosynthetic process,GO:0009987~cellular process,GO:001…	GO:0005622~intracellular,GO:0005623~cell,GO:0005737~cytoplasm,GO:0005783~endoplasmic reticulum,GO:0005789~endoplasmic reticulum membrane,GO:0012505~endomembrane system,GO:0016020~membrane,GO:0016021~integral component of membrane,GO:0031224~intrinsic component of membrane,GO:0042175~nuclear outer membrane-endoplasmic reticulum membrane network,GO:0043226~organelle,GO:0043227~membrane-bounded orga…	GO:0003824~catalytic activity,GO:0004768~stearoyl-CoA 9-desaturase activity,GO:0005488~binding,GO:0005506~iron ion binding,GO:0016215~acyl-CoA desaturase activity,GO:0016491~oxidoreductase activity,GO:0016705~oxidoreductase activity, acting on paired donors, with incorporation or reduction of molecular oxygen,GO:0016717~oxidoreductase activity, acting on paired donors, with oxidation of a pair of…
2R	57592513	57593103	promoter-TSS (AGAP004557-RA)	118	AGAP004558	H3K4me3	Infected	4.57457e-18	3.14e-15	0	AGAP004558-PA(AgaP_AGAP004558)		PF09531:Nucleoporin protein Ndc1-Nup,	GO:0006996~organelle organization,GO:0006997~nucleus organization,GO:0006999~nuclear pore organization,GO:0009987~cellular process,GO:0016043~cellular component organization,GO:0071840~cellular component organization or biogenesis,	GO:0005622~intracellular,GO:0005623~cell,GO:0005634~nucleus,GO:0005635~nuclear envelope,GO:0005643~nuclear pore,GO:0012505~endomembrane system,GO:0016020~membrane,GO:0016021~integral component of membrane,GO:0031224~intrinsic component of membrane,GO:0031967~organelle envelope,GO:0031975~envelope,GO:0032991~macromolecular complex,GO:0043226~organelle,GO:0043227~membrane-bounded organelle,GO:00432…	GO:0005198~structural molecule activity,GO:0017056~structural constituent of nuclear pore,	aga03013:RNA transport,
2R	57591144	57592173	exon (AGAP004557-RA, exon 1 of 2)	522	AGAP004557	H3K4me3	Infected	5.03257e-38	6.34e-34	0	AGAP004557-PA(AgaP_AGAP004557)		PF00400:WD domain, G-beta repeat,PF04192:Utp21 specific WD40 associated putative domain ,PF12894:Anaphase-promoting complex subunit 4 WD40 domain,	GO:0006139~nucleobase-containing compound metabolic process,GO:0006364~rRNA processing,GO:0006396~RNA processing,GO:0006725~cellular aromatic compound metabolic process,GO:0006807~nitrogen compound metabolic process,GO:0008152~metabolic process,GO:0009987~cellular process,GO:0010467~gene expression,GO:0016070~RNA metabolic process,GO:0016072~rRNA metabolic process,GO:0022613~ribonucleoprotein com…	GO:0005622~intracellular,GO:0005623~cell,GO:0030529~intracellular ribonucleoprotein complex,GO:0030684~preribosome,GO:0032040~small-subunit processome,GO:0032991~macromolecular complex,GO:0044424~intracellular part,GO:0044464~cell part,GO:1990904~ribonucleoprotein complex,		aga03008:Ribosome biogenesis in eukaryotes,
2R	57587636	57588352	exon (AGAP004556-RA, exon 1 of 2)	417	AGAP004556	H3K4me3	Infected	3.53151e-17	2.13e-14	0	AGAP004556-PA(AgaP_AGAP004556)		PF04427:Brix domain,	GO:0000027~ribosomal large subunit assembly,GO:0006996~organelle organization,GO:0009987~cellular process,GO:0016043~cellular component organization,GO:0022607~cellular component assembly,GO:0022613~ribonucleoprotein complex biogenesis,GO:0022618~ribonucleoprotein complex assembly,GO:0034622~cellular macromolecular complex assembly,GO:0042254~ribosome biogenesis,GO:0042255~ribosome assembly,GO:00…	GO:0005622~intracellular,GO:0005623~cell,GO:0016020~membrane,GO:0016021~integral component of membrane,GO:0030529~intracellular ribonucleoprotein complex,GO:0030684~preribosome,GO:0030687~preribosome, large subunit precursor,GO:0031224~intrinsic component of membrane,GO:0032991~macromolecular complex,GO:0044424~intracellular part,GO:0044425~membrane part,GO:0044464~cell part,GO:1990904~ribonucleo…	GO:0003676~nucleic acid binding,GO:0003723~RNA binding,GO:0005488~binding,GO:0019843~rRNA binding,GO:0097159~organic cyclic compound binding,GO:1901363~heterocyclic compound binding,
2R	57513734	57514468	exon (AGAP004545-RA, exon 2 of 3)	358	AGAP004545	H3K4me3	Infected	1.39316e-19	1.22e-16	0	AGAP004545-PA(AgaP_AGAP004545)
2R	57478555	57478794	exon (AGAP004543-RA, exon 1 of 3)	121	AGAP004543	H3K4me3	Infected	2.0267e-09	3.09e-07	0.000278029	AGAP004543-PA(AgaP_AGAP004543)			GO:0001932~regulation of protein phosphorylation,GO:0006464~cellular protein modification process,GO:0006468~protein phosphorylation,GO:0006793~phosphorus metabolic process,GO:0006796~phosphate-containing compound metabolic process,GO:0007154~cell communication,GO:0007165~signal transduction,GO:0008152~metabolic process,GO:0009966~regulation of signal transduction,GO:0009987~cellular process,GO:0…	GO:0005576~extracellular region,GO:0005615~extracellular space,GO:0044421~extracellular region part,
2R	57477936	57478492	exon (AGAP004543-RA, exon 3 of 3)	581	AGAP004543	H3K4me3	Infected	8.45999e-08	9.16e-06	0.000278029	AGAP004543-PA(AgaP_AGAP004543)			GO:0001932~regulation of protein phosphorylation,GO:0006464~cellular protein modification process,GO:0006468~protein phosphorylation,GO:0006793~phosphorus metabolic process,GO:0006796~phosphate-containing compound metabolic process,GO:0007154~cell communication,GO:0007165~signal transduction,GO:0008152~metabolic process,GO:0009966~regulation of signal transduction,GO:0009987~cellular process,GO:0…	GO:0005576~extracellular region,GO:0005615~extracellular space,GO:0044421~extracellular region part,
2R	57477089	57477299	promoter-TSS (AGAP004541-RA)	-338	AGAP004541	H3K4me3	Infected	3.6302e-06	0.000270415	0.00889692	AGAP004541-PA(AgaP_AGAP004541)		PF04500:FLYWCH zinc finger domain,PF07776:Zinc-finger associated domain (zf-AD) ,	GO:0006139~nucleobase-containing compound metabolic process,GO:0006355~regulation of transcription, DNA-templated,GO:0006725~cellular aromatic compound metabolic process,GO:0006807~nitrogen compound metabolic process,GO:0008152~metabolic process,GO:0009058~biosynthetic process,GO:0009059~macromolecule biosynthetic process,GO:0009889~regulation of biosynthetic process,GO:0009987~cellular process,G…	GO:0005622~intracellular,GO:0005623~cell,GO:0005634~nucleus,GO:0043226~organelle,GO:0043227~membrane-bounded organelle,GO:0043229~intracellular organelle,GO:0043231~intracellular membrane-bounded organelle,GO:0044424~intracellular part,GO:0044464~cell part,	GO:0001071~nucleic acid binding transcription factor activity,GO:0003676~nucleic acid binding,GO:0003677~DNA binding,GO:0003700~transcription factor activity, sequence-specific DNA binding,GO:0005488~binding,GO:0008270~zinc ion binding,GO:0043167~ion binding,GO:0043169~cation binding,GO:0043565~sequence-specific DNA binding,GO:0046872~metal ion binding,GO:0046914~transition metal ion binding,GO:0…
2R	57466308	57466655	promoter-TSS (AGAP004538-RA)	452	AGAP004537	H3K4me3	Infected	1.89191e-12	5.07e-10	6.95072e-05	AGAP004537-PA(AgaP_AGAP004537)		PF07000:Protein of unknown function (DUF1308),
2R	57458021	57458693	intron (AGAP004535-RA, intron 1 of 12)	382	AGAP004535	H3K4me3	Infected	2.3432e-14	8.83e-12	0	AGAP004535-PA(AgaP_AGAP004535)		PF03810:Importin-beta N-terminal domain,	GO:0006611~protein export from nucleus,GO:0006810~transport,GO:0006886~intracellular protein transport,GO:0006913~nucleocytoplasmic transport,GO:0008104~protein localization,GO:0015031~protein transport,GO:0033036~macromolecule localization,GO:0034613~cellular protein localization,GO:0045184~establishment of protein localization,GO:0046907~intracellular transport,GO:0051168~nuclear export,GO:0051…	GO:0005622~intracellular,GO:0005623~cell,GO:0005634~nucleus,GO:0005635~nuclear envelope,GO:0005643~nuclear pore,GO:0005737~cytoplasm,GO:0012505~endomembrane system,GO:0031967~organelle envelope,GO:0031975~envelope,GO:0043226~organelle,GO:0043227~membrane-bounded organelle,GO:0043229~intracellular organelle,GO:0043231~intracellular membrane-bounded organelle,GO:0044422~organelle part,GO:0044424~in…	GO:0005049~nuclear export signal receptor activity,GO:0005215~transporter activity,GO:0005487~nucleocytoplasmic transporter activity,GO:0005488~binding,GO:0005515~protein binding,GO:0008536~Ran GTPase binding,GO:0008565~protein transporter activity,GO:0017016~Ras GTPase binding,GO:0019899~enzyme binding,GO:0022892~substrate-specific transporter activity,GO:0031267~small GTPase binding,GO:0051020~…
2R	57454290	57454602	intron (AGAP004533-RA, intron 1 of 1)	632	AGAP004533	H3K4me3	Infected	6.24799e-06	0.000431291	0.000347536	AGAP004533-PA(AgaP_AGAP004533)		PF00112:Papain family cysteine protease,PF08127:Peptidase family C1 propeptide,	GO:0006508~proteolysis,GO:0008152~metabolic process,GO:0009056~catabolic process,GO:0009057~macromolecule catabolic process,GO:0009987~cellular process,GO:0019538~protein metabolic process,GO:0030163~protein catabolic process,GO:0043170~macromolecule metabolic process,GO:0044237~cellular metabolic process,GO:0044238~primary metabolic process,GO:0044248~cellular catabolic process,GO:0044257~cellul…	GO:0000323~lytic vacuole,GO:0005576~extracellular region,GO:0005615~extracellular space,GO:0005622~intracellular,GO:0005623~cell,GO:0005737~cytoplasm,GO:0005764~lysosome,GO:0005773~vacuole,GO:0043226~organelle,GO:0043227~membrane-bounded organelle,GO:0043229~intracellular organelle,GO:0043231~intracellular membrane-bounded organelle,GO:0044421~extracellular region part,GO:0044424~intracellular pa…	GO:0003824~catalytic activity,GO:0004175~endopeptidase activity,GO:0004197~cysteine-type endopeptidase activity,GO:0008233~peptidase activity,GO:0008234~cysteine-type peptidase activity,GO:0016787~hydrolase activity,GO:0070011~peptidase activity, acting on L-amino acid peptides,	aga04142:Lysosome,
2R	57405141	57405658	Intergenic	9983	AGAP004529	H3K4me3	Infected	3.36992e-07	3.24e-05	0.00159867	AGAP004529-PA(AgaP_AGAP004529)			GO:0006807~nitrogen compound metabolic process,GO:0008152~metabolic process,	GO:0005622~intracellular,GO:0005623~cell,GO:0005737~cytoplasm,GO:0044424~intracellular part,GO:0044464~cell part,	GO:0003824~catalytic activity,GO:0008080~N-acetyltransferase activity,GO:0016407~acetyltransferase activity,GO:0016410~N-acyltransferase activity,GO:0016740~transferase activity,GO:0016746~transferase activity, transferring acyl groups,GO:0016747~transferase activity, transferring acyl groups other than amino-acyl groups,
2R	57404614	57404946	Intergenic	9364	AGAP004529	H3K4me3	Infected	2.11729e-07	2.12e-05	0.00159867	AGAP004529-PA(AgaP_AGAP004529)			GO:0006807~nitrogen compound metabolic process,GO:0008152~metabolic process,	GO:0005622~intracellular,GO:0005623~cell,GO:0005737~cytoplasm,GO:0044424~intracellular part,GO:0044464~cell part,	GO:0003824~catalytic activity,GO:0008080~N-acetyltransferase activity,GO:0016407~acetyltransferase activity,GO:0016410~N-acyltransferase activity,GO:0016740~transferase activity,GO:0016746~transferase activity, transferring acyl groups,GO:0016747~transferase activity, transferring acyl groups other than amino-acyl groups,
2R	57404329	57404557	Intergenic	9027	AGAP004529	H3K4me3	Infected	3.36605e-10	6.01e-08	0.00159867	AGAP004529-PA(AgaP_AGAP004529)			GO:0006807~nitrogen compound metabolic process,GO:0008152~metabolic process,	GO:0005622~intracellular,GO:0005623~cell,GO:0005737~cytoplasm,GO:0044424~intracellular part,GO:0044464~cell part,	GO:0003824~catalytic activity,GO:0008080~N-acetyltransferase activity,GO:0016407~acetyltransferase activity,GO:0016410~N-acyltransferase activity,GO:0016740~transferase activity,GO:0016746~transferase activity, transferring acyl groups,GO:0016747~transferase activity, transferring acyl groups other than amino-acyl groups,
2R	57402598	57403149	Intergenic	7457	AGAP004529	H3K4me3	Infected	4.23623e-10	7.35e-08	0.000139014	AGAP004529-PA(AgaP_AGAP004529)			GO:0006807~nitrogen compound metabolic process,GO:0008152~metabolic process,	GO:0005622~intracellular,GO:0005623~cell,GO:0005737~cytoplasm,GO:0044424~intracellular part,GO:0044464~cell part,	GO:0003824~catalytic activity,GO:0008080~N-acetyltransferase activity,GO:0016407~acetyltransferase activity,GO:0016410~N-acyltransferase activity,GO:0016740~transferase activity,GO:0016746~transferase activity, transferring acyl groups,GO:0016747~transferase activity, transferring acyl groups other than amino-acyl groups,
2R	57352501	57353523	intron (AGAP004523-RA, intron 1 of 4)	215	AGAP004523	H3K4me3	Infected	7.83556e-24	1.34e-20	0	AGAP004523-PA(AgaP_AGAP004523)
2R	57352036	57352236	exon (AGAP004523-RA, exon 2 of 5)	1091	AGAP004523	H3K4me3	Infected	1.32853e-07	1.37e-05	0	AGAP004523-PA(AgaP_AGAP004523)
2R	57346542	57347223	exon (AGAP004522-RA, exon 1 of 5)	182	AGAP004522	H3K4me3	Infected	1.58756e-10	2.95e-08	6.95072e-05	AGAP004522-PA(AgaP_AGAP004522)		PF00566:Rab-GTPase-TBC domain,	GO:0006810~transport,GO:0006886~intracellular protein transport,GO:0006996~organelle organization,GO:0008104~protein localization,GO:0009987~cellular process,GO:0015031~protein transport,GO:0016043~cellular component organization,GO:0016192~vesicle-mediated transport,GO:0031338~regulation of vesicle fusion,GO:0032879~regulation of localization,GO:0033036~macromolecule localization,GO:0033043~regu…	GO:0005622~intracellular,GO:0005623~cell,GO:0012505~endomembrane system,GO:0044464~cell part,	GO:0005096~GTPase activator activity,GO:0005488~binding,GO:0005515~protein binding,GO:0008047~enzyme activator activity,GO:0017016~Ras GTPase binding,GO:0017137~Rab GTPase binding,GO:0019899~enzyme binding,GO:0030234~enzyme regulator activity,GO:0030695~GTPase regulator activity,GO:0031267~small GTPase binding,GO:0051020~GTPase binding,GO:0060589~nucleoside-triphosphatase regulator activity,GO:00…
2R	57333976	57335307	exon (AGAP004521-RA, exon 2 of 2)	704	AGAP004521	H3K4me3	Infected	7.16424e-20	6.52e-17	0	AGAP004521-PA(AgaP_AGAP004521)		PF02731:SKIP/SNW domain,	GO:0000375~RNA splicing, via transesterification reactions,GO:0000377~RNA splicing, via transesterification reactions with bulged adenosine as nucleophile,GO:0000398~mRNA splicing, via spliceosome,GO:0006139~nucleobase-containing compound metabolic process,GO:0006396~RNA processing,GO:0006397~mRNA processing,GO:0006725~cellular aromatic compound metabolic process,GO:0006807~nitrogen compound meta…	GO:0005622~intracellular,GO:0005623~cell,GO:0005634~nucleus,GO:0005681~spliceosomal complex,GO:0030529~intracellular ribonucleoprotein complex,GO:0032991~macromolecular complex,GO:0043226~organelle,GO:0043227~membrane-bounded organelle,GO:0043229~intracellular organelle,GO:0043231~intracellular membrane-bounded organelle,GO:0044422~organelle part,GO:0044424~intracellular part,GO:0044428~nuclear p…		aga03040:Spliceosome,aga04330:Notch signaling pathway,
2R	57332943	57333552	promoter-TSS (AGAP004521-RA)	111	AGAP004520	H3K4me3	Infected	4.37401e-10	7.54e-08	0.000208522	AGAP004520-PA(AgaP_AGAP004520)		PF00638:RanBP1 domain,	GO:0006611~protein export from nucleus,GO:0006810~transport,GO:0006886~intracellular protein transport,GO:0006913~nucleocytoplasmic transport,GO:0008104~protein localization,GO:0015031~protein transport,GO:0032386~regulation of intracellular transport,GO:0032388~positive regulation of intracellular transport,GO:0032879~regulation of localization,GO:0032880~regulation of protein localization,GO:00…	GO:0005622~intracellular,GO:0005623~cell,GO:0005634~nucleus,GO:0005737~cytoplasm,GO:0005829~cytosol,GO:0043226~organelle,GO:0043227~membrane-bounded organelle,GO:0043229~intracellular organelle,GO:0043231~intracellular membrane-bounded organelle,GO:0044424~intracellular part,GO:0044444~cytoplasmic part,GO:0044464~cell part,	GO:0005488~binding,GO:0005515~protein binding,GO:0008536~Ran GTPase binding,GO:0017016~Ras GTPase binding,GO:0019899~enzyme binding,GO:0031267~small GTPase binding,GO:0046332~SMAD binding,GO:0051020~GTPase binding,GO:0070412~R-SMAD binding,
2R	57327721	57327963	intron (AGAP004519-RB, intron 1 of 4)	370	AGAP004519	H3K4me3	Infected	1.77178e-08	2.24e-06	0.00708973	AGAP004519-PA(AgaP_AGAP004519)		PF03820:Tricarboxylate carrier,		GO:0005622~intracellular,GO:0005623~cell,GO:0005737~cytoplasm,GO:0005739~mitochondrion,GO:0005740~mitochondrial envelope,GO:0016020~membrane,GO:0031090~organelle membrane,GO:0031966~mitochondrial membrane,GO:0031967~organelle envelope,GO:0031975~envelope,GO:0043226~organelle,GO:0043227~membrane-bounded organelle,GO:0043229~intracellular organelle,GO:0043231~intracellular membrane-bounded organell…	GO:0005215~transporter activity,GO:0015075~ion transmembrane transporter activity,GO:0022857~transmembrane transporter activity,GO:0022891~substrate-specific transmembrane transporter activity,GO:0022892~substrate-specific transporter activity,
2R	57255106	57255525	exon (AGAP004516-RB, exon 2 of 3)	758	AGAP004516	H3K4me3	Infected	5.0262e-10	8.61e-08	0	AGAP004516-PA(AgaP_AGAP004516)		PF10283:Zinc-finger (CX5CX6HX5H) motif,
2R	57254582	57255032	intron (AGAP004516-RA, intron 1 of 2)	250	AGAP004516	H3K4me3	Infected	6.21928e-14	2.17e-11	0	AGAP004516-PA(AgaP_AGAP004516)		PF10283:Zinc-finger (CX5CX6HX5H) motif,
2R	57252392	57253591	exon (AGAP004515-RA, exon 2 of 2)	576	AGAP004515	H3K4me3	Infected	8.46467e-13	2.43e-10	0	AGAP004515-PA(AgaP_AGAP004515)
2R	57251820	57252050	TTS (AGAP004515-RA)	1632	AGAP004515	H3K4me3	Infected	4.31459e-11	9.02e-09	0	AGAP004515-PA(AgaP_AGAP004515)
2R	57251247	57251448	TTS (AGAP004515-RA)	1840	AGAP004514	H3K4me3	Infected	1.93006e-07	1.94e-05	0	AGAP004514-PA(AgaP_AGAP004514)		PF01926:50S ribosome-binding GTPase,PF08701:GNL3L/Grn1 putative GTPase,	GO:0022613~ribonucleoprotein complex biogenesis,GO:0042254~ribosome biogenesis,GO:0044085~cellular component biogenesis,GO:0071840~cellular component organization or biogenesis,	GO:0005622~intracellular,GO:0005623~cell,GO:0005634~nucleus,GO:0005730~nucleolus,GO:0031974~membrane-enclosed lumen,GO:0031981~nuclear lumen,GO:0043226~organelle,GO:0043227~membrane-bounded organelle,GO:0043228~non-membrane-bounded organelle,GO:0043229~intracellular organelle,GO:0043231~intracellular membrane-bounded organelle,GO:0043232~intracellular non-membrane-bounded organelle,GO:0043233~org…	GO:0000166~nucleotide binding,GO:0001882~nucleoside binding,GO:0001883~purine nucleoside binding,GO:0003824~catalytic activity,GO:0003924~GTPase activity,GO:0005488~binding,GO:0005525~GTP binding,GO:0016462~pyrophosphatase activity,GO:0016787~hydrolase activity,GO:0016817~hydrolase activity, acting on acid anhydrides,GO:0016818~hydrolase activity, acting on acid anhydrides, in phosphorus-containi…	aga03008:Ribosome biogenesis in eukaryotes,
2R	57249500	57250678	exon (AGAP004514-RA, exon 2 of 2)	582	AGAP004514	H3K4me3	Infected	1.73432e-22	2.36e-19	0	AGAP004514-PA(AgaP_AGAP004514)		PF01926:50S ribosome-binding GTPase,PF08701:GNL3L/Grn1 putative GTPase,	GO:0022613~ribonucleoprotein complex biogenesis,GO:0042254~ribosome biogenesis,GO:0044085~cellular component biogenesis,GO:0071840~cellular component organization or biogenesis,	GO:0005622~intracellular,GO:0005623~cell,GO:0005634~nucleus,GO:0005730~nucleolus,GO:0031974~membrane-enclosed lumen,GO:0031981~nuclear lumen,GO:0043226~organelle,GO:0043227~membrane-bounded organelle,GO:0043228~non-membrane-bounded organelle,GO:0043229~intracellular organelle,GO:0043231~intracellular membrane-bounded organelle,GO:0043232~intracellular non-membrane-bounded organelle,GO:0043233~org…	GO:0000166~nucleotide binding,GO:0001882~nucleoside binding,GO:0001883~purine nucleoside binding,GO:0003824~catalytic activity,GO:0003924~GTPase activity,GO:0005488~binding,GO:0005525~GTP binding,GO:0016462~pyrophosphatase activity,GO:0016787~hydrolase activity,GO:0016817~hydrolase activity, acting on acid anhydrides,GO:0016818~hydrolase activity, acting on acid anhydrides, in phosphorus-containi…	aga03008:Ribosome biogenesis in eukaryotes,
2R	57245012	57245784	exon (AGAP004513-RB, exon 2 of 3)	450	AGAP004513	H3K4me3	Infected	4.35151e-09	6.18e-07	6.95072e-05	AGAP004513-PA(AgaP_AGAP004513)		PF01040:UbiA prenyltransferase family,	GO:0006629~lipid metabolic process,GO:0006720~isoprenoid metabolic process,GO:0006732~coenzyme metabolic process,GO:0006733~oxidoreduction coenzyme metabolic process,GO:0006743~ubiquinone metabolic process,GO:0006744~ubiquinone biosynthetic process,GO:0008152~metabolic process,GO:0008299~isoprenoid biosynthetic process,GO:0008610~lipid biosynthetic process,GO:0009058~biosynthetic process,GO:00091…	GO:0005622~intracellular,GO:0005623~cell,GO:0005737~cytoplasm,GO:0005739~mitochondrion,GO:0005740~mitochondrial envelope,GO:0005743~mitochondrial inner membrane,GO:0016020~membrane,GO:0016021~integral component of membrane,GO:0019866~organelle inner membrane,GO:0031090~organelle membrane,GO:0031224~intrinsic component of membrane,GO:0031300~intrinsic component of organelle membrane,GO:0031301~int…	GO:0002083~4-hydroxybenzoate decaprenyltransferase activity,GO:0002094~polyprenyltransferase activity,GO:0003824~catalytic activity,GO:0004659~prenyltransferase activity,GO:0016740~transferase activity,GO:0016765~transferase activity, transferring alkyl or aryl (other than methyl) groups,GO:0047293~4-hydroxybenzoate nonaprenyltransferase activity,	aga00130:Ubiquinone and other terpenoid-quinone biosynthesis,aga01100:Metabolic pathways,
2R	57179637	57179926	exon (AGAP004509-RB, exon 3 of 3)	749	AGAP004509	H3K4me3	Infected	3.80329e-09	5.51e-07	0.000139014	AGAP004509-PB(AgaP_AGAP004509)		PF00076:RNA recognition motif. (a.k.a. RRM, RBD, or RNP domain),	GO:0000375~RNA splicing, via transesterification reactions,GO:0000377~RNA splicing, via transesterification reactions with bulged adenosine as nucleophile,GO:0000387~spliceosomal snRNP assembly,GO:0000398~mRNA splicing, via spliceosome,GO:0006139~nucleobase-containing compound metabolic process,GO:0006396~RNA processing,GO:0006397~mRNA processing,GO:0006725~cellular aromatic compound metabolic pr…	GO:0000974~Prp19 complex,GO:0005622~intracellular,GO:0005623~cell,GO:0005634~nucleus,GO:0005681~spliceosomal complex,GO:0005684~U2-type spliceosomal complex,GO:0030529~intracellular ribonucleoprotein complex,GO:0032991~macromolecular complex,GO:0043226~organelle,GO:0043227~membrane-bounded organelle,GO:0043229~intracellular organelle,GO:0043231~intracellular membrane-bounded organelle,GO:0043234~…	GO:0000166~nucleotide binding,GO:0003676~nucleic acid binding,GO:0003723~RNA binding,GO:0005488~binding,GO:0017069~snRNA binding,GO:0017070~U6 snRNA binding,GO:0036002~pre-mRNA binding,GO:0036094~small molecule binding,GO:0043167~ion binding,GO:0043169~cation binding,GO:0046872~metal ion binding,GO:0097159~organic cyclic compound binding,GO:1901265~nucleoside phosphate binding,GO:1901363~heterocy…	aga03040:Spliceosome,
2R	57139419	57139850	TTS (AGAP004503-RA)	252	AGAP004504	H3K4me3	Infected	5.72045e-11	1.18e-08	0.000347536	AGAP004504-PA(AgaP_AGAP004504)		PF01417:ENTH domain,PF10193:Telomere length regulation protein,
2R	57136388	57136977	exon (AGAP004503-RA, exon 1 of 2)	223	AGAP004503	H3K4me3	Infected	3.33503e-25	6.93e-22	0	AGAP004503-PA(AgaP_AGAP004503)		PF11781:RNA polymerase I-specific transcription initiation factor Rrn7,		GO:0000120~RNA polymerase I transcription factor complex,GO:0005622~intracellular,GO:0005623~cell,GO:0005634~nucleus,GO:0005667~transcription factor complex,GO:0005668~RNA polymerase transcription factor SL1 complex,GO:0005730~nucleolus,GO:0031974~membrane-enclosed lumen,GO:0031981~nuclear lumen,GO:0032991~macromolecular complex,GO:0043226~organelle,GO:0043227~membrane-bounded organelle,GO:004322…	GO:0000975~regulatory region DNA binding,GO:0000976~transcription regulatory region sequence-specific DNA binding,GO:0000988~transcription factor activity, protein binding,GO:0000989~transcription factor activity, transcription factor binding,GO:0001013~RNA polymerase I regulatory region DNA binding,GO:0001046~core promoter sequence-specific DNA binding,GO:0001047~core promoter binding,GO:0001067…
2R	57127945	57128243	Intergenic	-8365	AGAP004503	H3K4me3	Infected	9.04399e-08	9.77e-06	0.000139014	AGAP004503-PA(AgaP_AGAP004503)		PF11781:RNA polymerase I-specific transcription initiation factor Rrn7,		GO:0000120~RNA polymerase I transcription factor complex,GO:0005622~intracellular,GO:0005623~cell,GO:0005634~nucleus,GO:0005667~transcription factor complex,GO:0005668~RNA polymerase transcription factor SL1 complex,GO:0005730~nucleolus,GO:0031974~membrane-enclosed lumen,GO:0031981~nuclear lumen,GO:0032991~macromolecular complex,GO:0043226~organelle,GO:0043227~membrane-bounded organelle,GO:004322…	GO:0000975~regulatory region DNA binding,GO:0000976~transcription regulatory region sequence-specific DNA binding,GO:0000988~transcription factor activity, protein binding,GO:0000989~transcription factor activity, transcription factor binding,GO:0001013~RNA polymerase I regulatory region DNA binding,GO:0001046~core promoter sequence-specific DNA binding,GO:0001047~core promoter binding,GO:0001067…
2R	57085745	57086397	exon (AGAP004499-RA, exon 1 of 3)	149	AGAP004499	H3K4me3	Infected	1.15157e-16	6.33e-14	0	AGAP004499-PA(AgaP_AGAP004499)		PF00023:Ankyrin repeat,PF12796:Ankyrin repeats (3 copies),
2R	56862455	56862740	exon (AGAP004492-RA, exon 1 of 3)	199	AGAP004492	H3K4me3	Infected	1.6211e-23	2.64e-20	0	AGAP004492-PA(AgaP_AGAP004492)		PF02201:SWIB/MDM2 domain,PF08766:DEK C terminal domain,			GO:0003676~nucleic acid binding,GO:0003677~DNA binding,GO:0005488~binding,GO:0097159~organic cyclic compound binding,GO:1901363~heterocyclic compound binding,
2R	56861933	56862188	exon (AGAP004492-RA, exon 3 of 3)	736	AGAP004492	H3K4me3	Infected	5.72809e-10	9.68e-08	0	AGAP004492-PA(AgaP_AGAP004492)		PF02201:SWIB/MDM2 domain,PF08766:DEK C terminal domain,			GO:0003676~nucleic acid binding,GO:0003677~DNA binding,GO:0005488~binding,GO:0097159~organic cyclic compound binding,GO:1901363~heterocyclic compound binding,
2R	56854661	56855557	exon (AGAP004490-RA, exon 2 of 3)	473	AGAP004490	H3K4me3	Infected	6.75538e-22	8.46e-19	0	AGAP004490-PA(AgaP_AGAP004490)		PF01585:G-patch domain,			GO:0003676~nucleic acid binding,GO:0005488~binding,GO:0097159~organic cyclic compound binding,GO:1901363~heterocyclic compound binding,
2R	56847402	56848031	promoter-TSS (AGAP004487-RA)	245	AGAP004488	H3K4me3	Infected	1.29461e-28	4.53e-25	0	AGAP004488-PA(AgaP_AGAP004488)		PF00022:Actin,	GO:0006139~nucleobase-containing compound metabolic process,GO:0006259~DNA metabolic process,GO:0006281~DNA repair,GO:0006355~regulation of transcription, DNA-templated,GO:0006725~cellular aromatic compound metabolic process,GO:0006807~nitrogen compound metabolic process,GO:0006950~response to stress,GO:0006974~cellular response to DNA damage stimulus,GO:0008152~metabolic process,GO:0009058~biosy…	GO:0000228~nuclear chromosome,GO:0000785~chromatin,GO:0000790~nuclear chromatin,GO:0005622~intracellular,GO:0005623~cell,GO:0005634~nucleus,GO:0005694~chromosome,GO:0031011~Ino80 complex,GO:0031974~membrane-enclosed lumen,GO:0031981~nuclear lumen,GO:0032991~macromolecular complex,GO:0033202~DNA helicase complex,GO:0043226~organelle,GO:0043227~membrane-bounded organelle,GO:0043228~non-membrane-bou…
2R	56804959	56805183	intron (AGAP004483-RA, intron 2 of 8)	1747	AGAP004483	H3K4me3	Infected	1.93006e-07	1.94e-05	0.000903594	AGAP004483-PA(AgaP_AGAP004483)		PF08366:LLGL2,	GO:0000226~microtubule cytoskeleton organization,GO:0006810~transport,GO:0006996~organelle organization,GO:0007010~cytoskeleton organization,GO:0007017~microtubule-based process,GO:0007049~cell cycle,GO:0007154~cell communication,GO:0007163~establishment or maintenance of cell polarity,GO:0007165~signal transduction,GO:0007275~multicellular organism development,GO:0007399~nervous system developme…	GO:0005622~intracellular,GO:0005623~cell,GO:0005737~cytoplasm,GO:0005856~cytoskeleton,GO:0005886~plasma membrane,GO:0005938~cell cortex,GO:0015629~actin cytoskeleton,GO:0016020~membrane,GO:0030863~cortical cytoskeleton,GO:0030864~cortical actin cytoskeleton,GO:0043226~organelle,GO:0043228~non-membrane-bounded organelle,GO:0043229~intracellular organelle,GO:0043232~intracellular non-membrane-bound…	GO:0000149~SNARE binding,GO:0005096~GTPase activator activity,GO:0005488~binding,GO:0005515~protein binding,GO:0008047~enzyme activator activity,GO:0017016~Ras GTPase binding,GO:0017137~Rab GTPase binding,GO:0019899~enzyme binding,GO:0019905~syntaxin binding,GO:0030234~enzyme regulator activity,GO:0030695~GTPase regulator activity,GO:0031267~small GTPase binding,GO:0051020~GTPase binding,GO:00605…	aga04391:Hippo signaling pathway - fly,
2R	56804324	56804545	intron (AGAP004483-RA, intron 1 of 8)	1110	AGAP004483	H3K4me3	Infected	2.7217e-14	1.01e-11	0	AGAP004483-PA(AgaP_AGAP004483)		PF08366:LLGL2,	GO:0000226~microtubule cytoskeleton organization,GO:0006810~transport,GO:0006996~organelle organization,GO:0007010~cytoskeleton organization,GO:0007017~microtubule-based process,GO:0007049~cell cycle,GO:0007154~cell communication,GO:0007163~establishment or maintenance of cell polarity,GO:0007165~signal transduction,GO:0007275~multicellular organism development,GO:0007399~nervous system developme…	GO:0005622~intracellular,GO:0005623~cell,GO:0005737~cytoplasm,GO:0005856~cytoskeleton,GO:0005886~plasma membrane,GO:0005938~cell cortex,GO:0015629~actin cytoskeleton,GO:0016020~membrane,GO:0030863~cortical cytoskeleton,GO:0030864~cortical actin cytoskeleton,GO:0043226~organelle,GO:0043228~non-membrane-bounded organelle,GO:0043229~intracellular organelle,GO:0043232~intracellular non-membrane-bound…	GO:0000149~SNARE binding,GO:0005096~GTPase activator activity,GO:0005488~binding,GO:0005515~protein binding,GO:0008047~enzyme activator activity,GO:0017016~Ras GTPase binding,GO:0017137~Rab GTPase binding,GO:0019899~enzyme binding,GO:0019905~syntaxin binding,GO:0030234~enzyme regulator activity,GO:0030695~GTPase regulator activity,GO:0031267~small GTPase binding,GO:0051020~GTPase binding,GO:00605…	aga04391:Hippo signaling pathway - fly,
2R	56803845	56804063	intron (AGAP004483-RA, intron 1 of 8)	630	AGAP004483	H3K4me3	Infected	4.47806e-09	6.35e-07	0	AGAP004483-PA(AgaP_AGAP004483)		PF08366:LLGL2,	GO:0000226~microtubule cytoskeleton organization,GO:0006810~transport,GO:0006996~organelle organization,GO:0007010~cytoskeleton organization,GO:0007017~microtubule-based process,GO:0007049~cell cycle,GO:0007154~cell communication,GO:0007163~establishment or maintenance of cell polarity,GO:0007165~signal transduction,GO:0007275~multicellular organism development,GO:0007399~nervous system developme…	GO:0005622~intracellular,GO:0005623~cell,GO:0005737~cytoplasm,GO:0005856~cytoskeleton,GO:0005886~plasma membrane,GO:0005938~cell cortex,GO:0015629~actin cytoskeleton,GO:0016020~membrane,GO:0030863~cortical cytoskeleton,GO:0030864~cortical actin cytoskeleton,GO:0043226~organelle,GO:0043228~non-membrane-bounded organelle,GO:0043229~intracellular organelle,GO:0043232~intracellular non-membrane-bound…	GO:0000149~SNARE binding,GO:0005096~GTPase activator activity,GO:0005488~binding,GO:0005515~protein binding,GO:0008047~enzyme activator activity,GO:0017016~Ras GTPase binding,GO:0017137~Rab GTPase binding,GO:0019899~enzyme binding,GO:0019905~syntaxin binding,GO:0030234~enzyme regulator activity,GO:0030695~GTPase regulator activity,GO:0031267~small GTPase binding,GO:0051020~GTPase binding,GO:00605…	aga04391:Hippo signaling pathway - fly,
2R	56795440	56796248	TTS (AGAP004480-RA)	406	AGAP004481	H3K4me3	Infected	3.04825e-36	2.98e-32	0	AGAP004481-PA(AgaP_AGAP004481)		PF14943:Mitochondrial ribosome subunit S26,		GO:0000313~organellar ribosome,GO:0000314~organellar small ribosomal subunit,GO:0005622~intracellular,GO:0005623~cell,GO:0005737~cytoplasm,GO:0005739~mitochondrion,GO:0005759~mitochondrial matrix,GO:0005761~mitochondrial ribosome,GO:0005763~mitochondrial small ribosomal subunit,GO:0005840~ribosome,GO:0015935~small ribosomal subunit,GO:0030529~intracellular ribonucleoprotein complex,GO:0031974~mem…
2R	56794058	56795386	TTS (AGAP004481-RA)	669	AGAP004480	H3K4me3	Infected	3.50114e-32	1.99e-28	0	AGAP004480-PA(AgaP_AGAP004480)		PF05132:RNA polymerase III RPC4,	GO:0006139~nucleobase-containing compound metabolic process,GO:0006351~transcription, DNA-templated,GO:0006383~transcription from RNA polymerase III promoter,GO:0006725~cellular aromatic compound metabolic process,GO:0006807~nitrogen compound metabolic process,GO:0008152~metabolic process,GO:0009058~biosynthetic process,GO:0009059~macromolecule biosynthetic process,GO:0009987~cellular process,GO:…	GO:0000428~DNA-directed RNA polymerase complex,GO:0005622~intracellular,GO:0005623~cell,GO:0005634~nucleus,GO:0005654~nucleoplasm,GO:0005666~DNA-directed RNA polymerase III complex,GO:0030880~RNA polymerase complex,GO:0031974~membrane-enclosed lumen,GO:0031981~nuclear lumen,GO:0032991~macromolecular complex,GO:0043226~organelle,GO:0043227~membrane-bounded organelle,GO:0043229~intracellular organe…	GO:0003676~nucleic acid binding,GO:0003677~DNA binding,GO:0003824~catalytic activity,GO:0003899~DNA-directed RNA polymerase activity,GO:0005488~binding,GO:0016740~transferase activity,GO:0016772~transferase activity, transferring phosphorus-containing groups,GO:0016779~nucleotidyltransferase activity,GO:0034062~RNA polymerase activity,GO:0097159~organic cyclic compound binding,GO:1901363~heterocy…	aga00230:Purine metabolism,aga00240:Pyrimidine metabolism,aga01100:Metabolic pathways,aga03020:RNA polymerase,
2R	56792875	56793509	promoter-TSS (AGAP004480-RA)	90	AGAP004479	H3K4me3	Infected	6.72419e-15	2.77e-12	0	AGAP004479-PA(AgaP_AGAP004479)				GO:0005622~intracellular,GO:0005623~cell,GO:0005634~nucleus,GO:0043226~organelle,GO:0043227~membrane-bounded organelle,GO:0043229~intracellular organelle,GO:0043231~intracellular membrane-bounded organelle,GO:0044424~intracellular part,GO:0044464~cell part,
2R	56789714	56790004	promoter-TSS (AGAP004477-RA)	190	AGAP004478	H3K4me3	Infected	3.12234e-14	1.15e-11	6.95072e-05	AGAP004478-PA(AgaP_AGAP004478)
2R	56737975	56738207	exon (AGAP004473-RA, exon 3 of 3)	1354	AGAP004473	H3K4me3	Infected	1.83569e-07	1.85e-05	6.95072e-05	AGAP004473-PA(AgaP_AGAP004473)			GO:0006139~nucleobase-containing compound metabolic process,GO:0006355~regulation of transcription, DNA-templated,GO:0006725~cellular aromatic compound metabolic process,GO:0006807~nitrogen compound metabolic process,GO:0008152~metabolic process,GO:0009058~biosynthetic process,GO:0009059~macromolecule biosynthetic process,GO:0009889~regulation of biosynthetic process,GO:0009987~cellular process,G…		GO:0003676~nucleic acid binding,GO:0003677~DNA binding,GO:0005488~binding,GO:0097159~organic cyclic compound binding,GO:1901363~heterocyclic compound binding,
2R	56737225	56737875	exon (AGAP004473-RA, exon 3 of 3)	813	AGAP004473	H3K4me3	Infected	1.05024e-14	4.18e-12	6.95072e-05	AGAP004473-PA(AgaP_AGAP004473)			GO:0006139~nucleobase-containing compound metabolic process,GO:0006355~regulation of transcription, DNA-templated,GO:0006725~cellular aromatic compound metabolic process,GO:0006807~nitrogen compound metabolic process,GO:0008152~metabolic process,GO:0009058~biosynthetic process,GO:0009059~macromolecule biosynthetic process,GO:0009889~regulation of biosynthetic process,GO:0009987~cellular process,G…		GO:0003676~nucleic acid binding,GO:0003677~DNA binding,GO:0005488~binding,GO:0097159~organic cyclic compound binding,GO:1901363~heterocyclic compound binding,
2R	56733977	56734175	promoter-TSS (AGAP004472-RA)	-403	AGAP004472	H3K4me3	Infected	1.14185e-06	9.6e-05	0.0029193	AGAP004472-PA(AgaP_AGAP004472)
2R	56732555	56733168	TTS (AGAP004470-RA)	688	AGAP004471	H3K4me3	Infected	2.556e-11	5.61e-09	0.000139014	AGAP004471-PA(AgaP_AGAP004471)		PF07406:NICE-3 protein,		GO:0016020~membrane,GO:0016021~integral component of membrane,GO:0031224~intrinsic component of membrane,GO:0044425~membrane part,
2R	56730507	56730728	exon (AGAP004470-RA, exon 3 of 3)	919	AGAP004470	H3K4me3	Infected	7.65667e-09	1.04e-06	0.000556058	AGAP004470-PA(AgaP_AGAP004470)		PF01435:Peptidase family M48,	GO:0006508~proteolysis,GO:0008152~metabolic process,GO:0009987~cellular process,GO:0010467~gene expression,GO:0016485~protein processing,GO:0019538~protein metabolic process,GO:0043170~macromolecule metabolic process,GO:0044237~cellular metabolic process,GO:0044238~primary metabolic process,GO:0044260~cellular macromolecule metabolic process,GO:0044267~cellular protein metabolic process,GO:005160…	GO:0016020~membrane,GO:0016021~integral component of membrane,GO:0031224~intrinsic component of membrane,GO:0044425~membrane part,	GO:0003824~catalytic activity,GO:0004175~endopeptidase activity,GO:0004222~metalloendopeptidase activity,GO:0008233~peptidase activity,GO:0008237~metallopeptidase activity,GO:0016787~hydrolase activity,GO:0070011~peptidase activity, acting on L-amino acid peptides,	aga00900:Terpenoid backbone biosynthesis,aga01130:Biosynthesis of antibiotics,
2R	56729724	56730182	promoter-TSS (AGAP004469-RB)	255	AGAP004470	H3K4me3	Infected	1.1816e-15	5.56e-13	0	AGAP004470-PA(AgaP_AGAP004470)		PF01435:Peptidase family M48,	GO:0006508~proteolysis,GO:0008152~metabolic process,GO:0009987~cellular process,GO:0010467~gene expression,GO:0016485~protein processing,GO:0019538~protein metabolic process,GO:0043170~macromolecule metabolic process,GO:0044237~cellular metabolic process,GO:0044238~primary metabolic process,GO:0044260~cellular macromolecule metabolic process,GO:0044267~cellular protein metabolic process,GO:005160…	GO:0016020~membrane,GO:0016021~integral component of membrane,GO:0031224~intrinsic component of membrane,GO:0044425~membrane part,	GO:0003824~catalytic activity,GO:0004175~endopeptidase activity,GO:0004222~metalloendopeptidase activity,GO:0008233~peptidase activity,GO:0008237~metallopeptidase activity,GO:0016787~hydrolase activity,GO:0070011~peptidase activity, acting on L-amino acid peptides,	aga00900:Terpenoid backbone biosynthesis,aga01130:Biosynthesis of antibiotics,
2R	56728347	56729331	promoter-TSS (AGAP004470-RA)	524	AGAP004469	H3K4me3	Infected	7.71525e-18	5.18e-15	0	AGAP004469-PB(AgaP_AGAP004469)		PF02121:Phosphatidylinositol transfer protein,	GO:0006810~transport,GO:0051179~localization,GO:0051234~establishment of localization,	GO:0005622~intracellular,GO:0005623~cell,GO:0044464~cell part,
2R	56726768	56727915	promoter-TSS (AGAP004468-RA)	-929	AGAP004468	H3K4me3	Infected	2.10518e-13	6.62e-11	0	AGAP004468-PA(AgaP_AGAP004468)		PF02114:Phosducin,	GO:0006139~nucleobase-containing compound metabolic process,GO:0006725~cellular aromatic compound metabolic process,GO:0006807~nitrogen compound metabolic process,GO:0008152~metabolic process,GO:0008616~queuosine biosynthetic process,GO:0009058~biosynthetic process,GO:0009116~nucleoside metabolic process,GO:0009119~ribonucleoside metabolic process,GO:0009163~nucleoside biosynthetic process,GO:000…	GO:0005622~intracellular,GO:0005623~cell,GO:0005737~cytoplasm,GO:0044424~intracellular part,GO:0044464~cell part,
2R	56725620	56726387	TTS (AGAP004467-RA)	409	AGAP004468	H3K4me3	Infected	1.57163e-15	7.14e-13	0	AGAP004468-PA(AgaP_AGAP004468)		PF02114:Phosducin,	GO:0006139~nucleobase-containing compound metabolic process,GO:0006725~cellular aromatic compound metabolic process,GO:0006807~nitrogen compound metabolic process,GO:0008152~metabolic process,GO:0008616~queuosine biosynthetic process,GO:0009058~biosynthetic process,GO:0009116~nucleoside metabolic process,GO:0009119~ribonucleoside metabolic process,GO:0009163~nucleoside biosynthetic process,GO:000…	GO:0005622~intracellular,GO:0005623~cell,GO:0005737~cytoplasm,GO:0044424~intracellular part,GO:0044464~cell part,
2R	56722820	56723451	promoter-TSS (AGAP004466-RA)	332	AGAP004467	H3K4me3	Infected	3.96488e-16	2.01e-13	0	AGAP004467-PA(AgaP_AGAP004467)		PF06248:Centromere/kinetochore Zw10,	GO:0000070~mitotic sister chromatid segregation,GO:0000075~cell cycle checkpoint,GO:0000278~mitotic cell cycle,GO:0000280~nuclear division,GO:0000819~sister chromatid segregation,GO:0006810~transport,GO:0006888~ER to Golgi vesicle-mediated transport,GO:0006996~organelle organization,GO:0007049~cell cycle,GO:0007059~chromosome segregation,GO:0007067~mitotic nuclear division,GO:0007088~regulation o…	GO:0000775~chromosome, centromeric region,GO:0000776~kinetochore,GO:0005622~intracellular,GO:0005623~cell,GO:0005634~nucleus,GO:0005694~chromosome,GO:0005737~cytoplasm,GO:0032991~macromolecular complex,GO:0043226~organelle,GO:0043227~membrane-bounded organelle,GO:0043228~non-membrane-bounded organelle,GO:0043229~intracellular organelle,GO:0043231~intracellular membrane-bounded organelle,GO:004323…
2R	56722012	56722408	promoter-TSS (AGAP004467-RA)	262	AGAP004466	H3K4me3	Infected	2.56637e-13	7.96e-11	6.95072e-05	AGAP004466-PA(AgaP_AGAP004466)
2R	56721634	56721880	exon (AGAP004466-RA, exon 4 of 8)	715	AGAP004466	H3K4me3	Infected	5.82277e-10	9.76e-08	6.95072e-05	AGAP004466-PA(AgaP_AGAP004466)
2R	56718007	56718720	TTS (AGAP004464-RA)	350	AGAP004465	H3K4me3	Infected	6.26282e-09	8.68e-07	0	AGAP004465-PA(AgaP_AGAP004465)		PF00398:Ribosomal RNA adenine dimethylase,		GO:0005622~intracellular,GO:0005623~cell,GO:0005737~cytoplasm,GO:0005739~mitochondrion,GO:0005759~mitochondrial matrix,GO:0031974~membrane-enclosed lumen,GO:0043226~organelle,GO:0043227~membrane-bounded organelle,GO:0043229~intracellular organelle,GO:0043231~intracellular membrane-bounded organelle,GO:0043233~organelle lumen,GO:0044422~organelle part,GO:0044424~intracellular part,GO:0044429~mitoc…	GO:0000179~rRNA (adenine-N6,N6-)-dimethyltransferase activity,GO:0003824~catalytic activity,GO:0008168~methyltransferase activity,GO:0008170~N-methyltransferase activity,GO:0008173~RNA methyltransferase activity,GO:0008649~rRNA methyltransferase activity,GO:0008757~S-adenosylmethionine-dependent methyltransferase activity,GO:0016433~rRNA (adenine) methyltransferase activity,GO:0016740~transferase…
2R	56717513	56717758	TTS (AGAP004465-RA)	1078	AGAP004465	H3K4me3	Infected	8.43102e-06	0.000570282	0	AGAP004465-PA(AgaP_AGAP004465)		PF00398:Ribosomal RNA adenine dimethylase,		GO:0005622~intracellular,GO:0005623~cell,GO:0005737~cytoplasm,GO:0005739~mitochondrion,GO:0005759~mitochondrial matrix,GO:0031974~membrane-enclosed lumen,GO:0043226~organelle,GO:0043227~membrane-bounded organelle,GO:0043229~intracellular organelle,GO:0043231~intracellular membrane-bounded organelle,GO:0043233~organelle lumen,GO:0044422~organelle part,GO:0044424~intracellular part,GO:0044429~mitoc…	GO:0000179~rRNA (adenine-N6,N6-)-dimethyltransferase activity,GO:0003824~catalytic activity,GO:0008168~methyltransferase activity,GO:0008170~N-methyltransferase activity,GO:0008173~RNA methyltransferase activity,GO:0008649~rRNA methyltransferase activity,GO:0008757~S-adenosylmethionine-dependent methyltransferase activity,GO:0016433~rRNA (adenine) methyltransferase activity,GO:0016740~transferase…
2R	56716291	56716565	exon (AGAP004464-RA, exon 1 of 2)	1249	AGAP004464	H3K4me3	Infected	2.12589e-09	3.19e-07	0	AGAP004464-PA(AgaP_AGAP004464)		PF05334:Protein of unknown function (DUF719),
2R	56715156	56716158	promoter-TSS (AGAP004463-RA)	478	AGAP004464	H3K4me3	Infected	1.68225e-33	1.14e-29	0	AGAP004464-PA(AgaP_AGAP004464)		PF05334:Protein of unknown function (DUF719),
2R	56714403	56714794	promoter-TSS (AGAP004464-RA)	200	AGAP004463	H3K4me3	Infected	2.41152e-22	3.23e-19	0	AGAP004463-PA(AgaP_AGAP004463)		PF09805:Nucleolar protein 12 (25kDa),
2R	56712877	56714014	TTS (AGAP004463-RA)	654	AGAP004462	H3K4me3	Infected	9.1199e-28	2.83e-24	0	AGAP004462-PA(AgaP_AGAP004462)		PF03297:S25 ribosomal protein,				aga03010:Ribosome,
2R	56711468	56712252	promoter-TSS (AGAP004462-RA)	214	AGAP004461	H3K4me3	Infected	5.48732e-17	3.17e-14	0	AGAP004461-PA(AgaP_AGAP004461)		PF01545:Cation efflux family,	GO:0009987~cellular process,GO:0010035~response to inorganic substance,GO:0010038~response to metal ion,GO:0010043~response to zinc ion,GO:0032844~regulation of homeostatic process,GO:0032879~regulation of localization,GO:0042221~response to chemical,GO:0042592~homeostatic process,GO:0048878~chemical homeostasis,GO:0050789~regulation of biological process,GO:0050794~regulation of cellular process…	GO:0005622~intracellular,GO:0005623~cell,GO:0005737~cytoplasm,GO:0005794~Golgi apparatus,GO:0012505~endomembrane system,GO:0016020~membrane,GO:0016021~integral component of membrane,GO:0031224~intrinsic component of membrane,GO:0043226~organelle,GO:0043227~membrane-bounded organelle,GO:0043229~intracellular organelle,GO:0043231~intracellular membrane-bounded organelle,GO:0044424~intracellular par…	GO:0005215~transporter activity,GO:0005385~zinc ion transmembrane transporter activity,GO:0008324~cation transmembrane transporter activity,GO:0015075~ion transmembrane transporter activity,GO:0022857~transmembrane transporter activity,GO:0022890~inorganic cation transmembrane transporter activity,GO:0022891~substrate-specific transmembrane transporter activity,GO:0022892~substrate-specific trans…
2R	56710629	56710827	exon (AGAP004461-RB, exon 3 of 3)	1346	AGAP004461	H3K4me3	Infected	6.46056e-07	5.7e-05	0.00139014	AGAP004461-PA(AgaP_AGAP004461)		PF01545:Cation efflux family,	GO:0009987~cellular process,GO:0010035~response to inorganic substance,GO:0010038~response to metal ion,GO:0010043~response to zinc ion,GO:0032844~regulation of homeostatic process,GO:0032879~regulation of localization,GO:0042221~response to chemical,GO:0042592~homeostatic process,GO:0048878~chemical homeostasis,GO:0050789~regulation of biological process,GO:0050794~regulation of cellular process…	GO:0005622~intracellular,GO:0005623~cell,GO:0005737~cytoplasm,GO:0005794~Golgi apparatus,GO:0012505~endomembrane system,GO:0016020~membrane,GO:0016021~integral component of membrane,GO:0031224~intrinsic component of membrane,GO:0043226~organelle,GO:0043227~membrane-bounded organelle,GO:0043229~intracellular organelle,GO:0043231~intracellular membrane-bounded organelle,GO:0044424~intracellular par…	GO:0005215~transporter activity,GO:0005385~zinc ion transmembrane transporter activity,GO:0008324~cation transmembrane transporter activity,GO:0015075~ion transmembrane transporter activity,GO:0022857~transmembrane transporter activity,GO:0022890~inorganic cation transmembrane transporter activity,GO:0022891~substrate-specific transmembrane transporter activity,GO:0022892~substrate-specific trans…
2R	56709581	56709785	promoter-TSS (AGAP004460-RA)	-661	AGAP004460	H3K4me3	Infected	5.72493e-06	0.000398226	0.00243275	AGAP004460-PA(AgaP_AGAP004460)		PF03102:NeuB family,PF08666:SAF domain,	GO:0005975~carbohydrate metabolic process,GO:0008152~metabolic process,GO:0009058~biosynthetic process,GO:0016051~carbohydrate biosynthetic process,GO:0044238~primary metabolic process,GO:0044699~single-organism process,GO:0044710~single-organism metabolic process,GO:0044711~single-organism biosynthetic process,GO:0044723~single-organism carbohydrate metabolic process,GO:0071704~organic substance…		GO:0003824~catalytic activity,	aga00520:Amino sugar and nucleotide sugar metabolism,aga01100:Metabolic pathways,
2R	56708208	56709035	exon (AGAP004460-RA, exon 2 of 3)	401	AGAP004460	H3K4me3	Infected	1.75437e-23	2.84e-20	0	AGAP004460-PA(AgaP_AGAP004460)		PF03102:NeuB family,PF08666:SAF domain,	GO:0005975~carbohydrate metabolic process,GO:0008152~metabolic process,GO:0009058~biosynthetic process,GO:0016051~carbohydrate biosynthetic process,GO:0044238~primary metabolic process,GO:0044699~single-organism process,GO:0044710~single-organism metabolic process,GO:0044711~single-organism biosynthetic process,GO:0044723~single-organism carbohydrate metabolic process,GO:0071704~organic substance…		GO:0003824~catalytic activity,	aga00520:Amino sugar and nucleotide sugar metabolism,aga01100:Metabolic pathways,
2R	56705930	56706591	TTS (AGAP004460-RA)	684	AGAP004459	H3K4me3	Infected	4.04399e-25	8.36e-22	0	AGAP004459-PB(AgaP_AGAP004459)		PF00899:ThiF family,	GO:0006464~cellular protein modification process,GO:0007049~cell cycle,GO:0007346~regulation of mitotic cell cycle,GO:0008152~metabolic process,GO:0009987~cellular process,GO:0016925~protein sumoylation,GO:0018193~peptidyl-amino acid modification,GO:0018205~peptidyl-lysine modification,GO:0019538~protein metabolic process,GO:0032446~protein modification by small protein conjugation,GO:0036211~pro…	GO:0005622~intracellular,GO:0005623~cell,GO:0005634~nucleus,GO:0005737~cytoplasm,GO:0005829~cytosol,GO:0043226~organelle,GO:0043227~membrane-bounded organelle,GO:0043229~intracellular organelle,GO:0043231~intracellular membrane-bounded organelle,GO:0044424~intracellular part,GO:0044444~cytoplasmic part,GO:0044464~cell part,	GO:0003824~catalytic activity,GO:0008641~small protein activating enzyme activity,GO:0016874~ligase activity,GO:0016877~ligase activity, forming carbon-sulfur bonds,GO:0019948~SUMO activating enzyme activity,	aga04120:Ubiquitin mediated proteolysis,
2R	56702330	56702726	intron (AGAP004458-RC, intron 1 of 5)	244	AGAP004458	H3K4me3	Infected	9.88371e-17	5.53e-14	0	AGAP004458-PC(AgaP_AGAP004458)		PF00560:Leucine Rich Repeat,PF13855:Leucine rich repeat,
2R	56377544	56378652	TTS (AGAP013542-RA)	113	AGAP013238	H3K4me3	Infected	8.70944e-32	4.69e-28	0	AGAP013238-PA(AgaP_AGAP013238)		PF01423:LSM domain ,
2R	56180621	56181018	intron (AGAP004443-RB, intron 1 of 8)	406	AGAP004443	H3K4me3	Infected	7.28132e-10	1.2e-07	0.000278029	AGAP004443-PB(AgaP_AGAP004443)		PF00069:Protein kinase domain,			GO:0000166~nucleotide binding,GO:0001882~nucleoside binding,GO:0001883~purine nucleoside binding,GO:0003824~catalytic activity,GO:0004672~protein kinase activity,GO:0004674~protein serine/threonine kinase activity,GO:0005488~binding,GO:0005524~ATP binding,GO:0016301~kinase activity,GO:0016740~transferase activity,GO:0016772~transferase activity, transferring phosphorus-containing groups,GO:001677…	aga04310:Wnt signaling pathway,aga04340:Hedgehog signaling pathway,aga04711:Circadian rhythm - fly,aga04931:Insulin resistance,
2R	56179272	56179486	exon (AGAP004443-RB, exon 2 of 9)	1846	AGAP004443	H3K4me3	Infected	1.30362e-08	1.69e-06	0.000278029	AGAP004443-PB(AgaP_AGAP004443)		PF00069:Protein kinase domain,			GO:0000166~nucleotide binding,GO:0001882~nucleoside binding,GO:0001883~purine nucleoside binding,GO:0003824~catalytic activity,GO:0004672~protein kinase activity,GO:0004674~protein serine/threonine kinase activity,GO:0005488~binding,GO:0005524~ATP binding,GO:0016301~kinase activity,GO:0016740~transferase activity,GO:0016772~transferase activity, transferring phosphorus-containing groups,GO:001677…	aga04310:Wnt signaling pathway,aga04340:Hedgehog signaling pathway,aga04711:Circadian rhythm - fly,aga04931:Insulin resistance,
2R	56091380	56092009	exon (AGAP004441-RA, exon 2 of 3)	341	AGAP004441	H3K4me3	Infected	2.88363e-21	3.27e-18	0	AGAP004441-PA(AgaP_AGAP004441)		PF09420:Ribosome biogenesis protein Nop16,	GO:0022613~ribonucleoprotein complex biogenesis,GO:0042254~ribosome biogenesis,GO:0042273~ribosomal large subunit biogenesis,GO:0044085~cellular component biogenesis,GO:0071840~cellular component organization or biogenesis,	GO:0005622~intracellular,GO:0005623~cell,GO:0005634~nucleus,GO:0005730~nucleolus,GO:0031974~membrane-enclosed lumen,GO:0031981~nuclear lumen,GO:0043226~organelle,GO:0043227~membrane-bounded organelle,GO:0043228~non-membrane-bounded organelle,GO:0043229~intracellular organelle,GO:0043231~intracellular membrane-bounded organelle,GO:0043232~intracellular non-membrane-bounded organelle,GO:0043233~org…
2R	56025501	56025783	TTS (AGAP013507-RA)	474	AGAP004439	H3K4me3	Infected	1.46791e-15	6.71e-13	0	AGAP004439-PA(AgaP_AGAP004439)		PF10191:Golgi complex component 7 (COG7),	GO:0006810~transport,GO:0006886~intracellular protein transport,GO:0006890~retrograde vesicle-mediated transport, Golgi to ER,GO:0006996~organelle organization,GO:0007030~Golgi organization,GO:0008104~protein localization,GO:0009987~cellular process,GO:0010256~endomembrane system organization,GO:0015031~protein transport,GO:0016043~cellular component organization,GO:0016192~vesicle-mediated trans…	GO:0005622~intracellular,GO:0005623~cell,GO:0005737~cytoplasm,GO:0005794~Golgi apparatus,GO:0012505~endomembrane system,GO:0017119~Golgi transport complex,GO:0032991~macromolecular complex,GO:0043226~organelle,GO:0043227~membrane-bounded organelle,GO:0043229~intracellular organelle,GO:0043231~intracellular membrane-bounded organelle,GO:0043234~protein complex,GO:0044422~organelle part,GO:0044424~…
2R	55996917	55997737	promoter-TSS (AGAP004436-RA)	355	AGAP004437	H3K4me3	Infected	7.10526e-09	9.75e-07	6.95072e-05	AGAP004437-PD(AgaP_AGAP004437)		PF01266:FAD dependent oxidoreductase,PF13499:EF-hand domain pair,	GO:0006072~glycerol-3-phosphate metabolic process,GO:0006793~phosphorus metabolic process,GO:0006796~phosphate-containing compound metabolic process,GO:0008152~metabolic process,GO:0009987~cellular process,GO:0019637~organophosphate metabolic process,GO:0044237~cellular metabolic process,GO:0052646~alditol phosphate metabolic process,GO:0071704~organic substance metabolic process,GO:1901135~carbo…	GO:0005622~intracellular,GO:0005623~cell,GO:0005737~cytoplasm,GO:0009331~glycerol-3-phosphate dehydrogenase complex,GO:0032991~macromolecular complex,GO:0043234~protein complex,GO:0044424~intracellular part,GO:0044444~cytoplasmic part,GO:0044464~cell part,GO:1902494~catalytic complex,GO:1990204~oxidoreductase complex,	GO:0003824~catalytic activity,GO:0004368~glycerol-3-phosphate dehydrogenase activity,GO:0005488~binding,GO:0005509~calcium ion binding,GO:0016491~oxidoreductase activity,GO:0016614~oxidoreductase activity, acting on CH-OH group of donors,GO:0016901~oxidoreductase activity, acting on the CH-OH group of donors, quinone or similar compound as acceptor,GO:0043167~ion binding,GO:0043169~cation binding…	aga00564:Glycerophospholipid metabolism,
2R	55995687	55996320	promoter-TSS (AGAP004437-RD)	573	AGAP004436	H3K4me3	Infected	3.35537e-15	1.44e-12	0	tRNA(AgaP_AGAP004436)
2R	55995112	55995515	promoter-TSS (AGAP004434-RA)	266	AGAP004435	H3K4me3	Infected	2.70023e-12	7e-10	0	AGAP004435-PA(AgaP_AGAP004435)			GO:0010876~lipid localization,GO:0019915~lipid storage,GO:0033036~macromolecule localization,GO:0051179~localization,GO:0051235~maintenance of location,GO:0065007~biological regulation,GO:0065008~regulation of biological quality,	GO:0005622~intracellular,GO:0005623~cell,GO:0005811~lipid particle,GO:0043226~organelle,GO:0043228~non-membrane-bounded organelle,GO:0043229~intracellular organelle,GO:0043232~intracellular non-membrane-bounded organelle,GO:0044424~intracellular part,GO:0044464~cell part,
2R	55993777	55994708	promoter-TSS (AGAP004435-RA)	402	AGAP004434	H3K4me3	Infected	7.13691e-17	4.09e-14	0	AGAP004434-PA(AgaP_AGAP004434)		PF00439:Bromodomain,PF00583:Acetyltransferase (GNAT) family,PF06466:PCAF (P300/CBP-associated factor) N-terminal domain,	GO:0006139~nucleobase-containing compound metabolic process,GO:0006355~regulation of transcription, DNA-templated,GO:0006725~cellular aromatic compound metabolic process,GO:0006807~nitrogen compound metabolic process,GO:0008152~metabolic process,GO:0009058~biosynthetic process,GO:0009059~macromolecule biosynthetic process,GO:0009889~regulation of biosynthetic process,GO:0009987~cellular process,G…	GO:0005622~intracellular,GO:0005623~cell,GO:0005634~nucleus,GO:0043226~organelle,GO:0043227~membrane-bounded organelle,GO:0043229~intracellular organelle,GO:0043231~intracellular membrane-bounded organelle,GO:0044424~intracellular part,GO:0044464~cell part,	GO:0003824~catalytic activity,GO:0004402~histone acetyltransferase activity,GO:0008080~N-acetyltransferase activity,GO:0016407~acetyltransferase activity,GO:0016410~N-acyltransferase activity,GO:0016740~transferase activity,GO:0016746~transferase activity, transferring acyl groups,GO:0016747~transferase activity, transferring acyl groups other than amino-acyl groups,GO:0034212~peptide N-acetyltra…	aga04330:Notch signaling pathway,
2R	55942445	55942701	TTS (AGAP004430-RA)	689	AGAP004431	H3K4me3	Infected	3.68528e-05	0.00208536	0.000625565	AGAP004431-PA(AgaP_AGAP004431)		PF15065:Lysosomal transcription factor, NCU-G1,		GO:0016020~membrane,GO:0016021~integral component of membrane,GO:0031224~intrinsic component of membrane,GO:0044425~membrane part,
2R	55935486	55936154	exon (AGAP004430-RA, exon 2 of 9)	371	AGAP004430	H3K4me3	Infected	5.75175e-13	1.69e-10	6.95072e-05	AGAP004430-PA(AgaP_AGAP004430)		PF03159:XRN 5'-3' exonuclease N-terminus,			GO:0003676~nucleic acid binding,GO:0003824~catalytic activity,GO:0004518~nuclease activity,GO:0004527~exonuclease activity,GO:0005488~binding,GO:0016787~hydrolase activity,GO:0016788~hydrolase activity, acting on ester bonds,GO:0097159~organic cyclic compound binding,GO:1901363~heterocyclic compound binding,	aga03008:Ribosome biogenesis in eukaryotes,aga03018:RNA degradation,
2R	55933866	55934811	exon (AGAP004429-RA, exon 2 of 3)	463	AGAP004429	H3K4me3	Infected	1.58756e-10	2.95e-08	0	AGAP004429-PA(AgaP_AGAP004429)		PF00535:Glycosyl transferase family 2,PF00652:Ricin-type beta-trefoil lectin domain,	GO:0005975~carbohydrate metabolic process,GO:0006464~cellular protein modification process,GO:0006486~protein glycosylation,GO:0008152~metabolic process,GO:0009058~biosynthetic process,GO:0009059~macromolecule biosynthetic process,GO:0009100~glycoprotein metabolic process,GO:0009101~glycoprotein biosynthetic process,GO:0009987~cellular process,GO:0019538~protein metabolic process,GO:0034645~cellu…	GO:0000139~Golgi membrane,GO:0005622~intracellular,GO:0005623~cell,GO:0005737~cytoplasm,GO:0005794~Golgi apparatus,GO:0012505~endomembrane system,GO:0016020~membrane,GO:0016021~integral component of membrane,GO:0031090~organelle membrane,GO:0031224~intrinsic component of membrane,GO:0043226~organelle,GO:0043227~membrane-bounded organelle,GO:0043229~intracellular organelle,GO:0043231~intracellular…	GO:0003824~catalytic activity,GO:0005488~binding,GO:0016740~transferase activity,GO:0016757~transferase activity, transferring glycosyl groups,GO:0030246~carbohydrate binding,	aga00512:Mucin type O-Glycan biosynthesis,aga01100:Metabolic pathways,
2R	55884929	55885590	promoter-TSS (AGAP004424-RA)	390	AGAP004425	H3K4me3	Infected	2.40846e-20	2.38e-17	0	AGAP004425-PA(AgaP_AGAP004425)		PF01121:Dephospho-CoA kinase,	GO:0006139~nucleobase-containing compound metabolic process,GO:0006163~purine nucleotide metabolic process,GO:0006164~purine nucleotide biosynthetic process,GO:0006725~cellular aromatic compound metabolic process,GO:0006732~coenzyme metabolic process,GO:0006753~nucleoside phosphate metabolic process,GO:0006793~phosphorus metabolic process,GO:0006796~phosphate-containing compound metabolic process…	GO:0016020~membrane,GO:0016021~integral component of membrane,GO:0031224~intrinsic component of membrane,GO:0044425~membrane part,	GO:0000166~nucleotide binding,GO:0001882~nucleoside binding,GO:0001883~purine nucleoside binding,GO:0003824~catalytic activity,GO:0004140~dephospho-CoA kinase activity,GO:0005488~binding,GO:0005524~ATP binding,GO:0016301~kinase activity,GO:0016740~transferase activity,GO:0016772~transferase activity, transferring phosphorus-containing groups,GO:0016773~phosphotransferase activity, alcohol group a…
2R	55871257	55871647	promoter-TSS (AGAP004422-RA)	221	AGAP004423	H3K4me3	Infected	1.33832e-10	2.56e-08	6.95072e-05	AGAP004423-PA(AgaP_AGAP004423)				GO:0016020~membrane,GO:0016021~integral component of membrane,GO:0031224~intrinsic component of membrane,GO:0044425~membrane part,
2R	55869578	55870563	exon (AGAP004422-RA, exon 3 of 3)	796	AGAP004422	H3K4me3	Infected	5.48732e-17	3.17e-14	0	AGAP004422-PA(AgaP_AGAP004422)		PF01280:Ribosomal protein L19e,	GO:0006412~translation,GO:0006518~peptide metabolic process,GO:0006807~nitrogen compound metabolic process,GO:0008152~metabolic process,GO:0009058~biosynthetic process,GO:0009059~macromolecule biosynthetic process,GO:0009987~cellular process,GO:0010467~gene expression,GO:0019538~protein metabolic process,GO:0034641~cellular nitrogen compound metabolic process,GO:0034645~cellular macromolecule bio…	GO:0005622~intracellular,GO:0005623~cell,GO:0005737~cytoplasm,GO:0005829~cytosol,GO:0005840~ribosome,GO:0015934~large ribosomal subunit,GO:0022625~cytosolic large ribosomal subunit,GO:0022626~cytosolic ribosome,GO:0030529~intracellular ribonucleoprotein complex,GO:0032991~macromolecular complex,GO:0043226~organelle,GO:0043228~non-membrane-bounded organelle,GO:0043229~intracellular organelle,GO:00…	GO:0003735~structural constituent of ribosome,GO:0005198~structural molecule activity,	aga03010:Ribosome,
2R	55859232	55860010	exon (AGAP004420-RA, exon 2 of 3)	421	AGAP004420	H3K4me3	Infected	4.67337e-14	1.65e-11	0	AGAP004420-PA(AgaP_AGAP004420)		PF03556:Cullin binding,	GO:0006464~cellular protein modification process,GO:0008152~metabolic process,GO:0009893~positive regulation of metabolic process,GO:0009987~cellular process,GO:0010604~positive regulation of macromolecule metabolic process,GO:0016567~protein ubiquitination,GO:0019222~regulation of metabolic process,GO:0019538~protein metabolic process,GO:0031323~regulation of cellular metabolic process,GO:003132…	GO:0000151~ubiquitin ligase complex,GO:0005622~intracellular,GO:0005623~cell,GO:0032991~macromolecular complex,GO:0043234~protein complex,GO:0044424~intracellular part,GO:0044464~cell part,GO:1902494~catalytic complex,GO:1990234~transferase complex,	GO:0005488~binding,GO:0005515~protein binding,GO:0019899~enzyme binding,GO:0031624~ubiquitin conjugating enzyme binding,GO:0032182~ubiquitin-like protein binding,GO:0044390~ubiquitin-like protein conjugating enzyme binding,GO:0097602~cullin family protein binding,
2R	55855420	55855869	promoter-TSS (AGAP004418-RA)	38	AGAP004419	H3K4me3	Infected	9.48593e-16	4.5e-13	0	AGAP004419-PA(AgaP_AGAP004419)		PF04506:Rft protein,	GO:0006810~transport,GO:0006869~lipid transport,GO:0009987~cellular process,GO:0010876~lipid localization,GO:0016043~cellular component organization,GO:0033036~macromolecule localization,GO:0034203~glycolipid translocation,GO:0034204~lipid translocation,GO:0044699~single-organism process,GO:0044763~single-organism cellular process,GO:0044765~single-organism transport,GO:0044802~single-organism me…	GO:0005622~intracellular,GO:0005623~cell,GO:0005737~cytoplasm,GO:0005783~endoplasmic reticulum,GO:0005789~endoplasmic reticulum membrane,GO:0012505~endomembrane system,GO:0016020~membrane,GO:0016021~integral component of membrane,GO:0031224~intrinsic component of membrane,GO:0042175~nuclear outer membrane-endoplasmic reticulum membrane network,GO:0043226~organelle,GO:0043227~membrane-bounded orga…	GO:0005215~transporter activity,GO:0005319~lipid transporter activity,GO:0022892~substrate-specific transporter activity,
2R	55852049	55853053	TTS (AGAP004418-RA)	540	AGAP004417	H3K4me3	Infected	1.35388e-15	6.29e-13	0	AGAP004417-PA(AgaP_AGAP004417)		PF03367:ZPR1 zinc-finger domain,		GO:0005622~intracellular,GO:0005623~cell,GO:0005634~nucleus,GO:0005737~cytoplasm,GO:0043226~organelle,GO:0043227~membrane-bounded organelle,GO:0043229~intracellular organelle,GO:0043231~intracellular membrane-bounded organelle,GO:0044424~intracellular part,GO:0044464~cell part,	GO:0005488~binding,GO:0008270~zinc ion binding,GO:0043167~ion binding,GO:0043169~cation binding,GO:0046872~metal ion binding,GO:0046914~transition metal ion binding,
2R	55849157	55849631	promoter-TSS (AGAP004415-RA)	641	AGAP004414	H3K4me3	Infected	1.39634e-09	2.21e-07	0	AGAP004414-PA(AgaP_AGAP004414)		PF00076:RNA recognition motif. (a.k.a. RRM, RBD, or RNP domain),PF14304:Transcription termination and cleavage factor C-terminal,PF14327:Hinge domain of cleavage stimulation factor subunit 2,	GO:0006139~nucleobase-containing compound metabolic process,GO:0006379~mRNA cleavage,GO:0006396~RNA processing,GO:0006397~mRNA processing,GO:0006725~cellular aromatic compound metabolic process,GO:0006807~nitrogen compound metabolic process,GO:0008152~metabolic process,GO:0009987~cellular process,GO:0010467~gene expression,GO:0016070~RNA metabolic process,GO:0016071~mRNA metabolic process,GO:0031…	GO:0005622~intracellular,GO:0005623~cell,GO:0005634~nucleus,GO:0005654~nucleoplasm,GO:0005847~mRNA cleavage and polyadenylation specificity factor complex,GO:0005849~mRNA cleavage factor complex,GO:0031974~membrane-enclosed lumen,GO:0031981~nuclear lumen,GO:0032991~macromolecular complex,GO:0043226~organelle,GO:0043227~membrane-bounded organelle,GO:0043229~intracellular organelle,GO:0043231~intra…	GO:0000166~nucleotide binding,GO:0003676~nucleic acid binding,GO:0003723~RNA binding,GO:0003729~mRNA binding,GO:0005488~binding,GO:0036094~small molecule binding,GO:0044822~poly(A) RNA binding,GO:0097159~organic cyclic compound binding,GO:1901265~nucleoside phosphate binding,GO:1901363~heterocyclic compound binding,	aga03015:mRNA surveillance pathway,
2R	55845777	55845999	promoter-TSS (AGAP004413-RA)	131	AGAP004412	H3K4me3	Infected	6.99923e-13	2.04e-10	0	AGAP004412-PA(AgaP_AGAP004412)		PF00590:Tetrapyrrole (Corrin/Porphyrin) Methylases,	GO:0006464~cellular protein modification process,GO:0008152~metabolic process,GO:0009058~biosynthetic process,GO:0009987~cellular process,GO:0017182~peptidyl-diphthamide metabolic process,GO:0017183~peptidyl-diphthamide biosynthetic process from peptidyl-histidine,GO:0018193~peptidyl-amino acid modification,GO:0018202~peptidyl-histidine modification,GO:0019538~protein metabolic process,GO:0036211…		GO:0003824~catalytic activity,GO:0004164~diphthine synthase activity,GO:0008168~methyltransferase activity,GO:0008757~S-adenosylmethionine-dependent methyltransferase activity,GO:0016740~transferase activity,GO:0016741~transferase activity, transferring one-carbon groups,
2R	55845239	55845688	exon (AGAP004412-RA, exon 2 of 2)	556	AGAP004412	H3K4me3	Infected	4.65865e-12	1.18e-09	0	AGAP004412-PA(AgaP_AGAP004412)		PF00590:Tetrapyrrole (Corrin/Porphyrin) Methylases,	GO:0006464~cellular protein modification process,GO:0008152~metabolic process,GO:0009058~biosynthetic process,GO:0009987~cellular process,GO:0017182~peptidyl-diphthamide metabolic process,GO:0017183~peptidyl-diphthamide biosynthetic process from peptidyl-histidine,GO:0018193~peptidyl-amino acid modification,GO:0018202~peptidyl-histidine modification,GO:0019538~protein metabolic process,GO:0036211…		GO:0003824~catalytic activity,GO:0004164~diphthine synthase activity,GO:0008168~methyltransferase activity,GO:0008757~S-adenosylmethionine-dependent methyltransferase activity,GO:0016740~transferase activity,GO:0016741~transferase activity, transferring one-carbon groups,
2R	55811325	55811531	promoter-TSS (AGAP004405-RA)	124	AGAP004407	H3K4me3	Infected	1.11319e-11	2.6e-09	6.95072e-05	AGAP004407-PA(AgaP_AGAP004407)		PF03388:Legume-like lectin family,	GO:0006810~transport,GO:0006888~ER to Golgi vesicle-mediated transport,GO:0006996~organelle organization,GO:0007029~endoplasmic reticulum organization,GO:0007030~Golgi organization,GO:0009987~cellular process,GO:0010256~endomembrane system organization,GO:0016043~cellular component organization,GO:0016192~vesicle-mediated transport,GO:0046907~intracellular transport,GO:0048193~Golgi vesicle trans…	GO:0000139~Golgi membrane,GO:0005622~intracellular,GO:0005623~cell,GO:0005737~cytoplasm,GO:0005783~endoplasmic reticulum,GO:0005789~endoplasmic reticulum membrane,GO:0005793~endoplasmic reticulum-Golgi intermediate compartment,GO:0005794~Golgi apparatus,GO:0012505~endomembrane system,GO:0016020~membrane,GO:0016021~integral component of membrane,GO:0016023~cytoplasmic, membrane-bounded vesicle,GO:…	GO:0005488~binding,GO:0005537~mannose binding,GO:0030246~carbohydrate binding,GO:0036094~small molecule binding,GO:0048029~monosaccharide binding,	aga04141:Protein processing in endoplasmic reticulum,
2R	55810267	55810811	promoter-TSS (AGAP004407-RA)	613	AGAP004405	H3K4me3	Infected	4.17013e-12	1.06e-09	0	AGAP004405-PA(AgaP_AGAP004405)		PF03372:Endonuclease/Exonuclease/phosphatase family,PF12799:Leucine Rich repeats (2 copies),				aga03018:RNA degradation,
2R	55677916	55678116	exon (AGAP004401-RA, exon 2 of 3)	389	AGAP004401	H3K4me3	Infected	7.50395e-10	1.24e-07	0.000139014	AGAP004401-PA(AgaP_AGAP004401)		PF00849:RNA pseudouridylate synthase,	GO:0001522~pseudouridine synthesis,GO:0006139~nucleobase-containing compound metabolic process,GO:0006396~RNA processing,GO:0006399~tRNA metabolic process,GO:0006400~tRNA modification,GO:0006725~cellular aromatic compound metabolic process,GO:0006807~nitrogen compound metabolic process,GO:0008033~tRNA processing,GO:0008152~metabolic process,GO:0009451~RNA modification,GO:0009987~cellular process,…	GO:0005622~intracellular,GO:0005623~cell,GO:0005737~cytoplasm,GO:0005739~mitochondrion,GO:0043226~organelle,GO:0043227~membrane-bounded organelle,GO:0043229~intracellular organelle,GO:0043231~intracellular membrane-bounded organelle,GO:0044424~intracellular part,GO:0044444~cytoplasmic part,GO:0044464~cell part,	GO:0003676~nucleic acid binding,GO:0003723~RNA binding,GO:0003824~catalytic activity,GO:0005488~binding,GO:0009982~pseudouridine synthase activity,GO:0016853~isomerase activity,GO:0016866~intramolecular transferase activity,GO:0097159~organic cyclic compound binding,GO:1901363~heterocyclic compound binding,
2R	55672595	55673448	exon (AGAP004400-RA, exon 2 of 2)	439	AGAP004400	H3K4me3	Infected	2.56637e-13	7.96e-11	6.95072e-05	AGAP004400-PB(AgaP_AGAP004400)				GO:0016020~membrane,GO:0016021~integral component of membrane,GO:0031224~intrinsic component of membrane,GO:0044425~membrane part,		aga00190:Oxidative phosphorylation,aga01100:Metabolic pathways,
2R	55602631	55603040	exon (AGAP004396-RA, exon 1 of 4)	234	AGAP004396	H3K4me3	Infected	1.61849e-12	4.4e-10	0	AGAP004396-PA(AgaP_AGAP004396)		PF02550:Acetyl-CoA hydrolase/transferase N-terminal domain,PF13336:Acetyl-CoA hydrolase/transferase C-terminal domain,	GO:0006084~acetyl-CoA metabolic process,GO:0006637~acyl-CoA metabolic process,GO:0006732~coenzyme metabolic process,GO:0006790~sulfur compound metabolic process,GO:0008152~metabolic process,GO:0009987~cellular process,GO:0035383~thioester metabolic process,GO:0044237~cellular metabolic process,GO:0051186~cofactor metabolic process,GO:0071704~organic substance metabolic process,	GO:0005622~intracellular,GO:0005623~cell,GO:0005737~cytoplasm,GO:0005739~mitochondrion,GO:0005829~cytosol,GO:0043226~organelle,GO:0043227~membrane-bounded organelle,GO:0043229~intracellular organelle,GO:0043231~intracellular membrane-bounded organelle,GO:0044424~intracellular part,GO:0044444~cytoplasmic part,GO:0044464~cell part,	GO:0003824~catalytic activity,GO:0008410~CoA-transferase activity,GO:0016740~transferase activity,GO:0016782~transferase activity, transferring sulfur-containing groups,
2R	55593966	55594164	TTS (AGAP004394-RA)	171	AGAP004395	H3K4me3	Infected	3.6384e-11	7.74e-09	0.000139014	AGAP004395-PA(AgaP_AGAP004395)		PF03066:Nucleoplasmin,
2R	55561856	55562279	promoter-TSS (AGAP013338-RA)	-219	AGAP013338	H3K4me3	Infected	3.44993e-07	3.28e-05	0.000347536	AGAP013338-PA(AgaP_AGAP013338)		PF05536:Neurochondrin,
2R	55542221	55542455	promoter-TSS (AGAP004385-RA)	-556	AGAP004385	H3K4me3	Infected	7.41361e-07	6.5e-05	0.000139014	tRNA(AgaP_AGAP004385)
2R	55500693	55501001	exon (AGAP004377-RA, exon 1 of 2)	235	AGAP004377	H3K4me3	Infected	2.86154e-06	0.000217305	0.00708973	AGAP004377-PA(AgaP_AGAP004377)		PF05485:THAP domain,			GO:0003676~nucleic acid binding,GO:0005488~binding,GO:0097159~organic cyclic compound binding,GO:1901363~heterocyclic compound binding,
2R	55365335	55366432	promoter-TSS (AGAP004371-RA)	556	AGAP004370	H3K4me3	Infected	3.49945e-32	1.99e-28	0	AGAP004370-PA(AgaP_AGAP004370)		PF02268:Transcription initiation factor IIA, gamma subunit, helical domain,PF02751:Transcription initiation factor IIA, gamma subunit,	GO:0006139~nucleobase-containing compound metabolic process,GO:0006351~transcription, DNA-templated,GO:0006352~DNA-templated transcription, initiation,GO:0006355~regulation of transcription, DNA-templated,GO:0006357~regulation of transcription from RNA polymerase II promoter,GO:0006366~transcription from RNA polymerase II promoter,GO:0006367~transcription initiation from RNA polymerase II promote…	GO:0000428~DNA-directed RNA polymerase complex,GO:0005622~intracellular,GO:0005623~cell,GO:0005634~nucleus,GO:0005654~nucleoplasm,GO:0005667~transcription factor complex,GO:0005672~transcription factor TFIIA complex,GO:0016591~DNA-directed RNA polymerase II, holoenzyme,GO:0030880~RNA polymerase complex,GO:0031974~membrane-enclosed lumen,GO:0031981~nuclear lumen,GO:0032991~macromolecular complex,G…	GO:0000988~transcription factor activity, protein binding,GO:0000989~transcription factor activity, transcription factor binding,GO:0003712~transcription cofactor activity,GO:0003713~transcription coactivator activity,GO:0005488~binding,GO:0005515~protein binding,GO:0008134~transcription factor binding,GO:0017025~TBP-class protein binding,	aga03022:Basal transcription factors,
2R	55066622	55066961	exon (AGAP004362-RD, exon 2 of 6)	603	AGAP004362	H3K4me3	Infected	7.08044e-09	9.75e-07	0.000834086	AGAP004362-PB(AgaP_AGAP004362)		PF00208:Glutamate/Leucine/Phenylalanine/Valine dehydrogenase,PF02812:Glu/Leu/Phe/Val dehydrogenase, dimerisation domain,	GO:0006082~organic acid metabolic process,GO:0006520~cellular amino acid metabolic process,GO:0006807~nitrogen compound metabolic process,GO:0008152~metabolic process,GO:0009987~cellular process,GO:0019752~carboxylic acid metabolic process,GO:0043436~oxoacid metabolic process,GO:0044237~cellular metabolic process,GO:0044238~primary metabolic process,GO:0044281~small molecule metabolic process,GO:…		GO:0003824~catalytic activity,GO:0004352~glutamate dehydrogenase (NAD+) activity,GO:0016491~oxidoreductase activity,GO:0016638~oxidoreductase activity, acting on the CH-NH2 group of donors,GO:0016639~oxidoreductase activity, acting on the CH-NH2 group of donors, NAD or NADP as acceptor,	aga00220:Arginine biosynthesis,aga00250:Alanine, aspartate and glutamate metabolism,aga00910:Nitrogen metabolism,aga01100:Metabolic pathways,aga01200:Carbon metabolism,
2R	55038762	55038999	exon (AGAP004359-RA, exon 1 of 1)	149	AGAP004359	H3K4me3	Infected	3.56418e-13	1.09e-10	0	AGAP004359-PA(AgaP_AGAP004359)		PF00628:PHD-finger,			GO:0005488~binding,GO:0008270~zinc ion binding,GO:0043167~ion binding,GO:0043169~cation binding,GO:0046872~metal ion binding,GO:0046914~transition metal ion binding,
2R	55038081	55038711	exon (AGAP004359-RA, exon 1 of 1)	633	AGAP004359	H3K4me3	Infected	4.04893e-08	4.71e-06	0	AGAP004359-PA(AgaP_AGAP004359)		PF00628:PHD-finger,			GO:0005488~binding,GO:0008270~zinc ion binding,GO:0043167~ion binding,GO:0043169~cation binding,GO:0046872~metal ion binding,GO:0046914~transition metal ion binding,
2R	54943218	54943485	TTS (AGAP004350-RA)	397	AGAP004351	H3K4me3	Infected	7.79669e-10	1.28e-07	0.000139014	AGAP004351-PA(AgaP_AGAP004351)		PF00013:KH domain,PF00270:DEAD/DEAH box helicase,PF00271:Helicase conserved C-terminal domain,	GO:0006139~nucleobase-containing compound metabolic process,GO:0006725~cellular aromatic compound metabolic process,GO:0006807~nitrogen compound metabolic process,GO:0008152~metabolic process,GO:0009987~cellular process,GO:0010501~RNA secondary structure unwinding,GO:0016070~RNA metabolic process,GO:0034641~cellular nitrogen compound metabolic process,GO:0043170~macromolecule metabolic process,GO…		GO:0000166~nucleotide binding,GO:0001882~nucleoside binding,GO:0001883~purine nucleoside binding,GO:0003676~nucleic acid binding,GO:0003723~RNA binding,GO:0003724~RNA helicase activity,GO:0003824~catalytic activity,GO:0004004~ATP-dependent RNA helicase activity,GO:0004386~helicase activity,GO:0005488~binding,GO:0005524~ATP binding,GO:0008026~ATP-dependent helicase activity,GO:0008186~RNA-dependen…
2R	54937226	54937424	intron (AGAP004349-RA, intron 2 of 2)	1235	AGAP004349	H3K4me3	Infected	3.26926e-06	0.000244444	0.00229374	AGAP004349-PA(AgaP_AGAP004349)		PF00013:KH domain,			GO:0003676~nucleic acid binding,GO:0003723~RNA binding,GO:0005488~binding,GO:0097159~organic cyclic compound binding,GO:1901363~heterocyclic compound binding,
2R	54927920	54928758	exon (AGAP004348-RA, exon 2 of 3)	428	AGAP004348	H3K4me3	Infected	2.55123e-18	1.82e-15	0	AGAP004348-PA(AgaP_AGAP004348)
2R	54926513	54927065	exon (AGAP004345-RA, exon 2 of 4)	500	AGAP004345	H3K4me3	Infected	6.4686e-16	3.16e-13	0	AGAP004345-PA(AgaP_AGAP004345)			GO:0000226~microtubule cytoskeleton organization,GO:0000278~mitotic cell cycle,GO:0000281~mitotic cytokinesis,GO:0000910~cytokinesis,GO:0006996~organelle organization,GO:0007010~cytoskeleton organization,GO:0007017~microtubule-based process,GO:0007049~cell cycle,GO:0009987~cellular process,GO:0016043~cellular component organization,GO:0022402~cell cycle process,GO:0040001~establishment of mitotic…	GO:0005622~intracellular,GO:0005623~cell,GO:0005819~spindle,GO:0005856~cytoskeleton,GO:0005874~microtubule,GO:0015630~microtubule cytoskeleton,GO:0043226~organelle,GO:0043228~non-membrane-bounded organelle,GO:0043229~intracellular organelle,GO:0043232~intracellular non-membrane-bounded organelle,GO:0044422~organelle part,GO:0044424~intracellular part,GO:0044430~cytoskeletal part,GO:0044446~intrac…
2R	54836323	54837298	exon (AGAP004340-RA, exon 3 of 3)	785	AGAP004340	H3K4me3	Infected	5.0973e-17	2.98e-14	0	AGAP004340-PA(AgaP_AGAP004340)		PF01963:TraB family,
2R	54835432	54835645	TTS (AGAP013385-RA)	1389	AGAP013385	H3K4me3	Infected	1.64911e-08	2.09e-06	0	AGAP013385-PA(AgaP_AGAP013385)
2R	54834175	54835163	TTS (AGAP004340-RA)	520	AGAP013385	H3K4me3	Infected	1.39066e-34	1.08e-30	0	AGAP013385-PA(AgaP_AGAP013385)
2R	54824644	54825467	promoter-TSS (AGAP004337-RA)	398	AGAP004338	H3K4me3	Infected	1.74799e-09	2.73e-07	0.000278029	AGAP004338-PA(AgaP_AGAP004338)
2R	54823837	54824479	promoter-TSS (AGAP004338-RA)	376	AGAP004337	H3K4me3	Infected	2.3735e-20	2.35e-17	0	AGAP004337-PA(AgaP_AGAP004337)		PF00178:Ets-domain,PF02198:Sterile alpha motif (SAM)/Pointed domain,PF11620:GA-binding protein alpha chain,	GO:0006139~nucleobase-containing compound metabolic process,GO:0006351~transcription, DNA-templated,GO:0006355~regulation of transcription, DNA-templated,GO:0006357~regulation of transcription from RNA polymerase II promoter,GO:0006725~cellular aromatic compound metabolic process,GO:0006807~nitrogen compound metabolic process,GO:0008152~metabolic process,GO:0009058~biosynthetic process,GO:0009059…	GO:0005622~intracellular,GO:0005623~cell,GO:0005634~nucleus,GO:0043226~organelle,GO:0043227~membrane-bounded organelle,GO:0043229~intracellular organelle,GO:0043231~intracellular membrane-bounded organelle,GO:0044424~intracellular part,GO:0044464~cell part,	GO:0000981~RNA polymerase II transcription factor activity, sequence-specific DNA binding,GO:0001071~nucleic acid binding transcription factor activity,GO:0003676~nucleic acid binding,GO:0003677~DNA binding,GO:0003700~transcription factor activity, sequence-specific DNA binding,GO:0005488~binding,GO:0043565~sequence-specific DNA binding,GO:0097159~organic cyclic compound binding,GO:1901363~hetero…
2R	54823268	54823700	TTS (AGAP004336-RA)	1050	AGAP004337	H3K4me3	Infected	1.01613e-07	1.07e-05	0	AGAP004337-PA(AgaP_AGAP004337)		PF00178:Ets-domain,PF02198:Sterile alpha motif (SAM)/Pointed domain,PF11620:GA-binding protein alpha chain,	GO:0006139~nucleobase-containing compound metabolic process,GO:0006351~transcription, DNA-templated,GO:0006355~regulation of transcription, DNA-templated,GO:0006357~regulation of transcription from RNA polymerase II promoter,GO:0006725~cellular aromatic compound metabolic process,GO:0006807~nitrogen compound metabolic process,GO:0008152~metabolic process,GO:0009058~biosynthetic process,GO:0009059…	GO:0005622~intracellular,GO:0005623~cell,GO:0005634~nucleus,GO:0043226~organelle,GO:0043227~membrane-bounded organelle,GO:0043229~intracellular organelle,GO:0043231~intracellular membrane-bounded organelle,GO:0044424~intracellular part,GO:0044464~cell part,	GO:0000981~RNA polymerase II transcription factor activity, sequence-specific DNA binding,GO:0001071~nucleic acid binding transcription factor activity,GO:0003676~nucleic acid binding,GO:0003677~DNA binding,GO:0003700~transcription factor activity, sequence-specific DNA binding,GO:0005488~binding,GO:0043565~sequence-specific DNA binding,GO:0097159~organic cyclic compound binding,GO:1901363~hetero…
2R	54821643	54822544	TTS (AGAP004337-RA)	471	AGAP004336	H3K4me3	Infected	3.47376e-19	2.84e-16	0	AGAP004336-PA(AgaP_AGAP004336)		PF03998:Utp11 protein,	GO:0006139~nucleobase-containing compound metabolic process,GO:0006364~rRNA processing,GO:0006396~RNA processing,GO:0006725~cellular aromatic compound metabolic process,GO:0006807~nitrogen compound metabolic process,GO:0008152~metabolic process,GO:0009987~cellular process,GO:0010467~gene expression,GO:0016070~RNA metabolic process,GO:0016072~rRNA metabolic process,GO:0022613~ribonucleoprotein com…	GO:0005622~intracellular,GO:0005623~cell,GO:0005634~nucleus,GO:0005730~nucleolus,GO:0030529~intracellular ribonucleoprotein complex,GO:0030684~preribosome,GO:0031974~membrane-enclosed lumen,GO:0031981~nuclear lumen,GO:0032040~small-subunit processome,GO:0032991~macromolecular complex,GO:0043226~organelle,GO:0043227~membrane-bounded organelle,GO:0043228~non-membrane-bounded organelle,GO:0043229~in…
2R	54689594	54690013	exon (AGAP004333-RA, exon 6 of 7)	3564	AGAP004333	H3K4me3	Infected	1.94854e-05	0.00119119	0.000278029	AGAP004333-PA(AgaP_AGAP004333)		PF00086:Thyroglobulin type-1 repeat,PF00095:WAP-type (Whey Acidic Protein) 'four-disulfide core',PF02822:Antistasin family,PF14625:Lustrin, cysteine-rich repeated domain,		GO:0005576~extracellular region,GO:0016020~membrane,GO:0016021~integral component of membrane,GO:0031224~intrinsic component of membrane,GO:0044425~membrane part,	GO:0004857~enzyme inhibitor activity,GO:0004866~endopeptidase inhibitor activity,GO:0004867~serine-type endopeptidase inhibitor activity,GO:0030234~enzyme regulator activity,GO:0030414~peptidase inhibitor activity,GO:0061134~peptidase regulator activity,GO:0061135~endopeptidase regulator activity,GO:0098772~molecular function regulator,
2R	54682362	54683052	intron (AGAP004332-RA, intron 1 of 2)	669	AGAP004332	H3K4me3	Infected	1.24234e-11	2.85e-09	0.000139014	AGAP004332-PA(AgaP_AGAP004332)		PF10607:CTLH/CRA C-terminal to LisH motif domain,	GO:0006464~cellular protein modification process,GO:0006508~proteolysis,GO:0006511~ubiquitin-dependent protein catabolic process,GO:0006915~apoptotic process,GO:0008152~metabolic process,GO:0008219~cell death,GO:0009056~catabolic process,GO:0009057~macromolecule catabolic process,GO:0009987~cellular process,GO:0010498~proteasomal protein catabolic process,GO:0010941~regulation of cell death,GO:00…	GO:0005622~intracellular,GO:0005623~cell,GO:0005634~nucleus,GO:0005737~cytoplasm,GO:0032991~macromolecular complex,GO:0034657~GID complex,GO:0043226~organelle,GO:0043227~membrane-bounded organelle,GO:0043229~intracellular organelle,GO:0043231~intracellular membrane-bounded organelle,GO:0043234~protein complex,GO:0044424~intracellular part,GO:0044464~cell part,
2R	54679712	54680125	TTS (AGAP004332-RA)	3458	AGAP004332	H3K4me3	Infected	1.04107e-12	2.91e-10	0	AGAP004332-PA(AgaP_AGAP004332)		PF10607:CTLH/CRA C-terminal to LisH motif domain,	GO:0006464~cellular protein modification process,GO:0006508~proteolysis,GO:0006511~ubiquitin-dependent protein catabolic process,GO:0006915~apoptotic process,GO:0008152~metabolic process,GO:0008219~cell death,GO:0009056~catabolic process,GO:0009057~macromolecule catabolic process,GO:0009987~cellular process,GO:0010498~proteasomal protein catabolic process,GO:0010941~regulation of cell death,GO:00…	GO:0005622~intracellular,GO:0005623~cell,GO:0005634~nucleus,GO:0005737~cytoplasm,GO:0032991~macromolecular complex,GO:0034657~GID complex,GO:0043226~organelle,GO:0043227~membrane-bounded organelle,GO:0043229~intracellular organelle,GO:0043231~intracellular membrane-bounded organelle,GO:0043234~protein complex,GO:0044424~intracellular part,GO:0044464~cell part,
2R	54678244	54679560	TTS (AGAP004331-RA)	4474	AGAP004332	H3K4me3	Infected	2.63633e-15	1.18e-12	0	AGAP004332-PA(AgaP_AGAP004332)		PF10607:CTLH/CRA C-terminal to LisH motif domain,	GO:0006464~cellular protein modification process,GO:0006508~proteolysis,GO:0006511~ubiquitin-dependent protein catabolic process,GO:0006915~apoptotic process,GO:0008152~metabolic process,GO:0008219~cell death,GO:0009056~catabolic process,GO:0009057~macromolecule catabolic process,GO:0009987~cellular process,GO:0010498~proteasomal protein catabolic process,GO:0010941~regulation of cell death,GO:00…	GO:0005622~intracellular,GO:0005623~cell,GO:0005634~nucleus,GO:0005737~cytoplasm,GO:0032991~macromolecular complex,GO:0034657~GID complex,GO:0043226~organelle,GO:0043227~membrane-bounded organelle,GO:0043229~intracellular organelle,GO:0043231~intracellular membrane-bounded organelle,GO:0043234~protein complex,GO:0044424~intracellular part,GO:0044464~cell part,
2R	54677891	54678166	exon (AGAP004331-RA, exon 5 of 6)	5348	AGAP004332	H3K4me3	Infected	5.06407e-06	0.000361085	0	AGAP004332-PA(AgaP_AGAP004332)		PF10607:CTLH/CRA C-terminal to LisH motif domain,	GO:0006464~cellular protein modification process,GO:0006508~proteolysis,GO:0006511~ubiquitin-dependent protein catabolic process,GO:0006915~apoptotic process,GO:0008152~metabolic process,GO:0008219~cell death,GO:0009056~catabolic process,GO:0009057~macromolecule catabolic process,GO:0009987~cellular process,GO:0010498~proteasomal protein catabolic process,GO:0010941~regulation of cell death,GO:00…	GO:0005622~intracellular,GO:0005623~cell,GO:0005634~nucleus,GO:0005737~cytoplasm,GO:0032991~macromolecular complex,GO:0034657~GID complex,GO:0043226~organelle,GO:0043227~membrane-bounded organelle,GO:0043229~intracellular organelle,GO:0043231~intracellular membrane-bounded organelle,GO:0043234~protein complex,GO:0044424~intracellular part,GO:0044464~cell part,
2R	54673339	54677375	intron (AGAP004331-RA, intron 3 of 5)	5109	AGAP004331	H3K4me3	Infected	7.89751e-24	1.35e-20	0	AGAP004331-PA(AgaP_AGAP004331)		PF00096:Zinc finger, C2H2 type,			GO:0003676~nucleic acid binding,GO:0005488~binding,GO:0043167~ion binding,GO:0043169~cation binding,GO:0046872~metal ion binding,GO:0097159~organic cyclic compound binding,GO:1901363~heterocyclic compound binding,
2R	54672234	54673264	intron (AGAP004331-RA, intron 1 of 5)	2501	AGAP004331	H3K4me3	Infected	5.31667e-17	3.1e-14	0	AGAP004331-PA(AgaP_AGAP004331)		PF00096:Zinc finger, C2H2 type,			GO:0003676~nucleic acid binding,GO:0005488~binding,GO:0043167~ion binding,GO:0043169~cation binding,GO:0046872~metal ion binding,GO:0097159~organic cyclic compound binding,GO:1901363~heterocyclic compound binding,
2R	54670057	54672145	intron (AGAP004331-RA, intron 1 of 5)	853	AGAP004331	H3K4me3	Infected	6.96627e-16	3.34e-13	0	AGAP004331-PA(AgaP_AGAP004331)		PF00096:Zinc finger, C2H2 type,			GO:0003676~nucleic acid binding,GO:0005488~binding,GO:0043167~ion binding,GO:0043169~cation binding,GO:0046872~metal ion binding,GO:0097159~organic cyclic compound binding,GO:1901363~heterocyclic compound binding,
2R	54669334	54670001	promoter-TSS (AGAP004331-RA)	-581	AGAP004331	H3K4me3	Infected	2.54015e-18	1.81e-15	0	AGAP004331-PA(AgaP_AGAP004331)		PF00096:Zinc finger, C2H2 type,			GO:0003676~nucleic acid binding,GO:0005488~binding,GO:0043167~ion binding,GO:0043169~cation binding,GO:0046872~metal ion binding,GO:0097159~organic cyclic compound binding,GO:1901363~heterocyclic compound binding,
2R	54668629	54669189	Intergenic	-1339	AGAP004331	H3K4me3	Infected	4.85881e-20	4.5e-17	0	AGAP004331-PA(AgaP_AGAP004331)		PF00096:Zinc finger, C2H2 type,			GO:0003676~nucleic acid binding,GO:0005488~binding,GO:0043167~ion binding,GO:0043169~cation binding,GO:0046872~metal ion binding,GO:0097159~organic cyclic compound binding,GO:1901363~heterocyclic compound binding,
2R	54666795	54668488	Intergenic	-2607	AGAP004331	H3K4me3	Infected	1.48365e-28	5.11e-25	0	AGAP004331-PA(AgaP_AGAP004331)		PF00096:Zinc finger, C2H2 type,			GO:0003676~nucleic acid binding,GO:0005488~binding,GO:0043167~ion binding,GO:0043169~cation binding,GO:0046872~metal ion binding,GO:0097159~organic cyclic compound binding,GO:1901363~heterocyclic compound binding,
2R	54666127	54666727	Intergenic	-3821	AGAP004331	H3K4me3	Infected	2.77383e-15	1.24e-12	0	AGAP004331-PA(AgaP_AGAP004331)		PF00096:Zinc finger, C2H2 type,			GO:0003676~nucleic acid binding,GO:0005488~binding,GO:0043167~ion binding,GO:0043169~cation binding,GO:0046872~metal ion binding,GO:0097159~organic cyclic compound binding,GO:1901363~heterocyclic compound binding,
2R	54665053	54665838	Intergenic	-4803	AGAP004331	H3K4me3	Infected	1.16332e-24	2.26e-21	0	AGAP004331-PA(AgaP_AGAP004331)		PF00096:Zinc finger, C2H2 type,			GO:0003676~nucleic acid binding,GO:0005488~binding,GO:0043167~ion binding,GO:0043169~cation binding,GO:0046872~metal ion binding,GO:0097159~organic cyclic compound binding,GO:1901363~heterocyclic compound binding,
2R	54663916	54665003	Intergenic	-5789	AGAP004331	H3K4me3	Infected	9.9954e-15	3.98e-12	0	AGAP004331-PA(AgaP_AGAP004331)		PF00096:Zinc finger, C2H2 type,			GO:0003676~nucleic acid binding,GO:0005488~binding,GO:0043167~ion binding,GO:0043169~cation binding,GO:0046872~metal ion binding,GO:0097159~organic cyclic compound binding,GO:1901363~heterocyclic compound binding,
2R	54662108	54662375	Intergenic	5692	AGAP004330	H3K4me3	Infected	1.69738e-05	0.00105799	0.00305832	AGAP004330-PA(AgaP_AGAP004330)		PF07019:Rab5-interacting protein (Rab5ip),	GO:0000045~autophagosome assembly,GO:0006457~protein folding,GO:0006914~autophagy,GO:0006996~organelle organization,GO:0007033~vacuole organization,GO:0009987~cellular process,GO:0016043~cellular component organization,GO:0016236~macroautophagy,GO:0022607~cellular component assembly,GO:0034975~protein folding in endoplasmic reticulum,GO:0044085~cellular component biogenesis,GO:0070925~organelle a…	GO:0005622~intracellular,GO:0005623~cell,GO:0005737~cytoplasm,GO:0005783~endoplasmic reticulum,GO:0005789~endoplasmic reticulum membrane,GO:0012505~endomembrane system,GO:0016020~membrane,GO:0016021~integral component of membrane,GO:0030176~integral component of endoplasmic reticulum membrane,GO:0031224~intrinsic component of membrane,GO:0031227~intrinsic component of endoplasmic reticulum membra…
2R	54660011	54661579	Intergenic	4246	AGAP004330	H3K4me3	Infected	2.62543e-16	1.38e-13	0	AGAP004330-PA(AgaP_AGAP004330)		PF07019:Rab5-interacting protein (Rab5ip),	GO:0000045~autophagosome assembly,GO:0006457~protein folding,GO:0006914~autophagy,GO:0006996~organelle organization,GO:0007033~vacuole organization,GO:0009987~cellular process,GO:0016043~cellular component organization,GO:0016236~macroautophagy,GO:0022607~cellular component assembly,GO:0034975~protein folding in endoplasmic reticulum,GO:0044085~cellular component biogenesis,GO:0070925~organelle a…	GO:0005622~intracellular,GO:0005623~cell,GO:0005737~cytoplasm,GO:0005783~endoplasmic reticulum,GO:0005789~endoplasmic reticulum membrane,GO:0012505~endomembrane system,GO:0016020~membrane,GO:0016021~integral component of membrane,GO:0030176~integral component of endoplasmic reticulum membrane,GO:0031224~intrinsic component of membrane,GO:0031227~intrinsic component of endoplasmic reticulum membra…
2R	54659153	54659851	Intergenic	2953	AGAP004330	H3K4me3	Infected	7.64557e-15	3.11e-12	0	AGAP004330-PA(AgaP_AGAP004330)		PF07019:Rab5-interacting protein (Rab5ip),	GO:0000045~autophagosome assembly,GO:0006457~protein folding,GO:0006914~autophagy,GO:0006996~organelle organization,GO:0007033~vacuole organization,GO:0009987~cellular process,GO:0016043~cellular component organization,GO:0016236~macroautophagy,GO:0022607~cellular component assembly,GO:0034975~protein folding in endoplasmic reticulum,GO:0044085~cellular component biogenesis,GO:0070925~organelle a…	GO:0005622~intracellular,GO:0005623~cell,GO:0005737~cytoplasm,GO:0005783~endoplasmic reticulum,GO:0005789~endoplasmic reticulum membrane,GO:0012505~endomembrane system,GO:0016020~membrane,GO:0016021~integral component of membrane,GO:0030176~integral component of endoplasmic reticulum membrane,GO:0031224~intrinsic component of membrane,GO:0031227~intrinsic component of endoplasmic reticulum membra…
2R	54658713	54658973	Intergenic	2294	AGAP004330	H3K4me3	Infected	3.51674e-09	5.11e-07	0	AGAP004330-PA(AgaP_AGAP004330)		PF07019:Rab5-interacting protein (Rab5ip),	GO:0000045~autophagosome assembly,GO:0006457~protein folding,GO:0006914~autophagy,GO:0006996~organelle organization,GO:0007033~vacuole organization,GO:0009987~cellular process,GO:0016043~cellular component organization,GO:0016236~macroautophagy,GO:0022607~cellular component assembly,GO:0034975~protein folding in endoplasmic reticulum,GO:0044085~cellular component biogenesis,GO:0070925~organelle a…	GO:0005622~intracellular,GO:0005623~cell,GO:0005737~cytoplasm,GO:0005783~endoplasmic reticulum,GO:0005789~endoplasmic reticulum membrane,GO:0012505~endomembrane system,GO:0016020~membrane,GO:0016021~integral component of membrane,GO:0030176~integral component of endoplasmic reticulum membrane,GO:0031224~intrinsic component of membrane,GO:0031227~intrinsic component of endoplasmic reticulum membra…
2R	54658113	54658639	Intergenic	1827	AGAP004330	H3K4me3	Infected	7.08044e-09	9.75e-07	0	AGAP004330-PA(AgaP_AGAP004330)		PF07019:Rab5-interacting protein (Rab5ip),	GO:0000045~autophagosome assembly,GO:0006457~protein folding,GO:0006914~autophagy,GO:0006996~organelle organization,GO:0007033~vacuole organization,GO:0009987~cellular process,GO:0016043~cellular component organization,GO:0016236~macroautophagy,GO:0022607~cellular component assembly,GO:0034975~protein folding in endoplasmic reticulum,GO:0044085~cellular component biogenesis,GO:0070925~organelle a…	GO:0005622~intracellular,GO:0005623~cell,GO:0005737~cytoplasm,GO:0005783~endoplasmic reticulum,GO:0005789~endoplasmic reticulum membrane,GO:0012505~endomembrane system,GO:0016020~membrane,GO:0016021~integral component of membrane,GO:0030176~integral component of endoplasmic reticulum membrane,GO:0031224~intrinsic component of membrane,GO:0031227~intrinsic component of endoplasmic reticulum membra…
2R	54657149	54657408	TTS (AGAP004330-RA)	729	AGAP004330	H3K4me3	Infected	4.23623e-10	7.35e-08	6.95072e-05	AGAP004330-PA(AgaP_AGAP004330)		PF07019:Rab5-interacting protein (Rab5ip),	GO:0000045~autophagosome assembly,GO:0006457~protein folding,GO:0006914~autophagy,GO:0006996~organelle organization,GO:0007033~vacuole organization,GO:0009987~cellular process,GO:0016043~cellular component organization,GO:0016236~macroautophagy,GO:0022607~cellular component assembly,GO:0034975~protein folding in endoplasmic reticulum,GO:0044085~cellular component biogenesis,GO:0070925~organelle a…	GO:0005622~intracellular,GO:0005623~cell,GO:0005737~cytoplasm,GO:0005783~endoplasmic reticulum,GO:0005789~endoplasmic reticulum membrane,GO:0012505~endomembrane system,GO:0016020~membrane,GO:0016021~integral component of membrane,GO:0030176~integral component of endoplasmic reticulum membrane,GO:0031224~intrinsic component of membrane,GO:0031227~intrinsic component of endoplasmic reticulum membra…
2R	54650139	54650700	exon (AGAP004327-RA, exon 1 of 8)	215	AGAP004327	H3K4me3	Infected	7.14875e-12	1.74e-09	6.95072e-05	AGAP004327-PA(AgaP_AGAP004327)
2R	54459672	54461036	exon (AGAP004322-RA, exon 1 of 3)	696	AGAP004322	H3K4me3	Infected	2.43781e-51	1.59e-46	0	AGAP004322-PA(AgaP_AGAP004322)		PF08144:CPL (NUC119) domain,	GO:0006417~regulation of translation,GO:0006807~nitrogen compound metabolic process,GO:0008152~metabolic process,GO:0009058~biosynthetic process,GO:0009059~macromolecule biosynthetic process,GO:0009889~regulation of biosynthetic process,GO:0009987~cellular process,GO:0010467~gene expression,GO:0010468~regulation of gene expression,GO:0010556~regulation of macromolecule biosynthetic process,GO:001…	GO:0005622~intracellular,GO:0005623~cell,GO:0005634~nucleus,GO:0005730~nucleolus,GO:0031974~membrane-enclosed lumen,GO:0031981~nuclear lumen,GO:0043226~organelle,GO:0043227~membrane-bounded organelle,GO:0043228~non-membrane-bounded organelle,GO:0043229~intracellular organelle,GO:0043231~intracellular membrane-bounded organelle,GO:0043232~intracellular non-membrane-bounded organelle,GO:0043233~org…	GO:0003676~nucleic acid binding,GO:0003723~RNA binding,GO:0003729~mRNA binding,GO:0005488~binding,GO:0044822~poly(A) RNA binding,GO:0097159~organic cyclic compound binding,GO:1901363~heterocyclic compound binding,
2R	54458315	54458719	TTS (AGAP004322-RA)	790	AGAP004321	H3K4me3	Infected	2.83322e-08	3.37e-06	0	AGAP004321-PA(AgaP_AGAP004321)		PF00397:WW domain,PF00639:PPIC-type PPIASE domain,			GO:0003755~peptidyl-prolyl cis-trans isomerase activity,GO:0003824~catalytic activity,GO:0016853~isomerase activity,GO:0016859~cis-trans isomerase activity,
2R	54455436	54455702	exon (AGAP013475-RA, exon 1 of 3)	153	AGAP013475	H3K4me3	Infected	7.97425e-27	2.16e-23	0	AGAP013475-PA(AgaP_AGAP013475)		PF00397:WW domain,PF00639:PPIC-type PPIASE domain,			GO:0003755~peptidyl-prolyl cis-trans isomerase activity,GO:0003824~catalytic activity,GO:0016853~isomerase activity,GO:0016859~cis-trans isomerase activity,
2R	54388475	54388779	promoter-TSS (AGAP004314-RA)	486	AGAP004315	H3K4me3	Infected	1.83667e-12	4.94e-10	0.000139014	AGAP004315-PA(AgaP_AGAP004315)		PF00069:Protein kinase domain,	GO:0000266~mitochondrial fission,GO:0000422~mitophagy,GO:0006914~autophagy,GO:0006996~organelle organization,GO:0007005~mitochondrion organization,GO:0008219~cell death,GO:0009653~anatomical structure morphogenesis,GO:0009987~cellular process,GO:0010638~positive regulation of organelle organization,GO:0010821~regulation of mitochondrion organization,GO:0010822~positive regulation of mitochondrion…	GO:0005622~intracellular,GO:0005623~cell,GO:0005737~cytoplasm,GO:0005739~mitochondrion,GO:0043226~organelle,GO:0043227~membrane-bounded organelle,GO:0043229~intracellular organelle,GO:0043231~intracellular membrane-bounded organelle,GO:0044424~intracellular part,GO:0044444~cytoplasmic part,GO:0044464~cell part,	GO:0000166~nucleotide binding,GO:0001882~nucleoside binding,GO:0001883~purine nucleoside binding,GO:0003824~catalytic activity,GO:0004672~protein kinase activity,GO:0004674~protein serine/threonine kinase activity,GO:0005488~binding,GO:0005524~ATP binding,GO:0016301~kinase activity,GO:0016740~transferase activity,GO:0016772~transferase activity, transferring phosphorus-containing groups,GO:001677…
2R	54387763	54387994	promoter-TSS (AGAP004315-RA)	116	AGAP004314	H3K4me3	Infected	5.0973e-17	2.98e-14	0	AGAP004314-PA(AgaP_AGAP004314)		PF01368:DHH family,PF02833:DHHA2 domain,		GO:0005622~intracellular,GO:0005623~cell,GO:0005737~cytoplasm,GO:0044424~intracellular part,GO:0044464~cell part,	GO:0003824~catalytic activity,GO:0016462~pyrophosphatase activity,GO:0016787~hydrolase activity,GO:0016817~hydrolase activity, acting on acid anhydrides,GO:0016818~hydrolase activity, acting on acid anhydrides, in phosphorus-containing anhydrides,	aga00230:Purine metabolism,
2R	54387404	54387682	promoter-TSS (AGAP004315-RA)	451	AGAP004314	H3K4me3	Infected	4.66552e-18	3.2e-15	0	AGAP004314-PA(AgaP_AGAP004314)		PF01368:DHH family,PF02833:DHHA2 domain,		GO:0005622~intracellular,GO:0005623~cell,GO:0005737~cytoplasm,GO:0044424~intracellular part,GO:0044464~cell part,	GO:0003824~catalytic activity,GO:0016462~pyrophosphatase activity,GO:0016787~hydrolase activity,GO:0016817~hydrolase activity, acting on acid anhydrides,GO:0016818~hydrolase activity, acting on acid anhydrides, in phosphorus-containing anhydrides,	aga00230:Purine metabolism,
2R	54328053	54328267	promoter-TSS (AGAP004310-RA)	-960	AGAP004310	H3K4me3	Infected	8.45999e-08	9.16e-06	6.95072e-05	AGAP004310-PA(AgaP_AGAP004310)
2R	54319996	54320526	exon (AGAP004307-RA, exon 3 of 4)	625	AGAP004307	H3K4me3	Infected	2.61794e-16	1.38e-13	0	AGAP004307-PB(AgaP_AGAP004307)					GO:0003824~catalytic activity,
2R	54306920	54307143	Intergenic	-1416	AGAP013294	H3K4me3	Infected	1.49396e-07	1.53e-05	0.000764579	AGAP013294-PA(AgaP_AGAP013294)
2R	54205209	54205632	TTS (AGAP004300-RA)	257	AGAP004301	H3K4me3	Infected	2.93137e-16	1.51e-13	0	AGAP004301-PA(AgaP_AGAP004301)		PF01650:Peptidase C13 family,	GO:0006464~cellular protein modification process,GO:0006497~protein lipidation,GO:0006505~GPI anchor metabolic process,GO:0006506~GPI anchor biosynthetic process,GO:0006629~lipid metabolic process,GO:0006643~membrane lipid metabolic process,GO:0006644~phospholipid metabolic process,GO:0006650~glycerophospholipid metabolic process,GO:0006661~phosphatidylinositol biosynthetic process,GO:0006664~gly…	GO:0005622~intracellular,GO:0005623~cell,GO:0005737~cytoplasm,GO:0005783~endoplasmic reticulum,GO:0005789~endoplasmic reticulum membrane,GO:0012505~endomembrane system,GO:0016020~membrane,GO:0016021~integral component of membrane,GO:0030176~integral component of endoplasmic reticulum membrane,GO:0031224~intrinsic component of membrane,GO:0031227~intrinsic component of endoplasmic reticulum membra…	GO:0003824~catalytic activity,GO:0003923~GPI-anchor transamidase activity,GO:0008233~peptidase activity,GO:0016787~hydrolase activity,	aga00563:Glycosylphosphatidylinositol(GPI)-anchor biosynthesis,aga01100:Metabolic pathways,
2R	54202925	54203578	exon (AGAP004300-RA, exon 2 of 4)	863	AGAP004300	H3K4me3	Infected	1.53653e-11	3.47e-09	6.95072e-05	AGAP004300-PA(AgaP_AGAP004300)		PF09759:Spinocerebellar ataxia type 10 protein domain,
2R	54202668	54202866	intron (AGAP004300-RA, intron 1 of 3)	379	AGAP004300	H3K4me3	Infected	3.92274e-08	4.57e-06	6.95072e-05	AGAP004300-PA(AgaP_AGAP004300)		PF09759:Spinocerebellar ataxia type 10 protein domain,
2R	54160111	54160309	promoter-TSS (AGAP004297-RB)	150	AGAP004297	H3K4me3	Infected	3.35946e-11	7.16e-09	6.95072e-05	AGAP004297-PA(AgaP_AGAP004297)		PF01370:NAD dependent epimerase/dehydratase family,			GO:0003824~catalytic activity,GO:0005488~binding,GO:0048037~cofactor binding,GO:0050662~coenzyme binding,
2R	54158848	54159651	promoter-TSS (AGAP004297-RA)	482	AGAP004296	H3K4me3	Infected	6.7825e-13	1.98e-10	0	AGAP004296-PA(AgaP_AGAP004296)		PF06645:Microsomal signal peptidase 12 kDa subunit (SPC12),	GO:0006465~signal peptide processing,GO:0006508~proteolysis,GO:0006518~peptide metabolic process,GO:0006605~protein targeting,GO:0006807~nitrogen compound metabolic process,GO:0006810~transport,GO:0006886~intracellular protein transport,GO:0008104~protein localization,GO:0008152~metabolic process,GO:0009987~cellular process,GO:0010467~gene expression,GO:0015031~protein transport,GO:0016485~protei…	GO:0005622~intracellular,GO:0005623~cell,GO:0005737~cytoplasm,GO:0005783~endoplasmic reticulum,GO:0005787~signal peptidase complex,GO:0005789~endoplasmic reticulum membrane,GO:0012505~endomembrane system,GO:0016020~membrane,GO:0016021~integral component of membrane,GO:0030176~integral component of endoplasmic reticulum membrane,GO:0031224~intrinsic component of membrane,GO:0031227~intrinsic compo…	GO:0003824~catalytic activity,GO:0008233~peptidase activity,GO:0016787~hydrolase activity,	aga03060:Protein export,
2R	54158039	54158796	TTS (AGAP004294-RA)	546	AGAP004295	H3K4me3	Infected	1.9077e-25	4.16e-22	0	AGAP004295-PA(AgaP_AGAP004295)		PF03942:DTW domain,
2R	54154707	54155050	exon (AGAP004294-RA, exon 2 of 2)	828	AGAP004294	H3K4me3	Infected	7.70992e-09	1.04e-06	6.95072e-05	AGAP004294-PA(AgaP_AGAP004294)		PF00240:Ubiquitin family,PF00627:UBA/TS-N domain,				aga04141:Protein processing in endoplasmic reticulum,
2R	54154072	54154480	intron (AGAP004294-RA, intron 1 of 1)	226	AGAP004294	H3K4me3	Infected	7.64029e-14	2.64e-11	0	AGAP004294-PA(AgaP_AGAP004294)		PF00240:Ubiquitin family,PF00627:UBA/TS-N domain,				aga04141:Protein processing in endoplasmic reticulum,
2R	54129326	54129646	TTS (AGAP013168-RA)	237	AGAP004291	H3K4me3	Infected	4.35151e-09	6.18e-07	0.000278029	AGAP004291-PA(AgaP_AGAP004291)		PF00481:Protein phosphatase 2C,			GO:0003824~catalytic activity,GO:0004721~phosphoprotein phosphatase activity,GO:0004722~protein serine/threonine phosphatase activity,GO:0005488~binding,GO:0016787~hydrolase activity,GO:0016788~hydrolase activity, acting on ester bonds,GO:0016791~phosphatase activity,GO:0042578~phosphoric ester hydrolase activity,GO:0043167~ion binding,GO:0043169~cation binding,GO:0046872~metal ion binding,
2R	54127655	54128520	exon (AGAP013168-RA, exon 1 of 1)	344	AGAP013168	H3K4me3	Infected	9.14998e-31	4.26e-27	0	AGAP013168-PA(MOC2B_ANOGA)		PF02391:MoaE protein,	GO:0006139~nucleobase-containing compound metabolic process,GO:0006163~purine nucleotide metabolic process,GO:0006725~cellular aromatic compound metabolic process,GO:0006732~coenzyme metabolic process,GO:0006753~nucleoside phosphate metabolic process,GO:0006777~Mo-molybdopterin cofactor biosynthetic process,GO:0006793~phosphorus metabolic process,GO:0006796~phosphate-containing compound metabolic…	GO:0005622~intracellular,GO:0005623~cell,GO:0005737~cytoplasm,GO:0005829~cytosol,GO:0019008~molybdopterin synthase complex,GO:0032991~macromolecular complex,GO:0043234~protein complex,GO:0044424~intracellular part,GO:0044444~cytoplasmic part,GO:0044464~cell part,	GO:0003824~catalytic activity,GO:0016740~transferase activity,GO:0016782~transferase activity, transferring sulfur-containing groups,GO:0016783~sulfurtransferase activity,GO:0030366~molybdopterin synthase activity,	aga00790:Folate biosynthesis,aga01100:Metabolic pathways,aga04122:Sulfur relay system,
2R	54031364	54031562	intron (AGAP012980-RA, intron 1 of 2)	5861	AGAP012980	H3K4me3	Infected	2.76802e-08	3.32e-06	0.000139014	AGAP012980-PA(AgaP_AGAP012980)
2R	53883222	53883779	exon (AGAP004284-RA, exon 1 of 1)	659	AGAP004284	H3K4me3	Infected	2.02988e-09	3.09e-07	6.95072e-05	AGAP004284-PA(AgaP_AGAP004284)		PF03133:Tubulin-tyrosine ligase family,	GO:0006464~cellular protein modification process,GO:0008152~metabolic process,GO:0009987~cellular process,GO:0019538~protein metabolic process,GO:0036211~protein modification process,GO:0043170~macromolecule metabolic process,GO:0043412~macromolecule modification,GO:0044237~cellular metabolic process,GO:0044238~primary metabolic process,GO:0044260~cellular macromolecule metabolic process,GO:00442…
2R	53874185	53874425	exon (AGAP004285-RA, exon 2 of 2)	1103	AGAP004285	H3K4me3	Infected	1.14046e-06	9.6e-05	0.000208522	AGAP004285-PA(AgaP_AGAP004285)		PF07776:Zinc-finger associated domain (zf-AD) ,		GO:0005622~intracellular,GO:0005623~cell,GO:0005634~nucleus,GO:0043226~organelle,GO:0043227~membrane-bounded organelle,GO:0043229~intracellular organelle,GO:0043231~intracellular membrane-bounded organelle,GO:0044424~intracellular part,GO:0044464~cell part,	GO:0003676~nucleic acid binding,GO:0005488~binding,GO:0008270~zinc ion binding,GO:0043167~ion binding,GO:0043169~cation binding,GO:0046872~metal ion binding,GO:0046914~transition metal ion binding,GO:0097159~organic cyclic compound binding,GO:1901363~heterocyclic compound binding,
2R	53873819	53874046	exon (AGAP004285-RA, exon 2 of 2)	730	AGAP004285	H3K4me3	Infected	1.948e-11	4.36e-09	0.000208522	AGAP004285-PA(AgaP_AGAP004285)		PF07776:Zinc-finger associated domain (zf-AD) ,		GO:0005622~intracellular,GO:0005623~cell,GO:0005634~nucleus,GO:0043226~organelle,GO:0043227~membrane-bounded organelle,GO:0043229~intracellular organelle,GO:0043231~intracellular membrane-bounded organelle,GO:0044424~intracellular part,GO:0044464~cell part,	GO:0003676~nucleic acid binding,GO:0005488~binding,GO:0008270~zinc ion binding,GO:0043167~ion binding,GO:0043169~cation binding,GO:0046872~metal ion binding,GO:0046914~transition metal ion binding,GO:0097159~organic cyclic compound binding,GO:1901363~heterocyclic compound binding,
2R	53873125	53873683	promoter-TSS (AGAP004283-RA)	202	AGAP004285	H3K4me3	Infected	4.1685e-13	1.26e-10	0.000208522	AGAP004285-PA(AgaP_AGAP004285)		PF07776:Zinc-finger associated domain (zf-AD) ,		GO:0005622~intracellular,GO:0005623~cell,GO:0005634~nucleus,GO:0043226~organelle,GO:0043227~membrane-bounded organelle,GO:0043229~intracellular organelle,GO:0043231~intracellular membrane-bounded organelle,GO:0044424~intracellular part,GO:0044464~cell part,	GO:0003676~nucleic acid binding,GO:0005488~binding,GO:0008270~zinc ion binding,GO:0043167~ion binding,GO:0043169~cation binding,GO:0046872~metal ion binding,GO:0046914~transition metal ion binding,GO:0097159~organic cyclic compound binding,GO:1901363~heterocyclic compound binding,
2R	53871734	53872006	exon (AGAP004283-RA, exon 4 of 5)	881	AGAP004283	H3K4me3	Infected	2.88323e-10	5.19e-08	0.000278029	AGAP004283-PB(AgaP_AGAP004283)		PF01217:Clathrin adaptor complex small chain,	GO:0006810~transport,GO:0006886~intracellular protein transport,GO:0008104~protein localization,GO:0015031~protein transport,GO:0016192~vesicle-mediated transport,GO:0033036~macromolecule localization,GO:0034613~cellular protein localization,GO:0045184~establishment of protein localization,GO:0046907~intracellular transport,GO:0051179~localization,GO:0051234~establishment of localization,GO:00516…	GO:0005622~intracellular,GO:0005623~cell,GO:0005737~cytoplasm,GO:0016020~membrane,GO:0030117~membrane coat,GO:0032991~macromolecular complex,GO:0043234~protein complex,GO:0044424~intracellular part,GO:0044425~membrane part,GO:0044444~cytoplasmic part,GO:0044464~cell part,GO:0048475~coated membrane,GO:0098796~membrane protein complex,	GO:0005215~transporter activity,GO:0008565~protein transporter activity,GO:0022892~substrate-specific transporter activity,	aga04142:Lysosome,
2R	53596161	53596459	Intergenic	-25311	AGAP004275	H3K4me3	Infected	4.7841e-06	0.000345215	0.435741	AGAP004275-PA(AgaP_AGAP004275)		PF00493:MCM2/3/5 family,PF12619:Mini-chromosome maintenance protein 2,PF14551:MCM N-terminal domain,	GO:0006139~nucleobase-containing compound metabolic process,GO:0006259~DNA metabolic process,GO:0006260~DNA replication,GO:0006261~DNA-dependent DNA replication,GO:0006270~DNA replication initiation,GO:0006725~cellular aromatic compound metabolic process,GO:0006807~nitrogen compound metabolic process,GO:0008152~metabolic process,GO:0009058~biosynthetic process,GO:0009059~macromolecule biosyntheti…	GO:0005622~intracellular,GO:0005623~cell,GO:0005634~nucleus,GO:0032991~macromolecular complex,GO:0042555~MCM complex,GO:0043226~organelle,GO:0043227~membrane-bounded organelle,GO:0043229~intracellular organelle,GO:0043231~intracellular membrane-bounded organelle,GO:0043234~protein complex,GO:0044424~intracellular part,GO:0044464~cell part,	GO:0000166~nucleotide binding,GO:0001882~nucleoside binding,GO:0001883~purine nucleoside binding,GO:0003676~nucleic acid binding,GO:0003677~DNA binding,GO:0003678~DNA helicase activity,GO:0003824~catalytic activity,GO:0004386~helicase activity,GO:0005488~binding,GO:0005524~ATP binding,GO:0016462~pyrophosphatase activity,GO:0016787~hydrolase activity,GO:0016817~hydrolase activity, acting on acid a…	aga03030:DNA replication,
2R	53595105	53595314	Intergenic	-24210	AGAP004275	H3K4me3	Infected	8.78011e-14	2.99e-11	0	AGAP004275-PA(AgaP_AGAP004275)		PF00493:MCM2/3/5 family,PF12619:Mini-chromosome maintenance protein 2,PF14551:MCM N-terminal domain,	GO:0006139~nucleobase-containing compound metabolic process,GO:0006259~DNA metabolic process,GO:0006260~DNA replication,GO:0006261~DNA-dependent DNA replication,GO:0006270~DNA replication initiation,GO:0006725~cellular aromatic compound metabolic process,GO:0006807~nitrogen compound metabolic process,GO:0008152~metabolic process,GO:0009058~biosynthetic process,GO:0009059~macromolecule biosyntheti…	GO:0005622~intracellular,GO:0005623~cell,GO:0005634~nucleus,GO:0032991~macromolecular complex,GO:0042555~MCM complex,GO:0043226~organelle,GO:0043227~membrane-bounded organelle,GO:0043229~intracellular organelle,GO:0043231~intracellular membrane-bounded organelle,GO:0043234~protein complex,GO:0044424~intracellular part,GO:0044464~cell part,	GO:0000166~nucleotide binding,GO:0001882~nucleoside binding,GO:0001883~purine nucleoside binding,GO:0003676~nucleic acid binding,GO:0003677~DNA binding,GO:0003678~DNA helicase activity,GO:0003824~catalytic activity,GO:0004386~helicase activity,GO:0005488~binding,GO:0005524~ATP binding,GO:0016462~pyrophosphatase activity,GO:0016787~hydrolase activity,GO:0016817~hydrolase activity, acting on acid a…	aga03030:DNA replication,
2R	53566809	53567133	promoter-TSS (AGAP004273-RC)	341	AGAP004274	H3K4me3	Infected	2.51478e-09	3.74e-07	0.000278029	AGAP004274-PA(AgaP_AGAP004274)					GO:0003676~nucleic acid binding,GO:0005488~binding,GO:0008270~zinc ion binding,GO:0043167~ion binding,GO:0043169~cation binding,GO:0046872~metal ion binding,GO:0046914~transition metal ion binding,GO:0097159~organic cyclic compound binding,GO:1901363~heterocyclic compound binding,
2R	53506400	53507481	exon (AGAP004269-RA, exon 2 of 4)	406	AGAP004269	H3K4me3	Infected	1.35058e-23	2.22e-20	0	AGAP004269-PA(AgaP_AGAP004269)		PF00096:Zinc finger, C2H2 type,PF07776:Zinc-finger associated domain (zf-AD) ,PF13912:C2H2-type zinc finger,		GO:0005622~intracellular,GO:0005623~cell,GO:0005634~nucleus,GO:0043226~organelle,GO:0043227~membrane-bounded organelle,GO:0043229~intracellular organelle,GO:0043231~intracellular membrane-bounded organelle,GO:0044424~intracellular part,GO:0044464~cell part,	GO:0003676~nucleic acid binding,GO:0005488~binding,GO:0008270~zinc ion binding,GO:0043167~ion binding,GO:0043169~cation binding,GO:0046872~metal ion binding,GO:0046914~transition metal ion binding,GO:0097159~organic cyclic compound binding,GO:1901363~heterocyclic compound binding,
2R	53497550	53497776	promoter-TSS (AGAP004266-RA)	172	AGAP004267	H3K4me3	Infected	2.82625e-12	7.32e-10	6.95072e-05	AGAP004267-PA(CAP10_ANOGA)		PF05686:Glycosyl transferase family 90,	GO:0005975~carbohydrate metabolic process,GO:0006464~cellular protein modification process,GO:0006486~protein glycosylation,GO:0006493~protein O-linked glycosylation,GO:0006629~lipid metabolic process,GO:0006643~membrane lipid metabolic process,GO:0006664~glycolipid metabolic process,GO:0007154~cell communication,GO:0007165~signal transduction,GO:0007166~cell surface receptor signaling pathway,GO…	GO:0005576~extracellular region,GO:0005622~intracellular,GO:0005623~cell,GO:0005737~cytoplasm,GO:0005783~endoplasmic reticulum,GO:0005788~endoplasmic reticulum lumen,GO:0012505~endomembrane system,GO:0031974~membrane-enclosed lumen,GO:0043226~organelle,GO:0043227~membrane-bounded organelle,GO:0043229~intracellular organelle,GO:0043231~intracellular membrane-bounded organelle,GO:0043233~organelle …	GO:0003824~catalytic activity,GO:0008194~UDP-glycosyltransferase activity,GO:0016740~transferase activity,GO:0016757~transferase activity, transferring glycosyl groups,GO:0016758~transferase activity, transferring hexosyl groups,GO:0016763~transferase activity, transferring pentosyl groups,GO:0035251~UDP-glucosyltransferase activity,GO:0035252~UDP-xylosyltransferase activity,GO:0042285~xylosyltra…	aga00514:Other types of O-glycan biosynthesis,
2R	53491281	53492412	exon (AGAP004265-RA, exon 2 of 4)	638	AGAP004265	H3K4me3	Infected	1.75437e-23	2.84e-20	0	AGAP004265-PA(AgaP_AGAP004265)			GO:0006139~nucleobase-containing compound metabolic process,GO:0006378~mRNA polyadenylation,GO:0006396~RNA processing,GO:0006397~mRNA processing,GO:0006725~cellular aromatic compound metabolic process,GO:0006807~nitrogen compound metabolic process,GO:0008152~metabolic process,GO:0009892~negative regulation of metabolic process,GO:0009987~cellular process,GO:0010467~gene expression,GO:0010468~regu…	GO:0005622~intracellular,GO:0005623~cell,GO:0005634~nucleus,GO:0005737~cytoplasm,GO:0043226~organelle,GO:0043227~membrane-bounded organelle,GO:0043229~intracellular organelle,GO:0043231~intracellular membrane-bounded organelle,GO:0044424~intracellular part,GO:0044464~cell part,	GO:0003676~nucleic acid binding,GO:0003723~RNA binding,GO:0003727~single-stranded RNA binding,GO:0005488~binding,GO:0008143~poly(A) binding,GO:0043167~ion binding,GO:0043169~cation binding,GO:0044822~poly(A) RNA binding,GO:0046872~metal ion binding,GO:0070717~poly-purine tract binding,GO:0097159~organic cyclic compound binding,GO:1901363~heterocyclic compound binding,
2R	53470747	53471250	promoter-TSS (AGAP012999-RA)	293	AGAP004264	H3K4me3	Infected	2.36173e-17	1.45e-14	0	AGAP004264-PA(AgaP_AGAP004264)
2R	53435659	53436586	exon (AGAP013387-RA, exon 1 of 1)	331	AGAP013387	H3K4me3	Infected	6.17334e-20	5.68e-17	0	AGAP013387-PA(AgaP_AGAP013387)
2R	53434540	53435165	TTS (AGAP013387-RA)	255	AGAP004259	H3K4me3	Infected	1.37038e-22	1.9e-19	0	AGAP004259-PA(AgaP_AGAP004259)		PF00096:Zinc finger, C2H2 type,PF07776:Zinc-finger associated domain (zf-AD) ,		GO:0005622~intracellular,GO:0005623~cell,GO:0005634~nucleus,GO:0043226~organelle,GO:0043227~membrane-bounded organelle,GO:0043229~intracellular organelle,GO:0043231~intracellular membrane-bounded organelle,GO:0044424~intracellular part,GO:0044464~cell part,	GO:0003676~nucleic acid binding,GO:0005488~binding,GO:0008270~zinc ion binding,GO:0043167~ion binding,GO:0043169~cation binding,GO:0046872~metal ion binding,GO:0046914~transition metal ion binding,GO:0097159~organic cyclic compound binding,GO:1901363~heterocyclic compound binding,
2R	53329677	53329945	promoter-TSS (AGAP004256-RA)	-514	AGAP004255	H3K4me3	Infected	9.43539e-12	2.26e-09	0.00201571	AGAP004255-PA(AgaP_AGAP004255)		PF10294:Putative methyltransferase,PF14904:Family of unknown function,
2R	53325154	53325694	exon (AGAP004254-RA, exon 1 of 3)	574	AGAP004254	H3K4me3	Infected	1.2795e-10	2.47e-08	0	AGAP004254-PA(AgaP_AGAP004254)		PF02969:TATA box binding protein associated factor (TAF),PF07571:Protein of unknown function (DUF1546),	GO:0006139~nucleobase-containing compound metabolic process,GO:0006351~transcription, DNA-templated,GO:0006352~DNA-templated transcription, initiation,GO:0006355~regulation of transcription, DNA-templated,GO:0006725~cellular aromatic compound metabolic process,GO:0006807~nitrogen compound metabolic process,GO:0008152~metabolic process,GO:0009058~biosynthetic process,GO:0009059~macromolecule biosy…	GO:0005622~intracellular,GO:0005623~cell,GO:0005634~nucleus,GO:0043226~organelle,GO:0043227~membrane-bounded organelle,GO:0043229~intracellular organelle,GO:0043231~intracellular membrane-bounded organelle,GO:0044424~intracellular part,GO:0044464~cell part,		aga03022:Basal transcription factors,
2R	53191786	53192027	Intergenic	-8564	AGAP013480	H3K4me3	Infected	5.58123e-05	0.00299454	0.014805	AGAP013480-PA(AgaP_AGAP013480)
2R	53187325	53187564	Intergenic	-13026	AGAP013480	H3K4me3	Infected	3.36992e-07	3.24e-05	0.000278029	AGAP013480-PA(AgaP_AGAP013480)
2R	53131561	53132362	intron (AGAP004245-RA, intron 1 of 1)	392	AGAP004245	H3K4me3	Infected	1.12388e-24	2.19e-21	0	AGAP004245-PA(AgaP_AGAP004245)
3R	53005418	53006806	exon (AGAP010305-RA, exon 1 of 1)	1143	AGAP010305	H3K4me3	Infected	5.63171e-22	7.21e-19	0	AGAP010305-PA(AgaP_AGAP010305)		PF00400:WD domain, G-beta repeat,PF04158:Sof1-like domain ,	GO:0000462~maturation of SSU-rRNA from tricistronic rRNA transcript (SSU-rRNA, 5.8S rRNA, LSU-rRNA),GO:0006139~nucleobase-containing compound metabolic process,GO:0006364~rRNA processing,GO:0006396~RNA processing,GO:0006725~cellular aromatic compound metabolic process,GO:0006807~nitrogen compound metabolic process,GO:0008152~metabolic process,GO:0009987~cellular process,GO:0010467~gene expression…	GO:0000151~ubiquitin ligase complex,GO:0005622~intracellular,GO:0005623~cell,GO:0005634~nucleus,GO:0005730~nucleolus,GO:0030529~intracellular ribonucleoprotein complex,GO:0030684~preribosome,GO:0031461~cullin-RING ubiquitin ligase complex,GO:0031974~membrane-enclosed lumen,GO:0031981~nuclear lumen,GO:0032040~small-subunit processome,GO:0032991~macromolecular complex,GO:0043226~organelle,GO:004322…
2R	52983364	52983564	exon (AGAP012952-RA, exon 1 of 4)	144	AGAP012952	H3K4me3	Infected	3.18875e-07	3.07e-05	0.00229374	AGAP012952-PA(AgaP_AGAP012952)		PF00567:Tudor domain,PF01753:MYND finger,	GO:0006139~nucleobase-containing compound metabolic process,GO:0006401~RNA catabolic process,GO:0006725~cellular aromatic compound metabolic process,GO:0006807~nitrogen compound metabolic process,GO:0008152~metabolic process,GO:0009056~catabolic process,GO:0009057~macromolecule catabolic process,GO:0009987~cellular process,GO:0016070~RNA metabolic process,GO:0019439~aromatic compound catabolic pr…	GO:0005622~intracellular,GO:0005623~cell,GO:0005634~nucleus,GO:0005737~cytoplasm,GO:0043226~organelle,GO:0043227~membrane-bounded organelle,GO:0043229~intracellular organelle,GO:0043231~intracellular membrane-bounded organelle,GO:0044424~intracellular part,GO:0044464~cell part,	GO:0003824~catalytic activity,GO:0004518~nuclease activity,GO:0005488~binding,GO:0016787~hydrolase activity,GO:0016788~hydrolase activity, acting on ester bonds,GO:0043167~ion binding,GO:0043169~cation binding,GO:0046872~metal ion binding,
2R	52976451	52977572	exon (AGAP004242-RA, exon 1 of 1)	435	AGAP004242	H3K4me3	Infected	1.0393e-17	6.8e-15	0	AGAP004242-PA(AgaP_AGAP004242)		PF09139:Mitochondrial matrix Mmp37,	GO:0006629~lipid metabolic process,GO:0006644~phospholipid metabolic process,GO:0006650~glycerophospholipid metabolic process,GO:0006655~phosphatidylglycerol biosynthetic process,GO:0006793~phosphorus metabolic process,GO:0006796~phosphate-containing compound metabolic process,GO:0008152~metabolic process,GO:0008610~lipid biosynthetic process,GO:0008654~phospholipid biosynthetic process,GO:000905…	GO:0005622~intracellular,GO:0005623~cell,GO:0005737~cytoplasm,GO:0005739~mitochondrion,GO:0005740~mitochondrial envelope,GO:0005743~mitochondrial inner membrane,GO:0016020~membrane,GO:0019866~organelle inner membrane,GO:0031090~organelle membrane,GO:0031966~mitochondrial membrane,GO:0031967~organelle envelope,GO:0031975~envelope,GO:0043226~organelle,GO:0043227~membrane-bounded organelle,GO:004322…	GO:0003824~catalytic activity,GO:0004605~phosphatidate cytidylyltransferase activity,GO:0016740~transferase activity,GO:0016772~transferase activity, transferring phosphorus-containing groups,GO:0016779~nucleotidyltransferase activity,GO:0070567~cytidylyltransferase activity,
2R	52973597	52974422	TTS (AGAP004241-RA)	424	AGAP004240	H3K4me3	Infected	2.46604e-28	8.15e-25	0	AGAP004240-PA(CCNC_ANOGA)		PF00134:Cyclin, N-terminal domain,	GO:0000079~regulation of cyclin-dependent protein serine/threonine kinase activity,GO:0001932~regulation of protein phosphorylation,GO:0001934~positive regulation of protein phosphorylation,GO:0006139~nucleobase-containing compound metabolic process,GO:0006351~transcription, DNA-templated,GO:0006355~regulation of transcription, DNA-templated,GO:0006357~regulation of transcription from RNA polymer…	GO:0000307~cyclin-dependent protein kinase holoenzyme complex,GO:0005622~intracellular,GO:0005623~cell,GO:0005634~nucleus,GO:0032991~macromolecular complex,GO:0043226~organelle,GO:0043227~membrane-bounded organelle,GO:0043229~intracellular organelle,GO:0043231~intracellular membrane-bounded organelle,GO:0043234~protein complex,GO:0044424~intracellular part,GO:0044464~cell part,GO:0061695~transfer…	GO:0016538~cyclin-dependent protein serine/threonine kinase regulator activity,GO:0019207~kinase regulator activity,GO:0019887~protein kinase regulator activity,GO:0030234~enzyme regulator activity,GO:0098772~molecular function regulator,
2R	52968194	52968584	intron (AGAP004238-RA, intron 1 of 1)	236	AGAP004238	H3K4me3	Infected	5.04348e-12	1.26e-09	6.95072e-05	AGAP004238-PA(AgaP_AGAP004238)		PF00118:TCP-1/cpn60 chaperonin family,	GO:0006457~protein folding,GO:0009987~cellular process,	GO:0005622~intracellular,GO:0005623~cell,GO:0005737~cytoplasm,GO:0044424~intracellular part,GO:0044464~cell part,	GO:0000166~nucleotide binding,GO:0001882~nucleoside binding,GO:0001883~purine nucleoside binding,GO:0005488~binding,GO:0005524~ATP binding,GO:0017076~purine nucleotide binding,GO:0030554~adenyl nucleotide binding,GO:0032549~ribonucleoside binding,GO:0032550~purine ribonucleoside binding,GO:0032553~ribonucleotide binding,GO:0032555~purine ribonucleotide binding,GO:0032559~adenyl ribonucleotide bin…
2R	52967589	52967992	exon (AGAP004238-RA, exon 2 of 2)	835	AGAP004238	H3K4me3	Infected	4.15403e-10	7.29e-08	6.95072e-05	AGAP004238-PA(AgaP_AGAP004238)		PF00118:TCP-1/cpn60 chaperonin family,	GO:0006457~protein folding,GO:0009987~cellular process,	GO:0005622~intracellular,GO:0005623~cell,GO:0005737~cytoplasm,GO:0044424~intracellular part,GO:0044464~cell part,	GO:0000166~nucleotide binding,GO:0001882~nucleoside binding,GO:0001883~purine nucleoside binding,GO:0005488~binding,GO:0005524~ATP binding,GO:0017076~purine nucleotide binding,GO:0030554~adenyl nucleotide binding,GO:0032549~ribonucleoside binding,GO:0032550~purine ribonucleoside binding,GO:0032553~ribonucleotide binding,GO:0032555~purine ribonucleotide binding,GO:0032559~adenyl ribonucleotide bin…
2R	52956562	52957287	promoter-TSS (AGAP004236-RA)	10	AGAP004236	H3K4me3	Infected	4.58005e-16	2.31e-13	0	AGAP004236-PA(AgaP_AGAP004236)		PF00753:Metallo-beta-lactamase superfamily,
2R	52954870	52955911	promoter-TSS (AGAP004235-RB)	-123	AGAP004235	H3K4me3	Infected	4.58005e-16	2.31e-13	0	AGAP004235-PA(AgaP_AGAP004235)		PF00736:EF-1 guanine nucleotide exchange domain,PF10587:Eukaryotic elongation factor 1 beta central acidic region,		GO:0005622~intracellular,GO:0005623~cell,GO:0005737~cytoplasm,GO:0005853~eukaryotic translation elongation factor 1 complex,GO:0032991~macromolecular complex,GO:0043234~protein complex,GO:0044424~intracellular part,GO:0044444~cytoplasmic part,GO:0044464~cell part,	GO:0003676~nucleic acid binding,GO:0003723~RNA binding,GO:0003746~translation elongation factor activity,GO:0005488~binding,GO:0008135~translation factor activity, RNA binding,GO:0097159~organic cyclic compound binding,GO:1901363~heterocyclic compound binding,
2R	52951902	52952676	TTS (AGAP004235-RA)	420	AGAP004233	H3K4me3	Infected	5.31667e-17	3.1e-14	0	AGAP004233-PA(AgaP_AGAP004233)		PF00382:Transcription factor TFIIB repeat,PF07741:Brf1-like TBP-binding domain,PF08271:TFIIB zinc-binding,	GO:0006139~nucleobase-containing compound metabolic process,GO:0006351~transcription, DNA-templated,GO:0006352~DNA-templated transcription, initiation,GO:0006355~regulation of transcription, DNA-templated,GO:0006383~transcription from RNA polymerase III promoter,GO:0006384~transcription initiation from RNA polymerase III promoter,GO:0006725~cellular aromatic compound metabolic process,GO:0006807~…	GO:0000126~transcription factor TFIIIB complex,GO:0005622~intracellular,GO:0005623~cell,GO:0005634~nucleus,GO:0005667~transcription factor complex,GO:0032991~macromolecular complex,GO:0043226~organelle,GO:0043227~membrane-bounded organelle,GO:0043229~intracellular organelle,GO:0043231~intracellular membrane-bounded organelle,GO:0043234~protein complex,GO:0044422~organelle part,GO:0044424~intracel…	GO:0005488~binding,GO:0008270~zinc ion binding,GO:0043167~ion binding,GO:0043169~cation binding,GO:0046872~metal ion binding,GO:0046914~transition metal ion binding,
3R	52936497	52936735	exon (AGAP010303-RA, exon 4 of 10)	1035	AGAP010303	H3K4me3	Infected	3.44993e-07	3.28e-05	0.00333635	AGAP010303-PA(AgaP_AGAP010303)		PF00899:ThiF family,	GO:0000422~mitophagy,GO:0006464~cellular protein modification process,GO:0006497~protein lipidation,GO:0006501~C-terminal protein lipidation,GO:0006914~autophagy,GO:0006950~response to stress,GO:0006995~cellular response to nitrogen starvation,GO:0006996~organelle organization,GO:0007005~mitochondrion organization,GO:0007154~cell communication,GO:0008152~metabolic process,GO:0009056~catabolic pro…	GO:0000407~pre-autophagosomal structure,GO:0005622~intracellular,GO:0005623~cell,GO:0005737~cytoplasm,GO:0005829~cytosol,GO:0044424~intracellular part,GO:0044444~cytoplasmic part,GO:0044464~cell part,	GO:0003824~catalytic activity,GO:0008641~small protein activating enzyme activity,GO:0016874~ligase activity,GO:0016877~ligase activity, forming carbon-sulfur bonds,GO:0019778~Atg12 activating enzyme activity,GO:0019779~Atg8 activating enzyme activity,	aga04140:Regulation of autophagy,
2R	52928911	52929394	Intergenic	-13116	AGAP013431	H3K4me3	Infected	5.54817e-10	9.4e-08	0	AGAP013431-PA(AgaP_AGAP013431)
3R	52656539	52656762	exon (AGAP010298-RA, exon 4 of 5)	980	AGAP010298	H3K4me3	Infected	3.92274e-08	4.57e-06	6.95072e-05	AGAP010298-PA(AgaP_AGAP010298)		PF01813:ATP synthase subunit D ,			GO:0003824~catalytic activity,GO:0005215~transporter activity,GO:0015399~primary active transmembrane transporter activity,GO:0015405~P-P-bond-hydrolysis-driven transmembrane transporter activity,GO:0016462~pyrophosphatase activity,GO:0016787~hydrolase activity,GO:0016817~hydrolase activity, acting on acid anhydrides,GO:0016818~hydrolase activity, acting on acid anhydrides, in phosphorus-containi…	aga00190:Oxidative phosphorylation,aga01100:Metabolic pathways,aga04145:Phagosome,
3R	52655851	52656462	intron (AGAP010298-RA, intron 2 of 4)	486	AGAP010298	H3K4me3	Infected	2.82625e-12	7.32e-10	6.95072e-05	AGAP010298-PA(AgaP_AGAP010298)		PF01813:ATP synthase subunit D ,			GO:0003824~catalytic activity,GO:0005215~transporter activity,GO:0015399~primary active transmembrane transporter activity,GO:0015405~P-P-bond-hydrolysis-driven transmembrane transporter activity,GO:0016462~pyrophosphatase activity,GO:0016787~hydrolase activity,GO:0016817~hydrolase activity, acting on acid anhydrides,GO:0016818~hydrolase activity, acting on acid anhydrides, in phosphorus-containi…	aga00190:Oxidative phosphorylation,aga01100:Metabolic pathways,aga04145:Phagosome,
2R	52458975	52459959	exon (AGAP004229-RA, exon 2 of 9)	450	AGAP004229	H3K4me3	Infected	4.56226e-19	3.66e-16	0	AGAP004229-PA(AgaP_AGAP004229)		PF00415:Regulator of chromosome condensation (RCC1) repeat,
2R	52389605	52389869	Intergenic	-56503	AGAP004228	H3K4me3	Infected	3.36992e-07	3.24e-05	0.000278029	AGAP004228-PA(AgaP_AGAP004228)		PF00320:GATA zinc finger,	GO:0007275~multicellular organism development,GO:0007507~heart development,GO:0009653~anatomical structure morphogenesis,GO:0009887~organ morphogenesis,GO:0009888~tissue development,GO:0009987~cellular process,GO:0030154~cell differentiation,GO:0032501~multicellular organismal process,GO:0032502~developmental process,GO:0035295~tube development,GO:0044699~single-organism process,GO:0044707~single…	GO:0005622~intracellular,GO:0005623~cell,GO:0005634~nucleus,GO:0005667~transcription factor complex,GO:0032991~macromolecular complex,GO:0043226~organelle,GO:0043227~membrane-bounded organelle,GO:0043229~intracellular organelle,GO:0043231~intracellular membrane-bounded organelle,GO:0043234~protein complex,GO:0044424~intracellular part,GO:0044464~cell part,	GO:0000975~regulatory region DNA binding,GO:0000976~transcription regulatory region sequence-specific DNA binding,GO:0000977~RNA polymerase II regulatory region sequence-specific DNA binding,GO:0000981~RNA polymerase II transcription factor activity, sequence-specific DNA binding,GO:0001012~RNA polymerase II regulatory region DNA binding,GO:0001067~regulatory region nucleic acid binding,GO:000107…
2R	52388474	52388926	Intergenic	-55466	AGAP004228	H3K4me3	Infected	4.41764e-06	0.000322849	0.00229374	AGAP004228-PA(AgaP_AGAP004228)		PF00320:GATA zinc finger,	GO:0007275~multicellular organism development,GO:0007507~heart development,GO:0009653~anatomical structure morphogenesis,GO:0009887~organ morphogenesis,GO:0009888~tissue development,GO:0009987~cellular process,GO:0030154~cell differentiation,GO:0032501~multicellular organismal process,GO:0032502~developmental process,GO:0035295~tube development,GO:0044699~single-organism process,GO:0044707~single…	GO:0005622~intracellular,GO:0005623~cell,GO:0005634~nucleus,GO:0005667~transcription factor complex,GO:0032991~macromolecular complex,GO:0043226~organelle,GO:0043227~membrane-bounded organelle,GO:0043229~intracellular organelle,GO:0043231~intracellular membrane-bounded organelle,GO:0043234~protein complex,GO:0044424~intracellular part,GO:0044464~cell part,	GO:0000975~regulatory region DNA binding,GO:0000976~transcription regulatory region sequence-specific DNA binding,GO:0000977~RNA polymerase II regulatory region sequence-specific DNA binding,GO:0000981~RNA polymerase II transcription factor activity, sequence-specific DNA binding,GO:0001012~RNA polymerase II regulatory region DNA binding,GO:0001067~regulatory region nucleic acid binding,GO:000107…
2R	52387541	52388028	Intergenic	-54550	AGAP004228	H3K4me3	Infected	1.87159e-09	2.88e-07	0.00229374	AGAP004228-PA(AgaP_AGAP004228)		PF00320:GATA zinc finger,	GO:0007275~multicellular organism development,GO:0007507~heart development,GO:0009653~anatomical structure morphogenesis,GO:0009887~organ morphogenesis,GO:0009888~tissue development,GO:0009987~cellular process,GO:0030154~cell differentiation,GO:0032501~multicellular organismal process,GO:0032502~developmental process,GO:0035295~tube development,GO:0044699~single-organism process,GO:0044707~single…	GO:0005622~intracellular,GO:0005623~cell,GO:0005634~nucleus,GO:0005667~transcription factor complex,GO:0032991~macromolecular complex,GO:0043226~organelle,GO:0043227~membrane-bounded organelle,GO:0043229~intracellular organelle,GO:0043231~intracellular membrane-bounded organelle,GO:0043234~protein complex,GO:0044424~intracellular part,GO:0044464~cell part,	GO:0000975~regulatory region DNA binding,GO:0000976~transcription regulatory region sequence-specific DNA binding,GO:0000977~RNA polymerase II regulatory region sequence-specific DNA binding,GO:0000981~RNA polymerase II transcription factor activity, sequence-specific DNA binding,GO:0001012~RNA polymerase II regulatory region DNA binding,GO:0001067~regulatory region nucleic acid binding,GO:000107…
2R	52359250	52360175	Intergenic	-26478	AGAP004228	H3K4me3	Infected	9.62343e-11	1.9e-08	0	AGAP004228-PA(AgaP_AGAP004228)		PF00320:GATA zinc finger,	GO:0007275~multicellular organism development,GO:0007507~heart development,GO:0009653~anatomical structure morphogenesis,GO:0009887~organ morphogenesis,GO:0009888~tissue development,GO:0009987~cellular process,GO:0030154~cell differentiation,GO:0032501~multicellular organismal process,GO:0032502~developmental process,GO:0035295~tube development,GO:0044699~single-organism process,GO:0044707~single…	GO:0005622~intracellular,GO:0005623~cell,GO:0005634~nucleus,GO:0005667~transcription factor complex,GO:0032991~macromolecular complex,GO:0043226~organelle,GO:0043227~membrane-bounded organelle,GO:0043229~intracellular organelle,GO:0043231~intracellular membrane-bounded organelle,GO:0043234~protein complex,GO:0044424~intracellular part,GO:0044464~cell part,	GO:0000975~regulatory region DNA binding,GO:0000976~transcription regulatory region sequence-specific DNA binding,GO:0000977~RNA polymerase II regulatory region sequence-specific DNA binding,GO:0000981~RNA polymerase II transcription factor activity, sequence-specific DNA binding,GO:0001012~RNA polymerase II regulatory region DNA binding,GO:0001067~regulatory region nucleic acid binding,GO:000107…
2R	52358102	52358809	Intergenic	-25221	AGAP004228	H3K4me3	Infected	1.97056e-20	1.98e-17	0	AGAP004228-PA(AgaP_AGAP004228)		PF00320:GATA zinc finger,	GO:0007275~multicellular organism development,GO:0007507~heart development,GO:0009653~anatomical structure morphogenesis,GO:0009887~organ morphogenesis,GO:0009888~tissue development,GO:0009987~cellular process,GO:0030154~cell differentiation,GO:0032501~multicellular organismal process,GO:0032502~developmental process,GO:0035295~tube development,GO:0044699~single-organism process,GO:0044707~single…	GO:0005622~intracellular,GO:0005623~cell,GO:0005634~nucleus,GO:0005667~transcription factor complex,GO:0032991~macromolecular complex,GO:0043226~organelle,GO:0043227~membrane-bounded organelle,GO:0043229~intracellular organelle,GO:0043231~intracellular membrane-bounded organelle,GO:0043234~protein complex,GO:0044424~intracellular part,GO:0044464~cell part,	GO:0000975~regulatory region DNA binding,GO:0000976~transcription regulatory region sequence-specific DNA binding,GO:0000977~RNA polymerase II regulatory region sequence-specific DNA binding,GO:0000981~RNA polymerase II transcription factor activity, sequence-specific DNA binding,GO:0001012~RNA polymerase II regulatory region DNA binding,GO:0001067~regulatory region nucleic acid binding,GO:000107…
2R	52355716	52357406	Intergenic	-23327	AGAP004228	H3K4me3	Infected	1.293e-22	1.82e-19	0	AGAP004228-PA(AgaP_AGAP004228)		PF00320:GATA zinc finger,	GO:0007275~multicellular organism development,GO:0007507~heart development,GO:0009653~anatomical structure morphogenesis,GO:0009887~organ morphogenesis,GO:0009888~tissue development,GO:0009987~cellular process,GO:0030154~cell differentiation,GO:0032501~multicellular organismal process,GO:0032502~developmental process,GO:0035295~tube development,GO:0044699~single-organism process,GO:0044707~single…	GO:0005622~intracellular,GO:0005623~cell,GO:0005634~nucleus,GO:0005667~transcription factor complex,GO:0032991~macromolecular complex,GO:0043226~organelle,GO:0043227~membrane-bounded organelle,GO:0043229~intracellular organelle,GO:0043231~intracellular membrane-bounded organelle,GO:0043234~protein complex,GO:0044424~intracellular part,GO:0044464~cell part,	GO:0000975~regulatory region DNA binding,GO:0000976~transcription regulatory region sequence-specific DNA binding,GO:0000977~RNA polymerase II regulatory region sequence-specific DNA binding,GO:0000981~RNA polymerase II transcription factor activity, sequence-specific DNA binding,GO:0001012~RNA polymerase II regulatory region DNA binding,GO:0001067~regulatory region nucleic acid binding,GO:000107…
2R	52354968	52355580	Intergenic	-22040	AGAP004228	H3K4me3	Infected	1.37035e-19	1.21e-16	0	AGAP004228-PA(AgaP_AGAP004228)		PF00320:GATA zinc finger,	GO:0007275~multicellular organism development,GO:0007507~heart development,GO:0009653~anatomical structure morphogenesis,GO:0009887~organ morphogenesis,GO:0009888~tissue development,GO:0009987~cellular process,GO:0030154~cell differentiation,GO:0032501~multicellular organismal process,GO:0032502~developmental process,GO:0035295~tube development,GO:0044699~single-organism process,GO:0044707~single…	GO:0005622~intracellular,GO:0005623~cell,GO:0005634~nucleus,GO:0005667~transcription factor complex,GO:0032991~macromolecular complex,GO:0043226~organelle,GO:0043227~membrane-bounded organelle,GO:0043229~intracellular organelle,GO:0043231~intracellular membrane-bounded organelle,GO:0043234~protein complex,GO:0044424~intracellular part,GO:0044464~cell part,	GO:0000975~regulatory region DNA binding,GO:0000976~transcription regulatory region sequence-specific DNA binding,GO:0000977~RNA polymerase II regulatory region sequence-specific DNA binding,GO:0000981~RNA polymerase II transcription factor activity, sequence-specific DNA binding,GO:0001012~RNA polymerase II regulatory region DNA binding,GO:0001067~regulatory region nucleic acid binding,GO:000107…
2R	52350839	52354880	Intergenic	-19625	AGAP004228	H3K4me3	Infected	9.8687e-27	2.56e-23	0	AGAP004228-PA(AgaP_AGAP004228)		PF00320:GATA zinc finger,	GO:0007275~multicellular organism development,GO:0007507~heart development,GO:0009653~anatomical structure morphogenesis,GO:0009887~organ morphogenesis,GO:0009888~tissue development,GO:0009987~cellular process,GO:0030154~cell differentiation,GO:0032501~multicellular organismal process,GO:0032502~developmental process,GO:0035295~tube development,GO:0044699~single-organism process,GO:0044707~single…	GO:0005622~intracellular,GO:0005623~cell,GO:0005634~nucleus,GO:0005667~transcription factor complex,GO:0032991~macromolecular complex,GO:0043226~organelle,GO:0043227~membrane-bounded organelle,GO:0043229~intracellular organelle,GO:0043231~intracellular membrane-bounded organelle,GO:0043234~protein complex,GO:0044424~intracellular part,GO:0044464~cell part,	GO:0000975~regulatory region DNA binding,GO:0000976~transcription regulatory region sequence-specific DNA binding,GO:0000977~RNA polymerase II regulatory region sequence-specific DNA binding,GO:0000981~RNA polymerase II transcription factor activity, sequence-specific DNA binding,GO:0001012~RNA polymerase II regulatory region DNA binding,GO:0001067~regulatory region nucleic acid binding,GO:000107…
2R	52349914	52350773	Intergenic	-17109	AGAP004228	H3K4me3	Infected	2.12246e-20	2.11e-17	0	AGAP004228-PA(AgaP_AGAP004228)		PF00320:GATA zinc finger,	GO:0007275~multicellular organism development,GO:0007507~heart development,GO:0009653~anatomical structure morphogenesis,GO:0009887~organ morphogenesis,GO:0009888~tissue development,GO:0009987~cellular process,GO:0030154~cell differentiation,GO:0032501~multicellular organismal process,GO:0032502~developmental process,GO:0035295~tube development,GO:0044699~single-organism process,GO:0044707~single…	GO:0005622~intracellular,GO:0005623~cell,GO:0005634~nucleus,GO:0005667~transcription factor complex,GO:0032991~macromolecular complex,GO:0043226~organelle,GO:0043227~membrane-bounded organelle,GO:0043229~intracellular organelle,GO:0043231~intracellular membrane-bounded organelle,GO:0043234~protein complex,GO:0044424~intracellular part,GO:0044464~cell part,	GO:0000975~regulatory region DNA binding,GO:0000976~transcription regulatory region sequence-specific DNA binding,GO:0000977~RNA polymerase II regulatory region sequence-specific DNA binding,GO:0000981~RNA polymerase II transcription factor activity, sequence-specific DNA binding,GO:0001012~RNA polymerase II regulatory region DNA binding,GO:0001067~regulatory region nucleic acid binding,GO:000107…
2R	52348164	52349664	Intergenic	-15680	AGAP004228	H3K4me3	Infected	4.65865e-12	1.18e-09	0	AGAP004228-PA(AgaP_AGAP004228)		PF00320:GATA zinc finger,	GO:0007275~multicellular organism development,GO:0007507~heart development,GO:0009653~anatomical structure morphogenesis,GO:0009887~organ morphogenesis,GO:0009888~tissue development,GO:0009987~cellular process,GO:0030154~cell differentiation,GO:0032501~multicellular organismal process,GO:0032502~developmental process,GO:0035295~tube development,GO:0044699~single-organism process,GO:0044707~single…	GO:0005622~intracellular,GO:0005623~cell,GO:0005634~nucleus,GO:0005667~transcription factor complex,GO:0032991~macromolecular complex,GO:0043226~organelle,GO:0043227~membrane-bounded organelle,GO:0043229~intracellular organelle,GO:0043231~intracellular membrane-bounded organelle,GO:0043234~protein complex,GO:0044424~intracellular part,GO:0044464~cell part,	GO:0000975~regulatory region DNA binding,GO:0000976~transcription regulatory region sequence-specific DNA binding,GO:0000977~RNA polymerase II regulatory region sequence-specific DNA binding,GO:0000981~RNA polymerase II transcription factor activity, sequence-specific DNA binding,GO:0001012~RNA polymerase II regulatory region DNA binding,GO:0001067~regulatory region nucleic acid binding,GO:000107…
2R	52346373	52347956	Intergenic	-13930	AGAP004228	H3K4me3	Infected	1.04518e-46	3.92e-42	0	AGAP004228-PA(AgaP_AGAP004228)		PF00320:GATA zinc finger,	GO:0007275~multicellular organism development,GO:0007507~heart development,GO:0009653~anatomical structure morphogenesis,GO:0009887~organ morphogenesis,GO:0009888~tissue development,GO:0009987~cellular process,GO:0030154~cell differentiation,GO:0032501~multicellular organismal process,GO:0032502~developmental process,GO:0035295~tube development,GO:0044699~single-organism process,GO:0044707~single…	GO:0005622~intracellular,GO:0005623~cell,GO:0005634~nucleus,GO:0005667~transcription factor complex,GO:0032991~macromolecular complex,GO:0043226~organelle,GO:0043227~membrane-bounded organelle,GO:0043229~intracellular organelle,GO:0043231~intracellular membrane-bounded organelle,GO:0043234~protein complex,GO:0044424~intracellular part,GO:0044464~cell part,	GO:0000975~regulatory region DNA binding,GO:0000976~transcription regulatory region sequence-specific DNA binding,GO:0000977~RNA polymerase II regulatory region sequence-specific DNA binding,GO:0000981~RNA polymerase II transcription factor activity, sequence-specific DNA binding,GO:0001012~RNA polymerase II regulatory region DNA binding,GO:0001067~regulatory region nucleic acid binding,GO:000107…
2R	52342162	52346152	Intergenic	-10923	AGAP004228	H3K4me3	Infected	1.17395e-42	2.68e-38	0	AGAP004228-PA(AgaP_AGAP004228)		PF00320:GATA zinc finger,	GO:0007275~multicellular organism development,GO:0007507~heart development,GO:0009653~anatomical structure morphogenesis,GO:0009887~organ morphogenesis,GO:0009888~tissue development,GO:0009987~cellular process,GO:0030154~cell differentiation,GO:0032501~multicellular organismal process,GO:0032502~developmental process,GO:0035295~tube development,GO:0044699~single-organism process,GO:0044707~single…	GO:0005622~intracellular,GO:0005623~cell,GO:0005634~nucleus,GO:0005667~transcription factor complex,GO:0032991~macromolecular complex,GO:0043226~organelle,GO:0043227~membrane-bounded organelle,GO:0043229~intracellular organelle,GO:0043231~intracellular membrane-bounded organelle,GO:0043234~protein complex,GO:0044424~intracellular part,GO:0044464~cell part,	GO:0000975~regulatory region DNA binding,GO:0000976~transcription regulatory region sequence-specific DNA binding,GO:0000977~RNA polymerase II regulatory region sequence-specific DNA binding,GO:0000981~RNA polymerase II transcription factor activity, sequence-specific DNA binding,GO:0001012~RNA polymerase II regulatory region DNA binding,GO:0001067~regulatory region nucleic acid binding,GO:000107…
2R	52341723	52342085	Intergenic	-8670	AGAP004228	H3K4me3	Infected	3.11372e-24	5.54e-21	0	AGAP004228-PA(AgaP_AGAP004228)		PF00320:GATA zinc finger,	GO:0007275~multicellular organism development,GO:0007507~heart development,GO:0009653~anatomical structure morphogenesis,GO:0009887~organ morphogenesis,GO:0009888~tissue development,GO:0009987~cellular process,GO:0030154~cell differentiation,GO:0032501~multicellular organismal process,GO:0032502~developmental process,GO:0035295~tube development,GO:0044699~single-organism process,GO:0044707~single…	GO:0005622~intracellular,GO:0005623~cell,GO:0005634~nucleus,GO:0005667~transcription factor complex,GO:0032991~macromolecular complex,GO:0043226~organelle,GO:0043227~membrane-bounded organelle,GO:0043229~intracellular organelle,GO:0043231~intracellular membrane-bounded organelle,GO:0043234~protein complex,GO:0044424~intracellular part,GO:0044464~cell part,	GO:0000975~regulatory region DNA binding,GO:0000976~transcription regulatory region sequence-specific DNA binding,GO:0000977~RNA polymerase II regulatory region sequence-specific DNA binding,GO:0000981~RNA polymerase II transcription factor activity, sequence-specific DNA binding,GO:0001012~RNA polymerase II regulatory region DNA binding,GO:0001067~regulatory region nucleic acid binding,GO:000107…
2R	52340347	52341603	Intergenic	-7741	AGAP004228	H3K4me3	Infected	1.96291e-11	4.39e-09	0	AGAP004228-PA(AgaP_AGAP004228)		PF00320:GATA zinc finger,	GO:0007275~multicellular organism development,GO:0007507~heart development,GO:0009653~anatomical structure morphogenesis,GO:0009887~organ morphogenesis,GO:0009888~tissue development,GO:0009987~cellular process,GO:0030154~cell differentiation,GO:0032501~multicellular organismal process,GO:0032502~developmental process,GO:0035295~tube development,GO:0044699~single-organism process,GO:0044707~single…	GO:0005622~intracellular,GO:0005623~cell,GO:0005634~nucleus,GO:0005667~transcription factor complex,GO:0032991~macromolecular complex,GO:0043226~organelle,GO:0043227~membrane-bounded organelle,GO:0043229~intracellular organelle,GO:0043231~intracellular membrane-bounded organelle,GO:0043234~protein complex,GO:0044424~intracellular part,GO:0044464~cell part,	GO:0000975~regulatory region DNA binding,GO:0000976~transcription regulatory region sequence-specific DNA binding,GO:0000977~RNA polymerase II regulatory region sequence-specific DNA binding,GO:0000981~RNA polymerase II transcription factor activity, sequence-specific DNA binding,GO:0001012~RNA polymerase II regulatory region DNA binding,GO:0001067~regulatory region nucleic acid binding,GO:000107…
2R	52336735	52340183	Intergenic	-5225	AGAP004228	H3K4me3	Infected	5.95923e-16	2.94e-13	0	AGAP004228-PA(AgaP_AGAP004228)		PF00320:GATA zinc finger,	GO:0007275~multicellular organism development,GO:0007507~heart development,GO:0009653~anatomical structure morphogenesis,GO:0009887~organ morphogenesis,GO:0009888~tissue development,GO:0009987~cellular process,GO:0030154~cell differentiation,GO:0032501~multicellular organismal process,GO:0032502~developmental process,GO:0035295~tube development,GO:0044699~single-organism process,GO:0044707~single…	GO:0005622~intracellular,GO:0005623~cell,GO:0005634~nucleus,GO:0005667~transcription factor complex,GO:0032991~macromolecular complex,GO:0043226~organelle,GO:0043227~membrane-bounded organelle,GO:0043229~intracellular organelle,GO:0043231~intracellular membrane-bounded organelle,GO:0043234~protein complex,GO:0044424~intracellular part,GO:0044464~cell part,	GO:0000975~regulatory region DNA binding,GO:0000976~transcription regulatory region sequence-specific DNA binding,GO:0000977~RNA polymerase II regulatory region sequence-specific DNA binding,GO:0000981~RNA polymerase II transcription factor activity, sequence-specific DNA binding,GO:0001012~RNA polymerase II regulatory region DNA binding,GO:0001067~regulatory region nucleic acid binding,GO:000107…
2R	52335467	52335971	Intergenic	-2485	AGAP004228	H3K4me3	Infected	6.06485e-11	1.24e-08	0	AGAP004228-PA(AgaP_AGAP004228)		PF00320:GATA zinc finger,	GO:0007275~multicellular organism development,GO:0007507~heart development,GO:0009653~anatomical structure morphogenesis,GO:0009887~organ morphogenesis,GO:0009888~tissue development,GO:0009987~cellular process,GO:0030154~cell differentiation,GO:0032501~multicellular organismal process,GO:0032502~developmental process,GO:0035295~tube development,GO:0044699~single-organism process,GO:0044707~single…	GO:0005622~intracellular,GO:0005623~cell,GO:0005634~nucleus,GO:0005667~transcription factor complex,GO:0032991~macromolecular complex,GO:0043226~organelle,GO:0043227~membrane-bounded organelle,GO:0043229~intracellular organelle,GO:0043231~intracellular membrane-bounded organelle,GO:0043234~protein complex,GO:0044424~intracellular part,GO:0044464~cell part,	GO:0000975~regulatory region DNA binding,GO:0000976~transcription regulatory region sequence-specific DNA binding,GO:0000977~RNA polymerase II regulatory region sequence-specific DNA binding,GO:0000981~RNA polymerase II transcription factor activity, sequence-specific DNA binding,GO:0001012~RNA polymerase II regulatory region DNA binding,GO:0001067~regulatory region nucleic acid binding,GO:000107…
2R	52334392	52334913	Intergenic	-1418	AGAP004228	H3K4me3	Infected	3.71732e-20	3.55e-17	0	AGAP004228-PA(AgaP_AGAP004228)		PF00320:GATA zinc finger,	GO:0007275~multicellular organism development,GO:0007507~heart development,GO:0009653~anatomical structure morphogenesis,GO:0009887~organ morphogenesis,GO:0009888~tissue development,GO:0009987~cellular process,GO:0030154~cell differentiation,GO:0032501~multicellular organismal process,GO:0032502~developmental process,GO:0035295~tube development,GO:0044699~single-organism process,GO:0044707~single…	GO:0005622~intracellular,GO:0005623~cell,GO:0005634~nucleus,GO:0005667~transcription factor complex,GO:0032991~macromolecular complex,GO:0043226~organelle,GO:0043227~membrane-bounded organelle,GO:0043229~intracellular organelle,GO:0043231~intracellular membrane-bounded organelle,GO:0043234~protein complex,GO:0044424~intracellular part,GO:0044464~cell part,	GO:0000975~regulatory region DNA binding,GO:0000976~transcription regulatory region sequence-specific DNA binding,GO:0000977~RNA polymerase II regulatory region sequence-specific DNA binding,GO:0000981~RNA polymerase II transcription factor activity, sequence-specific DNA binding,GO:0001012~RNA polymerase II regulatory region DNA binding,GO:0001067~regulatory region nucleic acid binding,GO:000107…
2R	52333084	52333954	promoter-TSS (AGAP004228-RA)	-285	AGAP004228	H3K4me3	Infected	7.90387e-08	8.75e-06	0	AGAP004228-PA(AgaP_AGAP004228)		PF00320:GATA zinc finger,	GO:0007275~multicellular organism development,GO:0007507~heart development,GO:0009653~anatomical structure morphogenesis,GO:0009887~organ morphogenesis,GO:0009888~tissue development,GO:0009987~cellular process,GO:0030154~cell differentiation,GO:0032501~multicellular organismal process,GO:0032502~developmental process,GO:0035295~tube development,GO:0044699~single-organism process,GO:0044707~single…	GO:0005622~intracellular,GO:0005623~cell,GO:0005634~nucleus,GO:0005667~transcription factor complex,GO:0032991~macromolecular complex,GO:0043226~organelle,GO:0043227~membrane-bounded organelle,GO:0043229~intracellular organelle,GO:0043231~intracellular membrane-bounded organelle,GO:0043234~protein complex,GO:0044424~intracellular part,GO:0044464~cell part,	GO:0000975~regulatory region DNA binding,GO:0000976~transcription regulatory region sequence-specific DNA binding,GO:0000977~RNA polymerase II regulatory region sequence-specific DNA binding,GO:0000981~RNA polymerase II transcription factor activity, sequence-specific DNA binding,GO:0001012~RNA polymerase II regulatory region DNA binding,GO:0001067~regulatory region nucleic acid binding,GO:000107…
2R	52332312	52332510	intron (AGAP004228-RA, intron 1 of 4)	823	AGAP004228	H3K4me3	Infected	3.36992e-07	3.24e-05	0	AGAP004228-PA(AgaP_AGAP004228)		PF00320:GATA zinc finger,	GO:0007275~multicellular organism development,GO:0007507~heart development,GO:0009653~anatomical structure morphogenesis,GO:0009887~organ morphogenesis,GO:0009888~tissue development,GO:0009987~cellular process,GO:0030154~cell differentiation,GO:0032501~multicellular organismal process,GO:0032502~developmental process,GO:0035295~tube development,GO:0044699~single-organism process,GO:0044707~single…	GO:0005622~intracellular,GO:0005623~cell,GO:0005634~nucleus,GO:0005667~transcription factor complex,GO:0032991~macromolecular complex,GO:0043226~organelle,GO:0043227~membrane-bounded organelle,GO:0043229~intracellular organelle,GO:0043231~intracellular membrane-bounded organelle,GO:0043234~protein complex,GO:0044424~intracellular part,GO:0044464~cell part,	GO:0000975~regulatory region DNA binding,GO:0000976~transcription regulatory region sequence-specific DNA binding,GO:0000977~RNA polymerase II regulatory region sequence-specific DNA binding,GO:0000981~RNA polymerase II transcription factor activity, sequence-specific DNA binding,GO:0001012~RNA polymerase II regulatory region DNA binding,GO:0001067~regulatory region nucleic acid binding,GO:000107…
2R	52331736	52332155	intron (AGAP004228-RA, intron 1 of 4)	1289	AGAP004228	H3K4me3	Infected	1.48984e-10	2.83e-08	0	AGAP004228-PA(AgaP_AGAP004228)		PF00320:GATA zinc finger,	GO:0007275~multicellular organism development,GO:0007507~heart development,GO:0009653~anatomical structure morphogenesis,GO:0009887~organ morphogenesis,GO:0009888~tissue development,GO:0009987~cellular process,GO:0030154~cell differentiation,GO:0032501~multicellular organismal process,GO:0032502~developmental process,GO:0035295~tube development,GO:0044699~single-organism process,GO:0044707~single…	GO:0005622~intracellular,GO:0005623~cell,GO:0005634~nucleus,GO:0005667~transcription factor complex,GO:0032991~macromolecular complex,GO:0043226~organelle,GO:0043227~membrane-bounded organelle,GO:0043229~intracellular organelle,GO:0043231~intracellular membrane-bounded organelle,GO:0043234~protein complex,GO:0044424~intracellular part,GO:0044464~cell part,	GO:0000975~regulatory region DNA binding,GO:0000976~transcription regulatory region sequence-specific DNA binding,GO:0000977~RNA polymerase II regulatory region sequence-specific DNA binding,GO:0000981~RNA polymerase II transcription factor activity, sequence-specific DNA binding,GO:0001012~RNA polymerase II regulatory region DNA binding,GO:0001067~regulatory region nucleic acid binding,GO:000107…
2R	52330070	52330650	intron (AGAP004228-RA, intron 1 of 4)	2874	AGAP004228	H3K4me3	Infected	2.03446e-09	3.09e-07	0	AGAP004228-PA(AgaP_AGAP004228)		PF00320:GATA zinc finger,	GO:0007275~multicellular organism development,GO:0007507~heart development,GO:0009653~anatomical structure morphogenesis,GO:0009887~organ morphogenesis,GO:0009888~tissue development,GO:0009987~cellular process,GO:0030154~cell differentiation,GO:0032501~multicellular organismal process,GO:0032502~developmental process,GO:0035295~tube development,GO:0044699~single-organism process,GO:0044707~single…	GO:0005622~intracellular,GO:0005623~cell,GO:0005634~nucleus,GO:0005667~transcription factor complex,GO:0032991~macromolecular complex,GO:0043226~organelle,GO:0043227~membrane-bounded organelle,GO:0043229~intracellular organelle,GO:0043231~intracellular membrane-bounded organelle,GO:0043234~protein complex,GO:0044424~intracellular part,GO:0044464~cell part,	GO:0000975~regulatory region DNA binding,GO:0000976~transcription regulatory region sequence-specific DNA binding,GO:0000977~RNA polymerase II regulatory region sequence-specific DNA binding,GO:0000981~RNA polymerase II transcription factor activity, sequence-specific DNA binding,GO:0001012~RNA polymerase II regulatory region DNA binding,GO:0001067~regulatory region nucleic acid binding,GO:000107…
2R	52329662	52329918	intron (AGAP004228-RA, intron 1 of 4)	3444	AGAP004228	H3K4me3	Infected	1.43262e-06	0.00011542	0	AGAP004228-PA(AgaP_AGAP004228)		PF00320:GATA zinc finger,	GO:0007275~multicellular organism development,GO:0007507~heart development,GO:0009653~anatomical structure morphogenesis,GO:0009887~organ morphogenesis,GO:0009888~tissue development,GO:0009987~cellular process,GO:0030154~cell differentiation,GO:0032501~multicellular organismal process,GO:0032502~developmental process,GO:0035295~tube development,GO:0044699~single-organism process,GO:0044707~single…	GO:0005622~intracellular,GO:0005623~cell,GO:0005634~nucleus,GO:0005667~transcription factor complex,GO:0032991~macromolecular complex,GO:0043226~organelle,GO:0043227~membrane-bounded organelle,GO:0043229~intracellular organelle,GO:0043231~intracellular membrane-bounded organelle,GO:0043234~protein complex,GO:0044424~intracellular part,GO:0044464~cell part,	GO:0000975~regulatory region DNA binding,GO:0000976~transcription regulatory region sequence-specific DNA binding,GO:0000977~RNA polymerase II regulatory region sequence-specific DNA binding,GO:0000981~RNA polymerase II transcription factor activity, sequence-specific DNA binding,GO:0001012~RNA polymerase II regulatory region DNA binding,GO:0001067~regulatory region nucleic acid binding,GO:000107…
2R	52328651	52328921	intron (AGAP004228-RA, intron 1 of 4)	4448	AGAP004228	H3K4me3	Infected	3.78443e-07	3.56e-05	0	AGAP004228-PA(AgaP_AGAP004228)		PF00320:GATA zinc finger,	GO:0007275~multicellular organism development,GO:0007507~heart development,GO:0009653~anatomical structure morphogenesis,GO:0009887~organ morphogenesis,GO:0009888~tissue development,GO:0009987~cellular process,GO:0030154~cell differentiation,GO:0032501~multicellular organismal process,GO:0032502~developmental process,GO:0035295~tube development,GO:0044699~single-organism process,GO:0044707~single…	GO:0005622~intracellular,GO:0005623~cell,GO:0005634~nucleus,GO:0005667~transcription factor complex,GO:0032991~macromolecular complex,GO:0043226~organelle,GO:0043227~membrane-bounded organelle,GO:0043229~intracellular organelle,GO:0043231~intracellular membrane-bounded organelle,GO:0043234~protein complex,GO:0044424~intracellular part,GO:0044464~cell part,	GO:0000975~regulatory region DNA binding,GO:0000976~transcription regulatory region sequence-specific DNA binding,GO:0000977~RNA polymerase II regulatory region sequence-specific DNA binding,GO:0000981~RNA polymerase II transcription factor activity, sequence-specific DNA binding,GO:0001012~RNA polymerase II regulatory region DNA binding,GO:0001067~regulatory region nucleic acid binding,GO:000107…
2R	52327799	52328246	intron (AGAP004228-RA, intron 1 of 4)	5212	AGAP004228	H3K4me3	Infected	7.90387e-08	8.75e-06	0.000278029	AGAP004228-PA(AgaP_AGAP004228)		PF00320:GATA zinc finger,	GO:0007275~multicellular organism development,GO:0007507~heart development,GO:0009653~anatomical structure morphogenesis,GO:0009887~organ morphogenesis,GO:0009888~tissue development,GO:0009987~cellular process,GO:0030154~cell differentiation,GO:0032501~multicellular organismal process,GO:0032502~developmental process,GO:0035295~tube development,GO:0044699~single-organism process,GO:0044707~single…	GO:0005622~intracellular,GO:0005623~cell,GO:0005634~nucleus,GO:0005667~transcription factor complex,GO:0032991~macromolecular complex,GO:0043226~organelle,GO:0043227~membrane-bounded organelle,GO:0043229~intracellular organelle,GO:0043231~intracellular membrane-bounded organelle,GO:0043234~protein complex,GO:0044424~intracellular part,GO:0044464~cell part,	GO:0000975~regulatory region DNA binding,GO:0000976~transcription regulatory region sequence-specific DNA binding,GO:0000977~RNA polymerase II regulatory region sequence-specific DNA binding,GO:0000981~RNA polymerase II transcription factor activity, sequence-specific DNA binding,GO:0001012~RNA polymerase II regulatory region DNA binding,GO:0001067~regulatory region nucleic acid binding,GO:000107…
2R	52327493	52327739	intron (AGAP004228-RA, intron 1 of 4)	5618	AGAP004228	H3K4me3	Infected	1.11112e-05	0.000722437	0.000278029	AGAP004228-PA(AgaP_AGAP004228)		PF00320:GATA zinc finger,	GO:0007275~multicellular organism development,GO:0007507~heart development,GO:0009653~anatomical structure morphogenesis,GO:0009887~organ morphogenesis,GO:0009888~tissue development,GO:0009987~cellular process,GO:0030154~cell differentiation,GO:0032501~multicellular organismal process,GO:0032502~developmental process,GO:0035295~tube development,GO:0044699~single-organism process,GO:0044707~single…	GO:0005622~intracellular,GO:0005623~cell,GO:0005634~nucleus,GO:0005667~transcription factor complex,GO:0032991~macromolecular complex,GO:0043226~organelle,GO:0043227~membrane-bounded organelle,GO:0043229~intracellular organelle,GO:0043231~intracellular membrane-bounded organelle,GO:0043234~protein complex,GO:0044424~intracellular part,GO:0044464~cell part,	GO:0000975~regulatory region DNA binding,GO:0000976~transcription regulatory region sequence-specific DNA binding,GO:0000977~RNA polymerase II regulatory region sequence-specific DNA binding,GO:0000981~RNA polymerase II transcription factor activity, sequence-specific DNA binding,GO:0001012~RNA polymerase II regulatory region DNA binding,GO:0001067~regulatory region nucleic acid binding,GO:000107…
2R	52325669	52325928	intron (AGAP004228-RA, intron 1 of 4)	7436	AGAP004228	H3K4me3	Infected	1.14046e-06	9.6e-05	0.000278029	AGAP004228-PA(AgaP_AGAP004228)		PF00320:GATA zinc finger,	GO:0007275~multicellular organism development,GO:0007507~heart development,GO:0009653~anatomical structure morphogenesis,GO:0009887~organ morphogenesis,GO:0009888~tissue development,GO:0009987~cellular process,GO:0030154~cell differentiation,GO:0032501~multicellular organismal process,GO:0032502~developmental process,GO:0035295~tube development,GO:0044699~single-organism process,GO:0044707~single…	GO:0005622~intracellular,GO:0005623~cell,GO:0005634~nucleus,GO:0005667~transcription factor complex,GO:0032991~macromolecular complex,GO:0043226~organelle,GO:0043227~membrane-bounded organelle,GO:0043229~intracellular organelle,GO:0043231~intracellular membrane-bounded organelle,GO:0043234~protein complex,GO:0044424~intracellular part,GO:0044464~cell part,	GO:0000975~regulatory region DNA binding,GO:0000976~transcription regulatory region sequence-specific DNA binding,GO:0000977~RNA polymerase II regulatory region sequence-specific DNA binding,GO:0000981~RNA polymerase II transcription factor activity, sequence-specific DNA binding,GO:0001012~RNA polymerase II regulatory region DNA binding,GO:0001067~regulatory region nucleic acid binding,GO:000107…
2R	52321781	52322040	intron (AGAP004228-RA, intron 1 of 4)	11324	AGAP004228	H3K4me3	Infected	1.54939e-10	2.92e-08	0.000139014	AGAP004228-PA(AgaP_AGAP004228)		PF00320:GATA zinc finger,	GO:0007275~multicellular organism development,GO:0007507~heart development,GO:0009653~anatomical structure morphogenesis,GO:0009887~organ morphogenesis,GO:0009888~tissue development,GO:0009987~cellular process,GO:0030154~cell differentiation,GO:0032501~multicellular organismal process,GO:0032502~developmental process,GO:0035295~tube development,GO:0044699~single-organism process,GO:0044707~single…	GO:0005622~intracellular,GO:0005623~cell,GO:0005634~nucleus,GO:0005667~transcription factor complex,GO:0032991~macromolecular complex,GO:0043226~organelle,GO:0043227~membrane-bounded organelle,GO:0043229~intracellular organelle,GO:0043231~intracellular membrane-bounded organelle,GO:0043234~protein complex,GO:0044424~intracellular part,GO:0044464~cell part,	GO:0000975~regulatory region DNA binding,GO:0000976~transcription regulatory region sequence-specific DNA binding,GO:0000977~RNA polymerase II regulatory region sequence-specific DNA binding,GO:0000981~RNA polymerase II transcription factor activity, sequence-specific DNA binding,GO:0001012~RNA polymerase II regulatory region DNA binding,GO:0001067~regulatory region nucleic acid binding,GO:000107…
2R	52321117	52321551	intron (AGAP004228-RA, intron 1 of 4)	11900	AGAP004228	H3K4me3	Infected	4.08573e-07	3.77e-05	0.000139014	AGAP004228-PA(AgaP_AGAP004228)		PF00320:GATA zinc finger,	GO:0007275~multicellular organism development,GO:0007507~heart development,GO:0009653~anatomical structure morphogenesis,GO:0009887~organ morphogenesis,GO:0009888~tissue development,GO:0009987~cellular process,GO:0030154~cell differentiation,GO:0032501~multicellular organismal process,GO:0032502~developmental process,GO:0035295~tube development,GO:0044699~single-organism process,GO:0044707~single…	GO:0005622~intracellular,GO:0005623~cell,GO:0005634~nucleus,GO:0005667~transcription factor complex,GO:0032991~macromolecular complex,GO:0043226~organelle,GO:0043227~membrane-bounded organelle,GO:0043229~intracellular organelle,GO:0043231~intracellular membrane-bounded organelle,GO:0043234~protein complex,GO:0044424~intracellular part,GO:0044464~cell part,	GO:0000975~regulatory region DNA binding,GO:0000976~transcription regulatory region sequence-specific DNA binding,GO:0000977~RNA polymerase II regulatory region sequence-specific DNA binding,GO:0000981~RNA polymerase II transcription factor activity, sequence-specific DNA binding,GO:0001012~RNA polymerase II regulatory region DNA binding,GO:0001067~regulatory region nucleic acid binding,GO:000107…
2R	52320737	52321059	intron (AGAP004228-RA, intron 1 of 4)	12336	AGAP004228	H3K4me3	Infected	1.49204e-08	1.92e-06	0.000139014	AGAP004228-PA(AgaP_AGAP004228)		PF00320:GATA zinc finger,	GO:0007275~multicellular organism development,GO:0007507~heart development,GO:0009653~anatomical structure morphogenesis,GO:0009887~organ morphogenesis,GO:0009888~tissue development,GO:0009987~cellular process,GO:0030154~cell differentiation,GO:0032501~multicellular organismal process,GO:0032502~developmental process,GO:0035295~tube development,GO:0044699~single-organism process,GO:0044707~single…	GO:0005622~intracellular,GO:0005623~cell,GO:0005634~nucleus,GO:0005667~transcription factor complex,GO:0032991~macromolecular complex,GO:0043226~organelle,GO:0043227~membrane-bounded organelle,GO:0043229~intracellular organelle,GO:0043231~intracellular membrane-bounded organelle,GO:0043234~protein complex,GO:0044424~intracellular part,GO:0044464~cell part,	GO:0000975~regulatory region DNA binding,GO:0000976~transcription regulatory region sequence-specific DNA binding,GO:0000977~RNA polymerase II regulatory region sequence-specific DNA binding,GO:0000981~RNA polymerase II transcription factor activity, sequence-specific DNA binding,GO:0001012~RNA polymerase II regulatory region DNA binding,GO:0001067~regulatory region nucleic acid binding,GO:000107…
2R	52318666	52318883	intron (AGAP004228-RA, intron 1 of 4)	14460	AGAP004228	H3K4me3	Infected	9.28881e-07	8.02e-05	0.00111212	AGAP004228-PA(AgaP_AGAP004228)		PF00320:GATA zinc finger,	GO:0007275~multicellular organism development,GO:0007507~heart development,GO:0009653~anatomical structure morphogenesis,GO:0009887~organ morphogenesis,GO:0009888~tissue development,GO:0009987~cellular process,GO:0030154~cell differentiation,GO:0032501~multicellular organismal process,GO:0032502~developmental process,GO:0035295~tube development,GO:0044699~single-organism process,GO:0044707~single…	GO:0005622~intracellular,GO:0005623~cell,GO:0005634~nucleus,GO:0005667~transcription factor complex,GO:0032991~macromolecular complex,GO:0043226~organelle,GO:0043227~membrane-bounded organelle,GO:0043229~intracellular organelle,GO:0043231~intracellular membrane-bounded organelle,GO:0043234~protein complex,GO:0044424~intracellular part,GO:0044464~cell part,	GO:0000975~regulatory region DNA binding,GO:0000976~transcription regulatory region sequence-specific DNA binding,GO:0000977~RNA polymerase II regulatory region sequence-specific DNA binding,GO:0000981~RNA polymerase II transcription factor activity, sequence-specific DNA binding,GO:0001012~RNA polymerase II regulatory region DNA binding,GO:0001067~regulatory region nucleic acid binding,GO:000107…
2R	52312630	52313040	intron (AGAP004228-RA, intron 1 of 4)	20399	AGAP004228	H3K4me3	Infected	1.54939e-10	2.92e-08	0.000139014	AGAP004228-PA(AgaP_AGAP004228)		PF00320:GATA zinc finger,	GO:0007275~multicellular organism development,GO:0007507~heart development,GO:0009653~anatomical structure morphogenesis,GO:0009887~organ morphogenesis,GO:0009888~tissue development,GO:0009987~cellular process,GO:0030154~cell differentiation,GO:0032501~multicellular organismal process,GO:0032502~developmental process,GO:0035295~tube development,GO:0044699~single-organism process,GO:0044707~single…	GO:0005622~intracellular,GO:0005623~cell,GO:0005634~nucleus,GO:0005667~transcription factor complex,GO:0032991~macromolecular complex,GO:0043226~organelle,GO:0043227~membrane-bounded organelle,GO:0043229~intracellular organelle,GO:0043231~intracellular membrane-bounded organelle,GO:0043234~protein complex,GO:0044424~intracellular part,GO:0044464~cell part,	GO:0000975~regulatory region DNA binding,GO:0000976~transcription regulatory region sequence-specific DNA binding,GO:0000977~RNA polymerase II regulatory region sequence-specific DNA binding,GO:0000981~RNA polymerase II transcription factor activity, sequence-specific DNA binding,GO:0001012~RNA polymerase II regulatory region DNA binding,GO:0001067~regulatory region nucleic acid binding,GO:000107…
2R	52299530	52299864	intron (AGAP004228-RA, intron 1 of 4)	33537	AGAP004228	H3K4me3	Infected	4.07099e-06	0.000299061	0.00326684	AGAP004228-PA(AgaP_AGAP004228)		PF00320:GATA zinc finger,	GO:0007275~multicellular organism development,GO:0007507~heart development,GO:0009653~anatomical structure morphogenesis,GO:0009887~organ morphogenesis,GO:0009888~tissue development,GO:0009987~cellular process,GO:0030154~cell differentiation,GO:0032501~multicellular organismal process,GO:0032502~developmental process,GO:0035295~tube development,GO:0044699~single-organism process,GO:0044707~single…	GO:0005622~intracellular,GO:0005623~cell,GO:0005634~nucleus,GO:0005667~transcription factor complex,GO:0032991~macromolecular complex,GO:0043226~organelle,GO:0043227~membrane-bounded organelle,GO:0043229~intracellular organelle,GO:0043231~intracellular membrane-bounded organelle,GO:0043234~protein complex,GO:0044424~intracellular part,GO:0044464~cell part,	GO:0000975~regulatory region DNA binding,GO:0000976~transcription regulatory region sequence-specific DNA binding,GO:0000977~RNA polymerase II regulatory region sequence-specific DNA binding,GO:0000981~RNA polymerase II transcription factor activity, sequence-specific DNA binding,GO:0001012~RNA polymerase II regulatory region DNA binding,GO:0001067~regulatory region nucleic acid binding,GO:000107…
2R	52292743	52293130	intron (AGAP004228-RA, intron 2 of 4)	40298	AGAP004228	H3K4me3	Infected	7.90387e-08	8.75e-06	0.000347536	AGAP004228-PA(AgaP_AGAP004228)		PF00320:GATA zinc finger,	GO:0007275~multicellular organism development,GO:0007507~heart development,GO:0009653~anatomical structure morphogenesis,GO:0009887~organ morphogenesis,GO:0009888~tissue development,GO:0009987~cellular process,GO:0030154~cell differentiation,GO:0032501~multicellular organismal process,GO:0032502~developmental process,GO:0035295~tube development,GO:0044699~single-organism process,GO:0044707~single…	GO:0005622~intracellular,GO:0005623~cell,GO:0005634~nucleus,GO:0005667~transcription factor complex,GO:0032991~macromolecular complex,GO:0043226~organelle,GO:0043227~membrane-bounded organelle,GO:0043229~intracellular organelle,GO:0043231~intracellular membrane-bounded organelle,GO:0043234~protein complex,GO:0044424~intracellular part,GO:0044464~cell part,	GO:0000975~regulatory region DNA binding,GO:0000976~transcription regulatory region sequence-specific DNA binding,GO:0000977~RNA polymerase II regulatory region sequence-specific DNA binding,GO:0000981~RNA polymerase II transcription factor activity, sequence-specific DNA binding,GO:0001012~RNA polymerase II regulatory region DNA binding,GO:0001067~regulatory region nucleic acid binding,GO:000107…
2R	52292322	52292570	intron (AGAP004228-RA, intron 2 of 4)	40788	AGAP004228	H3K4me3	Infected	8.51354e-06	0.000572941	0.000347536	AGAP004228-PA(AgaP_AGAP004228)		PF00320:GATA zinc finger,	GO:0007275~multicellular organism development,GO:0007507~heart development,GO:0009653~anatomical structure morphogenesis,GO:0009887~organ morphogenesis,GO:0009888~tissue development,GO:0009987~cellular process,GO:0030154~cell differentiation,GO:0032501~multicellular organismal process,GO:0032502~developmental process,GO:0035295~tube development,GO:0044699~single-organism process,GO:0044707~single…	GO:0005622~intracellular,GO:0005623~cell,GO:0005634~nucleus,GO:0005667~transcription factor complex,GO:0032991~macromolecular complex,GO:0043226~organelle,GO:0043227~membrane-bounded organelle,GO:0043229~intracellular organelle,GO:0043231~intracellular membrane-bounded organelle,GO:0043234~protein complex,GO:0044424~intracellular part,GO:0044464~cell part,	GO:0000975~regulatory region DNA binding,GO:0000976~transcription regulatory region sequence-specific DNA binding,GO:0000977~RNA polymerase II regulatory region sequence-specific DNA binding,GO:0000981~RNA polymerase II transcription factor activity, sequence-specific DNA binding,GO:0001012~RNA polymerase II regulatory region DNA binding,GO:0001067~regulatory region nucleic acid binding,GO:000107…
2R	52288310	52288621	intron (AGAP004228-RA, intron 2 of 4)	44769	AGAP004228	H3K4me3	Infected	1.07952e-06	9.21e-05	0.00173768	AGAP004228-PA(AgaP_AGAP004228)		PF00320:GATA zinc finger,	GO:0007275~multicellular organism development,GO:0007507~heart development,GO:0009653~anatomical structure morphogenesis,GO:0009887~organ morphogenesis,GO:0009888~tissue development,GO:0009987~cellular process,GO:0030154~cell differentiation,GO:0032501~multicellular organismal process,GO:0032502~developmental process,GO:0035295~tube development,GO:0044699~single-organism process,GO:0044707~single…	GO:0005622~intracellular,GO:0005623~cell,GO:0005634~nucleus,GO:0005667~transcription factor complex,GO:0032991~macromolecular complex,GO:0043226~organelle,GO:0043227~membrane-bounded organelle,GO:0043229~intracellular organelle,GO:0043231~intracellular membrane-bounded organelle,GO:0043234~protein complex,GO:0044424~intracellular part,GO:0044464~cell part,	GO:0000975~regulatory region DNA binding,GO:0000976~transcription regulatory region sequence-specific DNA binding,GO:0000977~RNA polymerase II regulatory region sequence-specific DNA binding,GO:0000981~RNA polymerase II transcription factor activity, sequence-specific DNA binding,GO:0001012~RNA polymerase II regulatory region DNA binding,GO:0001067~regulatory region nucleic acid binding,GO:000107…
2R	52285995	52286245	intron (AGAP004228-RA, intron 2 of 4)	47114	AGAP004228	H3K4me3	Infected	2.66913e-06	0.000203325	0.37089	AGAP004228-PA(AgaP_AGAP004228)		PF00320:GATA zinc finger,	GO:0007275~multicellular organism development,GO:0007507~heart development,GO:0009653~anatomical structure morphogenesis,GO:0009887~organ morphogenesis,GO:0009888~tissue development,GO:0009987~cellular process,GO:0030154~cell differentiation,GO:0032501~multicellular organismal process,GO:0032502~developmental process,GO:0035295~tube development,GO:0044699~single-organism process,GO:0044707~single…	GO:0005622~intracellular,GO:0005623~cell,GO:0005634~nucleus,GO:0005667~transcription factor complex,GO:0032991~macromolecular complex,GO:0043226~organelle,GO:0043227~membrane-bounded organelle,GO:0043229~intracellular organelle,GO:0043231~intracellular membrane-bounded organelle,GO:0043234~protein complex,GO:0044424~intracellular part,GO:0044464~cell part,	GO:0000975~regulatory region DNA binding,GO:0000976~transcription regulatory region sequence-specific DNA binding,GO:0000977~RNA polymerase II regulatory region sequence-specific DNA binding,GO:0000981~RNA polymerase II transcription factor activity, sequence-specific DNA binding,GO:0001012~RNA polymerase II regulatory region DNA binding,GO:0001067~regulatory region nucleic acid binding,GO:000107…
2R	52281907	52282132	intron (AGAP004228-RA, intron 3 of 4)	51215	AGAP004228	H3K4me3	Infected	2.18122e-07	2.18e-05	0.00208522	AGAP004228-PA(AgaP_AGAP004228)		PF00320:GATA zinc finger,	GO:0007275~multicellular organism development,GO:0007507~heart development,GO:0009653~anatomical structure morphogenesis,GO:0009887~organ morphogenesis,GO:0009888~tissue development,GO:0009987~cellular process,GO:0030154~cell differentiation,GO:0032501~multicellular organismal process,GO:0032502~developmental process,GO:0035295~tube development,GO:0044699~single-organism process,GO:0044707~single…	GO:0005622~intracellular,GO:0005623~cell,GO:0005634~nucleus,GO:0005667~transcription factor complex,GO:0032991~macromolecular complex,GO:0043226~organelle,GO:0043227~membrane-bounded organelle,GO:0043229~intracellular organelle,GO:0043231~intracellular membrane-bounded organelle,GO:0043234~protein complex,GO:0044424~intracellular part,GO:0044464~cell part,	GO:0000975~regulatory region DNA binding,GO:0000976~transcription regulatory region sequence-specific DNA binding,GO:0000977~RNA polymerase II regulatory region sequence-specific DNA binding,GO:0000981~RNA polymerase II transcription factor activity, sequence-specific DNA binding,GO:0001012~RNA polymerase II regulatory region DNA binding,GO:0001067~regulatory region nucleic acid binding,GO:000107…
2R	52278595	52278862	intron (AGAP004228-RA, intron 3 of 4)	54506	AGAP004228	H3K4me3	Infected	5.07937e-09	7.16e-07	6.95072e-05	AGAP004228-PA(AgaP_AGAP004228)		PF00320:GATA zinc finger,	GO:0007275~multicellular organism development,GO:0007507~heart development,GO:0009653~anatomical structure morphogenesis,GO:0009887~organ morphogenesis,GO:0009888~tissue development,GO:0009987~cellular process,GO:0030154~cell differentiation,GO:0032501~multicellular organismal process,GO:0032502~developmental process,GO:0035295~tube development,GO:0044699~single-organism process,GO:0044707~single…	GO:0005622~intracellular,GO:0005623~cell,GO:0005634~nucleus,GO:0005667~transcription factor complex,GO:0032991~macromolecular complex,GO:0043226~organelle,GO:0043227~membrane-bounded organelle,GO:0043229~intracellular organelle,GO:0043231~intracellular membrane-bounded organelle,GO:0043234~protein complex,GO:0044424~intracellular part,GO:0044464~cell part,	GO:0000975~regulatory region DNA binding,GO:0000976~transcription regulatory region sequence-specific DNA binding,GO:0000977~RNA polymerase II regulatory region sequence-specific DNA binding,GO:0000981~RNA polymerase II transcription factor activity, sequence-specific DNA binding,GO:0001012~RNA polymerase II regulatory region DNA binding,GO:0001067~regulatory region nucleic acid binding,GO:000107…
2R	52275813	52276255	intron (AGAP004228-RA, intron 3 of 4)	57200	AGAP004228	H3K4me3	Infected	9.57745e-13	2.73e-10	6.95072e-05	AGAP004228-PA(AgaP_AGAP004228)		PF00320:GATA zinc finger,	GO:0007275~multicellular organism development,GO:0007507~heart development,GO:0009653~anatomical structure morphogenesis,GO:0009887~organ morphogenesis,GO:0009888~tissue development,GO:0009987~cellular process,GO:0030154~cell differentiation,GO:0032501~multicellular organismal process,GO:0032502~developmental process,GO:0035295~tube development,GO:0044699~single-organism process,GO:0044707~single…	GO:0005622~intracellular,GO:0005623~cell,GO:0005634~nucleus,GO:0005667~transcription factor complex,GO:0032991~macromolecular complex,GO:0043226~organelle,GO:0043227~membrane-bounded organelle,GO:0043229~intracellular organelle,GO:0043231~intracellular membrane-bounded organelle,GO:0043234~protein complex,GO:0044424~intracellular part,GO:0044464~cell part,	GO:0000975~regulatory region DNA binding,GO:0000976~transcription regulatory region sequence-specific DNA binding,GO:0000977~RNA polymerase II regulatory region sequence-specific DNA binding,GO:0000981~RNA polymerase II transcription factor activity, sequence-specific DNA binding,GO:0001012~RNA polymerase II regulatory region DNA binding,GO:0001067~regulatory region nucleic acid binding,GO:000107…
2R	52273732	52274448	intron (AGAP004228-RA, intron 3 of 4)	59144	AGAP004228	H3K4me3	Infected	1.94612e-15	8.81e-13	0	AGAP004228-PA(AgaP_AGAP004228)		PF00320:GATA zinc finger,	GO:0007275~multicellular organism development,GO:0007507~heart development,GO:0009653~anatomical structure morphogenesis,GO:0009887~organ morphogenesis,GO:0009888~tissue development,GO:0009987~cellular process,GO:0030154~cell differentiation,GO:0032501~multicellular organismal process,GO:0032502~developmental process,GO:0035295~tube development,GO:0044699~single-organism process,GO:0044707~single…	GO:0005622~intracellular,GO:0005623~cell,GO:0005634~nucleus,GO:0005667~transcription factor complex,GO:0032991~macromolecular complex,GO:0043226~organelle,GO:0043227~membrane-bounded organelle,GO:0043229~intracellular organelle,GO:0043231~intracellular membrane-bounded organelle,GO:0043234~protein complex,GO:0044424~intracellular part,GO:0044464~cell part,	GO:0000975~regulatory region DNA binding,GO:0000976~transcription regulatory region sequence-specific DNA binding,GO:0000977~RNA polymerase II regulatory region sequence-specific DNA binding,GO:0000981~RNA polymerase II transcription factor activity, sequence-specific DNA binding,GO:0001012~RNA polymerase II regulatory region DNA binding,GO:0001067~regulatory region nucleic acid binding,GO:000107…
2R	52272745	52273640	intron (AGAP004228-RA, intron 3 of 4)	60042	AGAP004228	H3K4me3	Infected	9.79107e-13	2.77e-10	0	AGAP004228-PA(AgaP_AGAP004228)		PF00320:GATA zinc finger,	GO:0007275~multicellular organism development,GO:0007507~heart development,GO:0009653~anatomical structure morphogenesis,GO:0009887~organ morphogenesis,GO:0009888~tissue development,GO:0009987~cellular process,GO:0030154~cell differentiation,GO:0032501~multicellular organismal process,GO:0032502~developmental process,GO:0035295~tube development,GO:0044699~single-organism process,GO:0044707~single…	GO:0005622~intracellular,GO:0005623~cell,GO:0005634~nucleus,GO:0005667~transcription factor complex,GO:0032991~macromolecular complex,GO:0043226~organelle,GO:0043227~membrane-bounded organelle,GO:0043229~intracellular organelle,GO:0043231~intracellular membrane-bounded organelle,GO:0043234~protein complex,GO:0044424~intracellular part,GO:0044464~cell part,	GO:0000975~regulatory region DNA binding,GO:0000976~transcription regulatory region sequence-specific DNA binding,GO:0000977~RNA polymerase II regulatory region sequence-specific DNA binding,GO:0000981~RNA polymerase II transcription factor activity, sequence-specific DNA binding,GO:0001012~RNA polymerase II regulatory region DNA binding,GO:0001067~regulatory region nucleic acid binding,GO:000107…
2R	52271860	52272225	intron (AGAP004228-RA, intron 3 of 4)	61192	AGAP004228	H3K4me3	Infected	1.60406e-08	2.04e-06	0	AGAP004228-PA(AgaP_AGAP004228)		PF00320:GATA zinc finger,	GO:0007275~multicellular organism development,GO:0007507~heart development,GO:0009653~anatomical structure morphogenesis,GO:0009887~organ morphogenesis,GO:0009888~tissue development,GO:0009987~cellular process,GO:0030154~cell differentiation,GO:0032501~multicellular organismal process,GO:0032502~developmental process,GO:0035295~tube development,GO:0044699~single-organism process,GO:0044707~single…	GO:0005622~intracellular,GO:0005623~cell,GO:0005634~nucleus,GO:0005667~transcription factor complex,GO:0032991~macromolecular complex,GO:0043226~organelle,GO:0043227~membrane-bounded organelle,GO:0043229~intracellular organelle,GO:0043231~intracellular membrane-bounded organelle,GO:0043234~protein complex,GO:0044424~intracellular part,GO:0044464~cell part,	GO:0000975~regulatory region DNA binding,GO:0000976~transcription regulatory region sequence-specific DNA binding,GO:0000977~RNA polymerase II regulatory region sequence-specific DNA binding,GO:0000981~RNA polymerase II transcription factor activity, sequence-specific DNA binding,GO:0001012~RNA polymerase II regulatory region DNA binding,GO:0001067~regulatory region nucleic acid binding,GO:000107…
2R	52268956	52269680	intron (AGAP004228-RA, intron 3 of 4)	63916	AGAP004228	H3K4me3	Infected	9.04399e-08	9.77e-06	0	AGAP004228-PA(AgaP_AGAP004228)		PF00320:GATA zinc finger,	GO:0007275~multicellular organism development,GO:0007507~heart development,GO:0009653~anatomical structure morphogenesis,GO:0009887~organ morphogenesis,GO:0009888~tissue development,GO:0009987~cellular process,GO:0030154~cell differentiation,GO:0032501~multicellular organismal process,GO:0032502~developmental process,GO:0035295~tube development,GO:0044699~single-organism process,GO:0044707~single…	GO:0005622~intracellular,GO:0005623~cell,GO:0005634~nucleus,GO:0005667~transcription factor complex,GO:0032991~macromolecular complex,GO:0043226~organelle,GO:0043227~membrane-bounded organelle,GO:0043229~intracellular organelle,GO:0043231~intracellular membrane-bounded organelle,GO:0043234~protein complex,GO:0044424~intracellular part,GO:0044464~cell part,	GO:0000975~regulatory region DNA binding,GO:0000976~transcription regulatory region sequence-specific DNA binding,GO:0000977~RNA polymerase II regulatory region sequence-specific DNA binding,GO:0000981~RNA polymerase II transcription factor activity, sequence-specific DNA binding,GO:0001012~RNA polymerase II regulatory region DNA binding,GO:0001067~regulatory region nucleic acid binding,GO:000107…
2R	52267318	52268507	intron (AGAP004228-RA, intron 3 of 4)	65322	AGAP004228	H3K4me3	Infected	7.96948e-19	6.18e-16	0	AGAP004228-PA(AgaP_AGAP004228)		PF00320:GATA zinc finger,	GO:0007275~multicellular organism development,GO:0007507~heart development,GO:0009653~anatomical structure morphogenesis,GO:0009887~organ morphogenesis,GO:0009888~tissue development,GO:0009987~cellular process,GO:0030154~cell differentiation,GO:0032501~multicellular organismal process,GO:0032502~developmental process,GO:0035295~tube development,GO:0044699~single-organism process,GO:0044707~single…	GO:0005622~intracellular,GO:0005623~cell,GO:0005634~nucleus,GO:0005667~transcription factor complex,GO:0032991~macromolecular complex,GO:0043226~organelle,GO:0043227~membrane-bounded organelle,GO:0043229~intracellular organelle,GO:0043231~intracellular membrane-bounded organelle,GO:0043234~protein complex,GO:0044424~intracellular part,GO:0044464~cell part,	GO:0000975~regulatory region DNA binding,GO:0000976~transcription regulatory region sequence-specific DNA binding,GO:0000977~RNA polymerase II regulatory region sequence-specific DNA binding,GO:0000981~RNA polymerase II transcription factor activity, sequence-specific DNA binding,GO:0001012~RNA polymerase II regulatory region DNA binding,GO:0001067~regulatory region nucleic acid binding,GO:000107…
2R	52266065	52267170	intron (AGAP004228-RA, intron 3 of 4)	66617	AGAP004228	H3K4me3	Infected	1.30197e-09	2.08e-07	0	AGAP004228-PA(AgaP_AGAP004228)		PF00320:GATA zinc finger,	GO:0007275~multicellular organism development,GO:0007507~heart development,GO:0009653~anatomical structure morphogenesis,GO:0009887~organ morphogenesis,GO:0009888~tissue development,GO:0009987~cellular process,GO:0030154~cell differentiation,GO:0032501~multicellular organismal process,GO:0032502~developmental process,GO:0035295~tube development,GO:0044699~single-organism process,GO:0044707~single…	GO:0005622~intracellular,GO:0005623~cell,GO:0005634~nucleus,GO:0005667~transcription factor complex,GO:0032991~macromolecular complex,GO:0043226~organelle,GO:0043227~membrane-bounded organelle,GO:0043229~intracellular organelle,GO:0043231~intracellular membrane-bounded organelle,GO:0043234~protein complex,GO:0044424~intracellular part,GO:0044464~cell part,	GO:0000975~regulatory region DNA binding,GO:0000976~transcription regulatory region sequence-specific DNA binding,GO:0000977~RNA polymerase II regulatory region sequence-specific DNA binding,GO:0000981~RNA polymerase II transcription factor activity, sequence-specific DNA binding,GO:0001012~RNA polymerase II regulatory region DNA binding,GO:0001067~regulatory region nucleic acid binding,GO:000107…
2R	52265234	52265682	intron (AGAP004228-RA, intron 3 of 4)	67776	AGAP004228	H3K4me3	Infected	1.58376e-14	6.18e-12	0	AGAP004228-PA(AgaP_AGAP004228)		PF00320:GATA zinc finger,	GO:0007275~multicellular organism development,GO:0007507~heart development,GO:0009653~anatomical structure morphogenesis,GO:0009887~organ morphogenesis,GO:0009888~tissue development,GO:0009987~cellular process,GO:0030154~cell differentiation,GO:0032501~multicellular organismal process,GO:0032502~developmental process,GO:0035295~tube development,GO:0044699~single-organism process,GO:0044707~single…	GO:0005622~intracellular,GO:0005623~cell,GO:0005634~nucleus,GO:0005667~transcription factor complex,GO:0032991~macromolecular complex,GO:0043226~organelle,GO:0043227~membrane-bounded organelle,GO:0043229~intracellular organelle,GO:0043231~intracellular membrane-bounded organelle,GO:0043234~protein complex,GO:0044424~intracellular part,GO:0044464~cell part,	GO:0000975~regulatory region DNA binding,GO:0000976~transcription regulatory region sequence-specific DNA binding,GO:0000977~RNA polymerase II regulatory region sequence-specific DNA binding,GO:0000981~RNA polymerase II transcription factor activity, sequence-specific DNA binding,GO:0001012~RNA polymerase II regulatory region DNA binding,GO:0001067~regulatory region nucleic acid binding,GO:000107…
2R	52264661	52264969	intron (AGAP004228-RA, intron 3 of 4)	68419	AGAP004228	H3K4me3	Infected	1.31747e-09	2.09e-07	0	AGAP004228-PA(AgaP_AGAP004228)		PF00320:GATA zinc finger,	GO:0007275~multicellular organism development,GO:0007507~heart development,GO:0009653~anatomical structure morphogenesis,GO:0009887~organ morphogenesis,GO:0009888~tissue development,GO:0009987~cellular process,GO:0030154~cell differentiation,GO:0032501~multicellular organismal process,GO:0032502~developmental process,GO:0035295~tube development,GO:0044699~single-organism process,GO:0044707~single…	GO:0005622~intracellular,GO:0005623~cell,GO:0005634~nucleus,GO:0005667~transcription factor complex,GO:0032991~macromolecular complex,GO:0043226~organelle,GO:0043227~membrane-bounded organelle,GO:0043229~intracellular organelle,GO:0043231~intracellular membrane-bounded organelle,GO:0043234~protein complex,GO:0044424~intracellular part,GO:0044464~cell part,	GO:0000975~regulatory region DNA binding,GO:0000976~transcription regulatory region sequence-specific DNA binding,GO:0000977~RNA polymerase II regulatory region sequence-specific DNA binding,GO:0000981~RNA polymerase II transcription factor activity, sequence-specific DNA binding,GO:0001012~RNA polymerase II regulatory region DNA binding,GO:0001067~regulatory region nucleic acid binding,GO:000107…
2R	52261145	52264580	intron (AGAP004228-RA, intron 3 of 4)	70372	AGAP004228	H3K4me3	Infected	7.98712e-52	5.5e-47	0	AGAP004228-PA(AgaP_AGAP004228)		PF00320:GATA zinc finger,	GO:0007275~multicellular organism development,GO:0007507~heart development,GO:0009653~anatomical structure morphogenesis,GO:0009887~organ morphogenesis,GO:0009888~tissue development,GO:0009987~cellular process,GO:0030154~cell differentiation,GO:0032501~multicellular organismal process,GO:0032502~developmental process,GO:0035295~tube development,GO:0044699~single-organism process,GO:0044707~single…	GO:0005622~intracellular,GO:0005623~cell,GO:0005634~nucleus,GO:0005667~transcription factor complex,GO:0032991~macromolecular complex,GO:0043226~organelle,GO:0043227~membrane-bounded organelle,GO:0043229~intracellular organelle,GO:0043231~intracellular membrane-bounded organelle,GO:0043234~protein complex,GO:0044424~intracellular part,GO:0044464~cell part,	GO:0000975~regulatory region DNA binding,GO:0000976~transcription regulatory region sequence-specific DNA binding,GO:0000977~RNA polymerase II regulatory region sequence-specific DNA binding,GO:0000981~RNA polymerase II transcription factor activity, sequence-specific DNA binding,GO:0001012~RNA polymerase II regulatory region DNA binding,GO:0001067~regulatory region nucleic acid binding,GO:000107…
2R	52256933	52260928	intron (AGAP004228-RA, intron 3 of 4)	68837	AGAP004227	H3K4me3	Infected	9.05357e-22	1.12e-18	0	AGAP004227-PA(AgaP_AGAP004227)		PF00025:ADP-ribosylation factor family,	GO:0007154~cell communication,GO:0007165~signal transduction,GO:0007264~small GTPase mediated signal transduction,GO:0009987~cellular process,GO:0023052~signaling,GO:0035556~intracellular signal transduction,GO:0044699~single-organism process,GO:0044700~single organism signaling,GO:0044763~single-organism cellular process,GO:0050789~regulation of biological process,GO:0050794~regulation of cellul…	GO:0005622~intracellular,GO:0005623~cell,GO:0044464~cell part,	GO:0000166~nucleotide binding,GO:0001882~nucleoside binding,GO:0001883~purine nucleoside binding,GO:0005488~binding,GO:0005525~GTP binding,GO:0017076~purine nucleotide binding,GO:0019001~guanyl nucleotide binding,GO:0032549~ribonucleoside binding,GO:0032550~purine ribonucleoside binding,GO:0032553~ribonucleotide binding,GO:0032555~purine ribonucleotide binding,GO:0032561~guanyl ribonucleotide bin…
2R	52256086	52256722	intron (AGAP004228-RA, intron 4 of 4)	66311	AGAP004227	H3K4me3	Infected	6.50504e-11	1.31e-08	0	AGAP004227-PA(AgaP_AGAP004227)		PF00025:ADP-ribosylation factor family,	GO:0007154~cell communication,GO:0007165~signal transduction,GO:0007264~small GTPase mediated signal transduction,GO:0009987~cellular process,GO:0023052~signaling,GO:0035556~intracellular signal transduction,GO:0044699~single-organism process,GO:0044700~single organism signaling,GO:0044763~single-organism cellular process,GO:0050789~regulation of biological process,GO:0050794~regulation of cellul…	GO:0005622~intracellular,GO:0005623~cell,GO:0044464~cell part,	GO:0000166~nucleotide binding,GO:0001882~nucleoside binding,GO:0001883~purine nucleoside binding,GO:0005488~binding,GO:0005525~GTP binding,GO:0017076~purine nucleotide binding,GO:0019001~guanyl nucleotide binding,GO:0032549~ribonucleoside binding,GO:0032550~purine ribonucleoside binding,GO:0032553~ribonucleotide binding,GO:0032555~purine ribonucleotide binding,GO:0032561~guanyl ribonucleotide bin…
2R	52251152	52251883	intron (AGAP004228-RA, intron 4 of 4)	61424	AGAP004227	H3K4me3	Infected	2.07276e-11	4.63e-09	0	AGAP004227-PA(AgaP_AGAP004227)		PF00025:ADP-ribosylation factor family,	GO:0007154~cell communication,GO:0007165~signal transduction,GO:0007264~small GTPase mediated signal transduction,GO:0009987~cellular process,GO:0023052~signaling,GO:0035556~intracellular signal transduction,GO:0044699~single-organism process,GO:0044700~single organism signaling,GO:0044763~single-organism cellular process,GO:0050789~regulation of biological process,GO:0050794~regulation of cellul…	GO:0005622~intracellular,GO:0005623~cell,GO:0044464~cell part,	GO:0000166~nucleotide binding,GO:0001882~nucleoside binding,GO:0001883~purine nucleoside binding,GO:0005488~binding,GO:0005525~GTP binding,GO:0017076~purine nucleotide binding,GO:0019001~guanyl nucleotide binding,GO:0032549~ribonucleoside binding,GO:0032550~purine ribonucleoside binding,GO:0032553~ribonucleotide binding,GO:0032555~purine ribonucleotide binding,GO:0032561~guanyl ribonucleotide bin…
2R	52250742	52251023	intron (AGAP004228-RA, intron 4 of 4)	60789	AGAP004227	H3K4me3	Infected	3.38003e-12	8.63e-10	0	AGAP004227-PA(AgaP_AGAP004227)		PF00025:ADP-ribosylation factor family,	GO:0007154~cell communication,GO:0007165~signal transduction,GO:0007264~small GTPase mediated signal transduction,GO:0009987~cellular process,GO:0023052~signaling,GO:0035556~intracellular signal transduction,GO:0044699~single-organism process,GO:0044700~single organism signaling,GO:0044763~single-organism cellular process,GO:0050789~regulation of biological process,GO:0050794~regulation of cellul…	GO:0005622~intracellular,GO:0005623~cell,GO:0044464~cell part,	GO:0000166~nucleotide binding,GO:0001882~nucleoside binding,GO:0001883~purine nucleoside binding,GO:0005488~binding,GO:0005525~GTP binding,GO:0017076~purine nucleotide binding,GO:0019001~guanyl nucleotide binding,GO:0032549~ribonucleoside binding,GO:0032550~purine ribonucleoside binding,GO:0032553~ribonucleotide binding,GO:0032555~purine ribonucleotide binding,GO:0032561~guanyl ribonucleotide bin…
2R	52246349	52246548	Intergenic	56355	AGAP004227	H3K4me3	Infected	9.62343e-11	1.9e-08	0.000139014	AGAP004227-PA(AgaP_AGAP004227)		PF00025:ADP-ribosylation factor family,	GO:0007154~cell communication,GO:0007165~signal transduction,GO:0007264~small GTPase mediated signal transduction,GO:0009987~cellular process,GO:0023052~signaling,GO:0035556~intracellular signal transduction,GO:0044699~single-organism process,GO:0044700~single organism signaling,GO:0044763~single-organism cellular process,GO:0050789~regulation of biological process,GO:0050794~regulation of cellul…	GO:0005622~intracellular,GO:0005623~cell,GO:0044464~cell part,	GO:0000166~nucleotide binding,GO:0001882~nucleoside binding,GO:0001883~purine nucleoside binding,GO:0005488~binding,GO:0005525~GTP binding,GO:0017076~purine nucleotide binding,GO:0019001~guanyl nucleotide binding,GO:0032549~ribonucleoside binding,GO:0032550~purine ribonucleoside binding,GO:0032553~ribonucleotide binding,GO:0032555~purine ribonucleotide binding,GO:0032561~guanyl ribonucleotide bin…
2R	52188633	52189693	promoter-TSS (AGAP004227-RA)	559	AGAP004226	H3K4me3	Infected	9.17635e-10	1.49e-07	6.95072e-05	AGAP004226-PB(AgaP_AGAP004226)		PF10205:Predicted coiled-coil domain-containing protein,PF10212:Predicted coiled-coil domain-containing protein,
2R	52186773	52186987	TTS (AGAP004226-RB)	293	AGAP004225	H3K4me3	Infected	2.94971e-11	6.42e-09	6.95072e-05	AGAP004225-PA(AgaP_AGAP004225)		PF06246:Isy1-like splicing family,	GO:0000245~spliceosomal complex assembly,GO:0000350~generation of catalytic spliceosome for second transesterification step,GO:0000375~RNA splicing, via transesterification reactions,GO:0000377~RNA splicing, via transesterification reactions with bulged adenosine as nucleophile,GO:0000389~mRNA 3'-splice site recognition,GO:0000393~spliceosomal conformational changes to generate catalytic conforma…	GO:0000974~Prp19 complex,GO:0005622~intracellular,GO:0005623~cell,GO:0005634~nucleus,GO:0005681~spliceosomal complex,GO:0030529~intracellular ribonucleoprotein complex,GO:0032991~macromolecular complex,GO:0043226~organelle,GO:0043227~membrane-bounded organelle,GO:0043229~intracellular organelle,GO:0043231~intracellular membrane-bounded organelle,GO:0043234~protein complex,GO:0044422~organelle par…		aga03040:Spliceosome,
3R	52172635	52173491	exon (AGAP010288-RA, exon 2 of 2)	812	AGAP010288	H3K4me3	Infected	7.28132e-10	1.2e-07	0.000139014	AGAP010288-PA(AgaP_AGAP010288)		PF00641:Zn-finger in Ran binding protein and others,			GO:0005488~binding,GO:0008270~zinc ion binding,GO:0043167~ion binding,GO:0043169~cation binding,GO:0046872~metal ion binding,GO:0046914~transition metal ion binding,
3R	52152104	52152342	Intergenic	-9655	AGAP010287	H3K4me3	Infected	6.06485e-11	1.24e-08	0	AGAP010287-PA(AgaP_AGAP010287)
2R	51994488	51994746	promoter-TSS (AGAP004218-RA)	-103	AGAP004218	H3K4me3	Infected	3.81303e-11	8.09e-09	0.000278029	AGAP004218-PA(AgaP_AGAP004218)		PF07679:Immunoglobulin I-set domain,		GO:0016020~membrane,GO:0016021~integral component of membrane,GO:0031224~intrinsic component of membrane,GO:0044425~membrane part,
2R	51977043	51977367	exon (AGAP004217-RA, exon 2 of 3)	378	AGAP004217	H3K4me3	Infected	1.9982e-13	6.39e-11	6.95072e-05	AGAP004217-PA(AgaP_AGAP004217)
3R	51968611	51969027	promoter-TSS (AGAP010279-RA)	-952	AGAP010279	H3K4me3	Infected	1.7225e-05	0.00107251	0.000139014	AGAP010279-PA(AgaP_AGAP010279)		PF00046:Homeobox domain,	GO:0006139~nucleobase-containing compound metabolic process,GO:0006355~regulation of transcription, DNA-templated,GO:0006725~cellular aromatic compound metabolic process,GO:0006807~nitrogen compound metabolic process,GO:0008152~metabolic process,GO:0009058~biosynthetic process,GO:0009059~macromolecule biosynthetic process,GO:0009889~regulation of biosynthetic process,GO:0009987~cellular process,G…	GO:0005622~intracellular,GO:0005623~cell,GO:0005634~nucleus,GO:0043226~organelle,GO:0043227~membrane-bounded organelle,GO:0043229~intracellular organelle,GO:0043231~intracellular membrane-bounded organelle,GO:0044424~intracellular part,GO:0044464~cell part,	GO:0003676~nucleic acid binding,GO:0003677~DNA binding,GO:0005488~binding,GO:0043565~sequence-specific DNA binding,GO:0097159~organic cyclic compound binding,GO:1901363~heterocyclic compound binding,
[truncated: 98,154 more rows]
