# Supplementary material for: Chromatin changes in Anopheles gambiae induced by Plasmodium falciparum infection
Source: Epigenetics Chromatin. 2019 Jan 7;12:5. doi: 10.1186/s13072-018-0250-9 (PMC6322293; doi:10.1186/s13072-018-0250-9)
Supplement: Supplementary file 5 — Additional file 5: Table S4. Set of regions with differential enrichment of histone modifications between infected and uninfected mosquito tissues. Information on the annotation to genomic features, location, predicted chromatin states, MACS2 peaks overlap, mRNA levels of the nearest gene, GO terms and data from PFAM and KEGG databases is included. [file 13072_2018_250_MOESM5_ESM.xlsx]

## Sheet: A.Summary diffReps regions
Histone modification	Condition enrichment	Number of diffReps regions	Total
H3K9ac	Infection	1111
	Control	1285	2396
H3K27ac	Infection	2967
	Control	1843	4810
H3K4me3	Infection	1400
	Control	1437	2837
H3K9me3	Infection	2441
	Control	3432	5873
			15916

## Sheet: B.diffReps regions
Chrom	Start	End	Annotation	Distance to ATG	Location	Nearest Promoter ID	Infection enrichment	Infection enrichment category	Control enrichment	Control enrichment category	Infection average counts	Infection average counts category	Control average counts	Control average counts category	Histone	Histone change	log2 Fold Change	log2 Fold Change category	P-value	Fold Discovery Rate	diffReps core window Start	diffReps core window End	diffReps core window log2 FC	diffReps core window P-value	diffReps core window FDR	Chromatin state Infection	Chromatin state Control	MACS2 peaks overlap	MACS2 peaks Start	MACS2 peaks End	mRNA levels Infection (Log2)	mRNA levels Control (Log2)	Gene Name	Immunology gene	PFAM data	GO BP terms	GO CC terms	GO MF terms	KEGG pathways
3L	22743901	22745200	Intergenic	-13489		AGAP011379	1.49	Low	1.35	Low	73.38	Low	110.82	Med	H3K9ac	Depletion	-0.59	Low	0.00563852	0.0663445	22743901	22744900	-0.94	9.855e-05	0.00116162	Deplet	Deplet				4.12931	4.26929	AGAP011379-PA(AgaP_AGAP011379)		PF01392:Fz domain,	GO:0007154~cell communication,GO:0007165~signal transduction,GO:0007166~cell surface receptor signaling pathway,GO:0007267~cell-cell signaling,GO:0007275~multicellular organism development,GO:0009987~cellular process,GO:0016055~Wnt signaling pathway,GO:0023052~signaling,GO:0032501~multicellular organismal process,GO:0032502~developmental process,GO:0044699~single-organism process,GO:0044700~singl…		GO:0004871~signal transducer activity,GO:0004872~receptor activity,GO:0004888~transmembrane signaling receptor activity,GO:0038023~signaling receptor activity,GO:0042813~Wnt-activated receptor activity,GO:0060089~molecular transducer activity,GO:0099600~transmembrane receptor activity,
2R	54605201	54607000	Intergenic	44533		AGAP004327	2.73	Med	4.37	High	89.51	Low	131.72	Med	H3K9me3	Depletion	-0.56	Low	0.00441104	0.0374138	54605401	54606400	-1.14	2.23536e-05	0.000250707	Deplet	K9me3	Yes	54606021	54606264	9.11829	9.37415	AGAP004327-PA(AgaP_AGAP004327)
X	11853601	11855000	promoter-TSS (AGAP000671-RA)	-861	Promoter	AGAP000671	3.88	High	8.73	High	440.81	High	353.11	High	H3K27ac	Enrichment	0.32	Low	0.00183342	0.0341937	11853601	11854600	0.48	5.6562e-05	0.00128627	Act	Act				7.64737	7.78559	AGAP000671-PA(AgaP_AGAP000671)		PF00071:Ras family,	GO:0007154~cell communication,GO:0007165~signal transduction,GO:0007264~small GTPase mediated signal transduction,GO:0009719~response to endogenous stimulus,GO:0009725~response to hormone,GO:0009987~cellular process,GO:0010033~response to organic substance,GO:0010243~response to organonitrogen compound,GO:0023052~signaling,GO:0032868~response to insulin,GO:0032869~cellular response to insulin sti…	GO:0005622~intracellular,GO:0005623~cell,GO:0005737~cytoplasm,GO:0005794~Golgi apparatus,GO:0012505~endomembrane system,GO:0016023~cytoplasmic, membrane-bounded vesicle,GO:0030141~secretory granule,GO:0031410~cytoplasmic vesicle,GO:0031982~vesicle,GO:0031988~membrane-bounded vesicle,GO:0032593~insulin-responsive compartment,GO:0043226~organelle,GO:0043227~membrane-bounded organelle,GO:0043229~int…	GO:0000166~nucleotide binding,GO:0001882~nucleoside binding,GO:0001883~purine nucleoside binding,GO:0005488~binding,GO:0005525~GTP binding,GO:0017076~purine nucleotide binding,GO:0019001~guanyl nucleotide binding,GO:0032549~ribonucleoside binding,GO:0032550~purine ribonucleoside binding,GO:0032553~ribonucleotide binding,GO:0032555~purine ribonucleotide binding,GO:0032561~guanyl ribonucleotide bin…	aga04144:Endocytosis,
2L	35577101	35578500	Intergenic	-11459		AGAP006644	3.36	High	4.66	High	242.15	High	315.67	High	H3K27ac	Depletion	-0.38	Low	0.00182475	0.0340462	35577201	35578200	-0.68	9.39071e-06	0.000383232	Act	Act	Yes	35576917	35578881	10.7486	10.958	AGAP006644-PA(AgaP_AGAP006644)				GO:0016020~membrane,GO:0016021~integral component of membrane,GO:0031224~intrinsic component of membrane,GO:0044425~membrane part,
3L	5341401	5342700	Intergenic	4828		AGAP010512	0.77	Low	1.31	Low	90.76	Low	136.71	Med	H3K9ac	Depletion	-0.59	Low	0.00223429	0.0262985	5341601	5342600	-1.31	4.02357e-08	4.29108e-06	Deplet	Deplet				4.57774	5.41573	AGAP010512-PA(AgaP_AGAP010512)		PF00319:SRF-type transcription factor (DNA-binding and dimerisation domain),	GO:0006139~nucleobase-containing compound metabolic process,GO:0006351~transcription, DNA-templated,GO:0006355~regulation of transcription, DNA-templated,GO:0006725~cellular aromatic compound metabolic process,GO:0006807~nitrogen compound metabolic process,GO:0008152~metabolic process,GO:0009058~biosynthetic process,GO:0009059~macromolecule biosynthetic process,GO:0009889~regulation of biosynthet…	GO:0005622~intracellular,GO:0005623~cell,GO:0005634~nucleus,GO:0043226~organelle,GO:0043227~membrane-bounded organelle,GO:0043229~intracellular organelle,GO:0043231~intracellular membrane-bounded organelle,GO:0044424~intracellular part,GO:0044464~cell part,	GO:0003676~nucleic acid binding,GO:0003677~DNA binding,GO:0005488~binding,GO:0097159~organic cyclic compound binding,GO:1901363~heterocyclic compound binding,
2R	16458801	16459900	exon (AGAP002149-RA, exon 3 of 5)	2384	Intragenic	AGAP002149	1.48	Low	3.67	High	67.21	Low	111.29	Med	H3K27ac	Depletion	-0.73	Low	0.000910583	0.0169968	16458901	16459900	-0.99	3.51162e-05	0.000940206	Deplet	Act				10.3094	10.4632	AGAP002149-PB(AgaP_AGAP002149)
2R	30256801	30258100	TTS (AGAP002969-RA)	217	Intragenic	AGAP002968	3.96	High	6.37	High	265.87	High	348.05	High	H3K27ac	Depletion	-0.39	Low	0.000895273	0.016718	30257101	30258100	-0.58	3.98652e-05	0.0010238	Act	Act	Yes	30256650	30257943	7.94386	7.83369	AGAP002968-PA(AgaP_AGAP002968)		PF04263:Thiamin pyrophosphokinase, catalytic domain,PF04265:Thiamin pyrophosphokinase, vitamin B1 binding domain,	GO:0006725~cellular aromatic compound metabolic process,GO:0006732~coenzyme metabolic process,GO:0006766~vitamin metabolic process,GO:0006767~water-soluble vitamin metabolic process,GO:0006772~thiamine metabolic process,GO:0006790~sulfur compound metabolic process,GO:0006793~phosphorus metabolic process,GO:0006796~phosphate-containing compound metabolic process,GO:0006807~nitrogen compound metabo…		GO:0000166~nucleotide binding,GO:0001882~nucleoside binding,GO:0001883~purine nucleoside binding,GO:0003824~catalytic activity,GO:0004788~thiamine diphosphokinase activity,GO:0005488~binding,GO:0005524~ATP binding,GO:0016740~transferase activity,GO:0016772~transferase activity, transferring phosphorus-containing groups,GO:0016778~diphosphotransferase activity,GO:0017076~purine nucleotide binding,…	aga00730:Thiamine metabolism,aga01100:Metabolic pathways,
3R	50668401	50669600	Intergenic	-15215		AGAP010201	6.12	High	7.17	High	538.66	High	435.06	High	H3K27ac	Enrichment	0.31	Low	0.000889616	0.0166193	50668501	50669500	0.44	2.27382e-05	0.000704633	Act	Act	Yes	50668226	50669870	9.66852	9.6797	AGAP010201-PA(AgaP_AGAP010201)			GO:0006139~nucleobase-containing compound metabolic process,GO:0006351~transcription, DNA-templated,GO:0006355~regulation of transcription, DNA-templated,GO:0006357~regulation of transcription from RNA polymerase II promoter,GO:0006725~cellular aromatic compound metabolic process,GO:0006807~nitrogen compound metabolic process,GO:0008152~metabolic process,GO:0009058~biosynthetic process,GO:0009059…	GO:0005622~intracellular,GO:0005623~cell,GO:0005634~nucleus,GO:0043226~organelle,GO:0043227~membrane-bounded organelle,GO:0043229~intracellular organelle,GO:0043231~intracellular membrane-bounded organelle,GO:0044424~intracellular part,GO:0044464~cell part,	GO:0001071~nucleic acid binding transcription factor activity,GO:0003700~transcription factor activity, sequence-specific DNA binding,
2L	3467201	3468400	Intergenic	-1965	Promoter	AGAP004781	2.06	Med	2.27	Med	255.99	High	186.16	High	H3K27ac	Enrichment	0.46	Low	0.000876123	0.0163741	3467201	3468200	0.63	3.01362e-05	0.000850706	Act	Act	Yes	3467303	3467642	7.1252	6.91222	AGAP004781-PA(AgaP_AGAP004781)		PF02709:N-terminal domain of galactosyltransferase,PF13733:N-terminal region of glycosyl transferase group 7,	GO:0005975~carbohydrate metabolic process,GO:0008152~metabolic process,GO:0044238~primary metabolic process,GO:0071704~organic substance metabolic process,		GO:0003824~catalytic activity,GO:0016740~transferase activity,GO:0016757~transferase activity, transferring glycosyl groups,
3R	49967901	49969000	intron (AGAP010183-RA, intron 1 of 9)	3399	Intragenic	AGAP010183	3.56	High	2.06	Med	193.72	High	133.55	Med	H3K27ac	Enrichment	0.54	Low	0.000851826	0.0159267	49967901	49968900	0.7	2.89681e-05	0.000830854	Act	Deplet				8.63394	8.82608	AGAP010183-PA(AgaP_AGAP010183)		PF02181:Formin Homology 2 Domain,	GO:0006461~protein complex assembly,GO:0006996~organelle organization,GO:0007010~cytoskeleton organization,GO:0007015~actin filament organization,GO:0008064~regulation of actin polymerization or depolymerization,GO:0008154~actin polymerization or depolymerization,GO:0009987~cellular process,GO:0010638~positive regulation of organelle organization,GO:0016043~cellular component organization,GO:0022…	GO:0005622~intracellular,GO:0005623~cell,GO:0005856~cytoskeleton,GO:0005884~actin filament,GO:0015629~actin cytoskeleton,GO:0043226~organelle,GO:0043228~non-membrane-bounded organelle,GO:0043229~intracellular organelle,GO:0043232~intracellular non-membrane-bounded organelle,GO:0044422~organelle part,GO:0044424~intracellular part,GO:0044430~cytoskeletal part,GO:0044446~intracellular organelle part…
3R	8080901	8082400	promoter-TSS (AGAP008264-RA)	100	Intragenic	AGAP008264	1.18	Low	2.67	Med	101.38	Med	152.25	Med	H3K9ac	Depletion	-0.59	Low	0.00135184	0.0159174	8081201	8082200	-1.26	9.11277e-07	3.75084e-05	Act	Act				7.75389	7.7254	AGAP008264-PA(AgaP_AGAP008264)		PF01529:DHHC palmitoyltransferase,		GO:0016020~membrane,GO:0016021~integral component of membrane,GO:0031224~intrinsic component of membrane,GO:0044425~membrane part,	GO:0003824~catalytic activity,GO:0005488~binding,GO:0008270~zinc ion binding,GO:0016409~palmitoyltransferase activity,GO:0016417~S-acyltransferase activity,GO:0016740~transferase activity,GO:0016746~transferase activity, transferring acyl groups,GO:0016747~transferase activity, transferring acyl groups other than amino-acyl groups,GO:0019706~protein-cysteine S-palmitoyltransferase activity,GO:001…
2R	34002301	34003700	exon (AGAP003218-RA, exon 3 of 3)	2419	Intragenic	AGAP003218	1.22	Low	2.43	Med	78.08	Low	125.46	Med	H3K27ac	Depletion	-0.68	Low	0.000849545	0.0158906	34002401	34003400	-1.15	2.63526e-06	0.00016516			Yes	34002998	34003267	7.94279	8.46148	AGAP003218-PA(AgaP_AGAP003218)		PF04931:DNA polymerase phi,	GO:0006139~nucleobase-containing compound metabolic process,GO:0006351~transcription, DNA-templated,GO:0006725~cellular aromatic compound metabolic process,GO:0006807~nitrogen compound metabolic process,GO:0008152~metabolic process,GO:0009058~biosynthetic process,GO:0009059~macromolecule biosynthetic process,GO:0009987~cellular process,GO:0010467~gene expression,GO:0016070~RNA metabolic process,G…		GO:0003676~nucleic acid binding,GO:0003677~DNA binding,GO:0003824~catalytic activity,GO:0003887~DNA-directed DNA polymerase activity,GO:0005488~binding,GO:0016740~transferase activity,GO:0016772~transferase activity, transferring phosphorus-containing groups,GO:0016779~nucleotidyltransferase activity,GO:0034061~DNA polymerase activity,GO:0097159~organic cyclic compound binding,GO:1901363~heterocy…
3L	24924201	24925400	Intergenic	-2423		AGAP011454	1.36	Low	2.43	Med	78.08	Low	125.46	Med	H3K27ac	Depletion	-0.68	Low	0.000849545	0.0158906	24924401	24925400	-0.92	4.51479e-05	0.00109944	Deplet	Act				6.59129	6.98466	AGAP011454-PA(AgaP_AGAP011454)			GO:0006996~organelle organization,GO:0009987~cellular process,GO:0016043~cellular component organization,GO:0030030~cell projection organization,GO:0044699~single-organism process,GO:0044763~single-organism cellular process,GO:0044782~cilium organization,GO:0071840~cellular component organization or biogenesis,GO:1902589~single-organism organelle organization,	GO:0005622~intracellular,GO:0005623~cell,GO:0005813~centrosome,GO:0005815~microtubule organizing center,GO:0005856~cytoskeleton,GO:0005929~cilium,GO:0015630~microtubule cytoskeleton,GO:0036064~ciliary basal body,GO:0042995~cell projection,GO:0043226~organelle,GO:0043228~non-membrane-bounded organelle,GO:0043229~intracellular organelle,GO:0043232~intracellular non-membrane-bounded organelle,GO:004…
2R	58247401	58248700	intron (AGAP004596-RA, intron 1 of 3)	1177	Intragenic	AGAP004596	2.02	Med	1.93	Med	216.28	High	154.32	Med	H3K9ac	Enrichment	0.49	Low	0.00125411	0.0147719	58247601	58248600	0.78	5.51681e-06	0.00014015	Act	Act	Yes	58248287	58248491	13.1398	12.7144	AGAP004596-PA(AgaP_AGAP004596)		PF00224:Pyruvate kinase, barrel domain,PF02887:Pyruvate kinase, alpha/beta domain,			GO:0000287~magnesium ion binding,GO:0003824~catalytic activity,GO:0004743~pyruvate kinase activity,GO:0005488~binding,GO:0016301~kinase activity,GO:0016740~transferase activity,GO:0016772~transferase activity, transferring phosphorus-containing groups,GO:0016773~phosphotransferase activity, alcohol group as acceptor,GO:0030955~potassium ion binding,GO:0031420~alkali metal ion binding,GO:0043167~i…	aga00010:Glycolysis / Gluconeogenesis,aga00230:Purine metabolism,aga00620:Pyruvate metabolism,aga01100:Metabolic pathways,aga01130:Biosynthesis of antibiotics,aga01200:Carbon metabolism,aga01230:Biosynthesis of amino acids,
2R	58247401	58248700	intron (AGAP004596-RA, intron 1 of 3)	1177	Intragenic	AGAP004596	2.02	Med	1.93	Med	216.28	High	154.32	Med	H3K9ac	Enrichment	0.49	Low	0.00125411	0.0147719	58247601	58248600	0.78	5.51681e-06	0.00014015	Act	Act	Yes	58248494	58248762	13.1398	12.7144	AGAP004596-PA(AgaP_AGAP004596)		PF00224:Pyruvate kinase, barrel domain,PF02887:Pyruvate kinase, alpha/beta domain,			GO:0000287~magnesium ion binding,GO:0003824~catalytic activity,GO:0004743~pyruvate kinase activity,GO:0005488~binding,GO:0016301~kinase activity,GO:0016740~transferase activity,GO:0016772~transferase activity, transferring phosphorus-containing groups,GO:0016773~phosphotransferase activity, alcohol group as acceptor,GO:0030955~potassium ion binding,GO:0031420~alkali metal ion binding,GO:0043167~i…	aga00010:Glycolysis / Gluconeogenesis,aga00230:Purine metabolism,aga00620:Pyruvate metabolism,aga01100:Metabolic pathways,aga01130:Biosynthesis of antibiotics,aga01200:Carbon metabolism,aga01230:Biosynthesis of amino acids,
3L	37372401	37373800	exon (AGAP012070-RA, exon 11 of 15)	4113	Intragenic	AGAP012070	1.29	Low	2.04	Med	66.18	Low	107.32	Med	H3K4me3	Depletion	-0.7	Low	0.00169983	0.0141845	37372401	37373400	-1.13	3.83845e-05	0.000389158			Yes	37373105	37373305	2.78751	3.14738	AGAP012070-PA(AgaP_AGAP012070)		PF00629:MAM domain,PF07714:Protein tyrosine kinase,	GO:0007154~cell communication,GO:0007165~signal transduction,GO:0007166~cell surface receptor signaling pathway,GO:0007167~enzyme linked receptor protein signaling pathway,GO:0007169~transmembrane receptor protein tyrosine kinase signaling pathway,GO:0009987~cellular process,GO:0023052~signaling,GO:0044699~single-organism process,GO:0044700~single organism signaling,GO:0044763~single-organism cel…	GO:0016020~membrane,GO:0016021~integral component of membrane,GO:0031224~intrinsic component of membrane,GO:0044425~membrane part,	GO:0000166~nucleotide binding,GO:0001882~nucleoside binding,GO:0001883~purine nucleoside binding,GO:0003824~catalytic activity,GO:0004672~protein kinase activity,GO:0004713~protein tyrosine kinase activity,GO:0004714~transmembrane receptor protein tyrosine kinase activity,GO:0004871~signal transducer activity,GO:0004872~receptor activity,GO:0004888~transmembrane signaling receptor activity,GO:000…
2R	38706601	38707900	Intergenic	15500		AGAP003496	1.43	Low	1.53	Low	127.45	Med	80.78	Low	H3K9ac	Enrichment	0.66	Low	0.00116316	0.0137055	38706801	38707800	1.02	1.07221e-05	0.000226349	Deplet	Deplet				2.15669	2.04562	AGAP003496-PA(AgaP_AGAP003496)		PF00200:Disintegrin,PF01421:Reprolysin (M12B) family zinc metalloprotease ,PF08516:ADAM cysteine-rich,		GO:0016020~membrane,GO:0016021~integral component of membrane,GO:0031224~intrinsic component of membrane,GO:0044425~membrane part,	GO:0003824~catalytic activity,GO:0004175~endopeptidase activity,GO:0004222~metalloendopeptidase activity,GO:0008233~peptidase activity,GO:0008237~metallopeptidase activity,GO:0016787~hydrolase activity,GO:0070011~peptidase activity, acting on L-amino acid peptides,
3L	30599101	30600300	promoter-TSS (AGAP028527-RA)	-6	Promoter	AGAP028527	1.42	Low	0.67	Low	100.75	Med	60.75	Low	H3K4me3	Enrichment	0.73	Low	0.00155446	0.0129742	30599201	30600200	1.04	3.6022e-05	0.000372025	K9me3	K9me3
3R	34751501	34753000	Intergenic	-3399		AGAP009498	2.27	Med	2.8	Med	190.76	High	263.06	High	H3K27ac	Depletion	-0.46	Low	0.000670673	0.0125554	34751701	34752700	-0.75	1.79267e-06	0.000127356	Act	Act	Yes	34751691	34751915	6.72225	6.96117	AGAP009498-PA(AgaP_AGAP009498)		PF07690:Major Facilitator Superfamily,	GO:0006810~transport,GO:0006811~ion transport,GO:0006820~anion transport,GO:0009987~cellular process,GO:0044699~single-organism process,GO:0044763~single-organism cellular process,GO:0044765~single-organism transport,GO:0051179~localization,GO:0051234~establishment of localization,GO:0055085~transmembrane transport,GO:1902578~single-organism localization,	GO:0016020~membrane,GO:0016021~integral component of membrane,GO:0031224~intrinsic component of membrane,GO:0044425~membrane part,	GO:0005215~transporter activity,GO:0022857~transmembrane transporter activity,
3R	34751501	34753000	Intergenic	-3399		AGAP009498	2.27	Med	2.8	Med	190.76	High	263.06	High	H3K27ac	Depletion	-0.46	Low	0.000670673	0.0125554	34751701	34752700	-0.75	1.79267e-06	0.000127356	Act	Act	Yes	34751973	34752645	6.72225	6.96117	AGAP009498-PA(AgaP_AGAP009498)		PF07690:Major Facilitator Superfamily,	GO:0006810~transport,GO:0006811~ion transport,GO:0006820~anion transport,GO:0009987~cellular process,GO:0044699~single-organism process,GO:0044763~single-organism cellular process,GO:0044765~single-organism transport,GO:0051179~localization,GO:0051234~establishment of localization,GO:0055085~transmembrane transport,GO:1902578~single-organism localization,	GO:0016020~membrane,GO:0016021~integral component of membrane,GO:0031224~intrinsic component of membrane,GO:0044425~membrane part,	GO:0005215~transporter activity,GO:0022857~transmembrane transporter activity,
3L	8526301	8527500	Intergenic	-37237		AGAP010689	1.03	Low	1.53	Low	68.55	Low	112.89	Med	H3K9ac	Depletion	-0.72	Low	0.000938828	0.011066	8526401	8527400	-1.1	5.64792e-06	0.000142289	Deplet	Deplet				3.5666	4.9742	AGAP010689-PA(AgaP_AGAP010689)				GO:0016020~membrane,GO:0016021~integral component of membrane,GO:0031224~intrinsic component of membrane,GO:0044425~membrane part,
2R	2911101	2912400	intron (AGAP001315-RE, intron 3 of 12)	-16670	Intragenic	AGAP001315	1.27	Low	1.6	Low	73.38	Low	119.1	Med	H3K9ac	Depletion	-0.7	Low	0.000928126	0.0109438	2911201	2912200	-0.95	6.42509e-05	0.000849073	Deplet	Deplet				11.0462	11.0172	AGAP001315-PE(AgaP_AGAP001315)		PF05672:MAP7 (E-MAP-115) family,	GO:0000226~microtubule cytoskeleton organization,GO:0006996~organelle organization,GO:0007010~cytoskeleton organization,GO:0007017~microtubule-based process,GO:0009987~cellular process,GO:0016043~cellular component organization,GO:0044699~single-organism process,GO:0044763~single-organism cellular process,GO:0071840~cellular component organization or biogenesis,GO:1902589~single-organism organell…	GO:0005622~intracellular,GO:0005623~cell,GO:0005856~cytoskeleton,GO:0015630~microtubule cytoskeleton,GO:0043226~organelle,GO:0043228~non-membrane-bounded organelle,GO:0043229~intracellular organelle,GO:0043232~intracellular non-membrane-bounded organelle,GO:0044424~intracellular part,GO:0044464~cell part,	GO:0005198~structural molecule activity,
2L	46322101	46323400	TTS (AGAP007399-RA)	963	Intragenic	AGAP007400	1.43	Low	3.25	High	91.92	Med	144.68	Med	H3K27ac	Depletion	-0.65	Low	0.000571598	0.0107051	46322301	46323300	-0.99	4.02289e-06	0.000214532	Deplet	Act	Yes	46322355	46322609	6.53207	6.91069	AGAP007400-PA(AgaP_AGAP007400)		PF00328:Histidine phosphatase superfamily (branch 2),			GO:0003824~catalytic activity,GO:0003993~acid phosphatase activity,GO:0016787~hydrolase activity,GO:0016788~hydrolase activity, acting on ester bonds,GO:0016791~phosphatase activity,GO:0042578~phosphoric ester hydrolase activity,
2L	46322101	46323400	TTS (AGAP007399-RA)	963	Intragenic	AGAP007400	1.43	Low	3.25	High	91.92	Med	144.68	Med	H3K27ac	Depletion	-0.65	Low	0.000571598	0.0107051	46322301	46323300	-0.99	4.02289e-06	0.000214532	Deplet	Act	Yes	46322858	46323190	6.53207	6.91069	AGAP007400-PA(AgaP_AGAP007400)		PF00328:Histidine phosphatase superfamily (branch 2),			GO:0003824~catalytic activity,GO:0003993~acid phosphatase activity,GO:0016787~hydrolase activity,GO:0016788~hydrolase activity, acting on ester bonds,GO:0016791~phosphatase activity,GO:0042578~phosphoric ester hydrolase activity,
3R	18664401	18665700	Intergenic	-2531		AGAP008823	2.08	Med	1.13	Low	165.09	Med	111.61	Med	H3K9me3	Enrichment	0.56	Low	0.00126036	0.010692	18664601	18665600	1.02	9.17644e-07	1.76428e-05	K9me3	Deplet	Yes	18664778	18665030	2.04348	3.9312	AGAP008823-PA(AgaP_AGAP008823)
3R	18664401	18665700	Intergenic	-2531		AGAP008823	2.08	Med	1.13	Low	165.09	Med	111.61	Med	H3K9me3	Enrichment	0.56	Low	0.00126036	0.010692	18664601	18665600	1.02	9.17644e-07	1.76428e-05	K9me3	Deplet	Yes	18665113	18665337	2.04348	3.9312	AGAP008823-PA(AgaP_AGAP008823)
2L	19983101	19984400	intron (AGAP005737-RA, intron 1 of 4)	3577	Intragenic	AGAP005737	2.34	Med	1.36	Low	102.43	Med	61.34	Low	H3K9me3	Enrichment	0.74	Low	0.00124386	0.0105539	19983301	19984300	1.22	3.5269e-06	5.45957e-05	K9me3	Deplet	Yes	19983639	19983877	3.1433	3.77823	AGAP005737-PA(AgaP_AGAP005737)		PF06966:Protein of unknown function (DUF1295),	GO:0006629~lipid metabolic process,GO:0008152~metabolic process,GO:0044238~primary metabolic process,GO:0044699~single-organism process,GO:0044710~single-organism metabolic process,GO:0071704~organic substance metabolic process,	GO:0005622~intracellular,GO:0005623~cell,GO:0005737~cytoplasm,GO:0016020~membrane,GO:0016021~integral component of membrane,GO:0031224~intrinsic component of membrane,GO:0044424~intracellular part,GO:0044425~membrane part,GO:0044464~cell part,	GO:0003824~catalytic activity,GO:0016491~oxidoreductase activity,GO:0016627~oxidoreductase activity, acting on the CH-CH group of donors,
X	11695501	11696700	TTS (AGAP000654-RA)	3544	Intragenic	AGAP000654	0.79	Low	0.72	Low	93.83	Med	54.67	Low	H3K4me3	Enrichment	0.78	Med	0.00122564	0.0102318	11695501	11696500	1.11	4.40092e-05	0.000432527	Deplet	Act				14.9062	14.7712	AGAP000654-PA(AgaP_AGAP000654)		PF04758:Ribosomal protein S30,	GO:0006412~translation,GO:0006518~peptide metabolic process,GO:0006807~nitrogen compound metabolic process,GO:0008152~metabolic process,GO:0009058~biosynthetic process,GO:0009059~macromolecule biosynthetic process,GO:0009987~cellular process,GO:0010467~gene expression,GO:0019538~protein metabolic process,GO:0034641~cellular nitrogen compound metabolic process,GO:0034645~cellular macromolecule bio…	GO:0005622~intracellular,GO:0005623~cell,GO:0005737~cytoplasm,GO:0005829~cytosol,GO:0005840~ribosome,GO:0015935~small ribosomal subunit,GO:0022626~cytosolic ribosome,GO:0022627~cytosolic small ribosomal subunit,GO:0030529~intracellular ribonucleoprotein complex,GO:0032991~macromolecular complex,GO:0043226~organelle,GO:0043228~non-membrane-bounded organelle,GO:0043229~intracellular organelle,GO:00…	GO:0003735~structural constituent of ribosome,GO:0005198~structural molecule activity,	aga03010:Ribosome,
2R	52111701	52112800	Intergenic	-41838		AGAP004223	3.77	High	2.84	Med	256.98	High	184.14	High	H3K27ac	Enrichment	0.48	Low	0.000509246	0.00954137	52111701	52112700	0.57	8.15457e-05	0.00162117	Act	Act	Yes	52111570	52113412	7.78483	7.90894	AGAP004223-PA(GPR5HT7)		PF00001:7 transmembrane receptor (rhodopsin family),	GO:0007154~cell communication,GO:0007165~signal transduction,GO:0007186~G-protein coupled receptor signaling pathway,GO:0007187~G-protein coupled receptor signaling pathway, coupled to cyclic nucleotide second messenger,GO:0007188~adenylate cyclase-modulating G-protein coupled receptor signaling pathway,GO:0007189~adenylate cyclase-activating G-protein coupled receptor signaling pathway,GO:000719…	GO:0005623~cell,GO:0005886~plasma membrane,GO:0005887~integral component of plasma membrane,GO:0016020~membrane,GO:0016021~integral component of membrane,GO:0030425~dendrite,GO:0031224~intrinsic component of membrane,GO:0031226~intrinsic component of plasma membrane,GO:0036477~somatodendritic compartment,GO:0042995~cell projection,GO:0043005~neuron projection,GO:0044425~membrane part,GO:0044459~p…	GO:0004871~signal transducer activity,GO:0004872~receptor activity,GO:0004888~transmembrane signaling receptor activity,GO:0004930~G-protein coupled receptor activity,GO:0004993~G-protein coupled serotonin receptor activity,GO:0008227~G-protein coupled amine receptor activity,GO:0030594~neurotransmitter receptor activity,GO:0038023~signaling receptor activity,GO:0060089~molecular transducer activ…	aga04080:Neuroactive ligand-receptor interaction,
X	16204701	16206000	Intergenic	-16737		AGAP000869	1.82	Med	0.99	Low	126.49	Med	78.71	Low	H3K9ac	Enrichment	0.68	Low	0.000806998	0.00951887	16204801	16205800	1.03	1.05668e-05	0.000223814	Act	Act				8.03672	8.48175	AGAP000869-PA(AgaP_AGAP000869)		PF00595:PDZ domain (Also known as DHR or GLGF),PF12053:Domain of unknown function (DUF3534),				aga04080:Neuroactive ligand-receptor interaction,aga04144:Endocytosis,aga04391:Hippo signaling pathway - fly,
3R	49791701	49792800	promoter-TSS (AGAP010165-RA)	-202	Promoter//Intragenic	AGAP010165	2.04	Med	1.21	Low	149.24	Med	95.11	Low	H3K27ac	Enrichment	0.65	Low	0.000505578	0.00947662	49791701	49792700	0.8	6.32898e-05	0.00138704	Deplet	Deplet				1.3579	2.04562	AGAP010165-PA(AgaP_AGAP010165)		PF05783:Dynein light intermediate chain (DLIC),	GO:0000902~cell morphogenesis,GO:0006996~organelle organization,GO:0009653~anatomical structure morphogenesis,GO:0009987~cellular process,GO:0010927~cellular component assembly involved in morphogenesis,GO:0016043~cellular component organization,GO:0022607~cellular component assembly,GO:0030030~cell projection organization,GO:0030031~cell projection assembly,GO:0032502~developmental process,GO:00…	GO:0005622~intracellular,GO:0005623~cell,GO:0005815~microtubule organizing center,GO:0005856~cytoskeleton,GO:0005929~cilium,GO:0005930~axoneme,GO:0015630~microtubule cytoskeleton,GO:0036064~ciliary basal body,GO:0042995~cell projection,GO:0043226~organelle,GO:0043228~non-membrane-bounded organelle,GO:0043229~intracellular organelle,GO:0043232~intracellular non-membrane-bounded organelle,GO:004442…	GO:0005488~binding,GO:0005515~protein binding,GO:0045502~dynein binding,GO:0045504~dynein heavy chain binding,
2L	44148901	44150100	Intergenic	17194		AGAP007187	1.86	Med	3.91	High	154.19	Med	221.58	High	H3K27ac	Depletion	-0.52	Low	0.000490431	0.00919657	44149001	44150000	-0.69	2.26869e-05	0.000704563	Act	Act	Yes	44149259	44149628	-3.32193	-3.32193	AGAP007187-PA(AgaP_AGAP007187)
2L	44148901	44150100	Intergenic	17194		AGAP007187	1.86	Med	3.91	High	154.19	Med	221.58	High	H3K27ac	Depletion	-0.52	Low	0.000490431	0.00919657	44149001	44150000	-0.69	2.26869e-05	0.000704563	Act	Act	Yes	44149727	44149970	-3.32193	-3.32193	AGAP007187-PA(AgaP_AGAP007187)
3R	1074901	1076200	Intergenic	-1392	Promoter	AGAP007796	2.33	Med	2.51	Med	123.59	Med	182.28	High	H3K9ac	Depletion	-0.56	Low	0.00076166	0.00898726	1075201	1076200	-0.77	5.927e-05	0.000800685	Deplet	Act	Yes	1075599	1075818	7.06291	6.86552	AGAP007796-PA(AgaP_AGAP007796)		PF01431:Peptidase family M13,PF05649:Peptidase family M13,		GO:0016020~membrane,GO:0016021~integral component of membrane,GO:0031224~intrinsic component of membrane,GO:0044425~membrane part,	GO:0003824~catalytic activity,GO:0004175~endopeptidase activity,GO:0004222~metalloendopeptidase activity,GO:0008233~peptidase activity,GO:0008237~metallopeptidase activity,GO:0016787~hydrolase activity,GO:0070011~peptidase activity, acting on L-amino acid peptides,
3R	45573501	45574800	intron (AGAP009933-RA, intron 1 of 13)	1928	Intragenic	AGAP009933	1.03	Low	1.54	Low	66.18	Low	109.34	Med	H3K4me3	Depletion	-0.72	Low	0.00105726	0.008828	45573601	45574600	-1.11	6.93858e-06	0.000101016	Deplet	Deplet				0.00553705	2.51781	AGAP009933-PA(AgaP_AGAP009933)		PF00063:Myosin head (motor domain),PF00612:IQ calmodulin-binding motif,		GO:0005622~intracellular,GO:0005623~cell,GO:0005856~cytoskeleton,GO:0015629~actin cytoskeleton,GO:0016459~myosin complex,GO:0032991~macromolecular complex,GO:0043226~organelle,GO:0043228~non-membrane-bounded organelle,GO:0043229~intracellular organelle,GO:0043232~intracellular non-membrane-bounded organelle,GO:0043234~protein complex,GO:0044422~organelle part,GO:0044424~intracellular part,GO:0044…	GO:0000166~nucleotide binding,GO:0001882~nucleoside binding,GO:0001883~purine nucleoside binding,GO:0003774~motor activity,GO:0003824~catalytic activity,GO:0005488~binding,GO:0005524~ATP binding,GO:0016462~pyrophosphatase activity,GO:0016787~hydrolase activity,GO:0016817~hydrolase activity, acting on acid anhydrides,GO:0016818~hydrolase activity, acting on acid anhydrides, in phosphorus-containin…	aga04391:Hippo signaling pathway - fly,
3L	16974301	16975700	Intergenic	-15271		AGAP011104	1.46	Low	0.91	Low	99.76	Med	58.72	Low	H3K4me3	Enrichment	0.76	Low	0.0010429	0.00870991	16974601	16975600	1.12	2.69952e-05	0.00029372	Deplet	Deplet				7.32643	7.2995	AGAP011104-PA(AgaP_AGAP011104)
2L	3614001	3615100	TTS (AGAP004795-RA)	15921	Intragenic	AGAP004795	0.98	Low	0.6	Low	87.86	Low	48.68	Low	H3K9ac	Enrichment	0.85	Med	0.000732043	0.00864085	3614001	3615000	1.08	7.52594e-05	0.000956313	Deplet	Deplet				10.1026	10.1485	AGAP004795-PA(AgaP_AGAP004795)		PF07303:Occludin homology domain,PF10390:RNA polymerase II elongation factor ELL ,	GO:0006139~nucleobase-containing compound metabolic process,GO:0006351~transcription, DNA-templated,GO:0006354~DNA-templated transcription, elongation,GO:0006366~transcription from RNA polymerase II promoter,GO:0006368~transcription elongation from RNA polymerase II promoter,GO:0006725~cellular aromatic compound metabolic process,GO:0006807~nitrogen compound metabolic process,GO:0008152~metabolic…	GO:0005622~intracellular,GO:0005623~cell,GO:0005634~nucleus,GO:0005654~nucleoplasm,GO:0008023~transcription elongation factor complex,GO:0031974~membrane-enclosed lumen,GO:0031981~nuclear lumen,GO:0032991~macromolecular complex,GO:0043226~organelle,GO:0043227~membrane-bounded organelle,GO:0043229~intracellular organelle,GO:0043231~intracellular membrane-bounded organelle,GO:0043233~organelle lume…
2L	9854601	9856000	Intergenic	-19956		AGAP005088	1.29	Low	1.74	Med	95.59	Med	148.1	Med	H3K9ac	Depletion	-0.63	Low	0.000731991	0.00864085	9854701	9855700	-1.03	5.78854e-06	0.000144415	Deplet	Deplet				8.02571	8.21057	AGAP005088-PA(AgaP_AGAP005088)		PF07984:Domain of unknown function (DUF1693) ,
3R	3217401	3218500	TTS (AGAP007939-RA)	3503	Intragenic	AGAP007938	1.62	Med	1.37	Low	143.87	Med	92.18	Low	H3K9ac	Enrichment	0.64	Low	0.000730015	0.00862301	3217501	3218500	0.8	6.33966e-05	0.000840112	Act	Act				9.30537	9.23181	AGAP007938-PA(CACT)	Yes	PF12796:Ankyrin repeats (3 copies),
X	3097801	3099100	Intergenic	13659		AGAP000189	3	High	1.52	Low	155.14	Med	102.56	Med	H3K9me3	Enrichment	0.6	Low	0.00101317	0.00859797	3098101	3099100	0.85	3.57243e-05	0.000369052	K4me3	K4me3	Yes	3098391	3098710	9.22001	9.41026	AGAP000189-PA(AgaP_AGAP000189)		PF00628:PHD-finger,PF07524:Bromodomain associated,			GO:0005488~binding,GO:0008270~zinc ion binding,GO:0043167~ion binding,GO:0043169~cation binding,GO:0046872~metal ion binding,GO:0046914~transition metal ion binding,	aga03022:Basal transcription factors,
X	10073301	10074600	Intergenic	-1970	Promoter	AGAP000569	1.98	Med	1.79	Med	112.38	Med	68.38	Low	H3K9me3	Enrichment	0.72	Low	0.00100371	0.00851916	10073501	10074500	1.03	2.84147e-05	0.000304398	K9me3	Deplet				1.8227	3.91906	AGAP000569-PB(AgaP_AGAP000569)		PF00250:Fork head domain,		GO:0005622~intracellular,GO:0005623~cell,GO:0005634~nucleus,GO:0016020~membrane,GO:0016021~integral component of membrane,GO:0031224~intrinsic component of membrane,GO:0043226~organelle,GO:0043227~membrane-bounded organelle,GO:0043229~intracellular organelle,GO:0043231~intracellular membrane-bounded organelle,GO:0044424~intracellular part,GO:0044425~membrane part,GO:0044464~cell part,	GO:0000981~RNA polymerase II transcription factor activity, sequence-specific DNA binding,GO:0001071~nucleic acid binding transcription factor activity,GO:0003676~nucleic acid binding,GO:0003677~DNA binding,GO:0003700~transcription factor activity, sequence-specific DNA binding,GO:0005488~binding,GO:0043565~sequence-specific DNA binding,GO:0097159~organic cyclic compound binding,GO:1901363~hetero…
3R	30999801	31001000	Intergenic	-17130		AGAP009304	2.92	Med	2.91	Med	107.17	Med	162.6	Med	H3K9ac	Depletion	-0.6	Low	0.000707368	0.00835846	30999901	31000900	-0.85	8.30697e-06	0.000190712	Deplet	Deplet	Yes	31000240	31000635	7.53761	7.09134	AGAP009304-PA(AgaP_AGAP009304)		PF00149:Calcineurin-like phosphoesterase,	GO:0006810~transport,GO:0006888~ER to Golgi vesicle-mediated transport,GO:0016192~vesicle-mediated transport,GO:0046907~intracellular transport,GO:0048193~Golgi vesicle transport,GO:0051179~localization,GO:0051234~establishment of localization,GO:0051641~cellular localization,GO:0051649~establishment of localization in cell,	GO:0005622~intracellular,GO:0005623~cell,GO:0005737~cytoplasm,GO:0016020~membrane,GO:0016021~integral component of membrane,GO:0031224~intrinsic component of membrane,GO:0044424~intracellular part,GO:0044425~membrane part,GO:0044464~cell part,	GO:0003824~catalytic activity,GO:0016787~hydrolase activity,
3R	46691001	46692400	Intergenic	-10390		AGAP009964	1.54	Low	1.68	Med	83.04	Low	132.57	Med	H3K9ac	Depletion	-0.67	Low	0.000702934	0.00830901	46691301	46692300	-1.16	1.16185e-06	4.52374e-05	Deplet	Deplet				1.92732	2.2726	AGAP009964-PA(AgaP_AGAP009964)		PF07686:Immunoglobulin V-set domain,
3L	20603101	20604400	intron (AGAP011293-RA, intron 3 of 7)	13439	Intragenic	AGAP011293	1.63	Med	1.44	Low	125.52	Med	75.88	Low	H3K27ac	Enrichment	0.73	Low	0.000438148	0.00821959	20603101	20604100	1.06	3.01332e-05	0.000850706	Act	Deplet				9.38172	9.60681	AGAP011293-PA(AgaP_AGAP011293)		PF05276:SH3 domain-binding protein 5 (SH3BP5),	GO:0001932~regulation of protein phosphorylation,GO:0001933~negative regulation of protein phosphorylation,GO:0006464~cellular protein modification process,GO:0006468~protein phosphorylation,GO:0006469~negative regulation of protein kinase activity,GO:0006793~phosphorus metabolic process,GO:0006796~phosphate-containing compound metabolic process,GO:0007154~cell communication,GO:0007165~signal tra…	GO:0005622~intracellular,GO:0005623~cell,GO:0005737~cytoplasm,GO:0044424~intracellular part,GO:0044464~cell part,	GO:0004857~enzyme inhibitor activity,GO:0004860~protein kinase inhibitor activity,GO:0005488~binding,GO:0005515~protein binding,GO:0017124~SH3 domain binding,GO:0019207~kinase regulator activity,GO:0019210~kinase inhibitor activity,GO:0019887~protein kinase regulator activity,GO:0019904~protein domain specific binding,GO:0030234~enzyme regulator activity,GO:0098772~molecular function regulator,
3L	30511701	30513000	intron (AGAP011639-RA, intron 1 of 2)	9485	Intragenic	AGAP011639	1.94	Med	1.45	Low	165.06	Med	107.25	Med	H3K27ac	Enrichment	0.62	Low	0.00043692	0.00820001	30512001	30513000	0.8	4.98552e-05	0.00118229	Deplet	Deplet				-1.25532	0.764362	AGAP011639-PA(AgaP_AGAP011639)
2L	14681401	14682800	Intergenic	-3449		AGAP005368	2	Med	2.21	Med	53.7	Low	93.51	Low	H3K9me3	Depletion	-0.8	Med	0.000961233	0.00816	14681501	14682500	-1.23	5.65696e-06	8.0376e-05			Yes	14681844	14682184	2.15097	3.29566	AGAP005368-PA(AgaP_AGAP005368)
2R	39449101	39450200	TTS (AGAP013398-RA)	373	Intragenic	AGAP003552	1.61	Med	1.14	Low	124.55	Med	76.64	Low	H3K9ac	Enrichment	0.7	Low	0.000688252	0.00813834	39449101	39450100	0.9	6.60545e-05	0.000868091	Act	K4me3				8.26331	7.82558	AGAP003552-PA(AgaP_AGAP003552)		PF00856:SET domain,
2R	21340101	21341600	Intergenic	-3102		AGAP002432	2.66	Med	3.45	High	167.91	Med	233.87	High	H3K4me3	Depletion	-0.48	Low	0.000974055	0.00813665	21340301	21341300	-0.74	1.02026e-05	0.000136416	K4me3	K4me3	Yes	21340605	21341298	-1.25532	-3.32193	AGAP002432-PA(AgaP_AGAP002432)		PF00089:Trypsin,			GO:0003824~catalytic activity,GO:0004175~endopeptidase activity,GO:0004252~serine-type endopeptidase activity,GO:0008233~peptidase activity,GO:0008236~serine-type peptidase activity,GO:0016787~hydrolase activity,GO:0017171~serine hydrolase activity,GO:0070011~peptidase activity, acting on L-amino acid peptides,
2L	15617501	15618900	intron (AGAP005449-RA, intron 1 of 13)	15272	Intragenic	AGAP005449	2.27	Med	1.36	Low	146.76	Med	94.25	Low	H3K9ac	Enrichment	0.64	Low	0.000683065	0.00807987	15617801	15618800	1.12	4.53605e-06	0.000120652	Act	Deplet				6.31453	6.76816	AGAP005449-PA(AgaP_AGAP005449)		PF02262:CBL proto-oncogene N-terminal domain 1,PF02761:CBL proto-oncogene N-terminus, EF hand-like domain,PF02762:CBL proto-oncogene N-terminus, SH2-like domain,	GO:0001932~regulation of protein phosphorylation,GO:0001933~negative regulation of protein phosphorylation,GO:0006464~cellular protein modification process,GO:0006468~protein phosphorylation,GO:0006469~negative regulation of protein kinase activity,GO:0006508~proteolysis,GO:0006793~phosphorus metabolic process,GO:0006796~phosphate-containing compound metabolic process,GO:0007154~cell communicatio…	GO:0005622~intracellular,GO:0005623~cell,GO:0005634~nucleus,GO:0005886~plasma membrane,GO:0016020~membrane,GO:0043226~organelle,GO:0043227~membrane-bounded organelle,GO:0043229~intracellular organelle,GO:0043231~intracellular membrane-bounded organelle,GO:0044424~intracellular part,GO:0044425~membrane part,GO:0044464~cell part,GO:0045121~membrane raft,GO:0071944~cell periphery,GO:0098589~membrane…	GO:0003824~catalytic activity,GO:0004842~ubiquitin-protein transferase activity,GO:0004871~signal transducer activity,GO:0005102~receptor binding,GO:0005488~binding,GO:0005509~calcium ion binding,GO:0005515~protein binding,GO:0008270~zinc ion binding,GO:0016740~transferase activity,GO:0017124~SH3 domain binding,GO:0019787~ubiquitin-like protein transferase activity,GO:0019899~enzyme binding,GO:00…	aga04120:Ubiquitin mediated proteolysis,aga04144:Endocytosis,
2R	46923201	46924300	Intergenic	14638		AGAP003946	1.49	Low	1.46	Low	93.66	Med	52.82	Low	H3K9ac	Enrichment	0.83	Med	0.000682078	0.00807105	46923201	46924200	1.13	2.53539e-05	0.000429832	Act	Act	Yes	46923312	46923572	0.0306388	-3.32193	tRNA(AgaP_AGAP003946)
2L	11934701	11935800	Intergenic	-86102		AGAP005183	0.97	Low	1.09	Low	66.62	Low	111.85	Med	H3K9ac	Depletion	-0.75	Low	0.000663277	0.00785137	11934801	11935800	-0.96	5.87671e-05	0.000794212	Deplet	Deplet				4.37339	5.04577	AGAP005183-PA(AgaP_AGAP005183)		PF00505:HMG (high mobility group) box,
2R	26956201	26957500	intron (AGAP002773-RB, intron 2 of 3)	1745	Intragenic	AGAP002773	1.2	Low	1.93	Med	64.2	Low	107.32	Med	H3K4me3	Depletion	-0.74	Low	0.000933674	0.00780096	26956301	26957300	-1.14	1.87163e-05	0.000221342	Deplet	K4me3				3.36055	4.81945	AGAP002773-PB(AgaP_AGAP002773)		PF00096:Zinc finger, C2H2 type,			GO:0003676~nucleic acid binding,GO:0005488~binding,GO:0043167~ion binding,GO:0043169~cation binding,GO:0046872~metal ion binding,GO:0097159~organic cyclic compound binding,GO:1901363~heterocyclic compound binding,
2R	47731401	47732600	Intergenic	-8806		AGAP003999	0.63	Low	1.07	Low	59.3	Low	104.21	Med	H3K27ac	Depletion	-0.81	Med	0.000408164	0.00766354	47731501	47732500	-1.18	3.94718e-06	0.000211774	K9me3	Deplet				9.96186	9.74017	AGAP003999-PA(AgaP_AGAP003999)		PF08445:FR47-like protein,			GO:0003824~catalytic activity,GO:0016740~transferase activity,GO:0016746~transferase activity, transferring acyl groups,GO:0016747~transferase activity, transferring acyl groups other than amino-acyl groups,
3R	18086901	18088200	Intergenic	-2172		AGAP008807	1.4	Low	1.97	Med	66.22	Low	113.32	Med	H3K27ac	Depletion	-0.78	Med	0.000406902	0.00764306	18087001	18088000	-1.13	1.32436e-05	0.000483464	Deplet	Deplet				6.82285	7.17862	AGAP008807-PA(AgaP_AGAP008807)		PF01347:Lipoprotein amino terminal region,PF06448:Domain of Unknown Function (DUF1081),PF09172:Domain of unknown function (DUF1943),			GO:0005215~transporter activity,GO:0005319~lipid transporter activity,GO:0022892~substrate-specific transporter activity,
2R	24320401	24321800	intron (AGAP013226-RA, intron 1 of 5)	3721	Intragenic	AGAP013226	1.51	Low	3.3	High	116.63	Med	177.06	High	H3K27ac	Depletion	-0.6	Low	0.000401762	0.00754969	24320801	24321800	-0.97	2.99282e-05	0.000849665	Deplet	Act	Yes	24320587	24321105	7.76279	8.39178	AGAP013226-PA(AgaP_AGAP013226)		PF02257:RFX DNA-binding domain,	GO:0006139~nucleobase-containing compound metabolic process,GO:0006351~transcription, DNA-templated,GO:0006355~regulation of transcription, DNA-templated,GO:0006357~regulation of transcription from RNA polymerase II promoter,GO:0006725~cellular aromatic compound metabolic process,GO:0006807~nitrogen compound metabolic process,GO:0008152~metabolic process,GO:0009058~biosynthetic process,GO:0009059…	GO:0005622~intracellular,GO:0005623~cell,GO:0005634~nucleus,GO:0043226~organelle,GO:0043227~membrane-bounded organelle,GO:0043229~intracellular organelle,GO:0043231~intracellular membrane-bounded organelle,GO:0044424~intracellular part,GO:0044464~cell part,	GO:0000975~regulatory region DNA binding,GO:0000976~transcription regulatory region sequence-specific DNA binding,GO:0000977~RNA polymerase II regulatory region sequence-specific DNA binding,GO:0000978~RNA polymerase II core promoter proximal region sequence-specific DNA binding,GO:0000987~core promoter proximal region sequence-specific DNA binding,GO:0001012~RNA polymerase II regulatory region D…
2L	32279301	32280700	exon (AGAP006452-RA, exon 9 of 24)	13316	Intragenic	AGAP006452	0.83	Low	1.44	Low	52.71	Low	92.51	Low	H3K9me3	Depletion	-0.81	Med	0.000887521	0.00753553	32279701	32280700	-1.28	7.91429e-06	0.000105922	Deplet	Deplet				7.19717	7.06541	AGAP006452-PA(AgaP_AGAP006452)		PF00085:Thioredoxin,	GO:0009987~cellular process,GO:0019725~cellular homeostasis,GO:0042592~homeostatic process,GO:0044699~single-organism process,GO:0044763~single-organism cellular process,GO:0045454~cell redox homeostasis,GO:0050789~regulation of biological process,GO:0050794~regulation of cellular process,GO:0065007~biological regulation,GO:0065008~regulation of biological quality,	GO:0005623~cell,GO:0016020~membrane,GO:0016021~integral component of membrane,GO:0031224~intrinsic component of membrane,GO:0044425~membrane part,
2R	598901	600100	promoter-TSS (AGAP001146-RA)	6	Intragenic	AGAP001146	1.34	Low	1.16	Low	148.69	Med	95.28	Low	H3K9ac	Enrichment	0.64	Low	0.000596366	0.00706183	599101	600100	0.97	6.14362e-06	0.000151239	Act	Act				8.14319	7.76113	AGAP001146-PA(AgaP_AGAP001146)		PF00400:WD domain, G-beta repeat,PF04003:Dip2/Utp12 Family,PF12894:Anaphase-promoting complex subunit 4 WD40 domain,	GO:0000462~maturation of SSU-rRNA from tricistronic rRNA transcript (SSU-rRNA, 5.8S rRNA, LSU-rRNA),GO:0006139~nucleobase-containing compound metabolic process,GO:0006364~rRNA processing,GO:0006396~RNA processing,GO:0006725~cellular aromatic compound metabolic process,GO:0006807~nitrogen compound metabolic process,GO:0008152~metabolic process,GO:0009987~cellular process,GO:0010467~gene expression…	GO:0005622~intracellular,GO:0005623~cell,GO:0005634~nucleus,GO:0005730~nucleolus,GO:0030529~intracellular ribonucleoprotein complex,GO:0030684~preribosome,GO:0030686~90S preribosome,GO:0031974~membrane-enclosed lumen,GO:0031981~nuclear lumen,GO:0032040~small-subunit processome,GO:0032991~macromolecular complex,GO:0034388~Pwp2p-containing subcomplex of 90S preribosome,GO:0043226~organelle,GO:00432…	GO:0003676~nucleic acid binding,GO:0003723~RNA binding,GO:0005488~binding,GO:0030515~snoRNA binding,GO:0097159~organic cyclic compound binding,GO:1901363~heterocyclic compound binding,	aga03008:Ribosome biogenesis in eukaryotes,
X	7089501	7090700	intron (AGAP000386-RA, intron 1 of 3)	6298	Intragenic	AGAP000386	1.43	Low	1.84	Med	76.1	Low	126.47	Med	H3K27ac	Depletion	-0.73	Low	0.000374612	0.00704246	7089601	7090600	-1.06	7.38432e-06	0.000321614	Deplet	Act	Yes	7089905	7090147	6.21032	6.80327	AGAP000386-PA(AgaP_AGAP000386)		PF02207:Putative zinc finger in N-recognin (UBR box),	GO:0006508~proteolysis,GO:0006511~ubiquitin-dependent protein catabolic process,GO:0008152~metabolic process,GO:0009056~catabolic process,GO:0009057~macromolecule catabolic process,GO:0009987~cellular process,GO:0010498~proteasomal protein catabolic process,GO:0019538~protein metabolic process,GO:0019941~modification-dependent protein catabolic process,GO:0030163~protein catabolic process,GO:0043…	GO:0000151~ubiquitin ligase complex,GO:0005622~intracellular,GO:0005623~cell,GO:0005737~cytoplasm,GO:0032991~macromolecular complex,GO:0043234~protein complex,GO:0044424~intracellular part,GO:0044464~cell part,GO:1902494~catalytic complex,GO:1990234~transferase complex,	GO:0003824~catalytic activity,GO:0004842~ubiquitin-protein transferase activity,GO:0005488~binding,GO:0008270~zinc ion binding,GO:0016740~transferase activity,GO:0019787~ubiquitin-like protein transferase activity,GO:0043167~ion binding,GO:0043169~cation binding,GO:0046872~metal ion binding,GO:0046914~transition metal ion binding,GO:0061630~ubiquitin protein ligase activity,GO:0061659~ubiquitin-l…
2R	14723201	14724900	promoter-TSS (AGAP002064-RA)	786	Intragenic	AGAP002065	3.6	High	9.68	High	384.48	High	489.69	High	H3K27ac	Depletion	-0.35	Low	0.000366622	0.00689515	14723601	14724600	-0.6	2.78262e-07	3.51255e-05	Act	Act	Yes	14723579	14725046	8.46413	8.55863	AGAP002065-PA(AgaP_AGAP002065)		PF00650:CRAL/TRIO domain,
2R	25604701	25605900	promoter-TSS (AGAP002682-RA)	-541	Promoter//Intragenic	AGAP002682	0.82	Low	1.37	Low	48.43	Low	90.05	Low	H3K27ac	Depletion	-0.89	Med	0.000365141	0.00687018	25604801	25605800	-1.19	8.30507e-06	0.000349454	Deplet	Deplet				8.25801	8.15404	AGAP002682-PB(AgaP_AGAP002682)		PF02373:JmjC domain, hydroxylase,	GO:0006139~nucleobase-containing compound metabolic process,GO:0006325~chromatin organization,GO:0006355~regulation of transcription, DNA-templated,GO:0006464~cellular protein modification process,GO:0006482~protein demethylation,GO:0006725~cellular aromatic compound metabolic process,GO:0006807~nitrogen compound metabolic process,GO:0006996~organelle organization,GO:0008152~metabolic process,GO:…	GO:0000785~chromatin,GO:0005622~intracellular,GO:0005623~cell,GO:0005634~nucleus,GO:0005694~chromosome,GO:0032991~macromolecular complex,GO:0043226~organelle,GO:0043227~membrane-bounded organelle,GO:0043228~non-membrane-bounded organelle,GO:0043229~intracellular organelle,GO:0043231~intracellular membrane-bounded organelle,GO:0043232~intracellular non-membrane-bounded organelle,GO:0044422~organel…	GO:0000975~regulatory region DNA binding,GO:0000976~transcription regulatory region sequence-specific DNA binding,GO:0001067~regulatory region nucleic acid binding,GO:0003676~nucleic acid binding,GO:0003677~DNA binding,GO:0003682~chromatin binding,GO:0003690~double-stranded DNA binding,GO:0003824~catalytic activity,GO:0005488~binding,GO:0031490~chromatin DNA binding,GO:0032451~demethylase activit…
2L	16189701	16191100	intron (AGAP005490-RA, intron 6 of 17)	5087	Intragenic	AGAP005491	1.07	Low	1.33	Low	62.23	Low	105.29	Med	H3K4me3	Depletion	-0.76	Low	0.000819631	0.00684954	16190101	16191100	-1.16	1.33125e-05	0.00016888		K9me3				-3.32193	-0.102727	AGAP005491-PA(AgaP_AGAP005491)
2R	56835901	56837300	Intergenic	-1314	Promoter	AGAP004485	3.42	High	7.21	High	442.79	High	342.99	High	H3K27ac	Enrichment	0.37	Low	0.000363663	0.00684525	56835901	56836900	0.5	3.35786e-05	0.000915495	Act	Act	Yes	56835860	56837286	7.96032	7.88845	AGAP004485-PA(AgaP_AGAP004485)		PF12799:Leucine Rich repeats (2 copies),PF13855:Leucine rich repeat,
X	493801	494900	promoter-TSS (AGAP000039-RA)	-20	Promoter//Intragenic	AGAP000039	1.62	Med	1.16	Low	95.87	Med	52.61	Low	H3K27ac	Enrichment	0.87	Med	0.000348778	0.00656784	493801	494800	1.02	9.0025e-05	0.00174225	K9me3	K9me3				0.958233	-0.102727	AGAP000039-PA(AgaP_AGAP000039)		PF02931:Neurotransmitter-gated ion-channel ligand binding domain,PF02932:Neurotransmitter-gated ion-channel transmembrane region,	GO:0006810~transport,GO:0006811~ion transport,GO:0006820~anion transport,GO:0006821~chloride transport,GO:0009987~cellular process,GO:0015698~inorganic anion transport,GO:0034220~ion transmembrane transport,GO:0044699~single-organism process,GO:0044763~single-organism cellular process,GO:0044765~single-organism transport,GO:0051179~localization,GO:0051234~establishment of localization,GO:0055085~…	GO:0005623~cell,GO:0005886~plasma membrane,GO:0016020~membrane,GO:0016021~integral component of membrane,GO:0030054~cell junction,GO:0031224~intrinsic component of membrane,GO:0044425~membrane part,GO:0044464~cell part,GO:0045202~synapse,GO:0071944~cell periphery,	GO:0004871~signal transducer activity,GO:0004872~receptor activity,GO:0004888~transmembrane signaling receptor activity,GO:0004890~GABA-A receptor activity,GO:0005215~transporter activity,GO:0005216~ion channel activity,GO:0005230~extracellular ligand-gated ion channel activity,GO:0015075~ion transmembrane transporter activity,GO:0015267~channel activity,GO:0015276~ligand-gated ion channel activi…	aga04080:Neuroactive ligand-receptor interaction,
2L	44107801	44109200	exon (AGAP007186-RA, exon 6 of 6)	-2005	Intragenic	AGAP007185	1.83	Med	4.17	High	171.98	Med	244.85	High	H3K27ac	Depletion	-0.51	Low	0.000345666	0.00651199	44108101	44109100	-0.79	1.9583e-06	0.000134628	Act	Act	Yes	44107934	44109076	9.53903	10.1512	AGAP007185-PA(AgaP_AGAP007185)
3R	21555601	21556800	intron (AGAP027996-RA, intron 1 of 6)	-22350	Intragenic	AGAP008948	1.75	Med	0.91	Low	104.42	Med	61.34	Low	H3K9me3	Enrichment	0.77	Med	0.000763055	0.00647985	21555801	21556800	1.13	3.20929e-05	0.000337558	K4me3	K4me3				9.47109	9.48	AGAP008948-PA(AgaP_AGAP008948)		PF00069:Protein kinase domain,			GO:0000166~nucleotide binding,GO:0001882~nucleoside binding,GO:0001883~purine nucleoside binding,GO:0003824~catalytic activity,GO:0004672~protein kinase activity,GO:0005488~binding,GO:0005524~ATP binding,GO:0016301~kinase activity,GO:0016740~transferase activity,GO:0016772~transferase activity, transferring phosphorus-containing groups,GO:0016773~phosphotransferase activity, alcohol group as acce…
3L	12323401	12324700	intron (AGAP010872-RA, intron 2 of 4)	8014	Intragenic	AGAP010873	1.75	Med	1.11	Low	104.42	Med	61.34	Low	H3K9me3	Enrichment	0.77	Med	0.000763055	0.00647985	12323601	12324600	1.19	1.63082e-05	0.000193056	Deplet	Deplet				6.42068	6.14614	AGAP010873-PA(NUBP2_ANOGA)			GO:0006790~sulfur compound metabolic process,GO:0008152~metabolic process,GO:0009058~biosynthetic process,GO:0009987~cellular process,GO:0016043~cellular component organization,GO:0016226~iron-sulfur cluster assembly,GO:0022607~cellular component assembly,GO:0031163~metallo-sulfur cluster assembly,GO:0044085~cellular component biogenesis,GO:0044237~cellular metabolic process,GO:0044249~cellular b…	GO:0005622~intracellular,GO:0005623~cell,GO:0005737~cytoplasm,GO:0044424~intracellular part,GO:0044464~cell part,	GO:0000166~nucleotide binding,GO:0001882~nucleoside binding,GO:0001883~purine nucleoside binding,GO:0005488~binding,GO:0005524~ATP binding,GO:0017076~purine nucleotide binding,GO:0030554~adenyl nucleotide binding,GO:0032549~ribonucleoside binding,GO:0032550~purine ribonucleoside binding,GO:0032553~ribonucleotide binding,GO:0032555~purine ribonucleotide binding,GO:0032559~adenyl ribonucleotide bin…
3L	2060001	2061300	intron (AGAP010354-RA, intron 1 of 1)	249	Intragenic	AGAP010354	1.23	Low	1.88	Med	77.24	Low	126.35	Med	H3K9ac	Depletion	-0.71	Low	0.000542378	0.00642481	2060201	2061200	-1.03	1.89356e-05	0.000343976	Deplet	Deplet				-3.32193	-3.32193	AGAP010354-PA(AgaP_AGAP010354)		PF07898:Protein of unknown function (DUF1676),
3R	12896801	12898200	Intergenic	-6880		AGAP008567	1.83	Med	2.28	Med	108.65	Med	164.01	Med	H3K4me3	Depletion	-0.59	Low	0.000766994	0.00641099	12896801	12897800	-0.81	7.5402e-05	0.000667951	Deplet	K4me3	Yes	12897084	12897384	2.49733	3.6071	AGAP008567-PA(AgaP_AGAP008567)		PF00907:T-box,	GO:0006139~nucleobase-containing compound metabolic process,GO:0006351~transcription, DNA-templated,GO:0006725~cellular aromatic compound metabolic process,GO:0006807~nitrogen compound metabolic process,GO:0008152~metabolic process,GO:0009058~biosynthetic process,GO:0009059~macromolecule biosynthetic process,GO:0009987~cellular process,GO:0010467~gene expression,GO:0016070~RNA metabolic process,G…	GO:0005622~intracellular,GO:0005623~cell,GO:0005634~nucleus,GO:0043226~organelle,GO:0043227~membrane-bounded organelle,GO:0043229~intracellular organelle,GO:0043231~intracellular membrane-bounded organelle,GO:0044424~intracellular part,GO:0044464~cell part,	GO:0001071~nucleic acid binding transcription factor activity,GO:0003676~nucleic acid binding,GO:0003677~DNA binding,GO:0003700~transcription factor activity, sequence-specific DNA binding,GO:0005488~binding,GO:0097159~organic cyclic compound binding,GO:1901363~heterocyclic compound binding,
3L	3420201	3421400	intron (AGAP028221-RA, intron 1 of 2)	7751	Intragenic	AGAP028221	1.43	Low	0.71	Low	121.66	Med	73.53	Low	H3K9ac	Enrichment	0.73	Low	0.000535425	0.0063447	3420301	3421300	1.03	9.18003e-06	0.00020294	K4me3	K4me3				-3.32193	-3.32193
3R	44050801	44052600	TTS (AGAP009833-RA)	119	Intragenic	AGAP009834	1.48	Low	2.15	Med	245.12	High	172	Med	H3K27ac	Enrichment	0.51	Low	0.00033159	0.00624945	44051201	44052200	0.86	5.00255e-07	5.09212e-05			Yes	44051608	44051876	8.05789	7.85497	AGAP009834-PA(AgaP_AGAP009834)		PF01399:PCI domain,	GO:0000338~protein deneddylation,GO:0006464~cellular protein modification process,GO:0006508~proteolysis,GO:0008152~metabolic process,GO:0009987~cellular process,GO:0010388~cullin deneddylation,GO:0019538~protein metabolic process,GO:0036211~protein modification process,GO:0043170~macromolecule metabolic process,GO:0043412~macromolecule modification,GO:0044237~cellular metabolic process,GO:004423…	GO:0005622~intracellular,GO:0005623~cell,GO:0005634~nucleus,GO:0005737~cytoplasm,GO:0005829~cytosol,GO:0008180~COP9 signalosome,GO:0032991~macromolecular complex,GO:0043226~organelle,GO:0043227~membrane-bounded organelle,GO:0043229~intracellular organelle,GO:0043231~intracellular membrane-bounded organelle,GO:0043234~protein complex,GO:0044422~organelle part,GO:0044424~intracellular part,GO:00444…
2R	13965601	13966800	exon (AGAP013249-RA, exon 2 of 2)	2962	Intragenic	AGAP013249	3.23	High	1.26	Low	95.81	Med	54.67	Low	H3K4me3	Enrichment	0.81	Med	0.00073794	0.00616943	13965701	13966700	1.16	1.63508e-05	0.000198395	K4me3	Deplet	Yes	13966006	13966284	4.19781	5.54386	AGAP013249-PA(AgaP_AGAP013249)				GO:0016020~membrane,GO:0016021~integral component of membrane,GO:0031224~intrinsic component of membrane,GO:0044425~membrane part,
2L	49277701	49278900	exon (AGAP007722-RA, exon 3 of 3)	1396	Intragenic	AGAP007722	1.89	Med	3.32	High	194.71	High	272.16	High	H3K27ac	Depletion	-0.48	Low	0.000326886	0.00616339	49277801	49278800	-0.63	2.22365e-05	0.000694523	Act	Act	Yes	49276965	49278785	10.3921	10.3517	AGAP007722-PA(KAD2_ANOGA)		PF05191:Adenylate kinase, active site lid,	GO:0006139~nucleobase-containing compound metabolic process,GO:0006163~purine nucleotide metabolic process,GO:0006164~purine nucleotide biosynthetic process,GO:0006172~ADP biosynthetic process,GO:0006725~cellular aromatic compound metabolic process,GO:0006753~nucleoside phosphate metabolic process,GO:0006793~phosphorus metabolic process,GO:0006796~phosphate-containing compound metabolic process,G…	GO:0005622~intracellular,GO:0005623~cell,GO:0005737~cytoplasm,GO:0005739~mitochondrion,GO:0005740~mitochondrial envelope,GO:0005758~mitochondrial intermembrane space,GO:0005829~cytosol,GO:0031967~organelle envelope,GO:0031970~organelle envelope lumen,GO:0031974~membrane-enclosed lumen,GO:0031975~envelope,GO:0043226~organelle,GO:0043227~membrane-bounded organelle,GO:0043229~intracellular organelle…	GO:0000166~nucleotide binding,GO:0001882~nucleoside binding,GO:0001883~purine nucleoside binding,GO:0003824~catalytic activity,GO:0004017~adenylate kinase activity,GO:0005488~binding,GO:0005524~ATP binding,GO:0016301~kinase activity,GO:0016740~transferase activity,GO:0016772~transferase activity, transferring phosphorus-containing groups,GO:0016776~phosphotransferase activity, phosphate group as …	aga00230:Purine metabolism,aga01100:Metabolic pathways,aga01130:Biosynthesis of antibiotics,
3R	46991401	46992700	intron (AGAP009975-RA, intron 1 of 10)	3420	Intragenic	AGAP009975	2.69	Med	5.86	High	111.69	Med	172	Med	H3K27ac	Depletion	-0.62	Low	0.000324798	0.00612661	46991501	46992500	-0.82	1.21828e-05	0.000454046			Yes	46992062	46992526	7.71834	7.40451	AGAP009975-PA(AgaP_AGAP009975)		PF00102:Protein-tyrosine phosphatase,PF00373:FERM central domain,PF09379:FERM N-terminal domain ,PF09380:FERM C-terminal PH-like domain,		GO:0005622~intracellular,GO:0005623~cell,GO:0005856~cytoskeleton,GO:0043226~organelle,GO:0043228~non-membrane-bounded organelle,GO:0043229~intracellular organelle,GO:0043232~intracellular non-membrane-bounded organelle,GO:0044424~intracellular part,GO:0044464~cell part,	GO:0003824~catalytic activity,GO:0004721~phosphoprotein phosphatase activity,GO:0004725~protein tyrosine phosphatase activity,GO:0016787~hydrolase activity,GO:0016788~hydrolase activity, acting on ester bonds,GO:0016791~phosphatase activity,GO:0042578~phosphoric ester hydrolase activity,
2R	52928101	52929300	Intergenic	-13567		AGAP013431	1.98	Med	2.15	Med	197.67	High	132.54	Med	H3K27ac	Enrichment	0.58	Low	0.000323054	0.00609629	52928301	52929300	0.77	8.68508e-06	0.000361698	Act	Act	Yes	52927831	52928506	4.79959	5.17141	AGAP013431-PA(AgaP_AGAP013431)
UNKN	821801	823200	Intergenic	6524		AGAP012438	8.01	High	7.78	High	206.86	High	281.55	High	H3K9me3	Depletion	-0.44	Low	0.000708433	0.00601806	822101	823100	-0.63	1.14722e-05	0.000144358	K9me3	K9me3	Yes	821900	822970	-1.25532	-3.32193	AGAP012438-PA(AgaP_AGAP012438)		PF00393:6-phosphogluconate dehydrogenase, C-terminal domain,	GO:0006081~cellular aldehyde metabolic process,GO:0006098~pentose-phosphate shunt,GO:0006139~nucleobase-containing compound metabolic process,GO:0006725~cellular aromatic compound metabolic process,GO:0006732~coenzyme metabolic process,GO:0006733~oxidoreduction coenzyme metabolic process,GO:0006739~NADP metabolic process,GO:0006753~nucleoside phosphate metabolic process,GO:0006793~phosphorus meta…		GO:0003824~catalytic activity,GO:0004616~phosphogluconate dehydrogenase (decarboxylating) activity,GO:0016491~oxidoreductase activity,GO:0016614~oxidoreductase activity, acting on CH-OH group of donors,GO:0016616~oxidoreductase activity, acting on the CH-OH group of donors, NAD or NADP as acceptor,
3R	14949301	14950600	promoter-TSS (AGAP008694-RA)	3	Intragenic	AGAP008693	1.51	Low	0.92	Low	100.42	Med	56.96	Low	H3K9ac	Enrichment	0.82	Med	0.000489581	0.00580352	14949401	14950400	1.05	2.45564e-05	0.000418436						9.08963	9.22981	AGAP008693-PA(AgaP_AGAP008693)		PF04133:Vacuolar protein sorting 55 ,		GO:0016020~membrane,GO:0016021~integral component of membrane,GO:0031224~intrinsic component of membrane,GO:0044425~membrane part,
3R	35385001	35386300	intron (AGAP009528-RA, intron 1 of 2)	3803	Intragenic	AGAP009528	2.08	Med	0.83	Low	100.42	Med	56.96	Low	H3K9ac	Enrichment	0.82	Med	0.000489581	0.00580352	35385101	35386100	1.45	3.3757e-07	1.86255e-05	Act	Act				8.93935	8.34517	AGAP009528-PA(AgaP_AGAP009528)		PF13499:EF-hand domain pair,			GO:0005488~binding,GO:0005509~calcium ion binding,GO:0043167~ion binding,GO:0043169~cation binding,GO:0046872~metal ion binding,
3R	39056301	39057700	Intergenic	-6374		AGAP009699	1.76	Med	1.37	Low	165.11	Med	107.71	Med	H3K9ac	Enrichment	0.62	Low	0.000486808	0.00577475	39056501	39057500	0.96	3.47351e-06	0.000100302	Act	Deplet	Yes	39056862	39057076	6.95703	6.52238	AGAP009699-PA(AgaP_AGAP009699)		PF00096:Zinc finger, C2H2 type,	GO:0002376~immune system process,GO:0002520~immune system development,GO:0006139~nucleobase-containing compound metabolic process,GO:0006325~chromatin organization,GO:0006355~regulation of transcription, DNA-templated,GO:0006464~cellular protein modification process,GO:0006479~protein methylation,GO:0006725~cellular aromatic compound metabolic process,GO:0006807~nitrogen compound metabolic proces…		GO:0003676~nucleic acid binding,GO:0005488~binding,GO:0043167~ion binding,GO:0043169~cation binding,GO:0046872~metal ion binding,GO:0097159~organic cyclic compound binding,GO:1901363~heterocyclic compound binding,
2R	50647901	50649400	intron (AGAP004136-RA, intron 6 of 7)	18549	Intragenic	AGAP004136	1.37	Low	0.61	Low	116.83	Med	69.39	Low	H3K9ac	Enrichment	0.75	Low	0.000473025	0.00561324	50648101	50649100	1.34	6.14713e-07	2.8579e-05	Act	Act				7.71026	7.63825	AGAP004136-PA(AgaP_AGAP004136)		PF00373:FERM central domain,PF08736:FERM adjacent (FA),PF09379:FERM N-terminal domain ,PF09380:FERM C-terminal PH-like domain,	GO:0006996~organelle organization,GO:0007010~cytoskeleton organization,GO:0009987~cellular process,GO:0016043~cellular component organization,GO:0030029~actin filament-based process,GO:0030036~actin cytoskeleton organization,GO:0031032~actomyosin structure organization,GO:0044699~single-organism process,GO:0044763~single-organism cellular process,GO:0071840~cellular component organization or biog…	GO:0005622~intracellular,GO:0005623~cell,GO:0005856~cytoskeleton,GO:0043226~organelle,GO:0043228~non-membrane-bounded organelle,GO:0043229~intracellular organelle,GO:0043232~intracellular non-membrane-bounded organelle,GO:0044424~intracellular part,GO:0044464~cell part,	GO:0005198~structural molecule activity,GO:0005200~structural constituent of cytoskeleton,
2L	19611101	19612300	intron (AGAP005721-RA, intron 1 of 4)	549	Intragenic	AGAP005721	4.11	High	2.55	Med	190.76	High	126.47	Med	H3K27ac	Enrichment	0.59	Low	0.000292493	0.0055219	19611201	19612200	0.8	1.37904e-05	0.000496965	Act	Deplet	Yes	19611909	19612312	8.90276	8.77603	AGAP005721-PA(AgaP_AGAP005721)		PF03567:Sulfotransferase family,	GO:0005975~carbohydrate metabolic process,GO:0008152~metabolic process,GO:0009058~biosynthetic process,GO:0016051~carbohydrate biosynthetic process,GO:0044238~primary metabolic process,GO:0044699~single-organism process,GO:0044710~single-organism metabolic process,GO:0044711~single-organism biosynthetic process,GO:0044723~single-organism carbohydrate metabolic process,GO:0071704~organic substance…	GO:0016020~membrane,GO:0016021~integral component of membrane,GO:0031224~intrinsic component of membrane,GO:0044425~membrane part,	GO:0003824~catalytic activity,GO:0008146~sulfotransferase activity,GO:0016740~transferase activity,GO:0016782~transferase activity, transferring sulfur-containing groups,
2L	12148401	12149600	TTS (AGAP005189-RA)	2431	Intragenic	AGAP005190	2.52	Med	2.79	Med	236.22	High	163.91	Med	H3K27ac	Enrichment	0.53	Low	0.000288817	0.00545481	12148501	12149500	0.62	6.52733e-05	0.00141318	Act	Act	Yes	12148729	12148993	7.14237	7.20762	AGAP005190-PA(AgaP_AGAP005190)		PF08433:Chromatin associated protein KTI12 ,
3R	25563601	25565000	promoter-TSS (AGAP009092-RA)	-293	Promoter//Intragenic	AGAP009092	1.93	Med	1.15	Low	151.16	Med	97.54	Med	H3K9me3	Enrichment	0.63	Low	0.000640072	0.00543826	25563701	25564700	0.9	2.18518e-05	0.000246775	K4me3	Deplet				-1.25532	-3.32193	AGAP009092-PA(AgaP_AGAP009092)
2L	8996101	8997300	intron (AGAP005058-RA, intron 3 of 8)	5943	Intragenic	AGAP005058	1.46	Low	2.58	Med	88.83	Low	141.89	Med	H3K9ac	Depletion	-0.68	Low	0.000449958	0.00534141	8996301	8997300	-0.94	1.51981e-05	0.000293592	Deplet	Deplet				3.80639	2.48524	AGAP005058-PA(AgaP_AGAP005058)		PF01694:Rhomboid family,	GO:0006508~proteolysis,GO:0008152~metabolic process,GO:0010467~gene expression,GO:0016485~protein processing,GO:0019538~protein metabolic process,GO:0043170~macromolecule metabolic process,GO:0044238~primary metabolic process,GO:0051604~protein maturation,GO:0071704~organic substance metabolic process,	GO:0005622~intracellular,GO:0005623~cell,GO:0005737~cytoplasm,GO:0005739~mitochondrion,GO:0005740~mitochondrial envelope,GO:0005743~mitochondrial inner membrane,GO:0016020~membrane,GO:0016021~integral component of membrane,GO:0019866~organelle inner membrane,GO:0031090~organelle membrane,GO:0031224~intrinsic component of membrane,GO:0031966~mitochondrial membrane,GO:0031967~organelle envelope,GO:…	GO:0003824~catalytic activity,GO:0004175~endopeptidase activity,GO:0004252~serine-type endopeptidase activity,GO:0005488~binding,GO:0005509~calcium ion binding,GO:0008233~peptidase activity,GO:0008236~serine-type peptidase activity,GO:0016787~hydrolase activity,GO:0017171~serine hydrolase activity,GO:0043167~ion binding,GO:0043169~cation binding,GO:0046872~metal ion binding,GO:0070011~peptidase a…
2R	40594801	40595900	promoter-TSS (AGAP003622-RA)	-852	Promoter	AGAP003622	2.1	Med	6.75	High	83.02	Low	136.59	Med	H3K27ac	Depletion	-0.72	Low	0.000280294	0.00529608	40594801	40595800	-0.79	8.12861e-05	0.00162117	Deplet	Act	Yes	40595261	40595731	7.48965	7.62242	AGAP003622-PA(AgaP_AGAP003622)		PF01702:Queuine tRNA-ribosyltransferase,	GO:0006139~nucleobase-containing compound metabolic process,GO:0006396~RNA processing,GO:0006399~tRNA metabolic process,GO:0006400~tRNA modification,GO:0006725~cellular aromatic compound metabolic process,GO:0006807~nitrogen compound metabolic process,GO:0008033~tRNA processing,GO:0008152~metabolic process,GO:0008616~queuosine biosynthetic process,GO:0009058~biosynthetic process,GO:0009116~nucleo…	GO:0005622~intracellular,GO:0005623~cell,GO:0005737~cytoplasm,GO:0044424~intracellular part,GO:0044464~cell part,	GO:0003824~catalytic activity,GO:0008479~queuine tRNA-ribosyltransferase activity,GO:0016740~transferase activity,GO:0016757~transferase activity, transferring glycosyl groups,GO:0016763~transferase activity, transferring pentosyl groups,
2L	12586601	12587900	Intergenic	11313		AGAP005230	1.2	Low	2.15	Med	68.55	Low	116	Med	H3K9ac	Depletion	-0.76	Low	0.000444581	0.00527946	12586801	12587800	-0.95	2.41552e-05	0.000413076	Deplet	Deplet	Yes	12587214	12587461	4.92009	4.91122	AGAP005230-PA(AgaP_AGAP005230)		PF05769:Protein of unknown function (DUF837),
X	9622201	9623300	exon (AGAP000536-RA, exon 3 of 3)	1079	Intragenic	AGAP000536	2.29	Med	2.83	Med	79.07	Low	131.53	Med	H3K27ac	Depletion	-0.73	Low	0.000279025	0.00527433	9622201	9623200	-0.9	6.60023e-05	0.00142345	K9me3	K9me3				7.56528	7.57676	AGAP000536-PA(PGRPS1)	Yes	PF01510:N-acetylmuramoyl-L-alanine amidase,	GO:0000270~peptidoglycan metabolic process,GO:0002376~immune system process,GO:0006022~aminoglycan metabolic process,GO:0006026~aminoglycan catabolic process,GO:0006027~glycosaminoglycan catabolic process,GO:0006807~nitrogen compound metabolic process,GO:0006950~response to stress,GO:0006952~defense response,GO:0006955~immune response,GO:0008152~metabolic process,GO:0009056~catabolic process,GO:0…		GO:0003824~catalytic activity,GO:0005488~binding,GO:0008270~zinc ion binding,GO:0008745~N-acetylmuramoyl-L-alanine amidase activity,GO:0016787~hydrolase activity,GO:0016810~hydrolase activity, acting on carbon-nitrogen (but not peptide) bonds,GO:0016811~hydrolase activity, acting on carbon-nitrogen (but not peptide) bonds, in linear amides,GO:0043167~ion binding,GO:0043169~cation binding,GO:00468…
2L	22704301	22705500	intron (AGAP005870-RA, intron 3 of 13)	3091	Intragenic	AGAP005870	3.57	High	1.85	Med	123.55	Med	72.85	Low	H3K27ac	Enrichment	0.76	Low	0.000274399	0.00518908	22704301	22705300	0.94	5.25367e-05	0.00122456	Act	Deplet	Yes	22705087	22705396	6.36561	6.66739	AGAP005870-PB(AgaP_AGAP005870)
2L	12125201	12126500	intron (AGAP005187-RA, intron 9 of 9)	6034	Intragenic	AGAP005187	1.39	Low	3.23	Med	98.84	Med	156.82	Med	H3K27ac	Depletion	-0.67	Low	0.000270112	0.00511017	12125401	12126400	-1.11	1.84695e-07	2.58724e-05	Deplet	Act	Yes	12125560	12125793	8.68506	9.5132	AGAP005187-PA(AgaP_AGAP005187)		PF00439:Bromodomain,
2L	12125201	12126500	intron (AGAP005187-RA, intron 9 of 9)	6034	Intragenic	AGAP005187	1.39	Low	3.23	Med	98.84	Med	156.82	Med	H3K27ac	Depletion	-0.67	Low	0.000270112	0.00511017	12125401	12126400	-1.11	1.84695e-07	2.58724e-05	Deplet	Act	Yes	12126018	12126257	8.68506	9.5132	AGAP005187-PA(AgaP_AGAP005187)		PF00439:Bromodomain,
3L	16328701	16330200	intron (AGAP011082-RA, intron 1 of 7)	4810	Intragenic	AGAP011082	2.59	Med	3.38	High	301.45	High	218.54	High	H3K27ac	Enrichment	0.46	Low	0.000268716	0.00508591	16329001	16330000	0.87	3.86183e-08	9.10976e-06	Act	Act	Yes	16328493	16329102	8.05885	8.33577	AGAP011082-PA(AgaP_AGAP011082)		PF00447:HSF-type DNA-binding,	GO:0006139~nucleobase-containing compound metabolic process,GO:0006351~transcription, DNA-templated,GO:0006355~regulation of transcription, DNA-templated,GO:0006357~regulation of transcription from RNA polymerase II promoter,GO:0006725~cellular aromatic compound metabolic process,GO:0006807~nitrogen compound metabolic process,GO:0008152~metabolic process,GO:0009058~biosynthetic process,GO:0009059…	GO:0005622~intracellular,GO:0005623~cell,GO:0005634~nucleus,GO:0043226~organelle,GO:0043227~membrane-bounded organelle,GO:0043229~intracellular organelle,GO:0043231~intracellular membrane-bounded organelle,GO:0044424~intracellular part,GO:0044464~cell part,	GO:0001071~nucleic acid binding transcription factor activity,GO:0003676~nucleic acid binding,GO:0003677~DNA binding,GO:0003700~transcription factor activity, sequence-specific DNA binding,GO:0005488~binding,GO:0043565~sequence-specific DNA binding,GO:0097159~organic cyclic compound binding,GO:1901363~heterocyclic compound binding,
3L	16328701	16330200	intron (AGAP011082-RA, intron 1 of 7)	4810	Intragenic	AGAP011082	2.59	Med	3.38	High	301.45	High	218.54	High	H3K27ac	Enrichment	0.46	Low	0.000268716	0.00508591	16329001	16330000	0.87	3.86183e-08	9.10976e-06	Act	Act	Yes	16329148	16329432	8.05885	8.33577	AGAP011082-PA(AgaP_AGAP011082)		PF00447:HSF-type DNA-binding,	GO:0006139~nucleobase-containing compound metabolic process,GO:0006351~transcription, DNA-templated,GO:0006355~regulation of transcription, DNA-templated,GO:0006357~regulation of transcription from RNA polymerase II promoter,GO:0006725~cellular aromatic compound metabolic process,GO:0006807~nitrogen compound metabolic process,GO:0008152~metabolic process,GO:0009058~biosynthetic process,GO:0009059…	GO:0005622~intracellular,GO:0005623~cell,GO:0005634~nucleus,GO:0043226~organelle,GO:0043227~membrane-bounded organelle,GO:0043229~intracellular organelle,GO:0043231~intracellular membrane-bounded organelle,GO:0044424~intracellular part,GO:0044464~cell part,	GO:0001071~nucleic acid binding transcription factor activity,GO:0003676~nucleic acid binding,GO:0003677~DNA binding,GO:0003700~transcription factor activity, sequence-specific DNA binding,GO:0005488~binding,GO:0043565~sequence-specific DNA binding,GO:0097159~organic cyclic compound binding,GO:1901363~heterocyclic compound binding,
2R	26805201	26806400	Intergenic	5860		AGAP013416	6.2	High	9.1	High	484.3	High	377.39	High	H3K27ac	Enrichment	0.36	Low	0.000265476	0.00502672	26805301	26806300	0.48	1.79118e-05	0.000598131	Act	Act				2.14524	3.29566	AGAP013416-PA(AgaP_AGAP013416)				GO:0016020~membrane,GO:0016021~integral component of membrane,GO:0031224~intrinsic component of membrane,GO:0044425~membrane part,
2L	4348501	4349800	Intergenic	1324		AGAP004836	0.97	Low	1.03	Low	112	Med	65.25	Low	H3K9ac	Enrichment	0.78	Med	0.00041141	0.00488729	4348801	4349800	0.99	5.25484e-05	0.000737685	Deplet	Deplet				9.74505	9.71942	AGAP004836-PA(AgaP_AGAP004836)
2L	1927901	1929400	intron (AGAP004696-RA, intron 6 of 7)	1345	Intragenic	AGAP004697	1.63	Med	0.96	Low	144.2	Med	91.5	Low	H3K9me3	Enrichment	0.66	Low	0.000566403	0.00481317	1927901	1928900	1.04	2.08555e-05	0.000237137	Deplet	Deplet				0.699576	-0.102727	tRNA(AgaP_AGAP004697)
2R	22063401	22064600	promoter-TSS (AGAP002502-RA)	-226	Promoter//Intragenic	AGAP002502	2.42	Med	3.07	Med	249.07	High	174.02	Med	H3K27ac	Enrichment	0.52	Low	0.000254054	0.0048125	22063401	22064400	0.58	7.43482e-05	0.00153521	Act	Deplet				10.2818	10.877	AGAP002502-PA(AgaP_AGAP002502)		PF02854:MIF4G domain,			GO:0003676~nucleic acid binding,GO:0003723~RNA binding,GO:0005488~binding,GO:0097159~organic cyclic compound binding,GO:1901363~heterocyclic compound binding,	aga03013:RNA transport,
X	7914701	7916000	Intergenic	-1541	Promoter	AGAP000453	1.65	Med	1.39	Low	137.29	Med	86.06	Low	H3K4me3	Enrichment	0.67	Low	0.000573563	0.00479618	7914901	7915900	0.87	4.31276e-05	0.000427727	Act	Act	Yes	7915269	7915653	7.93885	8.76186	AGAP000453-PA(AgaP_AGAP000453)		PF10477:Nucleocytoplasmic shuttling protein for mRNA cap-binding EIF4E,	GO:0007154~cell communication,GO:0007165~signal transduction,GO:0009987~cellular process,GO:0023052~signaling,GO:0044699~single-organism process,GO:0044700~single organism signaling,GO:0044763~single-organism cellular process,GO:0050789~regulation of biological process,GO:0050794~regulation of cellular process,GO:0050896~response to stimulus,GO:0051716~cellular response to stimulus,GO:0065007~bio…		GO:0003824~catalytic activity,GO:0004112~cyclic-nucleotide phosphodiesterase activity,GO:0004114~3',5'-cyclic-nucleotide phosphodiesterase activity,GO:0008081~phosphoric diester hydrolase activity,GO:0016787~hydrolase activity,GO:0016788~hydrolase activity, acting on ester bonds,GO:0042578~phosphoric ester hydrolase activity,
2L	20364501	20365600	exon (AGAP005765-RA, exon 2 of 5)	7120	Intragenic	AGAP005765	1.6	Med	2.25	Med	63.26	Low	111.29	Med	H3K27ac	Depletion	-0.82	Med	0.000252573	0.00478647	20364601	20365600	-0.96	5.30073e-05	0.00122921	Deplet	Deplet				7.97005	8.40272	AGAP005765-PA(AgaP_AGAP005765)		PF00651:BTB/POZ domain,	GO:0006464~cellular protein modification process,GO:0006508~proteolysis,GO:0006511~ubiquitin-dependent protein catabolic process,GO:0008152~metabolic process,GO:0009056~catabolic process,GO:0009057~macromolecule catabolic process,GO:0009987~cellular process,GO:0010498~proteasomal protein catabolic process,GO:0016567~protein ubiquitination,GO:0019222~regulation of metabolic process,GO:0019538~prot…	GO:0000151~ubiquitin ligase complex,GO:0005622~intracellular,GO:0005623~cell,GO:0005737~cytoplasm,GO:0019005~SCF ubiquitin ligase complex,GO:0031461~cullin-RING ubiquitin ligase complex,GO:0032991~macromolecular complex,GO:0043234~protein complex,GO:0044424~intracellular part,GO:0044464~cell part,GO:1902494~catalytic complex,GO:1990234~transferase complex,	GO:0005488~binding,GO:0005515~protein binding,GO:0019899~enzyme binding,GO:0031625~ubiquitin protein ligase binding,GO:0044389~ubiquitin-like protein ligase binding,
3R	44955101	44956200	intron (AGAP009897-RA, intron 1 of 3)	6904	Intragenic	AGAP009897	2.03	Med	1.31	Low	118.6	Med	68.8	Low	H3K27ac	Enrichment	0.79	Med	0.000252104	0.00477961	44955101	44956100	0.9	7.39029e-05	0.0015289	Act	Deplet	Yes	44955682	44955944	9.55718	9.13816	AGAP009897-PA(AgaP_AGAP009897)		PF01490:Transmembrane amino acid transporter protein,	GO:0003333~amino acid transmembrane transport,GO:0006810~transport,GO:0009987~cellular process,GO:0015849~organic acid transport,GO:0044699~single-organism process,GO:0044763~single-organism cellular process,GO:0044765~single-organism transport,GO:0051179~localization,GO:0051234~establishment of localization,GO:0055085~transmembrane transport,GO:0071702~organic substance transport,GO:0071705~nitr…	GO:0016020~membrane,GO:0016021~integral component of membrane,GO:0031224~intrinsic component of membrane,GO:0044425~membrane part,	GO:0005215~transporter activity,GO:0005342~organic acid transmembrane transporter activity,GO:0015171~amino acid transmembrane transporter activity,GO:0022857~transmembrane transporter activity,GO:0022891~substrate-specific transmembrane transporter activity,GO:0022892~substrate-specific transporter activity,GO:0046943~carboxylic acid transmembrane transporter activity,
2R	51639301	51640400	TTS (AGAP004191-RA)	637	Intragenic	AGAP004191	1.82	Med	1.64	Med	160.12	Med	101.18	Med	H3K27ac	Enrichment	0.66	Low	0.000250271	0.00474687	51639301	51640300	0.93	8.01019e-06	0.000340898	K4me3	K4me3				7.31906	7.32216	AGAP004191-PA(MED22_ANOGA)		PF06179:Surfeit locus protein 5 subunit 22 of Mediator complex,	GO:0006139~nucleobase-containing compound metabolic process,GO:0006351~transcription, DNA-templated,GO:0006725~cellular aromatic compound metabolic process,GO:0006807~nitrogen compound metabolic process,GO:0008152~metabolic process,GO:0009058~biosynthetic process,GO:0009059~macromolecule biosynthetic process,GO:0009987~cellular process,GO:0010467~gene expression,GO:0016070~RNA metabolic process,G…	GO:0005622~intracellular,GO:0005623~cell,GO:0005634~nucleus,GO:0005654~nucleoplasm,GO:0016592~mediator complex,GO:0031974~membrane-enclosed lumen,GO:0031981~nuclear lumen,GO:0032991~macromolecular complex,GO:0043226~organelle,GO:0043227~membrane-bounded organelle,GO:0043229~intracellular organelle,GO:0043231~intracellular membrane-bounded organelle,GO:0043233~organelle lumen,GO:0043234~protein co…	GO:0000988~transcription factor activity, protein binding,GO:0000989~transcription factor activity, transcription factor binding,GO:0001076~transcription factor activity, RNA polymerase II transcription factor binding,GO:0001104~RNA polymerase II transcription cofactor activity,GO:0003712~transcription cofactor activity,
2R	5383201	5384600	promoter-TSS (AGAP001476-RA)	86	Intragenic	AGAP001476	1.5	Low	1.36	Low	158.35	Med	101.5	Med	H3K9ac	Enrichment	0.64	Low	0.000398459	0.00473512	5383501	5384500	0.98	4.01395e-06	0.000110008	Act	Act				7.56403	7.32332	AGAP001476-PA(AgaP_AGAP001476)		PF00876:Innexin,	GO:0006810~transport,GO:0006811~ion transport,GO:0044699~single-organism process,GO:0044765~single-organism transport,GO:0051179~localization,GO:0051234~establishment of localization,GO:1902578~single-organism localization,	GO:0005911~cell-cell junction,GO:0005921~gap junction,GO:0016020~membrane,GO:0016021~integral component of membrane,GO:0030054~cell junction,GO:0031224~intrinsic component of membrane,GO:0044425~membrane part,
X	3260201	3261300	exon (AGAP000199-RB, exon 3 of 4)	3903	Intragenic	AGAP000199	1.52	Low	2.71	Med	81.05	Low	134.56	Med	H3K27ac	Depletion	-0.73	Low	0.000248424	0.00471383	3260301	3261300	-0.83	8.99294e-05	0.00174115	Deplet	Act				8.88209	8.93846	AGAP000199-PA(AgaP_AGAP000199)		PF00614:Phospholipase D Active site motif,PF13918:PLD-like domain,		GO:0016020~membrane,GO:0016021~integral component of membrane,GO:0031224~intrinsic component of membrane,GO:0044425~membrane part,	GO:0003824~catalytic activity,	aga00564:Glycerophospholipid metabolism,aga00565:Ether lipid metabolism,aga01100:Metabolic pathways,
X	14929101	14930300	Intergenic	-7586		AGAP000815	1.38	Low	1.18	Low	98.49	Med	54.89	Low	H3K9ac	Enrichment	0.84	Med	0.000393497	0.00467782	14929201	14930200	1.27	1.414e-06	5.20181e-05	Act	Act				11.6491	11.7127	AGAP000815-PA(INTB)		PF00362:Integrin, beta chain,PF07965:Integrin beta tail domain,PF07974:EGF-like domain,PF08725:Integrin beta cytoplasmic domain,	GO:0007154~cell communication,GO:0007155~cell adhesion,GO:0007165~signal transduction,GO:0007166~cell surface receptor signaling pathway,GO:0007229~integrin-mediated signaling pathway,GO:0009987~cellular process,GO:0022610~biological adhesion,GO:0023052~signaling,GO:0044699~single-organism process,GO:0044700~single organism signaling,GO:0044763~single-organism cellular process,GO:0050789~regulati…	GO:0016020~membrane,GO:0016021~integral component of membrane,GO:0031224~intrinsic component of membrane,GO:0044425~membrane part,		aga04145:Phagosome,aga04512:ECM-receptor interaction,
3R	31530801	31531900	exon (AGAP009334-RA, exon 3 of 3)	1450	Intragenic	AGAP009334	1.8	Med	1.97	Med	177.91	Med	115.34	Med	H3K27ac	Enrichment	0.63	Low	0.000244771	0.00464648	31530901	31531900	0.74	2.62243e-05	0.000772485	Act	Act				12.1254	11.9811	AGAP009334-PA(AgaP_AGAP009334)		PF00137:ATP synthase subunit C,	GO:0006810~transport,GO:0006811~ion transport,GO:0006812~cation transport,GO:0006818~hydrogen transport,GO:0006873~cellular ion homeostasis,GO:0006885~regulation of pH,GO:0007035~vacuolar acidification,GO:0009987~cellular process,GO:0015672~monovalent inorganic cation transport,GO:0015988~energy coupled proton transmembrane transport, against electrochemical gradient,GO:0015991~ATP hydrolysis cou…	GO:0000220~vacuolar proton-transporting V-type ATPase, V0 domain,GO:0005622~intracellular,GO:0005623~cell,GO:0005737~cytoplasm,GO:0005773~vacuole,GO:0005774~vacuolar membrane,GO:0016020~membrane,GO:0016021~integral component of membrane,GO:0016469~proton-transporting two-sector ATPase complex,GO:0016471~vacuolar proton-transporting V-type ATPase complex,GO:0031090~organelle membrane,GO:0031224~in…	GO:0003824~catalytic activity,GO:0005215~transporter activity,GO:0008324~cation transmembrane transporter activity,GO:0015075~ion transmembrane transporter activity,GO:0015077~monovalent inorganic cation transmembrane transporter activity,GO:0015078~hydrogen ion transmembrane transporter activity,GO:0015399~primary active transmembrane transporter activity,GO:0015405~P-P-bond-hydrolysis-driven tr…	aga00190:Oxidative phosphorylation,aga01100:Metabolic pathways,aga04142:Lysosome,aga04145:Phagosome,
2R	12012901	12014200	TTS (AGAP001911-RA)	813	Intragenic	AGAP001912	1.63	Med	3.64	High	96.86	Med	154.8	Med	H3K27ac	Depletion	-0.68	Low	0.000243727	0.00462864	12012901	12013900	-0.96	1.06678e-05	0.000415329	Deplet	Act	Yes	12013206	12014043	-1.31731	-3.32193	AGAP001912-PA(GPROR8)		PF02949:7tm Odorant receptor,	GO:0003008~system process,GO:0007600~sensory perception,GO:0007606~sensory perception of chemical stimulus,GO:0007608~sensory perception of smell,GO:0009593~detection of chemical stimulus,GO:0032501~multicellular organismal process,GO:0042221~response to chemical,GO:0050877~neurological system process,GO:0050896~response to stimulus,GO:0050906~detection of stimulus involved in sensory perception,…	GO:0005623~cell,GO:0005886~plasma membrane,GO:0016020~membrane,GO:0016021~integral component of membrane,GO:0031224~intrinsic component of membrane,GO:0044425~membrane part,GO:0044464~cell part,GO:0071944~cell periphery,	GO:0004871~signal transducer activity,GO:0004872~receptor activity,GO:0004888~transmembrane signaling receptor activity,GO:0004984~olfactory receptor activity,GO:0005488~binding,GO:0005549~odorant binding,GO:0038023~signaling receptor activity,GO:0060089~molecular transducer activity,GO:0099600~transmembrane receptor activity,
3L	37243101	37244700	Intergenic	-2999		AGAP012064	1.54	Low	1.21	Low	125.31	Med	76.42	Low	H3K9me3	Enrichment	0.71	Low	0.000541649	0.0046036	37243401	37244400	1.6	2.1495e-08	7.4513e-07	Act	Act				10.4056	10.6734	AGAP012064-PA(AgaP_AGAP012064)		PF00069:Protein kinase domain,	GO:0000226~microtubule cytoskeleton organization,GO:0006996~organelle organization,GO:0007010~cytoskeleton organization,GO:0007017~microtubule-based process,GO:0007163~establishment or maintenance of cell polarity,GO:0009987~cellular process,GO:0016043~cellular component organization,GO:0030010~establishment of cell polarity,GO:0044699~single-organism process,GO:0044763~single-organism cellular p…		GO:0000166~nucleotide binding,GO:0001882~nucleoside binding,GO:0001883~purine nucleoside binding,GO:0003824~catalytic activity,GO:0004672~protein kinase activity,GO:0004674~protein serine/threonine kinase activity,GO:0005488~binding,GO:0005524~ATP binding,GO:0016301~kinase activity,GO:0016740~transferase activity,GO:0016772~transferase activity, transferring phosphorus-containing groups,GO:001677…
X	11572001	11573100	Intergenic	-21139		AGAP000648	0.88	Low	1.89	Med	73.14	Low	124.45	Med	H3K27ac	Depletion	-0.77	Med	0.000241501	0.00458831	11572001	11573000	-0.88	6.55901e-05	0.00141661	K9me3	K9me3				7.74429	7.77888	AGAP000648-PA(AgaP_AGAP000648)		PF04969:CS domain,
X	16305701	16307300	Intergenic	10677		AGAP000871	1.45	Low	1.1	Low	67.17	Low	113.39	Med	H3K4me3	Depletion	-0.76	Low	0.000541395	0.00452814	16305901	16306900	-1.25	3.33029e-06	5.63301e-05						-0.473565	-0.102727	AGAP000871-PA(AgaP_AGAP000871)		PF00059:Lectin C-type domain,
2R	5583301	5584500	Intergenic	23588		AGAP001492	3.18	High	3.08	Med	141.25	Med	205.52	High	H3K4me3	Depletion	-0.54	Low	0.000536758	0.00449029	5583401	5584400	-0.72	2.18458e-05	0.000250457	K4me3	K4me3	Yes	5583462	5583875	8.57117	8.35054	AGAP001492-PA(AgaP_AGAP001492)		PF05602:Cleft lip and palate transmembrane protein 1 (CLPTM1),	GO:0006915~apoptotic process,GO:0008219~cell death,GO:0009987~cellular process,GO:0012501~programmed cell death,GO:0044699~single-organism process,GO:0044763~single-organism cellular process,	GO:0016020~membrane,GO:0016021~integral component of membrane,GO:0031224~intrinsic component of membrane,GO:0044425~membrane part,
2R	5583301	5584500	Intergenic	23588		AGAP001492	3.18	High	3.08	Med	141.25	Med	205.52	High	H3K4me3	Depletion	-0.54	Low	0.000536758	0.00449029	5583401	5584400	-0.72	2.18458e-05	0.000250457	K4me3	K4me3	Yes	5584019	5584219	8.57117	8.35054	AGAP001492-PA(AgaP_AGAP001492)		PF05602:Cleft lip and palate transmembrane protein 1 (CLPTM1),	GO:0006915~apoptotic process,GO:0008219~cell death,GO:0009987~cellular process,GO:0012501~programmed cell death,GO:0044699~single-organism process,GO:0044763~single-organism cellular process,	GO:0016020~membrane,GO:0016021~integral component of membrane,GO:0031224~intrinsic component of membrane,GO:0044425~membrane part,
2R	5583301	5584500	Intergenic	23588		AGAP001492	3.18	High	3.08	Med	141.25	Med	205.52	High	H3K4me3	Depletion	-0.54	Low	0.000536758	0.00449029	5583401	5584400	-0.72	2.18458e-05	0.000250457	K4me3	K4me3	Yes	5584333	5584533	8.57117	8.35054	AGAP001492-PA(AgaP_AGAP001492)		PF05602:Cleft lip and palate transmembrane protein 1 (CLPTM1),	GO:0006915~apoptotic process,GO:0008219~cell death,GO:0009987~cellular process,GO:0012501~programmed cell death,GO:0044699~single-organism process,GO:0044763~single-organism cellular process,	GO:0016020~membrane,GO:0016021~integral component of membrane,GO:0031224~intrinsic component of membrane,GO:0044425~membrane part,
X	11654201	11655900	TTS (AGAP000651-RA)	-1647	Promoter//Intragenic	AGAP000650	1.68	Med	2.42	Med	257.97	High	181.11	High	H3K27ac	Enrichment	0.51	Low	0.000235571	0.00447755	11654601	11655600	0.98	1.17977e-08	4.11673e-06	Act	Act	Yes	11654929	11655970	8.65778	8.92941	AGAP000650-PA(AgaP_AGAP000650)		PF08584:Ribonuclease P 40kDa (Rpp40) subunit,				aga03008:Ribosome biogenesis in eukaryotes,aga03013:RNA transport,
2L	13575701	13576900	promoter-TSS (AGAP005280-RA)	-440	Promoter//Intragenic	AGAP005280	0.99	Low	0.66	Low	88.51	Low	48.27	Low	H3K9me3	Enrichment	0.87	Med	0.000526543	0.00447598	13575901	13576900	1.19	3.78684e-05	0.00038592	Deplet	Deplet				3.83731	5.13774	AGAP005280-PA(AgaP_AGAP005280)
2R	56278301	56279700	Intergenic	40433		AGAP004447	1.27	Low	1.89	Med	140.97	Med	207.14	High	H3K9ac	Depletion	-0.56	Low	0.000374662	0.0044555	56278401	56279400	-0.9	1.19359e-06	4.59555e-05	Deplet	Deplet				6.69613	7.73409	AGAP004447-PA(AgaP_AGAP004447)
3R	33750101	33751400	intron (AGAP009453-RA, intron 4 of 6)	-25781	Intragenic	AGAP009456	1.46	Low	1.63	Med	56.3	Low	99.22	Med	H3K4me3	Depletion	-0.82	Med	0.000532446	0.00445514	33750201	33751200	-1.07	7.06843e-05	0.000633712						-1.25532	-3.32193	tRNA(AgaP_AGAP009456)
3L	1025901	1027000	Intergenic	-9240		AGAP010330	5.17	High	3.82	High	92.49	Med	145.8	Med	H3K9me3	Depletion	-0.66	Low	0.000523806	0.00445347	1025901	1026900	-0.81	6.1118e-05	0.000568965	K9me3	K9me3	Yes	1026005	1026213	-3.32193	-3.32193	AGAP010330-PA(AgaP_AGAP010330)
3R	30385601	30386700	Intergenic	-32776		AGAP009271	2.24	Med	2.53	Med	46.74	Low	86.48	Low	H3K9me3	Depletion	-0.89	Med	0.000522615	0.0044441	30385601	30386600	-1.2	3.31902e-05	0.000346756	Deplet	K9me3				9.98644	9.86275	AGAP009271-PA(AgaP_AGAP009271)		PF00227:Proteasome subunit,	GO:0006508~proteolysis,GO:0008152~metabolic process,GO:0009056~catabolic process,GO:0009057~macromolecule catabolic process,GO:0009987~cellular process,GO:0019538~protein metabolic process,GO:0030163~protein catabolic process,GO:0043170~macromolecule metabolic process,GO:0044237~cellular metabolic process,GO:0044238~primary metabolic process,GO:0044248~cellular catabolic process,GO:0044257~cellul…	GO:0000502~proteasome complex,GO:0005622~intracellular,GO:0005623~cell,GO:0005634~nucleus,GO:0005737~cytoplasm,GO:0005839~proteasome core complex,GO:0032991~macromolecular complex,GO:0043226~organelle,GO:0043227~membrane-bounded organelle,GO:0043229~intracellular organelle,GO:0043231~intracellular membrane-bounded organelle,GO:0043234~protein complex,GO:0044424~intracellular part,GO:0044464~cell …	GO:0003824~catalytic activity,GO:0004175~endopeptidase activity,GO:0004298~threonine-type endopeptidase activity,GO:0008233~peptidase activity,GO:0016787~hydrolase activity,GO:0070003~threonine-type peptidase activity,GO:0070011~peptidase activity, acting on L-amino acid peptides,	aga03050:Proteasome,
2R	2880401	2881700	TTS (AGAP013389-RA)	649	Intragenic	AGAP013389	1.29	Low	1.03	Low	121.57	Med	70.82	Low	H3K27ac	Enrichment	0.78	Med	0.000232957	0.00442975	2880501	2881500	1.05	9.48442e-06	0.000383896		Deplet				4.30122	4.33018	AGAP013389-PA(AgaP_AGAP013389)
3R	30388501	30389700	Intergenic	-29826		AGAP009271	2.31	Med	3.95	High	96.47	Med	150.83	Med	H3K9me3	Depletion	-0.64	Low	0.000518424	0.00440921	30388701	30389700	-0.85	4.84897e-05	0.000469843	K9me3	K9me3	Yes	30388767	30389585	9.98644	9.86275	AGAP009271-PA(AgaP_AGAP009271)		PF00227:Proteasome subunit,	GO:0006508~proteolysis,GO:0008152~metabolic process,GO:0009056~catabolic process,GO:0009057~macromolecule catabolic process,GO:0009987~cellular process,GO:0019538~protein metabolic process,GO:0030163~protein catabolic process,GO:0043170~macromolecule metabolic process,GO:0044237~cellular metabolic process,GO:0044238~primary metabolic process,GO:0044248~cellular catabolic process,GO:0044257~cellul…	GO:0000502~proteasome complex,GO:0005622~intracellular,GO:0005623~cell,GO:0005634~nucleus,GO:0005737~cytoplasm,GO:0005839~proteasome core complex,GO:0032991~macromolecular complex,GO:0043226~organelle,GO:0043227~membrane-bounded organelle,GO:0043229~intracellular organelle,GO:0043231~intracellular membrane-bounded organelle,GO:0043234~protein complex,GO:0044424~intracellular part,GO:0044464~cell …	GO:0003824~catalytic activity,GO:0004175~endopeptidase activity,GO:0004298~threonine-type endopeptidase activity,GO:0008233~peptidase activity,GO:0016787~hydrolase activity,GO:0070003~threonine-type peptidase activity,GO:0070011~peptidase activity, acting on L-amino acid peptides,	aga03050:Proteasome,
UNKN	6029101	6030300	Intergenic	173158		AGAP012482	8.01	High	4.45	High	55.69	Low	98.54	Med	H3K9me3	Depletion	-0.82	Med	0.000514491	0.00437651	6029301	6030300	-1.43	3.17986e-06	4.99847e-05	K9me3	K9me3	Yes	6029050	6029295	2.0373	2.00024	tRNA(AgaP_AGAP012482)
2L	43662601	43663800	TTS (AGAP007164-RA)	5102	Intragenic	AGAP007164	0.87	Low	1.5	Low	74.35	Low	124.28	Med	H3K9ac	Depletion	-0.74	Low	0.000367639	0.00437354	43662801	43663800	-0.92	3.85098e-05	0.000583255	Deplet	Deplet				1.21082	2.02311	AGAP007164-PA(AgaP_AGAP007164)
2R	34050801	34052000	exon (AGAP003228-RA, exon 2 of 2)	1104	Intragenic	AGAP003228	2.78	Med	4.95	High	137.38	Med	205.39	High	H3K27ac	Depletion	-0.58	Low	0.00022839	0.00434475	34051001	34052000	-0.77	2.60514e-05	0.000771972	Act	Act	Yes	34050583	34051605	9.27948	9.00928	AGAP003228-PA(AgaP_AGAP003228)		PF00400:WD domain, G-beta repeat,PF12265:Histone-binding protein RBBP4 or subunit C of CAF1 complex,		GO:0005622~intracellular,GO:0005623~cell,GO:0005634~nucleus,GO:0043226~organelle,GO:0043227~membrane-bounded organelle,GO:0043229~intracellular organelle,GO:0043231~intracellular membrane-bounded organelle,GO:0044424~intracellular part,GO:0044464~cell part,
2R	49088701	49089900	intron (AGAP004055-RA, intron 2 of 6)	392	Intragenic	AGAP004055	3.18	High	7.65	High	358.78	High	464.4	High	H3K27ac	Depletion	-0.37	Low	0.000227444	0.0043286	49088801	49089800	-0.46	9.29203e-06	0.00038059	Act	Act	Yes	49087913	49089763	12.6965	12.272	AGAP004055-PB(AgaP_AGAP004055)		PF00198:2-oxoacid dehydrogenases acyltransferase (catalytic domain),PF00364:Biotin-requiring enzyme,	GO:0006082~organic acid metabolic process,GO:0006091~generation of precursor metabolites and energy,GO:0006099~tricarboxylic acid cycle,GO:0008152~metabolic process,GO:0009060~aerobic respiration,GO:0009987~cellular process,GO:0015980~energy derivation by oxidation of organic compounds,GO:0044237~cellular metabolic process,GO:0044238~primary metabolic process,GO:0044281~small molecule metabolic p…	GO:0005622~intracellular,GO:0005623~cell,GO:0005737~cytoplasm,GO:0032991~macromolecular complex,GO:0043234~protein complex,GO:0044424~intracellular part,GO:0044444~cytoplasmic part,GO:0044464~cell part,GO:0045239~tricarboxylic acid cycle enzyme complex,GO:0045240~dihydrolipoyl dehydrogenase complex,GO:0045252~oxoglutarate dehydrogenase complex,GO:1902494~catalytic complex,GO:1990204~oxidoreductas…	GO:0003824~catalytic activity,GO:0004149~dihydrolipoyllysine-residue succinyltransferase activity,GO:0016417~S-acyltransferase activity,GO:0016740~transferase activity,GO:0016746~transferase activity, transferring acyl groups,GO:0016747~transferase activity, transferring acyl groups other than amino-acyl groups,GO:0016748~succinyltransferase activity,GO:0016751~S-succinyltransferase activity,	aga00020:Citrate cycle (TCA cycle),aga00310:Lysine degradation,aga01100:Metabolic pathways,aga01130:Biosynthesis of antibiotics,aga01200:Carbon metabolism,
2L	15324101	15325300	Intergenic	12247		AGAP005412	1.9	Med	1.02	Low	91.92	Med	48.56	Low	H3K27ac	Enrichment	0.92	Med	0.000226173	0.00430624	15324301	15325300	1.27	1.01021e-05	0.000400197	Deplet	Deplet				0.0306388	-0.205317	AGAP005412-PA(AgaP_AGAP005412)		PF07782:DC-STAMP-like protein,		GO:0016020~membrane,GO:0016021~integral component of membrane,GO:0031224~intrinsic component of membrane,GO:0044425~membrane part,
2L	6011301	6012500	exon (AGAP028439-RA, exon 1 of 2)	416		AGAP028439	1.81	Med	1.12	Low	141.34	Med	86	Low	H3K27ac	Enrichment	0.72	Low	0.00022545	0.00429431	6011501	6012500	0.84	5.57269e-05	0.00127638	Act	Deplet
X	11746301	11747600	intron (AGAP000659-RA, intron 1 of 14)	336		AGAP000659	1.51	Low	3.17	Med	132.28	Med	196.78	High	H3K9ac	Depletion	-0.57	Low	0.000360623	0.00429161	11746501	11747500	-0.95	8.3255e-07	3.5358e-05	Act	Act	Yes	11746501	11746972	7.34807	7.41049	AGAP000659-PA(AgaP_AGAP000659)		PF00041:Fibronectin type III domain,PF07679:Immunoglobulin I-set domain,		GO:0016020~membrane,GO:0016021~integral component of membrane,GO:0031224~intrinsic component of membrane,GO:0044425~membrane part,
2L	48094201	48095400	promoter-TSS (AGAP007593-RB)	-152	Promoter//Intragenic	AGAP007593	1.42	Low	1.4	Low	131.31	Med	79.75	Low	H3K9ac	Enrichment	0.72	Low	0.000360504	0.00429161	48094301	48095300	1.15	1.33224e-06	4.95781e-05	Act	Act				11.2515	11.3551	AGAP007593-PA(AgaP_AGAP007593)		PF01210:NAD-dependent glycerol-3-phosphate dehydrogenase N-terminus,PF07479:NAD-dependent glycerol-3-phosphate dehydrogenase C-terminus,	GO:0005975~carbohydrate metabolic process,GO:0006072~glycerol-3-phosphate metabolic process,GO:0006793~phosphorus metabolic process,GO:0006796~phosphate-containing compound metabolic process,GO:0008152~metabolic process,GO:0009056~catabolic process,GO:0009987~cellular process,GO:0019637~organophosphate metabolic process,GO:0044237~cellular metabolic process,GO:0044238~primary metabolic process,GO…	GO:0005622~intracellular,GO:0005623~cell,GO:0005737~cytoplasm,GO:0009331~glycerol-3-phosphate dehydrogenase complex,GO:0032991~macromolecular complex,GO:0043234~protein complex,GO:0044424~intracellular part,GO:0044444~cytoplasmic part,GO:0044464~cell part,GO:1902494~catalytic complex,GO:1990204~oxidoreductase complex,	GO:0000166~nucleotide binding,GO:0003824~catalytic activity,GO:0004367~glycerol-3-phosphate dehydrogenase [NAD+] activity,GO:0005488~binding,GO:0016491~oxidoreductase activity,GO:0016614~oxidoreductase activity, acting on CH-OH group of donors,GO:0016616~oxidoreductase activity, acting on the CH-OH group of donors, NAD or NADP as acceptor,GO:0036094~small molecule binding,GO:0048037~cofactor bind…	aga00564:Glycerophospholipid metabolism,
3L	34734701	34736000	Intergenic	40892		AGAP011901	1.63	Med	2.85	Med	66.18	Low	112.38	Med	H3K4me3	Depletion	-0.76	Low	0.000506527	0.00423915	34734701	34735700	-1.25	8.275e-06	0.00011572	K4me3	K4me3	Yes	34735414	34735780	3.67067	2.53382	AGAP011901-PA(AgaP_AGAP011901)
3L	5385801	5386900	Intergenic	-46076		AGAP028497	0.77	Low	0.44	Low	85	Low	43.51	Low	H3K27ac	Enrichment	0.97	Med	0.000221253	0.00421617	5385901	5386900	1.22	1.50594e-05	0.000530295	Deplet	Deplet
X	9457301	9458600	Intergenic	2684		AGAP000523	0.88	Low	0.98	Low	91.86	Med	50.62	Low	H3K4me3	Enrichment	0.86	Med	0.000502104	0.00420302	9457601	9458600	1.21	1.32873e-05	0.00016888	Deplet	Act				11.05	10.884	AGAP000523-PA(AgaP_AGAP000523)		PF00137:ATP synthase subunit C,	GO:0006139~nucleobase-containing compound metabolic process,GO:0006163~purine nucleotide metabolic process,GO:0006164~purine nucleotide biosynthetic process,GO:0006725~cellular aromatic compound metabolic process,GO:0006753~nucleoside phosphate metabolic process,GO:0006754~ATP biosynthetic process,GO:0006793~phosphorus metabolic process,GO:0006796~phosphate-containing compound metabolic process,G…	GO:0000276~mitochondrial proton-transporting ATP synthase complex, coupling factor F(o),GO:0005622~intracellular,GO:0005623~cell,GO:0005737~cytoplasm,GO:0005739~mitochondrion,GO:0005740~mitochondrial envelope,GO:0005743~mitochondrial inner membrane,GO:0005753~mitochondrial proton-transporting ATP synthase complex,GO:0016020~membrane,GO:0016021~integral component of membrane,GO:0016469~proton-tran…	GO:0003824~catalytic activity,GO:0005215~transporter activity,GO:0005488~binding,GO:0008289~lipid binding,GO:0008324~cation transmembrane transporter activity,GO:0015075~ion transmembrane transporter activity,GO:0015077~monovalent inorganic cation transmembrane transporter activity,GO:0015078~hydrogen ion transmembrane transporter activity,GO:0015399~primary active transmembrane transporter activ…	aga00190:Oxidative phosphorylation,aga01100:Metabolic pathways,
2L	12696401	12697600	promoter-TSS (AGAP005237-RA)	319	Intragenic	AGAP005236	1.24	Low	1.25	Low	91.86	Med	50.62	Low	H3K4me3	Enrichment	0.86	Med	0.000502104	0.00420302	12696501	12697500	1.25	1.48644e-05	0.000183974	Act	Act				9.00765	8.85346	AGAP005236-PA(AgaP_AGAP005236)		PF03083:Sugar efflux transporter for intercellular exchange,	GO:0006810~transport,GO:0008643~carbohydrate transport,GO:0044699~single-organism process,GO:0044765~single-organism transport,GO:0051179~localization,GO:0051234~establishment of localization,GO:0071702~organic substance transport,GO:1902578~single-organism localization,	GO:0016020~membrane,GO:0016021~integral component of membrane,GO:0031224~intrinsic component of membrane,GO:0044425~membrane part,	GO:0005215~transporter activity,GO:0015144~carbohydrate transmembrane transporter activity,GO:0022857~transmembrane transporter activity,GO:0022891~substrate-specific transmembrane transporter activity,GO:0022892~substrate-specific transporter activity,GO:0051119~sugar transmembrane transporter activity,GO:1901476~carbohydrate transporter activity,
X	5196401	5197800	Intergenic	-2537		AGAP000293	3.78	High	4.03	High	169.07	Med	239.31	High	H3K9me3	Depletion	-0.5	Low	0.000492346	0.00418885	5196401	5197400	-0.68	4.10397e-05	0.000411256	K9me3	K9me3	Yes	5196146	5197701	3.76773	5.28223	AGAP000293-PA(AgaP_AGAP000293)				GO:0016020~membrane,GO:0016021~integral component of membrane,GO:0031224~intrinsic component of membrane,GO:0044425~membrane part,
X	9549201	9550700	Intergenic	-1470	Promoter	AGAP000533	2.32	Med	3.59	High	108.4	Med	165.91	Med	H3K9me3	Depletion	-0.61	Low	0.000491621	0.0041834	9549301	9550300	-0.82	2.27906e-05	0.000254151	K9me3	K9me3	Yes	9549683	9550165	6.97827	7.8349	AGAP000533-PA(AgaP_AGAP000533)			GO:0006325~chromatin organization,GO:0006464~cellular protein modification process,GO:0006473~protein acetylation,GO:0006475~internal protein amino acid acetylation,GO:0006996~organelle organization,GO:0008152~metabolic process,GO:0009987~cellular process,GO:0016043~cellular component organization,GO:0016569~covalent chromatin modification,GO:0016570~histone modification,GO:0016573~histone acetyl…	GO:0000123~histone acetyltransferase complex,GO:0005622~intracellular,GO:0005623~cell,GO:0005634~nucleus,GO:0005654~nucleoplasm,GO:0031248~protein acetyltransferase complex,GO:0031974~membrane-enclosed lumen,GO:0031981~nuclear lumen,GO:0032991~macromolecular complex,GO:0043226~organelle,GO:0043227~membrane-bounded organelle,GO:0043229~intracellular organelle,GO:0043231~intracellular membrane-boun…	GO:0003824~catalytic activity,GO:0004842~ubiquitin-protein transferase activity,GO:0005488~binding,GO:0008270~zinc ion binding,GO:0016740~transferase activity,GO:0019787~ubiquitin-like protein transferase activity,GO:0043167~ion binding,GO:0043169~cation binding,GO:0046872~metal ion binding,GO:0046914~transition metal ion binding,GO:0061630~ubiquitin protein ligase activity,GO:0061659~ubiquitin-l…
3L	37229501	37230700	exon (AGAP012064-RA, exon 4 of 15)	10801	Intragenic	AGAP012064	1.62	Med	3.54	High	121.57	Med	186.16	High	H3K27ac	Depletion	-0.61	Low	0.000219048	0.00417593	37229501	37230500	-0.74	2.40657e-05	0.000734062	Deplet	Act	Yes	37229617	37230336	10.4056	10.6734	AGAP012064-PA(AgaP_AGAP012064)		PF00069:Protein kinase domain,	GO:0000226~microtubule cytoskeleton organization,GO:0006996~organelle organization,GO:0007010~cytoskeleton organization,GO:0007017~microtubule-based process,GO:0007163~establishment or maintenance of cell polarity,GO:0009987~cellular process,GO:0016043~cellular component organization,GO:0030010~establishment of cell polarity,GO:0044699~single-organism process,GO:0044763~single-organism cellular p…		GO:0000166~nucleotide binding,GO:0001882~nucleoside binding,GO:0001883~purine nucleoside binding,GO:0003824~catalytic activity,GO:0004672~protein kinase activity,GO:0004674~protein serine/threonine kinase activity,GO:0005488~binding,GO:0005524~ATP binding,GO:0016301~kinase activity,GO:0016740~transferase activity,GO:0016772~transferase activity, transferring phosphorus-containing groups,GO:001677…
X	5492301	5493600	Intergenic	3520		AGAP000312	2.49	Med	5.78	High	224.36	High	309.6	High	H3K27ac	Depletion	-0.46	Low	0.000218397	0.00416529	5492601	5493600	-0.57	4.26354e-05	0.00106377	Act	Act	Yes	5492442	5493772	6.75151	6.65554	AGAP000312-PA(AgaP_AGAP000312)		PF09783:Vacuolar import and degradation protein,
2R	56319001	56320300	promoter-TSS (AGAP004447-RA)	-217	Promoter//Intragenic	AGAP004447	1.51	Low	1.9	Med	105.24	Med	163.64	Med	H3K9ac	Depletion	-0.64	Low	0.000349649	0.00416398	56319101	56320100	-0.91	9.85749e-06	0.000212704	Deplet	Deplet				6.69613	7.73409	AGAP004447-PA(AgaP_AGAP004447)
UNKN	4409801	4411300	exon (AGAP012464-RA, exon 2 of 9)	8145	Intragenic	AGAP012464	5.66	High	5.34	High	438.58	High	548.01	High	H3K9me3	Depletion	-0.32	Low	0.000487295	0.0041473	4409901	4410900	-0.55	8.41135e-07	1.63418e-05	K9me3	K9me3				10.0118	10.2683	AGAP012464-PA(AgaP_AGAP012464)		PF01566:Natural resistance-associated macrophage protein,		GO:0016020~membrane,GO:0016021~integral component of membrane,GO:0031224~intrinsic component of membrane,GO:0044425~membrane part,	GO:0005215~transporter activity,	aga04142:Lysosome,
2L	17322501	17323800	Intergenic	2536		AGAP005569	1.35	Low	1	Low	122.48	Med	73.91	Low	H3K4me3	Enrichment	0.73	Low	0.000493863	0.00413576	17322701	17323700	1.16	7.25992e-06	0.000104336	Act	Act				9.33042	9.23809	AGAP005569-PA(AgaP_AGAP005569)		PF00069:Protein kinase domain,			GO:0000166~nucleotide binding,GO:0001882~nucleoside binding,GO:0001883~purine nucleoside binding,GO:0003824~catalytic activity,GO:0004672~protein kinase activity,GO:0004674~protein serine/threonine kinase activity,GO:0005488~binding,GO:0005524~ATP binding,GO:0016301~kinase activity,GO:0016740~transferase activity,GO:0016772~transferase activity, transferring phosphorus-containing groups,GO:001677…	aga03008:Ribosome biogenesis in eukaryotes,aga04310:Wnt signaling pathway,
X	9192501	9193900	Intergenic	-22303		AGAP000519	2.46	Med	3.7	High	112.38	Med	170.94	Med	H3K9me3	Depletion	-0.61	Low	0.000480025	0.00408612	9192601	9193600	-0.93	7.6702e-06	0.000103378	K9me3	K9me3	Yes	9192889	9193481	5.80019	6.58137	AGAP000519-PA(AgaP_AGAP000519)		PF00130:Phorbol esters/diacylglycerol binding domain (C1 domain),PF00609:Diacylglycerol kinase accessory domain,PF00781:Diacylglycerol kinase catalytic domain,PF12796:Ankyrin repeats (3 copies),	GO:0007154~cell communication,GO:0007165~signal transduction,GO:0007186~G-protein coupled receptor signaling pathway,GO:0007205~protein kinase C-activating G-protein coupled receptor signaling pathway,GO:0009987~cellular process,GO:0023052~signaling,GO:0035556~intracellular signal transduction,GO:0044699~single-organism process,GO:0044700~single organism signaling,GO:0044763~single-organism cellu…	GO:0005622~intracellular,GO:0005623~cell,GO:0044464~cell part,	GO:0000166~nucleotide binding,GO:0001882~nucleoside binding,GO:0001883~purine nucleoside binding,GO:0003824~catalytic activity,GO:0004143~diacylglycerol kinase activity,GO:0005488~binding,GO:0005524~ATP binding,GO:0016301~kinase activity,GO:0016740~transferase activity,GO:0016772~transferase activity, transferring phosphorus-containing groups,GO:0016773~phosphotransferase activity, alcohol group …	aga00561:Glycerolipid metabolism,aga00564:Glycerophospholipid metabolism,aga01100:Metabolic pathways,aga04070:Phosphatidylinositol signaling system,
X	9192501	9193900	Intergenic	-22303		AGAP000519	2.46	Med	3.7	High	112.38	Med	170.94	Med	H3K9me3	Depletion	-0.61	Low	0.000480025	0.00408612	9192601	9193600	-0.93	7.6702e-06	0.000103378	K9me3	K9me3	Yes	9193742	9193980	5.80019	6.58137	AGAP000519-PA(AgaP_AGAP000519)		PF00130:Phorbol esters/diacylglycerol binding domain (C1 domain),PF00609:Diacylglycerol kinase accessory domain,PF00781:Diacylglycerol kinase catalytic domain,PF12796:Ankyrin repeats (3 copies),	GO:0007154~cell communication,GO:0007165~signal transduction,GO:0007186~G-protein coupled receptor signaling pathway,GO:0007205~protein kinase C-activating G-protein coupled receptor signaling pathway,GO:0009987~cellular process,GO:0023052~signaling,GO:0035556~intracellular signal transduction,GO:0044699~single-organism process,GO:0044700~single organism signaling,GO:0044763~single-organism cellu…	GO:0005622~intracellular,GO:0005623~cell,GO:0044464~cell part,	GO:0000166~nucleotide binding,GO:0001882~nucleoside binding,GO:0001883~purine nucleoside binding,GO:0003824~catalytic activity,GO:0004143~diacylglycerol kinase activity,GO:0005488~binding,GO:0005524~ATP binding,GO:0016301~kinase activity,GO:0016740~transferase activity,GO:0016772~transferase activity, transferring phosphorus-containing groups,GO:0016773~phosphotransferase activity, alcohol group …	aga00561:Glycerolipid metabolism,aga00564:Glycerophospholipid metabolism,aga01100:Metabolic pathways,aga04070:Phosphatidylinositol signaling system,
3R	20794901	20796700	promoter-TSS (AGAP028087-RA)	-422	Promoter//Intragenic	AGAP028087	3.61	High	4.06	High	392.38	High	295.44	High	H3K27ac	Enrichment	0.41	Low	0.000213263	0.00406912	20795001	20796000	0.77	6.32235e-06	0.000285766			Yes	20795711	20796578	7.17454	6.96487
2R	18570801	18572000	Intergenic	3124		AGAP002283	1.78	Med	1.16	Low	116.83	Med	68.36	Low	H3K9ac	Enrichment	0.77	Med	0.000339665	0.00404652	18570801	18571800	1.03	2.17429e-05	0.000384022	Act	Act				9.48803	9.26772	AGAP002283-PA(AgaP_AGAP002283)		PF08610:Peroxisomal membrane protein (Pex16),	GO:0006996~organelle organization,GO:0007031~peroxisome organization,GO:0009987~cellular process,GO:0016043~cellular component organization,GO:0071840~cellular component organization or biogenesis,	GO:0005622~intracellular,GO:0005623~cell,GO:0005737~cytoplasm,GO:0005777~peroxisome,GO:0005778~peroxisomal membrane,GO:0016020~membrane,GO:0031090~organelle membrane,GO:0031903~microbody membrane,GO:0042579~microbody,GO:0043226~organelle,GO:0043227~membrane-bounded organelle,GO:0043229~intracellular organelle,GO:0043231~intracellular membrane-bounded organelle,GO:0044422~organelle part,GO:0044424…		aga04146:Peroxisome,
2R	5545001	5546200	exon (AGAP001488-RB, exon 3 of 3)	9855	Intragenic	AGAP001488	3.71	High	5.12	High	216.45	High	300.49	High	H3K27ac	Depletion	-0.47	Low	0.000211793	0.0040428	5545101	5546100	-0.57	2.34188e-05	0.000719735	Act	Act	Yes	5544932	5546116	10.8945	10.6096	AGAP001488-PA(AgaP_AGAP001488)		PF00876:Innexin,	GO:0006810~transport,GO:0006811~ion transport,GO:0044699~single-organism process,GO:0044765~single-organism transport,GO:0051179~localization,GO:0051234~establishment of localization,GO:1902578~single-organism localization,	GO:0005623~cell,GO:0005886~plasma membrane,GO:0005911~cell-cell junction,GO:0005921~gap junction,GO:0016020~membrane,GO:0016021~integral component of membrane,GO:0030054~cell junction,GO:0031224~intrinsic component of membrane,GO:0044425~membrane part,GO:0044464~cell part,GO:0071944~cell periphery,
2R	23977701	23979100	Intergenic	-63303		AGAP002610	1.59	Low	2.21	Med	69.14	Low	116.43	Med	H3K4me3	Depletion	-0.75	Low	0.000482035	0.00403755	23977701	23978700	-1.01	4.43931e-05	0.000435341	Deplet	K4me3				4.93861	6.28275	AGAP002610-PA(AgaP_AGAP002610)		PF00096:Zinc finger, C2H2 type,	GO:0006139~nucleobase-containing compound metabolic process,GO:0006351~transcription, DNA-templated,GO:0006355~regulation of transcription, DNA-templated,GO:0006366~transcription from RNA polymerase II promoter,GO:0006725~cellular aromatic compound metabolic process,GO:0006807~nitrogen compound metabolic process,GO:0007154~cell communication,GO:0007165~signal transduction,GO:0007275~multicellular…	GO:0005622~intracellular,GO:0005623~cell,GO:0005634~nucleus,GO:0043226~organelle,GO:0043227~membrane-bounded organelle,GO:0043229~intracellular organelle,GO:0043231~intracellular membrane-bounded organelle,GO:0044424~intracellular part,GO:0044464~cell part,	GO:0000975~regulatory region DNA binding,GO:0001067~regulatory region nucleic acid binding,GO:0001071~nucleic acid binding transcription factor activity,GO:0003676~nucleic acid binding,GO:0003677~DNA binding,GO:0003700~transcription factor activity, sequence-specific DNA binding,GO:0005488~binding,GO:0043167~ion binding,GO:0043169~cation binding,GO:0043565~sequence-specific DNA binding,GO:0044212…
2R	56059901	56061300	promoter-TSS (AGAP004440-RA)	-619	Promoter//Intragenic	AGAP004440	2.91	Med	2.1	Med	278.08	High	199.89	High	H3K9ac	Enrichment	0.48	Low	0.000337865	0.00402652	56060201	56061200	0.73	7.68451e-06	0.000179545	Act	Act	Yes	56060155	56060472	13.5201	13.6451	AGAP004440-PB(AgaP_AGAP004440)		PF00018:SH3 domain,PF00307:Calponin homology (CH) domain,PF00435:Spectrin repeat,			GO:0005488~binding,GO:0005543~phospholipid binding,GO:0008289~lipid binding,
2R	56059901	56061300	promoter-TSS (AGAP004440-RA)	-619	Promoter//Intragenic	AGAP004440	2.91	Med	2.1	Med	278.08	High	199.89	High	H3K9ac	Enrichment	0.48	Low	0.000337865	0.00402652	56060201	56061200	0.73	7.68451e-06	0.000179545	Act	Act	Yes	56060803	56061311	13.5201	13.6451	AGAP004440-PB(AgaP_AGAP004440)		PF00018:SH3 domain,PF00307:Calponin homology (CH) domain,PF00435:Spectrin repeat,			GO:0005488~binding,GO:0005543~phospholipid binding,GO:0008289~lipid binding,
3L	3692201	3693300	Intergenic	-5199		AGAP010442	2.03	Med	1.69	Med	198.66	High	131.53	Med	H3K27ac	Enrichment	0.59	Low	0.000209392	0.00399867	3692201	3693200	0.7	3.61655e-05	0.000956166	Act	Act	Yes	3692473	3692814	9.21633	9.46871	AGAP010442-PA(GPRFZ2)		PF01392:Fz domain,PF01534:Frizzled/Smoothened family membrane region,	GO:0007154~cell communication,GO:0007165~signal transduction,GO:0007166~cell surface receptor signaling pathway,GO:0007267~cell-cell signaling,GO:0007275~multicellular organism development,GO:0009987~cellular process,GO:0016055~Wnt signaling pathway,GO:0023052~signaling,GO:0032501~multicellular organismal process,GO:0032502~developmental process,GO:0035567~non-canonical Wnt signaling pathway,GO:0…	GO:0016020~membrane,GO:0016021~integral component of membrane,GO:0031224~intrinsic component of membrane,GO:0044425~membrane part,	GO:0004871~signal transducer activity,GO:0004872~receptor activity,GO:0004888~transmembrane signaling receptor activity,GO:0004930~G-protein coupled receptor activity,GO:0005488~binding,GO:0005515~protein binding,GO:0017147~Wnt-protein binding,GO:0038023~signaling receptor activity,GO:0042813~Wnt-activated receptor activity,GO:0060089~molecular transducer activity,GO:0099600~transmembrane recepto…	aga04310:Wnt signaling pathway,
2R	28228601	28229700	Intergenic	3605		AGAP013632	2.07	Med	3.35	High	157.15	Med	98.14	Med	H3K27ac	Enrichment	0.68	Low	0.000207265	0.00395974	28228701	28229700	0.74	9.48264e-05	0.00179933	Act	Act				2.14524	3.27675	ncRNA(AgaP_AGAP013632)
2R	26113301	26114400	Intergenic	-37022		AGAP002715	1.2	Low	2.54	Med	54.36	Low	100.16	Med	H3K27ac	Depletion	-0.88	Med	0.000205134	0.00392072	26113401	26114400	-1	3.78876e-05	0.000986558						8.54677	9.36718	AGAP002715-PA(AgaP_AGAP002715)
3L	3761101	3762500	intron (AGAP010445-RA, intron 1 of 6)	8542	Intragenic	AGAP010445	1.25	Low	0.97	Low	140.97	Med	87	Low	H3K9ac	Enrichment	0.7	Low	0.000328643	0.00391802	3761401	3762400	1.09	8.49586e-06	0.000193188	Act	Act				11.757	11.4141	AGAP010445-PA(AgaP_AGAP010445)		PF09457:FIP domain ,				aga04144:Endocytosis,
3L	34651001	34652400	intron (AGAP011890-RA, intron 3 of 6)	-3939	Intragenic	AGAP011891	1.86	Med	1.05	Low	108.72	Med	60.71	Low	H3K27ac	Enrichment	0.84	Med	0.000203819	0.00389725	34651201	34652200	1.32	1.76229e-06	0.000125791		Deplet				8.46541	8.26945	AGAP011891-PA(AgaP_AGAP011891)
3R	13801301	13802500	exon (AGAP008636-RA, exon 3 of 4)	1798	Intragenic	AGAP008636	1.39	Low	2.04	Med	67.21	Low	117.36	Med	H3K27ac	Depletion	-0.8	Med	0.000203125	0.00388563	13801501	13802500	-1.03	1.14916e-05	0.000434325	Deplet	Act				6.44638	6.64359	AGAP008636-PA(AgaP_AGAP008636)		PF14959:gamma-Secretase-activating protein C-term,
2R	38607801	38609000	TTS (AGAP003490-RA)	1455	Intragenic	AGAP003490	1.66	Med	4.48	High	139.36	Med	208.42	High	H3K27ac	Depletion	-0.58	Low	0.000202665	0.0038785	38607901	38608900	-0.79	4.64445e-06	0.000233193	Deplet	Act	Yes	38607933	38608896	9.33017	9.00802	AGAP003490-PA(AgaP_AGAP003490)		PF00266:Aminotransferase class-V,	GO:0006082~organic acid metabolic process,GO:0006520~cellular amino acid metabolic process,GO:0006544~glycine metabolic process,GO:0006545~glycine biosynthetic process,GO:0006807~nitrogen compound metabolic process,GO:0008152~metabolic process,GO:0008652~cellular amino acid biosynthetic process,GO:0009058~biosynthetic process,GO:0009069~serine family amino acid metabolic process,GO:0009070~serine…	GO:0005622~intracellular,GO:0005623~cell,GO:0005737~cytoplasm,GO:0005777~peroxisome,GO:0042579~microbody,GO:0043226~organelle,GO:0043227~membrane-bounded organelle,GO:0043229~intracellular organelle,GO:0043231~intracellular membrane-bounded organelle,GO:0044424~intracellular part,GO:0044444~cytoplasmic part,GO:0044464~cell part,	GO:0003824~catalytic activity,GO:0004760~serine-pyruvate transaminase activity,GO:0008453~alanine-glyoxylate transaminase activity,GO:0008483~transaminase activity,GO:0016740~transferase activity,GO:0016769~transferase activity, transferring nitrogenous groups,	aga00250:Alanine, aspartate and glutamate metabolism,aga00260:Glycine, serine and threonine metabolism,aga00630:Glyoxylate and dicarboxylate metabolism,aga01100:Metabolic pathways,aga01130:Biosynthesis of antibiotics,aga01200:Carbon metabolism,aga04146:Peroxisome,
3L	32122201	32123400	exon (AGAP011717-RA, exon 7 of 13)	-13770	Intragenic	AGAP011716	1.31	Low	2.12	Med	45.47	Low	88.02	Low	H3K27ac	Depletion	-0.95	Med	0.00020246	0.00387623	32122201	32123200	-1.15	4.11386e-05	0.00104109	Deplet	Act				8.09733	7.81005	AGAP011716-PA(AgaP_AGAP011716)		PF10780:39S ribosomal protein L53/MRP-L53,
3R	46205201	46206300	exon (AGAP009953-RA, exon 3 of 3)	18146	Intragenic	AGAP009953	0.97	Low	1.78	Med	101.8	Med	161.88	Med	H3K27ac	Depletion	-0.67	Low	0.000202242	0.00387372	46205201	46206200	-0.74	5.75495e-05	0.00130367	Deplet	Act				9.81452	9.62922	AGAP009953-PA(AgaP_AGAP009953)		PF00631:GGL domain,	GO:0007154~cell communication,GO:0007165~signal transduction,GO:0007186~G-protein coupled receptor signaling pathway,GO:0009987~cellular process,GO:0023052~signaling,GO:0044699~single-organism process,GO:0044700~single organism signaling,GO:0044763~single-organism cellular process,GO:0050789~regulation of biological process,GO:0050794~regulation of cellular process,GO:0050896~response to stimulus…	GO:0005622~intracellular,GO:0005623~cell,GO:0005834~heterotrimeric G-protein complex,GO:0005886~plasma membrane,GO:0009898~cytoplasmic side of plasma membrane,GO:0016020~membrane,GO:0019897~extrinsic component of plasma membrane,GO:0019898~extrinsic component of membrane,GO:0031234~extrinsic component of cytoplasmic side of plasma membrane,GO:0032991~macromolecular complex,GO:0043234~protein comp…	GO:0004871~signal transducer activity,	aga04745:Phototransduction - fly,
3L	3868501	3869700	exon (AGAP027995-RA, exon 9 of 9)	3325	Intragenic	AGAP010453	1.15	Low	0.63	Low	97.85	Med	52.61	Low	H3K27ac	Enrichment	0.9	Med	0.000201879	0.00386842	3868501	3869500	1.11	3.62659e-05	0.000956205	Deplet	Deplet				8.55421	8.33405	AGAP010453-PA(AgaP_AGAP010453)		PF00400:WD domain, G-beta repeat,	GO:0022613~ribonucleoprotein complex biogenesis,GO:0042254~ribosome biogenesis,GO:0042273~ribosomal large subunit biogenesis,GO:0044085~cellular component biogenesis,GO:0071840~cellular component organization or biogenesis,	GO:0005622~intracellular,GO:0005623~cell,GO:0005634~nucleus,GO:0005730~nucleolus,GO:0030529~intracellular ribonucleoprotein complex,GO:0030684~preribosome,GO:0030687~preribosome, large subunit precursor,GO:0031974~membrane-enclosed lumen,GO:0031981~nuclear lumen,GO:0032991~macromolecular complex,GO:0043226~organelle,GO:0043227~membrane-bounded organelle,GO:0043228~non-membrane-bounded organelle,G…
2L	13551901	13553000	intron (AGAP005279-RB, intron 1 of 12)	3950	Intragenic	AGAP005279	3.82	High	4.39	High	275.76	High	195.27	High	H3K27ac	Enrichment	0.5	Low	0.000201148	0.00385608	13551901	13552900	0.66	1.07679e-05	0.000417899	Act	Act	Yes	13552302	13552560	10.6587	11.0398	AGAP005279-PB(AgaP_AGAP005279)		PF00620:RhoGAP domain,PF01852:START domain,	GO:0007154~cell communication,GO:0007165~signal transduction,GO:0009987~cellular process,GO:0023052~signaling,GO:0044699~single-organism process,GO:0044700~single organism signaling,GO:0044763~single-organism cellular process,GO:0050789~regulation of biological process,GO:0050794~regulation of cellular process,GO:0050896~response to stimulus,GO:0051716~cellular response to stimulus,GO:0065007~bio…		GO:0005488~binding,GO:0008289~lipid binding,
X	504101	505300	exon (AGAP000040-RA, exon 2 of 7)	1382	Intragenic	AGAP000040	1.48	Low	1.57	Low	109.64	Med	63.78	Low	H3K4me3	Enrichment	0.78	Med	0.000460218	0.00385561	504201	505200	1.1	1.19995e-05	0.000155016	Deplet	Act				11.1892	10.9671	AGAP000040-PA(AgaP_AGAP000040)		PF07690:Major Facilitator Superfamily,	GO:0006810~transport,GO:0006811~ion transport,GO:0006820~anion transport,GO:0015711~organic anion transport,GO:0015718~monocarboxylic acid transport,GO:0044699~single-organism process,GO:0044765~single-organism transport,GO:0046942~carboxylic acid transport,GO:0051179~localization,GO:0051234~establishment of localization,GO:0071702~organic substance transport,GO:1902578~single-organism localizati…	GO:0016020~membrane,GO:0016021~integral component of membrane,GO:0031224~intrinsic component of membrane,GO:0044425~membrane part,	GO:0005215~transporter activity,GO:0005342~organic acid transmembrane transporter activity,GO:0008028~monocarboxylic acid transmembrane transporter activity,GO:0022857~transmembrane transporter activity,GO:0022891~substrate-specific transmembrane transporter activity,GO:0022892~substrate-specific transporter activity,GO:0046943~carboxylic acid transmembrane transporter activity,
2R	19433701	19435000	intron (AGAP002315-RC, intron 3 of 6)	-10006	Intragenic	AGAP002317	1.98	Med	2.13	Med	83.96	Low	135.66	Med	H3K4me3	Depletion	-0.69	Low	0.000455619	0.00381788	19433701	19434700	-0.9	6.37198e-05	0.00058339	K4me3	K4me3	Yes	19434126	19434329	10.0461	10.0833	AGAP002317-PA(AgaP_AGAP002317)		PF00128:Alpha amylase, catalytic domain,PF02806:Alpha amylase, C-terminal all-beta domain,	GO:0005975~carbohydrate metabolic process,GO:0008152~metabolic process,GO:0044238~primary metabolic process,GO:0071704~organic substance metabolic process,		GO:0003824~catalytic activity,GO:0004553~hydrolase activity, hydrolyzing O-glycosyl compounds,GO:0004556~alpha-amylase activity,GO:0005488~binding,GO:0016160~amylase activity,GO:0016787~hydrolase activity,GO:0016798~hydrolase activity, acting on glycosyl bonds,GO:0043167~ion binding,GO:0043169~cation binding,	aga00500:Starch and sucrose metabolism,aga01100:Metabolic pathways,
3L	10178101	10179300	Intergenic	3146		AGAP010776	1.72	Med	1.18	Low	140.23	Med	87.48	Low	H3K9me3	Enrichment	0.68	Low	0.00044594	0.00379663	10178201	10179200	0.86	4.93021e-05	0.000476511		Deplet				-1.31731	-0.102727	AGAP010776-PA(AgaP_AGAP010776)		PF00595:PDZ domain (Also known as DHR or GLGF),
2R	53068801	53070100	Intergenic	-32522		AGAP004244	1.12	Low	0.74	Low	104.77	Med	57.67	Low	H3K27ac	Enrichment	0.86	Med	0.000197664	0.00379092	53069001	53070000	1.34	6.3399e-07	5.90218e-05	Deplet	Deplet				8.36632	8.45492	AGAP004244-PA(AgaP_AGAP004244)		PF12796:Ankyrin repeats (3 copies),			GO:0005488~binding,GO:0008270~zinc ion binding,GO:0043167~ion binding,GO:0043169~cation binding,GO:0046872~metal ion binding,GO:0046914~transition metal ion binding,
3L	5643401	5644700	Intergenic	-1718	Promoter	AGAP010522	0.84	Low	1.26	Low	71.45	Low	121.18	Med	H3K9ac	Depletion	-0.76	Low	0.000314317	0.00374855	5643701	5644700	-1.04	1.37242e-05	0.000272047	Deplet	Deplet				-0.473565	1.72126	tRNA(AgaP_AGAP010522)
3R	34978001	34979100	exon (AGAP009510-RA, exon 2 of 3)	3021	Intragenic	AGAP009510	1.3	Low	3.12	Med	81.05	Low	135.58	Med	H3K27ac	Depletion	-0.74	Low	0.000195328	0.00374771	34978001	34979000	-0.81	7.83478e-05	0.00158631	Deplet	Act	Yes	34978062	34978880	11.4008	11.1984	AGAP009510-PA(AgaP_AGAP009510)		PF00056:lactate/malate dehydrogenase, NAD binding domain,PF02866:lactate/malate dehydrogenase, alpha/beta C-terminal domain,	GO:0005975~carbohydrate metabolic process,GO:0006082~organic acid metabolic process,GO:0006091~generation of precursor metabolites and energy,GO:0006099~tricarboxylic acid cycle,GO:0006107~oxaloacetate metabolic process,GO:0006108~malate metabolic process,GO:0006139~nucleobase-containing compound metabolic process,GO:0006725~cellular aromatic compound metabolic process,GO:0006732~coenzyme metabol…	GO:0005622~intracellular,GO:0005623~cell,GO:0005737~cytoplasm,GO:0005739~mitochondrion,GO:0005829~cytosol,GO:0043226~organelle,GO:0043227~membrane-bounded organelle,GO:0043229~intracellular organelle,GO:0043231~intracellular membrane-bounded organelle,GO:0044424~intracellular part,GO:0044444~cytoplasmic part,GO:0044464~cell part,	GO:0003824~catalytic activity,GO:0016491~oxidoreductase activity,GO:0016614~oxidoreductase activity, acting on CH-OH group of donors,GO:0016615~malate dehydrogenase activity,GO:0016616~oxidoreductase activity, acting on the CH-OH group of donors, NAD or NADP as acceptor,GO:0030060~L-malate dehydrogenase activity,	aga00020:Citrate cycle (TCA cycle),aga00270:Cysteine and methionine metabolism,aga00620:Pyruvate metabolism,aga00630:Glyoxylate and dicarboxylate metabolism,aga01100:Metabolic pathways,aga01130:Biosynthesis of antibiotics,aga01200:Carbon metabolism,
UNKN	11058301	11059600	Intergenic	-114329		AGAP012525	5.34	High	9.78	High	47.74	Low	88.49	Low	H3K9me3	Depletion	-0.89	Med	0.000434263	0.00369784	11058401	11059400	-1.11	5.23397e-05	0.000501587	K9me3	K9me3	Yes	11058797	11059152	5.44809	5.71519	AGAP012525-PA(AgaP_AGAP012525)		PF00400:WD domain, G-beta repeat,	GO:0007154~cell communication,GO:0007165~signal transduction,GO:0009987~cellular process,GO:0023052~signaling,GO:0044699~single-organism process,GO:0044700~single organism signaling,GO:0044763~single-organism cellular process,GO:0050789~regulation of biological process,GO:0050794~regulation of cellular process,GO:0050896~response to stimulus,GO:0051716~cellular response to stimulus,GO:0065007~bio…
2L	38180401	38181700	intron (AGAP006782-RA, intron 2 of 2)	3123	Intragenic	AGAP006782	2.29	Med	3.58	High	143.87	Med	89.07	Low	H3K9ac	Enrichment	0.69	Low	0.000309509	0.00369254	38180401	38181400	0.89	2.03235e-05	0.00036533	Act	Act	Yes	38181056	38181384	16.0637	16.0128	AGAP006782-PA(ADT1_ANOGA)		PF00153:Mitochondrial carrier protein,	GO:0006412~translation,GO:0006518~peptide metabolic process,GO:0006807~nitrogen compound metabolic process,GO:0006810~transport,GO:0008152~metabolic process,GO:0009058~biosynthetic process,GO:0009059~macromolecule biosynthetic process,GO:0009987~cellular process,GO:0010467~gene expression,GO:0019538~protein metabolic process,GO:0034641~cellular nitrogen compound metabolic process,GO:0034645~cellu…	GO:0005622~intracellular,GO:0005623~cell,GO:0005737~cytoplasm,GO:0005739~mitochondrion,GO:0005740~mitochondrial envelope,GO:0005743~mitochondrial inner membrane,GO:0016020~membrane,GO:0016021~integral component of membrane,GO:0019866~organelle inner membrane,GO:0031090~organelle membrane,GO:0031224~intrinsic component of membrane,GO:0031966~mitochondrial membrane,GO:0031967~organelle envelope,GO:…	GO:0003735~structural constituent of ribosome,GO:0005198~structural molecule activity,GO:0005215~transporter activity,
3R	20272501	20273900	exon (AGAP008881-RA, exon 3 of 6)	1443	Intragenic	AGAP008881	1.21	Low	0.98	Low	97.79	Med	54.67	Low	H3K4me3	Enrichment	0.84	Med	0.000438477	0.003675	20272901	20273900	1.3	8.42565e-06	0.000117101		Act				5.64431	5.94071	AGAP008881-PA(AgaP_AGAP008881)		PF01066:CDP-alcohol phosphatidyltransferase,	GO:0006629~lipid metabolic process,GO:0006644~phospholipid metabolic process,GO:0006793~phosphorus metabolic process,GO:0006796~phosphate-containing compound metabolic process,GO:0008152~metabolic process,GO:0008610~lipid biosynthetic process,GO:0008654~phospholipid biosynthetic process,GO:0009058~biosynthetic process,GO:0009987~cellular process,GO:0019637~organophosphate metabolic process,GO:004…	GO:0016020~membrane,GO:0016021~integral component of membrane,GO:0031224~intrinsic component of membrane,GO:0044425~membrane part,	GO:0003824~catalytic activity,GO:0016740~transferase activity,GO:0016772~transferase activity, transferring phosphorus-containing groups,GO:0016780~phosphotransferase activity, for other substituted phosphate groups,	aga00564:Glycerophospholipid metabolism,aga00565:Ether lipid metabolism,aga01100:Metabolic pathways,
2R	37762601	37763900	promoter-TSS (AGAP003439-RA)	-65	Promoter//Intragenic	AGAP003439	0.88	Low	1.08	Low	122.62	Med	72.5	Low	H3K9ac	Enrichment	0.76	Low	0.000307806	0.00367354	37762701	37763700	1.31	1.52952e-07	1.09205e-05	Deplet	Act				10.9551	10.8221	AGAP003439-PJ(AgaP_AGAP003439)		PF00651:BTB/POZ domain,PF04500:FLYWCH zinc finger domain,	GO:0006139~nucleobase-containing compound metabolic process,GO:0006351~transcription, DNA-templated,GO:0006355~regulation of transcription, DNA-templated,GO:0006357~regulation of transcription from RNA polymerase II promoter,GO:0006725~cellular aromatic compound metabolic process,GO:0006807~nitrogen compound metabolic process,GO:0008152~metabolic process,GO:0009058~biosynthetic process,GO:0009059…	GO:0005622~intracellular,GO:0005623~cell,GO:0005634~nucleus,GO:0016020~membrane,GO:0016021~integral component of membrane,GO:0031224~intrinsic component of membrane,GO:0043226~organelle,GO:0043227~membrane-bounded organelle,GO:0043229~intracellular organelle,GO:0043231~intracellular membrane-bounded organelle,GO:0044424~intracellular part,GO:0044425~membrane part,GO:0044464~cell part,
3R	34884301	34885700	Intergenic	76343		AGAP009503	1.98	Med	1.38	Low	160.12	Med	100.16	Med	H3K27ac	Enrichment	0.68	Low	0.000189382	0.00363518	34884701	34885700	0.87	1.81649e-05	0.000604856	Act	Deplet	Yes	34884816	34885179	7.08689	6.93728	AGAP009503-PA(AgaP_AGAP009503)		PF00412:LIM domain,			GO:0005488~binding,GO:0008270~zinc ion binding,GO:0043167~ion binding,GO:0043169~cation binding,GO:0046872~metal ion binding,GO:0046914~transition metal ion binding,	aga04391:Hippo signaling pathway - fly,
2L	40507101	40508200	Intergenic	-1355	Promoter	AGAP006992	1.17	Low	1.21	Low	86.92	Low	46.57	Low	H3K4me3	Enrichment	0.9	Med	0.000431982	0.00362132	40507201	40508200	1.12	2.69952e-05	0.00029372	Act	Act				9.39354	9.40428	AGAP006992-PA(AgaP_AGAP006992)		PF00610:Domain found in Dishevelled, Egl-10, and Pleckstrin (DEP),PF03547:Membrane transport protein,	GO:0006810~transport,GO:0007154~cell communication,GO:0007165~signal transduction,GO:0009987~cellular process,GO:0023052~signaling,GO:0035556~intracellular signal transduction,GO:0044699~single-organism process,GO:0044700~single organism signaling,GO:0044763~single-organism cellular process,GO:0044765~single-organism transport,GO:0050789~regulation of biological process,GO:0050794~regulation of c…	GO:0005622~intracellular,GO:0005623~cell,GO:0016020~membrane,GO:0016021~integral component of membrane,GO:0031224~intrinsic component of membrane,GO:0044425~membrane part,GO:0044464~cell part,
UNKN	825401	826700	Intergenic	10074		AGAP012438	5.24	High	7.21	High	223.76	High	304.67	High	H3K9me3	Depletion	-0.45	Low	0.000420858	0.00358431	825601	826600	-0.64	7.24412e-06	9.83851e-05	K9me3	K9me3				-1.25532	-3.32193	AGAP012438-PA(AgaP_AGAP012438)		PF00393:6-phosphogluconate dehydrogenase, C-terminal domain,	GO:0006081~cellular aldehyde metabolic process,GO:0006098~pentose-phosphate shunt,GO:0006139~nucleobase-containing compound metabolic process,GO:0006725~cellular aromatic compound metabolic process,GO:0006732~coenzyme metabolic process,GO:0006733~oxidoreduction coenzyme metabolic process,GO:0006739~NADP metabolic process,GO:0006753~nucleoside phosphate metabolic process,GO:0006793~phosphorus meta…		GO:0003824~catalytic activity,GO:0004616~phosphogluconate dehydrogenase (decarboxylating) activity,GO:0016491~oxidoreductase activity,GO:0016614~oxidoreductase activity, acting on CH-OH group of donors,GO:0016616~oxidoreductase activity, acting on the CH-OH group of donors, NAD or NADP as acceptor,
2R	22450301	22451500	exon (AGAP002534-RA, exon 2 of 3)	717	Intragenic	AGAP002534	2.31	Med	4.62	High	198.66	High	280.26	High	H3K27ac	Depletion	-0.5	Low	0.000185751	0.00356846	22450401	22451400	-0.75	5.97282e-07	5.69086e-05	Act	Act	Yes	22450490	22450835	7.8831	7.84417	AGAP002534-PA(AgaP_AGAP002534)		PF00106:short chain dehydrogenase,			GO:0003824~catalytic activity,GO:0016491~oxidoreductase activity,	aga00790:Folate biosynthesis,aga01100:Metabolic pathways,
2R	22450301	22451500	exon (AGAP002534-RA, exon 2 of 3)	717	Intragenic	AGAP002534	2.31	Med	4.62	High	198.66	High	280.26	High	H3K27ac	Depletion	-0.5	Low	0.000185751	0.00356846	22450401	22451400	-0.75	5.97282e-07	5.69086e-05	Act	Act	Yes	22450912	22451548	7.8831	7.84417	AGAP002534-PA(AgaP_AGAP002534)		PF00106:short chain dehydrogenase,			GO:0003824~catalytic activity,GO:0016491~oxidoreductase activity,	aga00790:Folate biosynthesis,aga01100:Metabolic pathways,
2L	48035901	48037400	intron (AGAP007587-RA, intron 4 of 13)	-1616	Promoter//Intragenic	AGAP007589	2.01	Med	1.59	Low	151.22	Med	93.08	Low	H3K27ac	Enrichment	0.7	Low	0.000185826	0.00356846	48036101	48037100	1.17	1.62415e-06	0.00011859	Act	Deplet				5.27535	5.29169	AGAP007589-PA(AgaP_AGAP007589)		PF00201:UDP-glucoronosyl and UDP-glucosyl transferase,	GO:0006063~uronic acid metabolic process,GO:0006082~organic acid metabolic process,GO:0008152~metabolic process,GO:0009058~biosynthetic process,GO:0009812~flavonoid metabolic process,GO:0009813~flavonoid biosynthetic process,GO:0009987~cellular process,GO:0019585~glucuronate metabolic process,GO:0019752~carboxylic acid metabolic process,GO:0032787~monocarboxylic acid metabolic process,GO:0043436~…	GO:0005622~intracellular,GO:0005623~cell,GO:0016020~membrane,GO:0016021~integral component of membrane,GO:0031224~intrinsic component of membrane,GO:0043226~organelle,GO:0043227~membrane-bounded organelle,GO:0043229~intracellular organelle,GO:0043231~intracellular membrane-bounded organelle,GO:0044424~intracellular part,GO:0044425~membrane part,GO:0044464~cell part,	GO:0003824~catalytic activity,GO:0008194~UDP-glycosyltransferase activity,GO:0015020~glucuronosyltransferase activity,GO:0016740~transferase activity,GO:0016757~transferase activity, transferring glycosyl groups,GO:0016758~transferase activity, transferring hexosyl groups,
3L	26758601	26759800	Intergenic	106357		AGAP011530	1.82	Med	2.51	Med	91.92	Med	149.74	Med	H3K27ac	Depletion	-0.7	Low	0.000185698	0.00356846	26758701	26759700	-0.83	7.47521e-05	0.00153863	Deplet	Act	Yes	26759404	26760011	0.0306388	-0.205317	AGAP011530-PA(AgaP_AGAP011530)		PF00856:SET domain,PF01753:MYND finger,
3R	11896101	11897400	promoter-TSS (AGAP008530-RA)	-64	Promoter//Intragenic	AGAP008530	1.69	Med	3.25	High	108.72	Med	170.99	Med	H3K27ac	Depletion	-0.65	Low	0.000184916	0.00355557	11896401	11897400	-0.9	3.40924e-05	0.000919405	Deplet	Act	Yes	11896363	11896772	9.75953	9.91634	AGAP008530-PA(AgaP_AGAP008530)		PF00443:Ubiquitin carboxyl-terminal hydrolase,PF00917:MATH domain,PF12436:ICP0-binding domain of Ubiquitin-specific protease 7,PF14533:Ubiquitin-specific protease C-terminal,	GO:0006464~cellular protein modification process,GO:0006508~proteolysis,GO:0006511~ubiquitin-dependent protein catabolic process,GO:0008152~metabolic process,GO:0009056~catabolic process,GO:0009057~macromolecule catabolic process,GO:0009987~cellular process,GO:0016579~protein deubiquitination,GO:0019538~protein metabolic process,GO:0019941~modification-dependent protein catabolic process,GO:00301…		GO:0003824~catalytic activity,GO:0008233~peptidase activity,GO:0008234~cysteine-type peptidase activity,GO:0016787~hydrolase activity,GO:0019783~ubiquitin-like protein-specific protease activity,GO:0036459~thiol-dependent ubiquitinyl hydrolase activity,GO:0070011~peptidase activity, acting on L-amino acid peptides,GO:0101005~ubiquitinyl hydrolase activity,	aga04068:FoxO signaling pathway,
2R	55298501	55299700	Intergenic	-16054		AGAP004369	1.12	Low	1.81	Med	61.79	Low	108.75	Med	H3K9ac	Depletion	-0.82	Med	0.00029603	0.00353425	55298701	55299700	-1.1	4.55455e-06	0.000120855	Deplet	Deplet				2.04963	2.50162	AGAP004369-PA(AgaP_AGAP004369)
X	5107601	5109100	Intergenic	-1307	Promoter	AGAP000283	2.14	Med	1.77	Med	215.47	High	144.68	Med	H3K27ac	Enrichment	0.57	Low	0.000182574	0.00351205	5107701	5108700	0.86	3.20746e-06	0.000186588	Act	Act	Yes	5108112	5108312	2.97473	3.86942	AGAP000283-PA(AgaP_AGAP000283)
2R	61048001	61049100	intron (AGAP013143-RA, intron 3 of 11)	126720	Intragenic	AGAP013143	2.28	Med	2.8	Med	147.19	Med	214.18	High	H3K9me3	Depletion	-0.54	Low	0.000408958	0.00348356	61048101	61049100	-0.64	6.9306e-05	0.000631499	K9me3	K9me3	Yes	61048255	61048781	10.1987	10.5206	AGAP013143-PA(AgaP_AGAP013143)		PF00169:PH domain,PF00620:RhoGAP domain,	GO:0007154~cell communication,GO:0007165~signal transduction,GO:0009987~cellular process,GO:0023052~signaling,GO:0044699~single-organism process,GO:0044700~single organism signaling,GO:0044763~single-organism cellular process,GO:0050789~regulation of biological process,GO:0050794~regulation of cellular process,GO:0050896~response to stimulus,GO:0051716~cellular response to stimulus,GO:0065007~bio…		GO:0005096~GTPase activator activity,GO:0008047~enzyme activator activity,GO:0030234~enzyme regulator activity,GO:0030695~GTPase regulator activity,GO:0060589~nucleoside-triphosphatase regulator activity,GO:0098772~molecular function regulator,
2R	40944501	40945900	Intergenic	-1998	Promoter	AGAP013307	5.83	High	5.13	High	138.37	Med	82.96	Low	H3K27ac	Enrichment	0.74	Low	0.000180997	0.00348322	40944901	40945900	1.21	5.70963e-06	0.000267163			Yes	40944211	40945270	2.43242	0.764362	AGAP013307-PA(AgaP_AGAP013307)
2R	54278001	54279400	intron (AGAP013294-RA, intron 1 of 3)	-6689	Intragenic	AGAP004306	0.86	Low	1.83	Med	103.78	Med	164.92	Med	H3K27ac	Depletion	-0.67	Low	0.000179538	0.00345664	54278201	54279200	-1.09	5.151e-07	5.18746e-05						1.92732	3.6952	AGAP004306-PA(AgaP_AGAP004306)		PF02437:SKI/SNO/DAC family,PF08782:c-SKI Smad4 binding domain,	GO:0006139~nucleobase-containing compound metabolic process,GO:0006351~transcription, DNA-templated,GO:0006355~regulation of transcription, DNA-templated,GO:0006357~regulation of transcription from RNA polymerase II promoter,GO:0006366~transcription from RNA polymerase II promoter,GO:0006725~cellular aromatic compound metabolic process,GO:0006807~nitrogen compound metabolic process,GO:0007154~cel…	GO:0005622~intracellular,GO:0005623~cell,GO:0005634~nucleus,GO:0005667~transcription factor complex,GO:0005737~cytoplasm,GO:0017053~transcriptional repressor complex,GO:0032991~macromolecular complex,GO:0043226~organelle,GO:0043227~membrane-bounded organelle,GO:0043229~intracellular organelle,GO:0043231~intracellular membrane-bounded organelle,GO:0043234~protein complex,GO:0044424~intracellular p…	GO:0000975~regulatory region DNA binding,GO:0000976~transcription regulatory region sequence-specific DNA binding,GO:0000977~RNA polymerase II regulatory region sequence-specific DNA binding,GO:0000978~RNA polymerase II core promoter proximal region sequence-specific DNA binding,GO:0000981~RNA polymerase II transcription factor activity, sequence-specific DNA binding,GO:0000982~transcription fact…
UNKN	30177101	30178300	Intergenic	8535		AGAP012804	3.98	High	1.41	Low	162.1	Med	104.57	Med	H3K9me3	Enrichment	0.63	Low	0.000405037	0.00345074	30177301	30178300	0.77	9.1329e-05	0.000787786			Yes	30177169	30177966	-3.32193	-3.32193	AGAP012804-PA(AgaP_AGAP012804)		PF00929:Exonuclease,			GO:0003676~nucleic acid binding,GO:0003824~catalytic activity,GO:0005488~binding,GO:0016787~hydrolase activity,GO:0016788~hydrolase activity, acting on ester bonds,GO:0097159~organic cyclic compound binding,GO:1901363~heterocyclic compound binding,	aga03008:Ribosome biogenesis in eukaryotes,
2R	50790101	50791400	intron (AGAP004154-RA, intron 14 of 18)	10827	Intragenic	AGAP012977	1.78	Med	1.66	Med	63.21	Low	109.34	Med	H3K4me3	Depletion	-0.79	Med	0.000410965	0.00344586	50790401	50791400	-1.15	9.13026e-06	0.000125126						-3.32193	-3.32193	AGAP012977-PA(AgaP_AGAP012977)		PF13516:Leucine Rich repeat,
2R	37431501	37432600	intron (AGAP003405-RA, intron 2 of 7)	6884	Intragenic	AGAP003405	1.97	Med	2.07	Med	176.92	Med	113.32	Med	H3K27ac	Enrichment	0.64	Low	0.000177929	0.00342713	37431501	37432500	0.76	2.2622e-05	0.00070347						11.7239	11.4848	AGAP003405-PA(AgaP_AGAP003405)		PF00709:Adenylosuccinate synthetase,	GO:0006139~nucleobase-containing compound metabolic process,GO:0006163~purine nucleotide metabolic process,GO:0006164~purine nucleotide biosynthetic process,GO:0006167~AMP biosynthetic process,GO:0006725~cellular aromatic compound metabolic process,GO:0006753~nucleoside phosphate metabolic process,GO:0006793~phosphorus metabolic process,GO:0006796~phosphate-containing compound metabolic process,G…	GO:0005622~intracellular,GO:0005623~cell,GO:0005737~cytoplasm,GO:0044424~intracellular part,GO:0044464~cell part,	GO:0000166~nucleotide binding,GO:0000287~magnesium ion binding,GO:0001882~nucleoside binding,GO:0001883~purine nucleoside binding,GO:0003824~catalytic activity,GO:0004019~adenylosuccinate synthase activity,GO:0005488~binding,GO:0005525~GTP binding,GO:0016874~ligase activity,GO:0016879~ligase activity, forming carbon-nitrogen bonds,GO:0017076~purine nucleotide binding,GO:0019001~guanyl nucleotide …	aga00230:Purine metabolism,aga00250:Alanine, aspartate and glutamate metabolism,aga01100:Metabolic pathways,
2L	48380201	48381400	promoter-TSS (AGAP007623-RA)	-86	Promoter//Intragenic	AGAP007623	3.89	High	2.61	Med	176.92	Med	113.32	Med	H3K27ac	Enrichment	0.64	Low	0.000177929	0.00342713	48380301	48381300	0.84	1.53806e-05	0.000536114			Yes	48380450	48380711	9.48248	9.46702	AGAP007623-PA(AgaP_AGAP007623)		PF12348:CLASP N terminal,
2R	19127101	19128200	intron (AGAP002310-RA, intron 3 of 10)	7540	Intragenic	AGAP002310	1.1	Low	2.02	Med	56.3	Low	100.23	Med	H3K4me3	Depletion	-0.83	Med	0.000407905	0.00342092	19127201	19128200	-0.96	9.11041e-05	0.000776872	Deplet	Deplet				3.95409	4.33476	AGAP002310-PA(AgaP_AGAP002310)		PF00028:Cadherin domain,	GO:0007155~cell adhesion,GO:0007156~homophilic cell adhesion via plasma membrane adhesion molecules,GO:0022610~biological adhesion,GO:0098609~cell-cell adhesion,GO:0098742~cell-cell adhesion via plasma-membrane adhesion molecules,	GO:0005623~cell,GO:0005886~plasma membrane,GO:0016020~membrane,GO:0016021~integral component of membrane,GO:0031224~intrinsic component of membrane,GO:0044425~membrane part,GO:0044464~cell part,GO:0071944~cell periphery,	GO:0005488~binding,GO:0005509~calcium ion binding,GO:0043167~ion binding,GO:0043169~cation binding,GO:0046872~metal ion binding,
2L	23096801	23098100	Intergenic	-15436		AGAP005880	3.26	High	2.49	Med	74.08	Low	123.52	Med	H3K4me3	Depletion	-0.74	Low	0.00040682	0.00341253	23096901	23097900	-1.12	3.41108e-06	5.75268e-05	K4me3	K4me3	Yes	23097605	23097867	3.0321	3.93724	AGAP005880-PA(AgaP_AGAP005880)		PF06098:Radial spoke protein 3,
2R	42412601	42414000	Intergenic	-1091	Promoter	AGAP003717	63.05	High	12.5	High	125.31	Med	75.41	Low	H3K9me3	Enrichment	0.73	Low	0.000399845	0.0034071	42412701	42413700	0.88	3.41077e-05	0.00035441	Deplet	Deplet	Yes	42412781	42413150	8.12148	7.87907	AGAP003717-PA(AgaP_AGAP003717)		PF00241:Cofilin/tropomyosin-type actin-binding protein,	GO:0006461~protein complex assembly,GO:0006996~organelle organization,GO:0007010~cytoskeleton organization,GO:0007015~actin filament organization,GO:0008064~regulation of actin polymerization or depolymerization,GO:0008154~actin polymerization or depolymerization,GO:0009987~cellular process,GO:0010639~negative regulation of organelle organization,GO:0016043~cellular component organization,GO:0022…	GO:0005622~intracellular,GO:0005623~cell,GO:0044464~cell part,
X	14082801	14083900	Intergenic	-104914		AGAP000779	1.98	Med	2.74	Med	85.93	Low	138.7	Med	H3K4me3	Depletion	-0.69	Low	0.00040417	0.00339101	14082901	14083900	-0.85	4.58194e-05	0.000446383	Deplet	K4me3	Yes	14082901	14083248	4.37707	5.74818	AGAP000779-PA(AgaP_AGAP000779)		PF00046:Homeobox domain,	GO:0006139~nucleobase-containing compound metabolic process,GO:0006355~regulation of transcription, DNA-templated,GO:0006725~cellular aromatic compound metabolic process,GO:0006807~nitrogen compound metabolic process,GO:0008152~metabolic process,GO:0009058~biosynthetic process,GO:0009059~macromolecule biosynthetic process,GO:0009889~regulation of biosynthetic process,GO:0009987~cellular process,G…	GO:0005622~intracellular,GO:0005623~cell,GO:0005634~nucleus,GO:0043226~organelle,GO:0043227~membrane-bounded organelle,GO:0043229~intracellular organelle,GO:0043231~intracellular membrane-bounded organelle,GO:0044424~intracellular part,GO:0044464~cell part,	GO:0003676~nucleic acid binding,GO:0003677~DNA binding,GO:0005488~binding,GO:0043167~ion binding,GO:0043169~cation binding,GO:0043565~sequence-specific DNA binding,GO:0046872~metal ion binding,GO:0097159~organic cyclic compound binding,GO:1901363~heterocyclic compound binding,
UNKN	28877301	28878500	Intergenic	-59789		AGAP012783	1.4	Low	1.5	Low	72.15	Low	124.45	Med	H3K27ac	Depletion	-0.79	Med	0.000175212	0.00337771	28877301	28878300	-0.86	7.80743e-05	0.00158486	K9me3	K9me3				2.73082	2.25339	AGAP012783-PA(AgaP_AGAP012783)
3R	42232301	42233800	intron (AGAP028645-RA, intron 2 of 12)	53357		AGAP028645	0.95	Low	1.34	Low	70.13	Low	118.45	Med	H3K4me3	Depletion	-0.76	Low	0.000402074	0.00337412	42232701	42233700	-1.05	3.08078e-05	0.000327654	Deplet	Deplet
2L	45254101	45255500	Intergenic	-2066		AGAP007309	1.74	Med	0.91	Low	138.24	Med	85.47	Low	H3K9me3	Enrichment	0.69	Low	0.000393167	0.00335076	45254201	45255200	0.93	5.64716e-05	0.000531974	K9me3	Deplet				11.0601	10.7746	AGAP007309-PA(AgaP_AGAP007309)		PF13085:2Fe-2S iron-sulfur cluster binding domain,	GO:0006082~organic acid metabolic process,GO:0006091~generation of precursor metabolites and energy,GO:0006099~tricarboxylic acid cycle,GO:0008152~metabolic process,GO:0009060~aerobic respiration,GO:0009987~cellular process,GO:0015980~energy derivation by oxidation of organic compounds,GO:0022900~electron transport chain,GO:0022904~respiratory electron transport chain,GO:0044237~cellular metaboli…	GO:0005622~intracellular,GO:0005623~cell,GO:0005737~cytoplasm,GO:0005739~mitochondrion,GO:0005740~mitochondrial envelope,GO:0005743~mitochondrial inner membrane,GO:0016020~membrane,GO:0019866~organelle inner membrane,GO:0031090~organelle membrane,GO:0031966~mitochondrial membrane,GO:0031967~organelle envelope,GO:0031975~envelope,GO:0032991~macromolecular complex,GO:0043226~organelle,GO:0043227~me…	GO:0000104~succinate dehydrogenase activity,GO:0003824~catalytic activity,GO:0005488~binding,GO:0008177~succinate dehydrogenase (ubiquinone) activity,GO:0009055~electron carrier activity,GO:0016491~oxidoreductase activity,GO:0016627~oxidoreductase activity, acting on the CH-CH group of donors,GO:0016635~oxidoreductase activity, acting on the CH-CH group of donors, quinone or related compound as a…	aga00020:Citrate cycle (TCA cycle),aga00190:Oxidative phosphorylation,aga01100:Metabolic pathways,aga01130:Biosynthesis of antibiotics,aga01200:Carbon metabolism,
2R	9445901	9447100	promoter-TSS (AGAP001754-RA)	-707	Promoter//Intragenic	AGAP001754	1.07	Low	1.39	Low	110.7	Med	61.72	Low	H3K27ac	Enrichment	0.84	Med	0.00017263	0.00332937	9446101	9447100	0.94	4.44478e-05	0.00108892						9.83017	9.91194	AGAP001754-PA(AgaP_AGAP001754)		PF07926:TPR/MLP1/MLP2-like protein,	GO:0000070~mitotic sister chromatid segregation,GO:0000075~cell cycle checkpoint,GO:0000278~mitotic cell cycle,GO:0000280~nuclear division,GO:0000819~sister chromatid segregation,GO:0006605~protein targeting,GO:0006606~protein import into nucleus,GO:0006810~transport,GO:0006886~intracellular protein transport,GO:0006913~nucleocytoplasmic transport,GO:0006996~organelle organization,GO:0007049~cell…	GO:0005622~intracellular,GO:0005623~cell,GO:0005634~nucleus,GO:0005635~nuclear envelope,GO:0005643~nuclear pore,GO:0012505~endomembrane system,GO:0031967~organelle envelope,GO:0031975~envelope,GO:0043226~organelle,GO:0043227~membrane-bounded organelle,GO:0043229~intracellular organelle,GO:0043231~intracellular membrane-bounded organelle,GO:0044422~organelle part,GO:0044424~intracellular part,GO:0…	GO:0005215~transporter activity,GO:0005487~nucleocytoplasmic transporter activity,	aga03013:RNA transport,
2L	40115101	40116600	exon (AGAP006932-RA, exon 4 of 5)	4872	Intragenic	AGAP006932	1.49	Low	3.04	Med	111.69	Med	175.04	Med	H3K27ac	Depletion	-0.65	Low	0.000172166	0.00332186	40115301	40116300	-1.08	3.35314e-07	3.9957e-05	Deplet	Act	Yes	40115425	40116125	5.78164	5.68863	AGAP006932-PA(AgaP_AGAP006932)		PF00069:Protein kinase domain,PF00780:CNH domain,	GO:0007154~cell communication,GO:0007165~signal transduction,GO:0009987~cellular process,GO:0023052~signaling,GO:0035556~intracellular signal transduction,GO:0044699~single-organism process,GO:0044700~single organism signaling,GO:0044763~single-organism cellular process,GO:0050789~regulation of biological process,GO:0050794~regulation of cellular process,GO:0050896~response to stimulus,GO:0051716…	GO:0005622~intracellular,GO:0005623~cell,GO:0044464~cell part,	GO:0000166~nucleotide binding,GO:0001882~nucleoside binding,GO:0001883~purine nucleoside binding,GO:0003824~catalytic activity,GO:0004672~protein kinase activity,GO:0004674~protein serine/threonine kinase activity,GO:0005488~binding,GO:0005524~ATP binding,GO:0016301~kinase activity,GO:0016740~transferase activity,GO:0016772~transferase activity, transferring phosphorus-containing groups,GO:001677…
2L	5674701	5675800	Intergenic	-13515		AGAP004901	1	Low	1.3	Low	60.83	Low	107.71	Med	H3K9ac	Depletion	-0.82	Med	0.000277728	0.00331693	5674701	5675700	-1.04	1.70257e-05	0.000319649	Deplet	Deplet				-3.32193	-3.32193	AGAP004901-PA(AgaP_AGAP004901)
3L	27859401	27860500	Intergenic	-9556		AGAP028333	1.25	Low	1.28	Low	83.02	Low	41.48	Low	H3K27ac	Enrichment	1	High	0.000170665	0.00329432	27859401	27860400	1.18	3.00014e-05	0.000850706	Deplet	Deplet				0.0553113	-0.102727
3R	3346201	3347500	promoter-TSS (AGAP007961-RA)	-273	Promoter//Intragenic	AGAP007961	1.51	Low	3.61	High	150.23	Med	222.59	High	H3K27ac	Depletion	-0.57	Low	0.000170412	0.00329085	3346201	3347200	-0.7	3.85087e-05	0.000997607	Deplet	Act	Yes	3346880	3347286	10.0594	10.7403	AGAP007961-PA(AgaP_AGAP007961)			GO:0006725~cellular aromatic compound metabolic process,GO:0006766~vitamin metabolic process,GO:0006767~water-soluble vitamin metabolic process,GO:0006807~nitrogen compound metabolic process,GO:0008152~metabolic process,GO:0009235~cobalamin metabolic process,GO:0009987~cellular process,GO:0033013~tetrapyrrole metabolic process,GO:0044237~cellular metabolic process,GO:0044281~small molecule metabo…
3L	41564001	41565200	Intergenic	-24330		AGAP012388	0.6	Low	1.26	Low	46.42	Low	87.07	Low	H3K4me3	Depletion	-0.91	Med	0.00039112	0.00328289	41564101	41565100	-1.3	2.75545e-06	4.87432e-05	Deplet	Deplet				11.2606	10.8344	AGAP012388-PA(AgaP_AGAP012388)		PF06974:Protein of unknown function (DUF1298),	GO:0006629~lipid metabolic process,GO:0006638~neutral lipid metabolic process,GO:0006639~acylglycerol metabolic process,GO:0006641~triglyceride metabolic process,GO:0008152~metabolic process,GO:0008610~lipid biosynthetic process,GO:0009058~biosynthetic process,GO:0009987~cellular process,GO:0019432~triglyceride biosynthetic process,GO:0044237~cellular metabolic process,GO:0044238~primary metaboli…	GO:0005623~cell,GO:0005886~plasma membrane,GO:0016020~membrane,GO:0016021~integral component of membrane,GO:0031224~intrinsic component of membrane,GO:0044425~membrane part,GO:0044464~cell part,GO:0071944~cell periphery,	GO:0003824~catalytic activity,GO:0004144~diacylglycerol O-acyltransferase activity,GO:0008374~O-acyltransferase activity,GO:0016411~acylglycerol O-acyltransferase activity,GO:0016740~transferase activity,GO:0016746~transferase activity, transferring acyl groups,GO:0016747~transferase activity, transferring acyl groups other than amino-acyl groups,GO:0047196~long-chain-alcohol O-fatty-acyltransfer…
2L	16612601	16613900	promoter-TSS (AGAP005525-RA)	557	Intragenic	AGAP005524	2.02	Med	1.28	Low	111.61	Med	64.8	Low	H3K4me3	Enrichment	0.78	Med	0.000390811	0.00328098	16612701	16613700	1.26	1.07872e-06	2.30308e-05	Act	Act				6.74508	6.74512	AGAP005524-PB(AgaP_AGAP005524)
3L	35181601	35182700	intron (AGAP011925-RA, intron 1 of 6)	4404	Intragenic	AGAP011925	3.2	High	5.14	High	155.17	Med	228.66	High	H3K27ac	Depletion	-0.56	Low	0.000168279	0.00325106	35181701	35182700	-0.65	6.7984e-05	0.0014432	Act	Act				9.38957	9.33526	AGAP011925-PA(AgaP_AGAP011925)		PF01734:Patatin-like phospholipase,	GO:0006629~lipid metabolic process,GO:0006638~neutral lipid metabolic process,GO:0006639~acylglycerol metabolic process,GO:0006641~triglyceride metabolic process,GO:0008152~metabolic process,GO:0009056~catabolic process,GO:0009987~cellular process,GO:0016042~lipid catabolic process,GO:0019433~triglyceride catabolic process,GO:0042592~homeostatic process,GO:0044237~cellular metabolic process,GO:00…	GO:0005622~intracellular,GO:0005623~cell,GO:0005737~cytoplasm,GO:0005811~lipid particle,GO:0016020~membrane,GO:0043226~organelle,GO:0043228~non-membrane-bounded organelle,GO:0043229~intracellular organelle,GO:0043232~intracellular non-membrane-bounded organelle,GO:0044424~intracellular part,GO:0044464~cell part,	GO:0003824~catalytic activity,GO:0004806~triglyceride lipase activity,GO:0016298~lipase activity,GO:0016787~hydrolase activity,GO:0016788~hydrolase activity, acting on ester bonds,GO:0052689~carboxylic ester hydrolase activity,
UNKN	1730201	1731500	Intergenic	40738		AGAP028577	1.13	Low	1.75	Med	116.55	Med	177.17	High	H3K4me3	Depletion	-0.6	Low	0.000385317	0.00323553	1730401	1731400	-0.86	6.45396e-06	9.57667e-05	K9me3	K9me3	Yes	1730470	1730770
2R	49505501	49506800	promoter-TSS (AGAP004078-RB)	-508	Promoter//Intragenic	AGAP004078	1.6	Med	1.42	Low	203.73	High	136.71	Med	H3K9ac	Enrichment	0.58	Low	0.000268332	0.00320586	49505601	49506600	0.94	5.42732e-07	2.61466e-05	Act	Act				10.66	10.7043	AGAP004078-PA(AgaP_AGAP004078)		PF01028:Eukaryotic DNA topoisomerase I, catalytic core,PF02919:Eukaryotic DNA topoisomerase I, DNA binding fragment,PF14370:C-terminal topoisomerase domain,	GO:0006139~nucleobase-containing compound metabolic process,GO:0006259~DNA metabolic process,GO:0006260~DNA replication,GO:0006265~DNA topological change,GO:0006325~chromatin organization,GO:0006338~chromatin remodeling,GO:0006725~cellular aromatic compound metabolic process,GO:0006807~nitrogen compound metabolic process,GO:0006996~organelle organization,GO:0007059~chromosome segregation,GO:00081…	GO:0000228~nuclear chromosome,GO:0005622~intracellular,GO:0005623~cell,GO:0005634~nucleus,GO:0005657~replication fork,GO:0005694~chromosome,GO:0005730~nucleolus,GO:0031298~replication fork protection complex,GO:0031974~membrane-enclosed lumen,GO:0031981~nuclear lumen,GO:0032991~macromolecular complex,GO:0043226~organelle,GO:0043227~membrane-bounded organelle,GO:0043228~non-membrane-bounded organe…	GO:0003676~nucleic acid binding,GO:0003677~DNA binding,GO:0003824~catalytic activity,GO:0003916~DNA topoisomerase activity,GO:0003917~DNA topoisomerase type I activity,GO:0005488~binding,GO:0016853~isomerase activity,GO:0097159~organic cyclic compound binding,GO:1901363~heterocyclic compound binding,
2R	26352801	26354000	exon (AGAP002735-RA, exon 1 of 6)	277	Intragenic	AGAP002735	3.76	High	6.43	High	219.42	High	305.55	High	H3K27ac	Depletion	-0.48	Low	0.000164668	0.00318267	26352801	26353800	-0.53	5.48771e-05	0.00126144	Act	Act	Yes	26352862	26353849	8.21437	9.17437	AGAP002735-PA(AgaP_AGAP002735)		PF01853:MOZ/SAS family,PF04801:Sin-like protein conserved region,	GO:0006139~nucleobase-containing compound metabolic process,GO:0006323~DNA packaging,GO:0006325~chromatin organization,GO:0006333~chromatin assembly or disassembly,GO:0006334~nucleosome assembly,GO:0006351~transcription, DNA-templated,GO:0006355~regulation of transcription, DNA-templated,GO:0006461~protein complex assembly,GO:0006725~cellular aromatic compound metabolic process,GO:0006807~nitroge…	GO:0000785~chromatin,GO:0000786~nucleosome,GO:0005622~intracellular,GO:0005623~cell,GO:0005634~nucleus,GO:0005694~chromosome,GO:0032991~macromolecular complex,GO:0032993~protein-DNA complex,GO:0043226~organelle,GO:0043227~membrane-bounded organelle,GO:0043228~non-membrane-bounded organelle,GO:0043229~intracellular organelle,GO:0043231~intracellular membrane-bounded organelle,GO:0043232~intracellu…	GO:0003676~nucleic acid binding,GO:0003677~DNA binding,GO:0003824~catalytic activity,GO:0003899~DNA-directed RNA polymerase activity,GO:0004402~histone acetyltransferase activity,GO:0005488~binding,GO:0008080~N-acetyltransferase activity,GO:0008270~zinc ion binding,GO:0016407~acetyltransferase activity,GO:0016410~N-acyltransferase activity,GO:0016740~transferase activity,GO:0016746~transferase ac…
X	14366901	14368000	Intergenic	4741		AGAP000789	1	Low	3.16	Med	55.31	Low	99.22	Med	H3K4me3	Depletion	-0.84	Med	0.000376069	0.00315854	14367001	14368000	-1.02	8.51419e-05	0.000734772	Deplet	K4me3				-1.31731	-3.32193	AGAP000789-PA(AgaP_AGAP000789)			GO:0005975~carbohydrate metabolic process,GO:0008152~metabolic process,GO:0044238~primary metabolic process,GO:0071704~organic substance metabolic process,	GO:0016020~membrane,GO:0016021~integral component of membrane,GO:0031224~intrinsic component of membrane,GO:0044425~membrane part,
2L	31403701	31404900	intron (AGAP006405-RA, intron 11 of 11)	-10569	Intragenic	AGAP006404	0.86	Low	1.56	Low	55.31	Low	99.22	Med	H3K4me3	Depletion	-0.84	Med	0.000376069	0.00315854	31403901	31404900	-1.02	7.02201e-05	0.000630959	Deplet	Deplet				2.93174	3.45559	AGAP006404-PA(AgaP_AGAP006404)
2L	13689101	13690600	exon (AGAP005288-RB, exon 2 of 10)	1443	Intragenic	AGAP005288	3.11	High	5.63	High	353.84	High	461.36	High	H3K27ac	Depletion	-0.38	Low	0.000162228	0.00313687	13689301	13690300	-0.49	4.06042e-05	0.0010386	Act	Act	Yes	13689043	13690240	8.99139	9.83413	AGAP005288-PB(AgaP_AGAP005288)		PF00168:C2 domain,	GO:0001505~regulation of neurotransmitter levels,GO:0006810~transport,GO:0006836~neurotransmitter transport,GO:0006887~exocytosis,GO:0006906~vesicle fusion,GO:0006996~organelle organization,GO:0007154~cell communication,GO:0007267~cell-cell signaling,GO:0007268~chemical synaptic transmission,GO:0007269~neurotransmitter secretion,GO:0009987~cellular process,GO:0016043~cellular component organizati…	GO:0005622~intracellular,GO:0005623~cell,GO:0005737~cytoplasm,GO:0005886~plasma membrane,GO:0012505~endomembrane system,GO:0016020~membrane,GO:0016023~cytoplasmic, membrane-bounded vesicle,GO:0030133~transport vesicle,GO:0031410~cytoplasmic vesicle,GO:0031982~vesicle,GO:0031988~membrane-bounded vesicle,GO:0043226~organelle,GO:0043227~membrane-bounded organelle,GO:0043229~intracellular organelle,G…	GO:0000149~SNARE binding,GO:0005488~binding,GO:0005509~calcium ion binding,GO:0005515~protein binding,GO:0005543~phospholipid binding,GO:0005544~calcium-dependent phospholipid binding,GO:0008289~lipid binding,GO:0019905~syntaxin binding,GO:0030276~clathrin binding,GO:0043167~ion binding,GO:0043169~cation binding,GO:0046872~metal ion binding,
2R	59202401	59203600	intron (AGAP004646-RA, intron 1 of 4)	1878	Intragenic	AGAP004646	1.45	Low	1.78	Med	92.85	Med	147.81	Med	H3K4me3	Depletion	-0.67	Low	0.000372351	0.00312862	59202501	59203500	-0.98	2.01912e-06	3.82265e-05	K9me3	K4me3				-1.31731	-3.32193	AGAP004646-PA(AgaP_AGAP004646)		PF00046:Homeobox domain,	GO:0007275~multicellular organism development,GO:0032501~multicellular organismal process,GO:0032502~developmental process,GO:0044699~single-organism process,GO:0044707~single-multicellular organism process,GO:0044767~single-organism developmental process,GO:0048856~anatomical structure development,	GO:0005622~intracellular,GO:0005623~cell,GO:0005634~nucleus,GO:0043226~organelle,GO:0043227~membrane-bounded organelle,GO:0043229~intracellular organelle,GO:0043231~intracellular membrane-bounded organelle,GO:0044424~intracellular part,GO:0044464~cell part,	GO:0001071~nucleic acid binding transcription factor activity,GO:0003676~nucleic acid binding,GO:0003677~DNA binding,GO:0003700~transcription factor activity, sequence-specific DNA binding,GO:0005488~binding,GO:0043565~sequence-specific DNA binding,GO:0097159~organic cyclic compound binding,GO:1901363~heterocyclic compound binding,
UNKN	21807201	21808300	Intergenic	-6220		AGAP012632	1.16	Low	1.19	Low	56	Low	101.5	Med	H3K9ac	Depletion	-0.86	Med	0.000260975	0.00311908	21807201	21808200	-1.03	3.61723e-05	0.000556574	K4me3	K4me3				-3.32193	-3.32193	AGAP012632-PA(AgaP_AGAP012632)		PF05719:Golgi phosphoprotein 3 (GPP34),	GO:0006810~transport,GO:0016192~vesicle-mediated transport,GO:0048193~Golgi vesicle transport,GO:0051179~localization,GO:0051234~establishment of localization,		GO:0005488~binding,GO:0005543~phospholipid binding,GO:0008289~lipid binding,GO:0035091~phosphatidylinositol binding,GO:0070273~phosphatidylinositol-4-phosphate binding,GO:1901981~phosphatidylinositol phosphate binding,
X	18906901	18908200	exon (AGAP000984-RA, exon 1 of 3)	2577	Intragenic	AGAP000984	1.1	Low	2.31	Med	64.24	Low	114.33	Med	H3K27ac	Depletion	-0.83	Med	0.000161096	0.00311634	18907101	18908100	-1.05	5.65076e-05	0.00128569	Deplet	Deplet				9.41765	9.8317	AGAP000984-PA(AgaP_AGAP000984)			GO:0006139~nucleobase-containing compound metabolic process,GO:0006351~transcription, DNA-templated,GO:0006355~regulation of transcription, DNA-templated,GO:0006366~transcription from RNA polymerase II promoter,GO:0006725~cellular aromatic compound metabolic process,GO:0006807~nitrogen compound metabolic process,GO:0007154~cell communication,GO:0007165~signal transduction,GO:0007275~multicellular…	GO:0005622~intracellular,GO:0005623~cell,GO:0005634~nucleus,GO:0043226~organelle,GO:0043227~membrane-bounded organelle,GO:0043229~intracellular organelle,GO:0043231~intracellular membrane-bounded organelle,GO:0044424~intracellular part,GO:0044464~cell part,	GO:0000975~regulatory region DNA binding,GO:0001067~regulatory region nucleic acid binding,GO:0001071~nucleic acid binding transcription factor activity,GO:0003676~nucleic acid binding,GO:0003677~DNA binding,GO:0003700~transcription factor activity, sequence-specific DNA binding,GO:0005488~binding,GO:0043167~ion binding,GO:0043169~cation binding,GO:0043565~sequence-specific DNA binding,GO:0044212…
UNKN	2422101	2423300	Intergenic	6084		AGAP012450	1.31	Low	1.3	Low	125.44	Med	188.31	High	H3K4me3	Depletion	-0.59	Low	0.000368949	0.00310069	2422201	2423200	-0.82	1.50928e-05	0.000186227	K9me3	K9me3				-3.32193	-3.32193	AGAP012450-PA(AgaP_AGAP012450)
3R	21731601	21733200	Intergenic	23592		AGAP028562	1.95	Med	3.07	Med	152.11	Med	220.71	High	H3K4me3	Depletion	-0.54	Low	0.00036682	0.00308344	21732101	21733100	-0.76	4.2666e-05	0.000423343	K4me3	K4me3	Yes	21732199	21732518
X	6382701	6383800	Intergenic	-15201		AGAP000359	2.62	Med	2.95	Med	67.63	Low	115.64	Med	H3K9me3	Depletion	-0.77	Med	0.000360828	0.00307568	6382701	6383700	-0.95	5.03163e-05	0.000484833	Deplet	K9me3				2.06186	3.00525	AGAP000359-PA(AgaP_AGAP000359)		PF01607:Chitin binding Peritrophin-A domain,	GO:0005975~carbohydrate metabolic process,GO:0006022~aminoglycan metabolic process,GO:0006026~aminoglycan catabolic process,GO:0006030~chitin metabolic process,GO:0006032~chitin catabolic process,GO:0006040~amino sugar metabolic process,GO:0006807~nitrogen compound metabolic process,GO:0008152~metabolic process,GO:0009056~catabolic process,GO:0009057~macromolecule catabolic process,GO:0043170~mac…	GO:0005576~extracellular region,	GO:0003824~catalytic activity,GO:0004553~hydrolase activity, hydrolyzing O-glycosyl compounds,GO:0004568~chitinase activity,GO:0005488~binding,GO:0008061~chitin binding,GO:0016787~hydrolase activity,GO:0016798~hydrolase activity, acting on glycosyl bonds,GO:0016810~hydrolase activity, acting on carbon-nitrogen (but not peptide) bonds,GO:0097367~carbohydrate derivative binding,
2R	43311201	43312700	promoter-TSS (AGAP003789-RA)	-865	Promoter	AGAP003789	1.48	Low	1.16	Low	153.2	Med	94.09	Low	H3K27ac	Enrichment	0.7	Low	0.000158912	0.00307542	43311301	43312300	1.19	7.07624e-07	6.42701e-05	K9me3	Deplet				8.81608	8.86498	AGAP003789-PA(AgaP_AGAP003789)		PF01145:SPFH domain / Band 7 family,
3L	24299001	24300300	Intergenic	-37841		AGAP011420	2.17	Med	1	Low	103.43	Med	58.32	Low	H3K9me3	Enrichment	0.83	Med	0.000356394	0.00303841	24299101	24300100	1.36	8.77585e-07	1.69639e-05	K9me3	Deplet				1.17749	0.764362	AGAP011420-PA(AgaP_AGAP011420)
2R	9506101	9507200	intron (AGAP001761-RA, intron 1 of 4)	5244	Intragenic	AGAP001761	7.27	High	9.41	High	237.21	High	161.88	Med	H3K27ac	Enrichment	0.55	Low	0.000155597	0.00301256	9506101	9507100	0.61	9.60516e-05	0.00181273	Act	Act	Yes	9505841	9506559	10.5333	10.1642	AGAP001761-PA(AgaP_AGAP001761)		PF00046:Homeobox domain,PF03798:TLC domain,	GO:0006629~lipid metabolic process,GO:0006643~membrane lipid metabolic process,GO:0006665~sphingolipid metabolic process,GO:0006672~ceramide metabolic process,GO:0006807~nitrogen compound metabolic process,GO:0008152~metabolic process,GO:0008610~lipid biosynthetic process,GO:0009058~biosynthetic process,GO:0009987~cellular process,GO:0030148~sphingolipid biosynthetic process,GO:0034641~cellular n…	GO:0005622~intracellular,GO:0005623~cell,GO:0005634~nucleus,GO:0005737~cytoplasm,GO:0005783~endoplasmic reticulum,GO:0012505~endomembrane system,GO:0016020~membrane,GO:0016021~integral component of membrane,GO:0031224~intrinsic component of membrane,GO:0043226~organelle,GO:0043227~membrane-bounded organelle,GO:0043229~intracellular organelle,GO:0043231~intracellular membrane-bounded organelle,GO:…	GO:0003676~nucleic acid binding,GO:0003677~DNA binding,GO:0003824~catalytic activity,GO:0005488~binding,GO:0016410~N-acyltransferase activity,GO:0016740~transferase activity,GO:0016746~transferase activity, transferring acyl groups,GO:0016747~transferase activity, transferring acyl groups other than amino-acyl groups,GO:0050291~sphingosine N-acyltransferase activity,GO:0097159~organic cyclic comp…	aga00600:Sphingolipid metabolism,aga01100:Metabolic pathways,
UNKN	11131401	11132800	Intergenic	-82563		AGAP012526	0.88	Low	0.95	Low	72.1	Low	121.49	Med	H3K4me3	Depletion	-0.75	Low	0.000358124	0.00301097	11131501	11132500	-1.19	8.03737e-06	0.000112996	K9me3	K9me3				1.79367	2.53382	AGAP012526-PA(AgaP_AGAP012526)		PF00393:6-phosphogluconate dehydrogenase, C-terminal domain,	GO:0006081~cellular aldehyde metabolic process,GO:0006098~pentose-phosphate shunt,GO:0006139~nucleobase-containing compound metabolic process,GO:0006725~cellular aromatic compound metabolic process,GO:0006732~coenzyme metabolic process,GO:0006733~oxidoreduction coenzyme metabolic process,GO:0006739~NADP metabolic process,GO:0006753~nucleoside phosphate metabolic process,GO:0006793~phosphorus meta…		GO:0003824~catalytic activity,GO:0004616~phosphogluconate dehydrogenase (decarboxylating) activity,GO:0016491~oxidoreductase activity,GO:0016614~oxidoreductase activity, acting on CH-OH group of donors,GO:0016616~oxidoreductase activity, acting on the CH-OH group of donors, NAD or NADP as acceptor,
2R	46109501	46110600	exon (AGAP003914-RC, exon 5 of 7)	23694	Intragenic	AGAP003913	0.91	Low	2.91	Med	51.4	Low	97.13	Low	H3K27ac	Depletion	-0.92	Med	0.00015471	0.00299669	46109601	46110600	-1.1	3.12113e-05	0.000867896	Deplet	Act				0.715144	-3.32193	AGAP003913-PA(AgaP_AGAP003913)		PF00125:Core histone H2A/H2B/H3/H4,	GO:0006139~nucleobase-containing compound metabolic process,GO:0006325~chromatin organization,GO:0006342~chromatin silencing,GO:0006351~transcription, DNA-templated,GO:0006355~regulation of transcription, DNA-templated,GO:0006725~cellular aromatic compound metabolic process,GO:0006807~nitrogen compound metabolic process,GO:0006996~organelle organization,GO:0008152~metabolic process,GO:0009058~bio…	GO:0000228~nuclear chromosome,GO:0000785~chromatin,GO:0000786~nucleosome,GO:0000790~nuclear chromatin,GO:0005622~intracellular,GO:0005623~cell,GO:0005634~nucleus,GO:0005694~chromosome,GO:0031974~membrane-enclosed lumen,GO:0031981~nuclear lumen,GO:0032991~macromolecular complex,GO:0032993~protein-DNA complex,GO:0043226~organelle,GO:0043227~membrane-bounded organelle,GO:0043228~non-membrane-bounded…	GO:0003676~nucleic acid binding,GO:0003677~DNA binding,GO:0005488~binding,GO:0097159~organic cyclic compound binding,GO:1901363~heterocyclic compound binding,
3L	3308201	3309500	promoter-TSS (AGAP028121-RA)	-441	Promoter//Intragenic	AGAP028121	4.14	High	4.82	High	486.28	High	375.36	High	H3K27ac	Enrichment	0.37	Low	0.000154467	0.00299328	3308401	3309400	0.53	1.33675e-05	0.000486369	Act	Act				10.942	10.5531
2L	28843401	28844600	Intergenic	-24948		AGAP006268	2.88	Med	1.68	Med	91.73	Low	48.68	Low	H3K9ac	Enrichment	0.91	Med	0.00024974	0.00298588	28843601	28844600	1.23	7.17897e-06	0.000170321	Act	Act	Yes	28843669	28843880	2.41346	2.71334	AGAP006268-PA(AgaP_AGAP006268)		PF01607:Chitin binding Peritrophin-A domain,	GO:0006022~aminoglycan metabolic process,GO:0006030~chitin metabolic process,GO:0006040~amino sugar metabolic process,GO:0006807~nitrogen compound metabolic process,GO:0008152~metabolic process,GO:0043170~macromolecule metabolic process,GO:0071704~organic substance metabolic process,GO:1901071~glucosamine-containing compound metabolic process,GO:1901135~carbohydrate derivative metabolic process,G…	GO:0005576~extracellular region,	GO:0005488~binding,GO:0008061~chitin binding,GO:0097367~carbohydrate derivative binding,
2R	46173601	46174800	intron (AGAP003914-RC, intron 1 of 6)	27423	Intragenic	AGAP003914	1.43	Low	0.7	Low	98.84	Med	52.61	Low	H3K27ac	Enrichment	0.91	Med	0.000152863	0.00296348	46173801	46174800	1.05	8.00781e-05	0.00161178	Deplet	Deplet				9.95356	10.4129	AGAP003914-PB(AgaP_AGAP003914)		PF00806:Pumilio-family RNA binding repeat,			GO:0003676~nucleic acid binding,GO:0003723~RNA binding,GO:0005488~binding,GO:0097159~organic cyclic compound binding,GO:1901363~heterocyclic compound binding,
2L	15288601	15289700	Intergenic	-18368		AGAP005411	2.14	Med	1.39	Low	120.58	Med	68.8	Low	H3K27ac	Enrichment	0.81	Med	0.000152577	0.00295922	15288701	15289700	0.9	5.29301e-05	0.00122805	Act	Deplet	Yes	15288705	15289022	8.16527	8.44596	AGAP005411-PA(AgaP_AGAP005411)		PF08824:Serine rich protein interaction domain,PF12026:Domain of unknown function (DUF3513),PF14604:Variant SH3 domain,
3L	3588201	3589300	Intergenic	13570		AGAP010438	1.34	Low	1.39	Low	76.28	Low	128.43	Med	H3K9ac	Depletion	-0.75	Low	0.000247344	0.00295829	3588301	3589300	-0.92	3.85098e-05	0.000583255	Deplet	Deplet				1.837	2.04562	AGAP010438-PA(AgaP_AGAP010438)		PF00105:Zinc finger, C4 type (two domains),	GO:0006139~nucleobase-containing compound metabolic process,GO:0006351~transcription, DNA-templated,GO:0006725~cellular aromatic compound metabolic process,GO:0006807~nitrogen compound metabolic process,GO:0008152~metabolic process,GO:0009058~biosynthetic process,GO:0009059~macromolecule biosynthetic process,GO:0009987~cellular process,GO:0010467~gene expression,GO:0016070~RNA metabolic process,G…	GO:0005622~intracellular,GO:0005623~cell,GO:0005634~nucleus,GO:0043226~organelle,GO:0043227~membrane-bounded organelle,GO:0043229~intracellular organelle,GO:0043231~intracellular membrane-bounded organelle,GO:0044424~intracellular part,GO:0044464~cell part,	GO:0001071~nucleic acid binding transcription factor activity,GO:0003676~nucleic acid binding,GO:0003677~DNA binding,GO:0003700~transcription factor activity, sequence-specific DNA binding,GO:0005488~binding,GO:0008270~zinc ion binding,GO:0043167~ion binding,GO:0043169~cation binding,GO:0043565~sequence-specific DNA binding,GO:0046872~metal ion binding,GO:0046914~transition metal ion binding,GO:0…
X	14971301	14972400	Intergenic	-32107		AGAP000817	4.05	High	4.83	High	683.51	High	822.09	High	H3K4me3	Depletion	-0.27	Low	0.000351631	0.002957	14971401	14972400	-0.33	3.18959e-05	0.000335932	K4me3	K4me3				-3.32193	-3.32193	AGAP000817-PB(AgaP_AGAP000817)
2R	11920501	11921700	exon (AGAP001893-RA, exon 2 of 3)	568	Intragenic	AGAP001893	4.55	High	4.49	High	179.88	Med	259.01	High	H3K27ac	Depletion	-0.53	Low	0.000152241	0.00295399	11920601	11921600	-0.72	4.5764e-06	0.000231598	Act	Act	Yes	11921236	11921652	3.57302	4.08044	AGAP001893-PA(AgaP_AGAP001893)		PF00339:Arrestin (or S-antigen), N-terminal domain,PF02752:Arrestin (or S-antigen), C-terminal domain,
3L	24913801	24915000	exon (AGAP011453-RA, exon 4 of 4)	4230	Intragenic	AGAP011453	1.18	Low	2.75	Med	70.17	Low	122.42	Med	H3K27ac	Depletion	-0.8	Med	0.000151483	0.00294056	24913901	24914900	-1.12	6.23025e-06	0.00028322	Deplet	Act				13.7426	13.5494	AGAP011453-PA(AgaP_AGAP011453)		PF00405:Transferrin,		GO:0016020~membrane,GO:0016021~integral component of membrane,GO:0031224~intrinsic component of membrane,GO:0044425~membrane part,
3R	51345601	51346800	intron (AGAP010235-RB, intron 1 of 8)	1024	Intragenic	AGAP010235	2.16	Med	4.32	High	226.34	High	152.78	Med	H3K27ac	Enrichment	0.57	Low	0.000150645	0.00292557	51345701	51346700	0.88	1.23157e-06	9.62132e-05	Act	Act	Yes	51345665	51346023	9.71606	9.82449	AGAP010235-PA(AgaP_AGAP010235)		PF00566:Rab-GTPase-TBC domain,PF07534:TLD,
2R	55767401	55768600	intron (AGAP004405-RA, intron 4 of 7)	30620	Intragenic	AGAP013017	0.95	Low	2.03	Med	90.76	Low	147.07	Med	H3K9ac	Depletion	-0.7	Low	0.000243903	0.00291818	55767401	55768400	-0.85	3.27363e-05	0.00051741	Deplet	Deplet				4.35972	5.51792	AGAP013017-PA(AgaP_AGAP013017)
3L	6254101	6255200	TTS (AGAP010551-RA)	2497	Intragenic	AGAP010549	1.92	Med	3.29	High	117.62	Med	183.13	High	H3K27ac	Depletion	-0.64	Low	0.000148888	0.00289271	6254201	6255200	-0.75	2.37506e-05	0.000727428	Deplet	Act	Yes	6254163	6254468	7.69924	7.38973	AGAP010549-PA(AgaP_AGAP010549)		PF01229:Glycosyl hydrolases family 39,	GO:0005975~carbohydrate metabolic process,GO:0008152~metabolic process,GO:0044238~primary metabolic process,GO:0071704~organic substance metabolic process,		GO:0003824~catalytic activity,GO:0003940~L-iduronidase activity,GO:0004553~hydrolase activity, hydrolyzing O-glycosyl compounds,GO:0016787~hydrolase activity,GO:0016798~hydrolase activity, acting on glycosyl bonds,	aga00531:Glycosaminoglycan degradation,aga01100:Metabolic pathways,aga04142:Lysosome,
3L	6254101	6255200	TTS (AGAP010551-RA)	2497	Intragenic	AGAP010549	1.92	Med	3.29	High	117.62	Med	183.13	High	H3K27ac	Depletion	-0.64	Low	0.000148888	0.00289271	6254201	6255200	-0.75	2.37506e-05	0.000727428	Deplet	Act	Yes	6254796	6255141	7.69924	7.38973	AGAP010549-PA(AgaP_AGAP010549)		PF01229:Glycosyl hydrolases family 39,	GO:0005975~carbohydrate metabolic process,GO:0008152~metabolic process,GO:0044238~primary metabolic process,GO:0071704~organic substance metabolic process,		GO:0003824~catalytic activity,GO:0003940~L-iduronidase activity,GO:0004553~hydrolase activity, hydrolyzing O-glycosyl compounds,GO:0016787~hydrolase activity,GO:0016798~hydrolase activity, acting on glycosyl bonds,	aga00531:Glycosaminoglycan degradation,aga01100:Metabolic pathways,aga04142:Lysosome,
3L	37635801	37637000	intron (AGAP012097-RA, intron 1 of 4)	490	Intragenic	AGAP012097	1.8	Med	3.94	High	117.62	Med	183.13	High	H3K27ac	Depletion	-0.64	Low	0.000148888	0.00289271	37635901	37636900	-0.76	2.49024e-05	0.00074885	Act	Act	Yes	37635980	37636778	8.76742	8.40979	AGAP012097-PA(AgaP_AGAP012097)		PF00153:Mitochondrial carrier protein,	GO:0006412~translation,GO:0006518~peptide metabolic process,GO:0006807~nitrogen compound metabolic process,GO:0006810~transport,GO:0008152~metabolic process,GO:0009058~biosynthetic process,GO:0009059~macromolecule biosynthetic process,GO:0009987~cellular process,GO:0010467~gene expression,GO:0019538~protein metabolic process,GO:0034641~cellular nitrogen compound metabolic process,GO:0034645~cellu…	GO:0016020~membrane,GO:0016021~integral component of membrane,GO:0031224~intrinsic component of membrane,GO:0044425~membrane part,	GO:0003735~structural constituent of ribosome,GO:0005198~structural molecule activity,
2R	47430701	47432000	Intergenic	-4005		AGAP003977	1.84	Med	1.59	Low	165.06	Med	103.2	Med	H3K27ac	Enrichment	0.68	Low	0.000148344	0.00288464	47431001	47432000	0.83	4.40855e-05	0.00108242	Act	Act	Yes	47431103	47431398	1.80826	2.75492	AGAP003977-PA(AgaP_AGAP003977)		PF00089:Trypsin,			GO:0003824~catalytic activity,GO:0004175~endopeptidase activity,GO:0004252~serine-type endopeptidase activity,GO:0008233~peptidase activity,GO:0008236~serine-type peptidase activity,GO:0016787~hydrolase activity,GO:0017171~serine hydrolase activity,GO:0070011~peptidase activity, acting on L-amino acid peptides,
3L	40089001	40090100	Intergenic	-3859		AGAP028638	1.42	Low	1.02	Low	97.52	Med	52.82	Low	H3K9ac	Enrichment	0.88	Med	0.000239432	0.00286572	40089101	40090100	1.01	6.95564e-05	0.000899598	Act	Act
3R	34872601	34874100	Intergenic	67618		AGAP009502	2.34	Med	5.47	High	162.09	Med	237.76	High	H3K27ac	Depletion	-0.55	Low	0.000147223	0.00286409	34873101	34874100	-0.95	1.43204e-05	0.000510713	Act	Act				0.0553113	0.764362	AGAP009502-PA(AgaP_AGAP009502)
3L	3402201	3403500	Intergenic	-10199		AGAP028221	1.32	Low	1.76	Med	95.59	Med	153.28	Med	H3K9ac	Depletion	-0.68	Low	0.00023893	0.00286073	3402201	3403200	-0.91	9.10574e-06	0.000202285	K4me3	K4me3				-3.32193	-3.32193
3L	16404501	16405800	Intergenic	-28019		AGAP011087	1.92	Med	2.18	Med	90.87	Low	145.79	Med	H3K4me3	Depletion	-0.68	Low	0.000335543	0.0028223	16404801	16405800	-0.95	2.43608e-05	0.000271911	K4me3	K4me3				-1.25532	-0.102727	AGAP011087-PA(AgaP_AGAP011087)		PF13912:C2H2-type zinc finger,			GO:0003676~nucleic acid binding,GO:0005488~binding,GO:0043167~ion binding,GO:0043169~cation binding,GO:0046872~metal ion binding,GO:0097159~organic cyclic compound binding,GO:1901363~heterocyclic compound binding,
3R	44167701	44168900	intron (AGAP009848-RA, intron 1 of 3)	320	Intragenic	AGAP009848	1.11	Low	1.62	Med	75.31	Low	127.39	Med	H3K9ac	Depletion	-0.76	Low	0.000234663	0.00281065	44167801	44168800	-0.95	2.41552e-05	0.000413076	Deplet	Deplet				1.80826	2.53382	AGAP009848-PA(AgaP_AGAP009848)		PF00169:PH domain,
3R	46039901	46041100	promoter-TSS (AGAP009949-RA)	-92	Promoter//Intragenic	AGAP009949	2.25	Med	1.6	Low	222.07	High	151.21	Med	H3K9ac	Enrichment	0.55	Low	0.000234217	0.00280632	46040001	46041000	0.76	2.85144e-06	8.66095e-05	Act	Act	Yes	46040517	46040814	9.23037	8.87189	AGAP009949-PA(GLYR1_ANOGA)		PF00855:PWWP domain,PF03446:NAD binding domain of 6-phosphogluconate dehydrogenase,PF14833:NAD-binding of NADP-dependent 3-hydroxyisobutyrate dehydrogenase,			GO:0000166~nucleotide binding,GO:0003824~catalytic activity,GO:0004616~phosphogluconate dehydrogenase (decarboxylating) activity,GO:0005488~binding,GO:0016491~oxidoreductase activity,GO:0016614~oxidoreductase activity, acting on CH-OH group of donors,GO:0016616~oxidoreductase activity, acting on the CH-OH group of donors, NAD or NADP as acceptor,GO:0036094~small molecule binding,GO:0048037~cofact…
2R	58524001	58525100	Intergenic	-8236		AGAP013140	2.84	Med	5.11	High	210.52	High	139.62	Med	H3K27ac	Enrichment	0.59	Low	0.000143482	0.00279252	58524001	58525000	0.67	4.99102e-05	0.00118229	Act	Act	Yes	58524498	58524749	8.37282	8.51213	AGAP013140-PA(AgaP_AGAP013140)
2R	7025001	7026100	TTS (AGAP001629-RA)	710	Intragenic	AGAP001630	3.03	High	7.25	High	233.26	High	322.75	High	H3K27ac	Depletion	-0.47	Low	0.000142508	0.00277477	7025101	7026100	-0.52	4.65095e-05	0.00112524	Act	Act				10.5631	10.3263	AGAP001630-PA(AgaP_AGAP001630)		PF00121:Triosephosphate isomerase,	GO:0005975~carbohydrate metabolic process,GO:0005996~monosaccharide metabolic process,GO:0006006~glucose metabolic process,GO:0006066~alcohol metabolic process,GO:0006071~glycerol metabolic process,GO:0006081~cellular aldehyde metabolic process,GO:0006082~organic acid metabolic process,GO:0006090~pyruvate metabolic process,GO:0006091~generation of precursor metabolites and energy,GO:0006094~gluco…	GO:0005622~intracellular,GO:0005623~cell,GO:0005737~cytoplasm,GO:0005829~cytosol,GO:0044424~intracellular part,GO:0044444~cytoplasmic part,GO:0044464~cell part,	GO:0003824~catalytic activity,GO:0004807~triose-phosphate isomerase activity,GO:0016853~isomerase activity,GO:0016860~intramolecular oxidoreductase activity,GO:0016861~intramolecular oxidoreductase activity, interconverting aldoses and ketoses,	aga00010:Glycolysis / Gluconeogenesis,aga00051:Fructose and mannose metabolism,aga00562:Inositol phosphate metabolism,aga01100:Metabolic pathways,aga01130:Biosynthesis of antibiotics,aga01200:Carbon metabolism,aga01230:Biosynthesis of amino acids,
X	19110801	19112100	promoter-TSS (AGAP001007-RA)	46	Intragenic	AGAP001007	1.7	Med	1.24	Low	119.73	Med	69.39	Low	H3K9ac	Enrichment	0.79	Med	0.000231033	0.00276917	19110901	19111900	1.19	1.02751e-06	4.0881e-05	K4me3	K4me3				8.29195	8.20276	AGAP001007-PA(AgaP_AGAP001007)					GO:0003676~nucleic acid binding,GO:0003723~RNA binding,GO:0005488~binding,GO:0097159~organic cyclic compound binding,GO:1901363~heterocyclic compound binding,
2R	44774401	44775800	intron (AGAP003871-RA, intron 3 of 4)	-13628	Intragenic	AGAP003871	2.05	Med	2.22	Med	165.94	Med	237.92	High	H3K4me3	Depletion	-0.52	Low	0.000328907	0.00276706	44774501	44775500	-0.78	1.45135e-05	0.000180801	K4me3	K4me3	Yes	44774311	44774554	-0.473565	0.817657	AGAP003871-PC(AgaP_AGAP003871)		PF00046:Homeobox domain,		GO:0005622~intracellular,GO:0005623~cell,GO:0005634~nucleus,GO:0043226~organelle,GO:0043227~membrane-bounded organelle,GO:0043229~intracellular organelle,GO:0043231~intracellular membrane-bounded organelle,GO:0044424~intracellular part,GO:0044464~cell part,	GO:0003676~nucleic acid binding,GO:0003677~DNA binding,GO:0005488~binding,GO:0097159~organic cyclic compound binding,GO:1901363~heterocyclic compound binding,
2R	44774401	44775800	intron (AGAP003871-RA, intron 3 of 4)	-13628	Intragenic	AGAP003871	2.05	Med	2.22	Med	165.94	Med	237.92	High	H3K4me3	Depletion	-0.52	Low	0.000328907	0.00276706	44774501	44775500	-0.78	1.45135e-05	0.000180801	K4me3	K4me3	Yes	44775086	44775339	-0.473565	0.817657	AGAP003871-PC(AgaP_AGAP003871)		PF00046:Homeobox domain,		GO:0005622~intracellular,GO:0005623~cell,GO:0005634~nucleus,GO:0043226~organelle,GO:0043227~membrane-bounded organelle,GO:0043229~intracellular organelle,GO:0043231~intracellular membrane-bounded organelle,GO:0044424~intracellular part,GO:0044464~cell part,	GO:0003676~nucleic acid binding,GO:0003677~DNA binding,GO:0005488~binding,GO:0097159~organic cyclic compound binding,GO:1901363~heterocyclic compound binding,
2R	44774401	44775800	intron (AGAP003871-RA, intron 3 of 4)	-13628	Intragenic	AGAP003871	2.05	Med	2.22	Med	165.94	Med	237.92	High	H3K4me3	Depletion	-0.52	Low	0.000328907	0.00276706	44774501	44775500	-0.78	1.45135e-05	0.000180801	K4me3	K4me3	Yes	44775386	44775684	-0.473565	0.817657	AGAP003871-PC(AgaP_AGAP003871)		PF00046:Homeobox domain,		GO:0005622~intracellular,GO:0005623~cell,GO:0005634~nucleus,GO:0043226~organelle,GO:0043227~membrane-bounded organelle,GO:0043229~intracellular organelle,GO:0043231~intracellular membrane-bounded organelle,GO:0044424~intracellular part,GO:0044464~cell part,	GO:0003676~nucleic acid binding,GO:0003677~DNA binding,GO:0005488~binding,GO:0097159~organic cyclic compound binding,GO:1901363~heterocyclic compound binding,
3R	44046601	44047700	promoter-TSS (AGAP028572-RA)	365	Intragenic	AGAP009833	4.74	High	6.56	High	482.33	High	371.32	High	H3K27ac	Enrichment	0.38	Low	0.000141929	0.00276471	44046701	44047700	0.4	5.99701e-05	0.0013312	Act	Act	Yes	44046788	44048099	13.1394	12.8955	AGAP009833-PA(AgaP_AGAP009833)		PF01459:Eukaryotic porin,	GO:0000902~cell morphogenesis,GO:0006996~organelle organization,GO:0009653~anatomical structure morphogenesis,GO:0009987~cellular process,GO:0016043~cellular component organization,GO:0022603~regulation of anatomical structure morphogenesis,GO:0022604~regulation of cell morphogenesis,GO:0022607~cellular component assembly,GO:0030030~cell projection organization,GO:0030031~cell projection assembly…	GO:0005622~intracellular,GO:0005623~cell,GO:0005737~cytoplasm,GO:0005739~mitochondrion,GO:0005740~mitochondrial envelope,GO:0005741~mitochondrial outer membrane,GO:0016020~membrane,GO:0019867~outer membrane,GO:0031090~organelle membrane,GO:0031966~mitochondrial membrane,GO:0031967~organelle envelope,GO:0031968~organelle outer membrane,GO:0031975~envelope,GO:0043226~organelle,GO:0043227~membrane-b…	GO:0005215~transporter activity,GO:0005216~ion channel activity,GO:0005244~voltage-gated ion channel activity,GO:0005253~anion channel activity,GO:0008308~voltage-gated anion channel activity,GO:0008509~anion transmembrane transporter activity,GO:0015075~ion transmembrane transporter activity,GO:0015267~channel activity,GO:0022803~passive transmembrane transporter activity,GO:0022832~voltage-gate…
2R	29823001	29824500	intron (AGAP002931-RA, intron 1 of 3)	451	Intragenic	AGAP002931	3.46	High	5.22	High	389.42	High	290.38	High	H3K27ac	Enrichment	0.42	Low	0.000141561	0.00275873	29823201	29824200	0.53	1.3708e-05	0.000494796	Act	Act	Yes	29823361	29824677	10.7152	10.3622	AGAP002931-PA(AgaP_AGAP002931)		PF00025:ADP-ribosylation factor family,	GO:0007154~cell communication,GO:0007165~signal transduction,GO:0007264~small GTPase mediated signal transduction,GO:0009987~cellular process,GO:0023052~signaling,GO:0035556~intracellular signal transduction,GO:0044699~single-organism process,GO:0044700~single organism signaling,GO:0044763~single-organism cellular process,GO:0050789~regulation of biological process,GO:0050794~regulation of cellul…	GO:0005622~intracellular,GO:0005623~cell,GO:0044464~cell part,	GO:0000166~nucleotide binding,GO:0001882~nucleoside binding,GO:0001883~purine nucleoside binding,GO:0005488~binding,GO:0005525~GTP binding,GO:0017076~purine nucleotide binding,GO:0019001~guanyl nucleotide binding,GO:0032549~ribonucleoside binding,GO:0032550~purine ribonucleoside binding,GO:0032553~ribonucleotide binding,GO:0032555~purine ribonucleotide binding,GO:0032561~guanyl ribonucleotide bin…
2R	29878801	29879900	intron (AGAP002942-RA, intron 1 of 12)	932	Intragenic	AGAP002942	1.57	Low	1.57	Low	143.87	Med	88.03	Low	H3K9ac	Enrichment	0.71	Low	0.000229222	0.00274844	29878901	29879900	0.79	7.00625e-05	0.00090196	Act	Act				9.94421	10.082	AGAP002942-PA(AgaP_AGAP002942)		PF00989:PAS fold,PF08447:PAS fold,	GO:0006139~nucleobase-containing compound metabolic process,GO:0006351~transcription, DNA-templated,GO:0006355~regulation of transcription, DNA-templated,GO:0006357~regulation of transcription from RNA polymerase II promoter,GO:0006366~transcription from RNA polymerase II promoter,GO:0006725~cellular aromatic compound metabolic process,GO:0006807~nitrogen compound metabolic process,GO:0008152~met…	GO:0005622~intracellular,GO:0005623~cell,GO:0005634~nucleus,GO:0043226~organelle,GO:0043227~membrane-bounded organelle,GO:0043229~intracellular organelle,GO:0043231~intracellular membrane-bounded organelle,GO:0044424~intracellular part,GO:0044464~cell part,	GO:0000981~RNA polymerase II transcription factor activity, sequence-specific DNA binding,GO:0001071~nucleic acid binding transcription factor activity,GO:0003676~nucleic acid binding,GO:0003677~DNA binding,GO:0003700~transcription factor activity, sequence-specific DNA binding,GO:0005488~binding,GO:0097159~organic cyclic compound binding,GO:1901363~heterocyclic compound binding,
2L	31005601	31006700	Intergenic	-1940	Promoter	AGAP006382	2.1	Med	1.91	Med	147.27	Med	89.04	Low	H3K27ac	Enrichment	0.73	Low	0.000140233	0.00273406	31005701	31006700	0.8	4.23829e-05	0.00106162	Act	Deplet	Yes	31006311	31006646	5.83191	6.08086	AGAP006382-PA(AgaP_AGAP006382)		PF00621:RhoGEF domain,PF07653:Variant SH3 domain,	GO:0007154~cell communication,GO:0007165~signal transduction,GO:0007264~small GTPase mediated signal transduction,GO:0007265~Ras protein signal transduction,GO:0009966~regulation of signal transduction,GO:0009987~cellular process,GO:0010646~regulation of cell communication,GO:0023051~regulation of signaling,GO:0023052~signaling,GO:0035023~regulation of Rho protein signal transduction,GO:0035556~i…		GO:0005085~guanyl-nucleotide exchange factor activity,GO:0005088~Ras guanyl-nucleotide exchange factor activity,GO:0005089~Rho guanyl-nucleotide exchange factor activity,GO:0098772~molecular function regulator,
2R	2047601	2048900	exon (AGAP001255-RA, exon 3 of 5)	2144	Intragenic	AGAP001255	1.6	Med	2.02	Med	76.1	Low	130.52	Med	H3K27ac	Depletion	-0.78	Med	0.000140171	0.00273404	2047701	2048700	-0.99	2.90163e-05	0.000831169	Deplet	Act	Yes	2047889	2048137	7.87493	8.37742	AGAP001255-PA(AgaP_AGAP001255)		PF00270:DEAD/DEAH box helicase,PF00271:Helicase conserved C-terminal domain,	GO:0000724~double-strand break repair via homologous recombination,GO:0000725~recombinational repair,GO:0006139~nucleobase-containing compound metabolic process,GO:0006259~DNA metabolic process,GO:0006281~DNA repair,GO:0006302~double-strand break repair,GO:0006310~DNA recombination,GO:0006725~cellular aromatic compound metabolic process,GO:0006807~nitrogen compound metabolic process,GO:0006950~re…	GO:0005622~intracellular,GO:0005623~cell,GO:0005634~nucleus,GO:0005694~chromosome,GO:0005737~cytoplasm,GO:0043226~organelle,GO:0043227~membrane-bounded organelle,GO:0043228~non-membrane-bounded organelle,GO:0043229~intracellular organelle,GO:0043231~intracellular membrane-bounded organelle,GO:0043232~intracellular non-membrane-bounded organelle,GO:0044424~intracellular part,GO:0044464~cell part,	GO:0000166~nucleotide binding,GO:0001882~nucleoside binding,GO:0001883~purine nucleoside binding,GO:0003676~nucleic acid binding,GO:0003677~DNA binding,GO:0003678~DNA helicase activity,GO:0003824~catalytic activity,GO:0004003~ATP-dependent DNA helicase activity,GO:0004386~helicase activity,GO:0005488~binding,GO:0005524~ATP binding,GO:0008026~ATP-dependent helicase activity,GO:0008094~DNA-dependen…
X	16755801	16756900	intron (AGAP000889-RA, intron 2 of 2)	8003	Intragenic	AGAP000889	2.25	Med	1.78	Med	158.35	Med	99.43	Med	H3K9ac	Enrichment	0.67	Low	0.000227601	0.00272998	16755801	16756800	0.75	8.04748e-05	0.00100574	Act	Act				13.0594	12.7666	AGAP000889-PA(AgaP_AGAP000889)		PF00241:Cofilin/tropomyosin-type actin-binding protein,		GO:0005622~intracellular,GO:0005623~cell,GO:0044464~cell part,
2L	6684501	6685600	Intergenic	9919		AGAP004948	0.94	Low	1.8	Med	61.79	Low	109.78	Med	H3K9ac	Depletion	-0.83	Med	0.000225866	0.00271015	6684501	6685500	-0.97	5.36188e-05	0.000747328	Deplet	Deplet				5.72	6.08359	AGAP004948-PA(AgaP_AGAP004948)		PF01223:DNA/RNA non-specific endonuclease,			GO:0003676~nucleic acid binding,GO:0003824~catalytic activity,GO:0005488~binding,GO:0016787~hydrolase activity,GO:0043167~ion binding,GO:0043169~cation binding,GO:0046872~metal ion binding,GO:0097159~organic cyclic compound binding,GO:1901363~heterocyclic compound binding,
3R	30083601	30085300	intron (AGAP009264-RB, intron 5 of 6)	-4070	Intragenic	AGAP009263	1.53	Low	3.29	High	90.93	Low	149.74	Med	H3K27ac	Depletion	-0.72	Low	0.000138844	0.00270935	30084101	30085100	-1.26	2.0029e-06	0.000136853	Deplet	Act	Yes	30084227	30084612	-0.509299	-3.32193	AGAP009263-PA(CLIPB16)	Yes	PF00089:Trypsin,			GO:0003824~catalytic activity,GO:0004175~endopeptidase activity,GO:0004252~serine-type endopeptidase activity,GO:0008233~peptidase activity,GO:0008236~serine-type peptidase activity,GO:0016787~hydrolase activity,GO:0017171~serine hydrolase activity,GO:0070011~peptidase activity, acting on L-amino acid peptides,
2R	38183201	38184700	promoter-TSS (AGAP003475-RB)	285	Intragenic	AGAP003475	4.18	High	6.37	High	433.9	High	328.82	High	H3K27ac	Enrichment	0.4	Low	0.000138628	0.00270631	38183601	38184600	0.57	2.44198e-06	0.000155889	Act	Act	Yes	38183296	38184263	11.718	11.6897	AGAP003475-PA(AgaP_AGAP003475)		PF00883:Cytosol aminopeptidase family, catalytic domain,		GO:0005622~intracellular,GO:0005623~cell,GO:0005737~cytoplasm,GO:0044424~intracellular part,GO:0044464~cell part,	GO:0003824~catalytic activity,GO:0004177~aminopeptidase activity,GO:0005488~binding,GO:0008233~peptidase activity,GO:0008235~metalloexopeptidase activity,GO:0008237~metallopeptidase activity,GO:0008238~exopeptidase activity,GO:0016787~hydrolase activity,GO:0030145~manganese ion binding,GO:0043167~ion binding,GO:0043169~cation binding,GO:0046872~metal ion binding,GO:0046914~transition metal ion bi…	aga00480:Glutathione metabolism,aga01100:Metabolic pathways,
2R	38183201	38184700	promoter-TSS (AGAP003475-RB)	285	Intragenic	AGAP003475	4.18	High	6.37	High	433.9	High	328.82	High	H3K27ac	Enrichment	0.4	Low	0.000138628	0.00270631	38183601	38184600	0.57	2.44198e-06	0.000155889	Act	Act	Yes	38184391	38184915	11.718	11.6897	AGAP003475-PA(AgaP_AGAP003475)		PF00883:Cytosol aminopeptidase family, catalytic domain,		GO:0005622~intracellular,GO:0005623~cell,GO:0005737~cytoplasm,GO:0044424~intracellular part,GO:0044464~cell part,	GO:0003824~catalytic activity,GO:0004177~aminopeptidase activity,GO:0005488~binding,GO:0008233~peptidase activity,GO:0008235~metalloexopeptidase activity,GO:0008237~metallopeptidase activity,GO:0008238~exopeptidase activity,GO:0016787~hydrolase activity,GO:0030145~manganese ion binding,GO:0043167~ion binding,GO:0043169~cation binding,GO:0046872~metal ion binding,GO:0046914~transition metal ion bi…	aga00480:Glutathione metabolism,aga01100:Metabolic pathways,
2R	58140801	58141900	exon (AGAP004592-RH, exon 4 of 8)	858	Intragenic	AGAP004592	2.47	Med	2.26	Med	265.87	High	185.15	High	H3K27ac	Enrichment	0.52	Low	0.000138369	0.00270243	58140901	58141900	0.58	4.43029e-05	0.00108656	Act	Act	Yes	58141346	58142186	11.3172	11.2249	AGAP004592-PH(AgaP_AGAP004592)		PF00076:RNA recognition motif. (a.k.a. RRM, RBD, or RNP domain),			GO:0000166~nucleotide binding,GO:0003676~nucleic acid binding,GO:0005488~binding,GO:0036094~small molecule binding,GO:0097159~organic cyclic compound binding,GO:1901265~nucleoside phosphate binding,GO:1901363~heterocyclic compound binding,	aga03040:Spliceosome,
3L	25006801	25007900	exon (AGAP028522-RA, exon 3 of 5)	4673		AGAP028522	1.14	Low	4.79	High	47.44	Low	92.07	Low	H3K27ac	Depletion	-0.96	Med	0.000137917	0.00269479	25006901	25007900	-1.16	2.41637e-05	0.000735044	Deplet	Act	Yes	25006876	25007134
X	5005901	5007200	TTS (AGAP000273-RA)	265	Intragenic	AGAP000274	1.9	Med	1.39	Low	126.3	Med	75.41	Low	H3K9me3	Enrichment	0.74	Low	0.000315269	0.00268826	5006001	5007000	0.96	6.35035e-05	0.000585158	Deplet	Deplet				2.2403	3.84396	AGAP000274-PA(AgaP_AGAP000274)		PF05497:Destabilase,			GO:0003796~lysozyme activity,GO:0003824~catalytic activity,GO:0004553~hydrolase activity, hydrolyzing O-glycosyl compounds,GO:0016787~hydrolase activity,GO:0016798~hydrolase activity, acting on glycosyl bonds,
2R	72801	73900	TTS (AGAP001103-RA)	2629		AGAP001103	1.88	Med	2.01	Med	224.36	High	150.75	Med	H3K27ac	Enrichment	0.57	Low	0.000137368	0.00268522	72801	73800	0.71	7.42808e-06	0.000322576	Act	Deplet				9.6822	9.79416	AGAP001103-PA(AgaP_AGAP001103)		PF00069:Protein kinase domain,		GO:0005622~intracellular,GO:0005623~cell,GO:0005737~cytoplasm,GO:0044424~intracellular part,GO:0044464~cell part,	GO:0000166~nucleotide binding,GO:0001882~nucleoside binding,GO:0001883~purine nucleoside binding,GO:0003824~catalytic activity,GO:0004672~protein kinase activity,GO:0004674~protein serine/threonine kinase activity,GO:0004702~receptor signaling protein serine/threonine kinase activity,GO:0004871~signal transducer activity,GO:0005057~receptor signaling protein activity,GO:0005488~binding,GO:0005524…	aga04013:MAPK signaling pathway - fly,aga04068:FoxO signaling pathway,aga04320:Dorso-ventral axis formation,
2L	11866101	11867200	Intergenic	-17502		AGAP005183	1.31	Low	2.98	Med	88.83	Low	145	Med	H3K9ac	Depletion	-0.71	Low	0.000223242	0.00267963	11866101	11867100	-0.84	4.30584e-05	0.000634725	Deplet	Deplet				4.37339	5.04577	AGAP005183-PA(AgaP_AGAP005183)		PF00505:HMG (high mobility group) box,
2L	45538401	45539600	intron (AGAP007327-RA, intron 3 of 12)	36061	Intragenic	AGAP007330	0.99	Low	2.94	Med	83.02	Low	139.62	Med	H3K27ac	Depletion	-0.75	Low	0.000136645	0.00267226	45538401	45539400	-0.97	2.04604e-05	0.000654938	Deplet	Act	Yes	45539176	45539423	-0.473565	-0.102727	tRNA(AgaP_AGAP007330)
2R	55140201	55141400	Intergenic	-34246		AGAP004367	1.48	Low	2.09	Med	65.66	Low	114.96	Med	H3K9ac	Depletion	-0.81	Med	0.00022242	0.00267072	55140301	55141300	-1.02	2.60439e-05	0.000437337	Deplet	Deplet				-1.25532	2.51781	AGAP004367-PA(AgaP_AGAP004367)		PF01607:Chitin binding Peritrophin-A domain,	GO:0006022~aminoglycan metabolic process,GO:0006030~chitin metabolic process,GO:0006040~amino sugar metabolic process,GO:0006807~nitrogen compound metabolic process,GO:0008152~metabolic process,GO:0043170~macromolecule metabolic process,GO:0071704~organic substance metabolic process,GO:1901071~glucosamine-containing compound metabolic process,GO:1901135~carbohydrate derivative metabolic process,G…	GO:0005576~extracellular region,	GO:0005488~binding,GO:0008061~chitin binding,GO:0097367~carbohydrate derivative binding,
3R	38946301	38947600	intron (AGAP009693-RA, intron 8 of 9)	18862	Intragenic	AGAP009693	1.46	Low	1.04	Low	129.38	Med	76.64	Low	H3K9ac	Enrichment	0.76	Low	0.000219883	0.00264121	38946301	38947300	0.89	4.83427e-05	0.000694076						8.06519	8.24107	AGAP009693-PA(AgaP_AGAP009693)		PF00849:RNA pseudouridylate synthase,	GO:0001522~pseudouridine synthesis,GO:0006139~nucleobase-containing compound metabolic process,GO:0006396~RNA processing,GO:0006399~tRNA metabolic process,GO:0006400~tRNA modification,GO:0006725~cellular aromatic compound metabolic process,GO:0006807~nitrogen compound metabolic process,GO:0008033~tRNA processing,GO:0008152~metabolic process,GO:0009451~RNA modification,GO:0009987~cellular process,…	GO:0005622~intracellular,GO:0005623~cell,GO:0005737~cytoplasm,GO:0005739~mitochondrion,GO:0043226~organelle,GO:0043227~membrane-bounded organelle,GO:0043229~intracellular organelle,GO:0043231~intracellular membrane-bounded organelle,GO:0044424~intracellular part,GO:0044444~cytoplasmic part,GO:0044464~cell part,	GO:0003676~nucleic acid binding,GO:0003723~RNA binding,GO:0003824~catalytic activity,GO:0005488~binding,GO:0009982~pseudouridine synthase activity,GO:0016853~isomerase activity,GO:0016866~intramolecular transferase activity,GO:0097159~organic cyclic compound binding,GO:1901363~heterocyclic compound binding,
2R	20876101	20877600	exon (AGAP002386-RA, exon 1 of 4)	329	Intragenic	AGAP002386	2.75	Med	3.83	High	252.86	High	178.19	High	H3K4me3	Enrichment	0.5	Low	0.000311258	0.00261914	20876401	20877400	0.73	5.59333e-06	8.55258e-05	Act	Act	Yes	20876052	20876899	9.05683	8.88151	AGAP002386-PA(AgaP_AGAP002386)		PF00226:DnaJ domain,PF14901:Cleavage inducing molecular chaperone,		GO:0005622~intracellular,GO:0005623~cell,GO:0005737~cytoplasm,GO:0044424~intracellular part,GO:0044464~cell part,
2R	20876101	20877600	exon (AGAP002386-RA, exon 1 of 4)	329	Intragenic	AGAP002386	2.75	Med	3.83	High	252.86	High	178.19	High	H3K4me3	Enrichment	0.5	Low	0.000311258	0.00261914	20876401	20877400	0.73	5.59333e-06	8.55258e-05	Act	Act	Yes	20876958	20877189	9.05683	8.88151	AGAP002386-PA(AgaP_AGAP002386)		PF00226:DnaJ domain,PF14901:Cleavage inducing molecular chaperone,		GO:0005622~intracellular,GO:0005623~cell,GO:0005737~cytoplasm,GO:0044424~intracellular part,GO:0044464~cell part,
3L	11731201	11732300	intron (AGAP010837-RA, intron 3 of 18)	2611	Intragenic	AGAP010837	1.52	Low	1.1	Low	146.76	Med	90.11	Low	H3K9ac	Enrichment	0.7	Low	0.00021626	0.00259863	11731301	11732300	0.85	3.23146e-05	0.000514153	Act	Act				9.22193	9.31469	AGAP010837-PA(AgaP_AGAP010837)		PF00069:Protein kinase domain,PF00780:CNH domain,		GO:0005622~intracellular,GO:0005623~cell,GO:0005737~cytoplasm,GO:0044424~intracellular part,GO:0044464~cell part,	GO:0000166~nucleotide binding,GO:0001882~nucleoside binding,GO:0001883~purine nucleoside binding,GO:0003824~catalytic activity,GO:0004672~protein kinase activity,GO:0004674~protein serine/threonine kinase activity,GO:0004702~receptor signaling protein serine/threonine kinase activity,GO:0004871~signal transducer activity,GO:0005057~receptor signaling protein activity,GO:0005488~binding,GO:0005524…
3L	3466301	3467500	Intergenic	53851		AGAP028221	2.19	Med	3.69	High	207.42	High	287.53	High	H3K4me3	Depletion	-0.47	Low	0.000307904	0.00259146	3466501	3467500	-0.59	3.76507e-05	0.000383256	K4me3	K4me3	Yes	3465724	3467563	-3.32193	-3.32193
2L	18004301	18005700	exon (AGAP005629-RA, exon 1 of 2)	229	Intragenic	AGAP005629	3.22	High	2.89	Med	171.86	Med	111.37	Med	H3K4me3	Enrichment	0.63	Low	0.000307752	0.00259072	18004401	18005400	1.11	5.6293e-07	1.34895e-05	Act	Act	Yes	18004209	18004439	6.15396	5.82992	AGAP005629-PA(AgaP_AGAP005629)
2L	18004301	18005700	exon (AGAP005629-RA, exon 1 of 2)	229	Intragenic	AGAP005629	3.22	High	2.89	Med	171.86	Med	111.37	Med	H3K4me3	Enrichment	0.63	Low	0.000307752	0.00259072	18004401	18005400	1.11	5.6293e-07	1.34895e-05	Act	Act	Yes	18004493	18004888	6.15396	5.82992	AGAP005629-PA(AgaP_AGAP005629)
2R	42822801	42823900	exon (AGAP003744-RA, exon 2 of 2)	1528	Intragenic	AGAP003744	1.75	Med	0.96	Low	124.45	Med	73.91	Low	H3K4me3	Enrichment	0.75	Low	0.000307565	0.00258969	42822901	42823900	0.95	1.77975e-05	0.000212606	Act	Act				6.96873	6.86393	AGAP003744-PA(AgaP_AGAP003744)			GO:0006464~cellular protein modification process,GO:0007154~cell communication,GO:0007165~signal transduction,GO:0007166~cell surface receptor signaling pathway,GO:0007267~cell-cell signaling,GO:0008152~metabolic process,GO:0009966~regulation of signal transduction,GO:0009967~positive regulation of signal transduction,GO:0009987~cellular process,GO:0010646~regulation of cell communication,GO:0010…		GO:0005488~binding,GO:0008270~zinc ion binding,GO:0043167~ion binding,GO:0043169~cation binding,GO:0046872~metal ion binding,GO:0046914~transition metal ion binding,
3R	13785601	13786900	exon (AGAP008633-RA, exon 2 of 4)	2614	Intragenic	AGAP008633	2.96	High	5.07	High	198.66	High	282.28	High	H3K27ac	Depletion	-0.51	Low	0.000132019	0.00258293	13785701	13786700	-0.58	3.98652e-05	0.0010238	Act	Act	Yes	13785886	13786730	9.24893	9.33812	AGAP008633-PA(AgaP_AGAP008633)		PF00240:Ubiquitin family,		GO:0016020~membrane,GO:0016021~integral component of membrane,GO:0031224~intrinsic component of membrane,GO:0044425~membrane part,
X	4130301	4131400	Intergenic	-2300		AGAP000222	2.77	Med	3.61	High	164.07	Med	240.8	High	H3K27ac	Depletion	-0.55	Low	0.000130804	0.00256027	4130301	4131300	-0.67	2.4869e-05	0.000748348	Act	Act	Yes	4130418	4130750	9.91299	10.3651	AGAP000222-PB(AgaP_AGAP000222)		PF00307:Calponin homology (CH) domain,PF12130:Protein of unknown function (DUF3585),		GO:0016020~membrane,GO:0016021~integral component of membrane,GO:0031224~intrinsic component of membrane,GO:0044425~membrane part,	GO:0003824~catalytic activity,GO:0005488~binding,GO:0008270~zinc ion binding,GO:0016491~oxidoreductase activity,GO:0043167~ion binding,GO:0043169~cation binding,GO:0046872~metal ion binding,GO:0046914~transition metal ion binding,
2R	51385201	51386500	exon (AGAP004182-RA, exon 3 of 3)	1460	Intragenic	AGAP004182	2.08	Med	1.31	Low	105.42	Med	59.33	Low	H3K9me3	Enrichment	0.83	Med	0.0003002	0.00256021	51385401	51386400	1.29	9.97323e-07	1.88684e-05	K4me3	Deplet				0.403536	2.29156	AGAP004182-PA(AgaP_AGAP004182)
3R	7117301	7118400	exon (AGAP008222-RA, exon 2 of 2)	22710	Intragenic	AGAP008222	2.12	Med	1.13	Low	105.42	Med	59.33	Low	H3K9me3	Enrichment	0.83	Med	0.0003002	0.00256021	7117401	7118400	0.98	3.52399e-05	0.000364729		Deplet	Yes	7117765	7118011	7.54612	7.69811	AGAP008222-PA(ODR2)		PF00096:Zinc finger, C2H2 type,PF13912:C2H2-type zinc finger,			GO:0003676~nucleic acid binding,GO:0005488~binding,GO:0043167~ion binding,GO:0043169~cation binding,GO:0046872~metal ion binding,GO:0097159~organic cyclic compound binding,GO:1901363~heterocyclic compound binding,
2R	40554001	40555200	exon (AGAP003615-RA, exon 3 of 4)	-1018	Promoter//Intragenic	AGAP003616	2.84	Med	6.98	High	210.52	High	296.45	High	H3K27ac	Depletion	-0.49	Low	0.000130581	0.00255702	40554201	40555200	-0.64	1.49119e-05	0.000526345	Act	Act	Yes	40553480	40555024	7.06234	7.21882	AGAP003616-PA(AgaP_AGAP003616)		PF13176:Tetratricopeptide repeat,PF13181:Tetratricopeptide repeat,	GO:0006323~DNA packaging,GO:0006325~chromatin organization,GO:0006333~chromatin assembly or disassembly,GO:0006334~nucleosome assembly,GO:0006336~DNA replication-independent nucleosome assembly,GO:0006461~protein complex assembly,GO:0006996~organelle organization,GO:0009987~cellular process,GO:0016043~cellular component organization,GO:0022607~cellular component assembly,GO:0031497~chromatin asse…	GO:0005622~intracellular,GO:0005623~cell,GO:0005634~nucleus,GO:0043226~organelle,GO:0043227~membrane-bounded organelle,GO:0043229~intracellular organelle,GO:0043231~intracellular membrane-bounded organelle,GO:0044424~intracellular part,GO:0044464~cell part,
X	991501	992800	intron (AGAP000064-RA, intron 1 of 9)	5314	Intragenic	AGAP000064	0.91	Low	1.8	Med	68.2	Low	120.4	Med	H3K27ac	Depletion	-0.82	Med	0.000130149	0.00254969	991701	992700	-1.03	2.0347e-05	0.000652365						9.38072	9.72772	AGAP000064-PA(AgaP_AGAP000064)		PF01403:Sema domain,PF01437:Plexin repeat,PF01833:IPT/TIG domain,PF08337:Plexin cytoplasmic RasGAP domain,	GO:0000902~cell morphogenesis,GO:0000904~cell morphogenesis involved in differentiation,GO:0001558~regulation of cell growth,GO:0006928~movement of cell or subcellular component,GO:0006935~chemotaxis,GO:0007154~cell communication,GO:0007165~signal transduction,GO:0007166~cell surface receptor signaling pathway,GO:0007275~multicellular organism development,GO:0007399~nervous system development,GO:…	GO:0002116~semaphorin receptor complex,GO:0005623~cell,GO:0005886~plasma membrane,GO:0005887~integral component of plasma membrane,GO:0016020~membrane,GO:0016021~integral component of membrane,GO:0031224~intrinsic component of membrane,GO:0031226~intrinsic component of plasma membrane,GO:0032991~macromolecular complex,GO:0043234~protein complex,GO:0043235~receptor complex,GO:0044425~membrane part…	GO:0004871~signal transducer activity,GO:0004872~receptor activity,GO:0004888~transmembrane signaling receptor activity,GO:0017154~semaphorin receptor activity,GO:0038023~signaling receptor activity,GO:0060089~molecular transducer activity,GO:0099600~transmembrane receptor activity,
2L	9943701	9944800	Intergenic	-6558		AGAP005093	0.92	Low	0.59	Low	96.55	Med	51.78	Low	H3K9ac	Enrichment	0.9	Med	0.000211654	0.00254419	9943801	9944800	1.05	5.84466e-05	0.000791484	Act	Act				12.8485	12.4093	AGAP005093-PA(AgaP_AGAP005093)		PF00028:Cadherin domain,	GO:0007155~cell adhesion,GO:0007156~homophilic cell adhesion via plasma membrane adhesion molecules,GO:0022610~biological adhesion,GO:0098609~cell-cell adhesion,GO:0098742~cell-cell adhesion via plasma-membrane adhesion molecules,	GO:0005623~cell,GO:0005886~plasma membrane,GO:0016020~membrane,GO:0016021~integral component of membrane,GO:0031224~intrinsic component of membrane,GO:0044425~membrane part,GO:0044464~cell part,GO:0071944~cell periphery,	GO:0005488~binding,GO:0005509~calcium ion binding,GO:0043167~ion binding,GO:0043169~cation binding,GO:0046872~metal ion binding,
X	4863701	4865000	intron (AGAP000255-RA, intron 1 of 17)	226	Intragenic	AGAP000255	5.31	High	1.73	Med	121.33	Med	71.39	Low	H3K9me3	Enrichment	0.77	Med	0.000297127	0.00253486	4864001	4865000	0.98	5.93048e-05	0.000554573	K9me3	Deplet	Yes	4864276	4864582	7.61646	8.31216	AGAP000255-PA(AgaP_AGAP000255)		PF00595:PDZ domain (Also known as DHR or GLGF),PF00625:Guanylate kinase,PF07653:Variant SH3 domain,PF09058:L27_1,	GO:0007154~cell communication,GO:0007163~establishment or maintenance of cell polarity,GO:0007267~cell-cell signaling,GO:0007268~chemical synaptic transmission,GO:0007275~multicellular organism development,GO:0007399~nervous system development,GO:0008104~protein localization,GO:0009987~cellular process,GO:0016043~cellular component organization,GO:0023052~signaling,GO:0031503~protein complex loca…	GO:0005622~intracellular,GO:0005623~cell,GO:0005886~plasma membrane,GO:0014069~postsynaptic density,GO:0016020~membrane,GO:0016323~basolateral plasma membrane,GO:0043226~organelle,GO:0043228~non-membrane-bounded organelle,GO:0043229~intracellular organelle,GO:0043232~intracellular non-membrane-bounded organelle,GO:0044424~intracellular part,GO:0044425~membrane part,GO:0044456~synapse part,GO:0044…	GO:0003824~catalytic activity,GO:0004385~guanylate kinase activity,GO:0005102~receptor binding,GO:0005488~binding,GO:0005515~protein binding,GO:0016301~kinase activity,GO:0016740~transferase activity,GO:0016772~transferase activity, transferring phosphorus-containing groups,GO:0016776~phosphotransferase activity, phosphate group as acceptor,GO:0019201~nucleotide kinase activity,GO:0019205~nucleob…	aga04391:Hippo signaling pathway - fly,
3L	15532701	15533800	Intergenic	21055		AGAP011041	2.9	Med	3.36	High	146.18	Med	214.63	High	H3K4me3	Depletion	-0.55	Low	0.000300959	0.0025346	15532801	15533800	-0.65	7.12304e-05	0.000637468	K4me3	K4me3	Yes	15532923	15533353	-3.32193	-3.32193	AGAP011041-PA(AgaP_AGAP011041)		PF00076:RNA recognition motif. (a.k.a. RRM, RBD, or RNP domain),			GO:0000166~nucleotide binding,GO:0003676~nucleic acid binding,GO:0005488~binding,GO:0036094~small molecule binding,GO:0097159~organic cyclic compound binding,GO:1901265~nucleoside phosphate binding,GO:1901363~heterocyclic compound binding,
3L	15532701	15533800	Intergenic	21055		AGAP011041	2.9	Med	3.36	High	146.18	Med	214.63	High	H3K4me3	Depletion	-0.55	Low	0.000300959	0.0025346	15532801	15533800	-0.65	7.12304e-05	0.000637468	K4me3	K4me3	Yes	15533526	15533893	-3.32193	-3.32193	AGAP011041-PA(AgaP_AGAP011041)		PF00076:RNA recognition motif. (a.k.a. RRM, RBD, or RNP domain),			GO:0000166~nucleotide binding,GO:0003676~nucleic acid binding,GO:0005488~binding,GO:0036094~small molecule binding,GO:0097159~organic cyclic compound binding,GO:1901265~nucleoside phosphate binding,GO:1901363~heterocyclic compound binding,
2L	32359201	32360500	TTS (AGAP006458-RA)	-1695	Promoter//Intragenic	AGAP006457	1.64	Med	1.07	Low	108.65	Med	61.76	Low	H3K4me3	Enrichment	0.81	Med	0.000299784	0.00252523	32359401	32360400	1.18	5.18964e-06	8.05187e-05	K4me3	K4me3				4.82321	3.99045	AGAP006457-PA(AgaP_AGAP006457)		PF00651:BTB/POZ domain,PF05225:helix-turn-helix, Psq domain,	GO:0006139~nucleobase-containing compound metabolic process,GO:0006351~transcription, DNA-templated,GO:0006355~regulation of transcription, DNA-templated,GO:0006357~regulation of transcription from RNA polymerase II promoter,GO:0006725~cellular aromatic compound metabolic process,GO:0006807~nitrogen compound metabolic process,GO:0008152~metabolic process,GO:0009058~biosynthetic process,GO:0009059…	GO:0005622~intracellular,GO:0005623~cell,GO:0005634~nucleus,GO:0043226~organelle,GO:0043227~membrane-bounded organelle,GO:0043229~intracellular organelle,GO:0043231~intracellular membrane-bounded organelle,GO:0044424~intracellular part,GO:0044464~cell part,	GO:0003676~nucleic acid binding,GO:0003677~DNA binding,GO:0005488~binding,GO:0097159~organic cyclic compound binding,GO:1901363~heterocyclic compound binding,
X	17172001	17173400	promoter-TSS (AGAP000913-RA)	-740	Promoter	AGAP000913	4.39	High	3.21	Med	342.96	High	249.91	High	H3K27ac	Enrichment	0.46	Low	0.000128243	0.00251402	17172101	17173100	0.73	5.23645e-06	0.000250471	Act	Deplet	Yes	17172716	17173381	10.3087	9.99989	AGAP000913-PA(AgaP_AGAP000913)		PF06814:Lung seven transmembrane receptor,		GO:0016020~membrane,GO:0016021~integral component of membrane,GO:0031224~intrinsic component of membrane,GO:0044425~membrane part,
3L	8354801	8355900	exon (AGAP010684-RA, exon 3 of 4)	279	Intragenic	AGAP010684	3.63	High	3.97	High	337.03	High	244.85	High	H3K27ac	Enrichment	0.46	Low	0.000128272	0.00251402	8354801	8355800	0.51	6.16867e-05	0.00135991	Act	Act	Yes	8355051	8355675	5.31248	4.88959	AGAP010684-PA(AgaP_AGAP010684)		PF00096:Zinc finger, C2H2 type,PF07776:Zinc-finger associated domain (zf-AD) ,		GO:0005622~intracellular,GO:0005623~cell,GO:0005634~nucleus,GO:0043226~organelle,GO:0043227~membrane-bounded organelle,GO:0043229~intracellular organelle,GO:0043231~intracellular membrane-bounded organelle,GO:0044424~intracellular part,GO:0044464~cell part,	GO:0003676~nucleic acid binding,GO:0005488~binding,GO:0008270~zinc ion binding,GO:0043167~ion binding,GO:0043169~cation binding,GO:0046872~metal ion binding,GO:0046914~transition metal ion binding,GO:0097159~organic cyclic compound binding,GO:1901363~heterocyclic compound binding,
2L	49267801	49269100	TTS (AGAP007720-RA)	2694	Intragenic	AGAP007720	1.13	Low	0.83	Low	147.19	Med	91.5	Low	H3K9me3	Enrichment	0.69	Low	0.000293561	0.00250487	49267901	49268900	1.1	1.82724e-06	3.14304e-05	Deplet	Deplet				4.46071	3.90065	AGAP007720-PA(AgaP_AGAP007720)		PF05679:Chondroitin N-acetylgalactosaminyltransferase,		GO:0000139~Golgi membrane,GO:0005622~intracellular,GO:0005623~cell,GO:0005737~cytoplasm,GO:0005794~Golgi apparatus,GO:0005795~Golgi stack,GO:0012505~endomembrane system,GO:0016020~membrane,GO:0016021~integral component of membrane,GO:0031090~organelle membrane,GO:0031224~intrinsic component of membrane,GO:0031984~organelle subcompartment,GO:0031985~Golgi cisterna,GO:0032580~Golgi cisterna membran…	GO:0003824~catalytic activity,GO:0008194~UDP-glycosyltransferase activity,GO:0008376~acetylgalactosaminyltransferase activity,GO:0016740~transferase activity,GO:0016757~transferase activity, transferring glycosyl groups,GO:0016758~transferase activity, transferring hexosyl groups,	aga00532:Glycosaminoglycan biosynthesis - chondroitin sulfate / dermatan sulfate,aga01100:Metabolic pathways,
2L	742101	743200	intron (AGAP004686-RB, intron 2 of 9)	647	Intragenic	AGAP004686	2.82	Med	2.4	Med	248.08	High	169.98	Med	H3K27ac	Enrichment	0.55	Low	0.000127511	0.00250164	742101	743100	0.6	4.39533e-05	0.00108132	Act	Act	Yes	741995	742488	10.5066	10.3756	AGAP004686-PA(AgaP_AGAP004686)		PF00397:WW domain,
2L	742101	743200	intron (AGAP004686-RB, intron 2 of 9)	647	Intragenic	AGAP004686	2.82	Med	2.4	Med	248.08	High	169.98	Med	H3K27ac	Enrichment	0.55	Low	0.000127511	0.00250164	742101	743100	0.6	4.39533e-05	0.00108132	Act	Act	Yes	742707	743008	10.5066	10.3756	AGAP004686-PA(AgaP_AGAP004686)		PF00397:WW domain,
2L	26592201	26593300	exon (AGAP028451-RA, exon 1 of 1)	378		AGAP028451	4.52	High	8	High	93.9	Med	48.56	Low	H3K27ac	Enrichment	0.95	Med	0.000127528	0.00250164	26592301	26593300	1.07	4.19521e-05	0.00105496	Act	Deplet	Yes	26592915	26593152
2R	48408001	48409300	Intergenic	-12330		AGAP013096	1.74	Med	0.96	Low	118.6	Med	66.78	Low	H3K27ac	Enrichment	0.83	Med	0.000127066	0.00249475	48408101	48409100	1.1	7.11328e-06	0.000312837	Act	Deplet				7.92347	7.67618	AGAP013096-PA(AgaP_AGAP013096)
X	18342901	18344000	promoter-TSS (AGAP000954-RA)	-5	Promoter//Intragenic	AGAP000954	1.93	Med	2.58	Med	154.19	Med	94.09	Low	H3K27ac	Enrichment	0.71	Low	0.000126744	0.00248952	18343001	18344000	0.74	6.89883e-05	0.00145978	Act	Act				9.14875	8.94989	AGAP000954-PD(AgaP_AGAP000954)		PF13793:N-terminal domain of ribose phosphate pyrophosphokinase,PF14572:Phosphoribosyl synthetase-associated domain,	GO:0006139~nucleobase-containing compound metabolic process,GO:0006725~cellular aromatic compound metabolic process,GO:0006753~nucleoside phosphate metabolic process,GO:0006793~phosphorus metabolic process,GO:0006796~phosphate-containing compound metabolic process,GO:0006807~nitrogen compound metabolic process,GO:0008152~metabolic process,GO:0009058~biosynthetic process,GO:0009116~nucleoside meta…		GO:0000287~magnesium ion binding,GO:0003824~catalytic activity,GO:0004749~ribose phosphate diphosphokinase activity,GO:0005488~binding,GO:0016740~transferase activity,GO:0016772~transferase activity, transferring phosphorus-containing groups,GO:0016778~diphosphotransferase activity,GO:0043167~ion binding,GO:0043169~cation binding,GO:0046872~metal ion binding,
2R	25639901	25641000	Intergenic	-2114		AGAP002688	3.82	High	3.82	High	253.02	High	174.02	Med	H3K27ac	Enrichment	0.54	Low	0.000126135	0.00247866	25640001	25641000	0.62	2.08348e-05	0.000662215	Act	Act	Yes	25640117	25641634	10.1546	10.1703	AGAP002688-PB(AgaP_AGAP002688)		PF00307:Calponin homology (CH) domain,
2L	10151501	10152800	Intergenic	-2389		AGAP005106	0.57	Low	1.28	Low	71.16	Low	124.45	Med	H3K27ac	Depletion	-0.81	Med	0.000126062	0.00247854	10151701	10152700	-1.39	1.41487e-07	2.18771e-05	Deplet	Deplet				7.61803	7.32216	AGAP005106-PA(AgaP_AGAP005106)
2L	24324001	24325200	intron (AGAP005971-RA, intron 2 of 4)	-5599	Intragenic	AGAP005970	3.52	High	8.34	High	173.95	Med	252.94	High	H3K27ac	Depletion	-0.54	Low	0.000126074	0.00247854	24324201	24325200	-0.69	1.42202e-05	0.000507543	Act	Act				-0.438695	-0.205317	AGAP005970-PA(AgaP_AGAP005970)
3R	18366701	18367900	Intergenic	-10496		AGAP008818	1.78	Med	1.23	Low	97.46	Med	53.29	Low	H3K9me3	Enrichment	0.87	Med	0.000290208	0.00247669	18366801	18367800	1.15	8.40694e-06	0.000111083	K4me3	K4me3				-3.32193	-0.205317	AGAP008818-PA(AgaP_AGAP008818)		PF00292:'Paired box' domain,	GO:0006139~nucleobase-containing compound metabolic process,GO:0006351~transcription, DNA-templated,GO:0006355~regulation of transcription, DNA-templated,GO:0006725~cellular aromatic compound metabolic process,GO:0006807~nitrogen compound metabolic process,GO:0007275~multicellular organism development,GO:0008152~metabolic process,GO:0009058~biosynthetic process,GO:0009059~macromolecule biosynthet…	GO:0005622~intracellular,GO:0005623~cell,GO:0005634~nucleus,GO:0043226~organelle,GO:0043227~membrane-bounded organelle,GO:0043229~intracellular organelle,GO:0043231~intracellular membrane-bounded organelle,GO:0044424~intracellular part,GO:0044464~cell part,	GO:0003676~nucleic acid binding,GO:0003677~DNA binding,GO:0005488~binding,GO:0097159~organic cyclic compound binding,GO:1901363~heterocyclic compound binding,
UNKN	29661801	29663300	Intergenic	-20349		AGAP012797	4.39	High	3.09	Med	78.57	Low	130.72	Med	H3K9me3	Depletion	-0.73	Low	0.000289986	0.00247522	29661801	29662800	-0.95	1.29018e-05	0.000158924	K9me3	K9me3	Yes	29662573	29662775	0.0553113	-3.32193	tRNA(AgaP_AGAP012797)
2L	47145001	47146100	Intergenic	2628		AGAP007522	3.89	High	7.77	High	372.62	High	275.2	High	H3K27ac	Enrichment	0.44	Low	0.000125729	0.00247395	47145001	47146000	0.51	1.8235e-05	0.000606288	Act	Act	Yes	47144764	47145560	7.25507	7.09337	AGAP007522-PA(AgaP_AGAP007522)		PF01217:Clathrin adaptor complex small chain,	GO:0006810~transport,GO:0006886~intracellular protein transport,GO:0008104~protein localization,GO:0015031~protein transport,GO:0016192~vesicle-mediated transport,GO:0033036~macromolecule localization,GO:0034613~cellular protein localization,GO:0045184~establishment of protein localization,GO:0046907~intracellular transport,GO:0051179~localization,GO:0051234~establishment of localization,GO:00516…	GO:0005622~intracellular,GO:0005623~cell,GO:0005737~cytoplasm,GO:0016020~membrane,GO:0030117~membrane coat,GO:0032991~macromolecular complex,GO:0043234~protein complex,GO:0044424~intracellular part,GO:0044425~membrane part,GO:0044444~cytoplasmic part,GO:0044464~cell part,GO:0048475~coated membrane,GO:0098796~membrane protein complex,	GO:0005215~transporter activity,GO:0008565~protein transporter activity,GO:0022892~substrate-specific transporter activity,	aga04142:Lysosome,
2L	47145001	47146100	Intergenic	2628		AGAP007522	3.89	High	7.77	High	372.62	High	275.2	High	H3K27ac	Enrichment	0.44	Low	0.000125729	0.00247395	47145001	47146000	0.51	1.8235e-05	0.000606288	Act	Act	Yes	47145681	47146447	7.25507	7.09337	AGAP007522-PA(AgaP_AGAP007522)		PF01217:Clathrin adaptor complex small chain,	GO:0006810~transport,GO:0006886~intracellular protein transport,GO:0008104~protein localization,GO:0015031~protein transport,GO:0016192~vesicle-mediated transport,GO:0033036~macromolecule localization,GO:0034613~cellular protein localization,GO:0045184~establishment of protein localization,GO:0046907~intracellular transport,GO:0051179~localization,GO:0051234~establishment of localization,GO:00516…	GO:0005622~intracellular,GO:0005623~cell,GO:0005737~cytoplasm,GO:0016020~membrane,GO:0030117~membrane coat,GO:0032991~macromolecular complex,GO:0043234~protein complex,GO:0044424~intracellular part,GO:0044425~membrane part,GO:0044444~cytoplasmic part,GO:0044464~cell part,GO:0048475~coated membrane,GO:0098796~membrane protein complex,	GO:0005215~transporter activity,GO:0008565~protein transporter activity,GO:0022892~substrate-specific transporter activity,	aga04142:Lysosome,
3R	38802801	38804100	Intergenic	12375		AGAP009690	0.94	Low	1.97	Med	82.07	Low	136.71	Med	H3K9ac	Depletion	-0.74	Low	0.000204229	0.00245583	38802801	38803800	-0.98	4.32624e-05	0.000636185	Deplet	Deplet				2.04963	2.29156	AGAP009690-PA(AgaP_AGAP009690)		PF03015:Male sterility protein,PF07993:Male sterility protein,	GO:0006637~acyl-CoA metabolic process,GO:0006732~coenzyme metabolic process,GO:0006790~sulfur compound metabolic process,GO:0008152~metabolic process,GO:0009058~biosynthetic process,GO:0009987~cellular process,GO:0010025~wax biosynthetic process,GO:0010166~wax metabolic process,GO:0035336~long-chain fatty-acyl-CoA metabolic process,GO:0035337~fatty-acyl-CoA metabolic process,GO:0035383~thioester …	GO:0005622~intracellular,GO:0005623~cell,GO:0005737~cytoplasm,GO:0005777~peroxisome,GO:0016020~membrane,GO:0016021~integral component of membrane,GO:0031224~intrinsic component of membrane,GO:0042579~microbody,GO:0043226~organelle,GO:0043227~membrane-bounded organelle,GO:0043229~intracellular organelle,GO:0043231~intracellular membrane-bounded organelle,GO:0044424~intracellular part,GO:0044425~me…	GO:0003824~catalytic activity,GO:0016491~oxidoreductase activity,GO:0016620~oxidoreductase activity, acting on the aldehyde or oxo group of donors, NAD or NADP as acceptor,GO:0016903~oxidoreductase activity, acting on the aldehyde or oxo group of donors,GO:0080019~fatty-acyl-CoA reductase (alcohol-forming) activity,
3L	37651501	37652700	intron (AGAP012102-RA, intron 2 of 2)	3142	Intragenic	AGAP012101	15.29	High	10.17	High	926.88	High	777.27	High	H3K9me3	Enrichment	0.25	Low	0.000287348	0.00245312	37651701	37652700	0.32	3.88008e-05	0.000393046	K9me3	K9me3				6.30389	6.28866	AGAP012101-PA(AgaP_AGAP012101)		PF15473:PEST, proteolytic signal-containing nuclear protein family,	GO:0006464~cellular protein modification process,GO:0008152~metabolic process,GO:0009987~cellular process,GO:0016567~protein ubiquitination,GO:0019538~protein metabolic process,GO:0032446~protein modification by small protein conjugation,GO:0036211~protein modification process,GO:0043170~macromolecule metabolic process,GO:0043412~macromolecule modification,GO:0044237~cellular metabolic process,GO…
2R	54517501	54518700	Intergenic	22543		AGAP013088	5.34	High	3.06	Med	238.68	High	165.91	Med	H3K9me3	Enrichment	0.52	Low	0.000286023	0.00244222	54517501	54518500	0.78	3.94031e-05	0.000398463	K9me3	K9me3	Yes	54517913	54518857	2.14524	2.86033	AGAP013088-PA(AgaP_AGAP013088)				GO:0016020~membrane,GO:0016021~integral component of membrane,GO:0031224~intrinsic component of membrane,GO:0044425~membrane part,
X	15292001	15293300	Intergenic	-9264		AGAP000820	1.29	Low	1.83	Med	77.24	Low	130.5	Med	H3K9ac	Depletion	-0.76	Low	0.000202786	0.00243936	15292301	15293300	-1.05	8.92235e-06	0.000199489	K4me3	Deplet				1.80098	2.99372	AGAP000820-PA(CPR125)		PF00379:Insect cuticle protein,		GO:0005576~extracellular region,GO:0005615~extracellular space,GO:0044421~extracellular region part,	GO:0005198~structural molecule activity,GO:0042302~structural constituent of cuticle,
2L	16694201	16695500	promoter-TSS (AGAP005535-RA)	-97	Promoter//Intragenic	AGAP005535	1.86	Med	1.83	Med	170.99	Med	107.25	Med	H3K27ac	Enrichment	0.67	Low	0.000123858	0.0024382	16694401	16695400	1.02	9.23166e-07	7.84572e-05	Deplet	Deplet	Yes	16694292	16694722	9.69062	9.18217	AGAP005535-PA(AgaP_AGAP005535)		PF01399:PCI domain,	GO:0006508~proteolysis,GO:0006511~ubiquitin-dependent protein catabolic process,GO:0008152~metabolic process,GO:0009056~catabolic process,GO:0009057~macromolecule catabolic process,GO:0009987~cellular process,GO:0010498~proteasomal protein catabolic process,GO:0019538~protein metabolic process,GO:0019941~modification-dependent protein catabolic process,GO:0030163~protein catabolic process,GO:0043…	GO:0000502~proteasome complex,GO:0005622~intracellular,GO:0005623~cell,GO:0005634~nucleus,GO:0005737~cytoplasm,GO:0005838~proteasome regulatory particle,GO:0008541~proteasome regulatory particle, lid subcomplex,GO:0022624~proteasome accessory complex,GO:0031595~nuclear proteasome complex,GO:0031974~membrane-enclosed lumen,GO:0031981~nuclear lumen,GO:0032991~macromolecular complex,GO:0043226~organ…		aga03050:Proteasome,
2R	50702601	50703700	exon (AGAP004142-RA, exon 2 of 4)	1303	Intragenic	AGAP004142	1.38	Low	3.78	High	92.91	Med	152.78	Med	H3K27ac	Depletion	-0.72	Low	0.000123576	0.00243373	50702701	50703700	-0.77	8.35862e-05	0.00164688	K4me3	Act	Yes	50702610	50702914	12.1935	11.806	AGAP004142-PA(AgaP_AGAP004142)		PF00155:Aminotransferase class I and II,	GO:0006082~organic acid metabolic process,GO:0006520~cellular amino acid metabolic process,GO:0006531~aspartate metabolic process,GO:0006532~aspartate biosynthetic process,GO:0006807~nitrogen compound metabolic process,GO:0008152~metabolic process,GO:0008652~cellular amino acid biosynthetic process,GO:0009058~biosynthetic process,GO:0009066~aspartate family amino acid metabolic process,GO:0009067…	GO:0005622~intracellular,GO:0005623~cell,GO:0005737~cytoplasm,GO:0005829~cytosol,GO:0044424~intracellular part,GO:0044444~cytoplasmic part,GO:0044464~cell part,	GO:0003824~catalytic activity,GO:0004069~L-aspartate:2-oxoglutarate aminotransferase activity,GO:0005488~binding,GO:0005515~protein binding,GO:0008483~transaminase activity,GO:0016740~transferase activity,GO:0016769~transferase activity, transferring nitrogenous groups,GO:0030170~pyridoxal phosphate binding,GO:0042802~identical protein binding,GO:0043167~ion binding,GO:0043168~anion binding,GO:00…	aga00220:Arginine biosynthesis,aga00250:Alanine, aspartate and glutamate metabolism,aga00270:Cysteine and methionine metabolism,aga00330:Arginine and proline metabolism,aga00350:Tyrosine metabolism,aga00360:Phenylalanine metabolism,aga00400:Phenylalanine, tyrosine and tryptophan biosynthesis,aga01100:Metabolic pathways,aga01130:Biosynthesis of antibiotics,aga01200:Carbon metabolism,aga01210:2-Oxo…
2R	50702601	50703700	exon (AGAP004142-RA, exon 2 of 4)	1303	Intragenic	AGAP004142	1.38	Low	3.78	High	92.91	Med	152.78	Med	H3K27ac	Depletion	-0.72	Low	0.000123576	0.00243373	50702701	50703700	-0.77	8.35862e-05	0.00164688	K4me3	Act	Yes	50703147	50703391	12.1935	11.806	AGAP004142-PA(AgaP_AGAP004142)		PF00155:Aminotransferase class I and II,	GO:0006082~organic acid metabolic process,GO:0006520~cellular amino acid metabolic process,GO:0006531~aspartate metabolic process,GO:0006532~aspartate biosynthetic process,GO:0006807~nitrogen compound metabolic process,GO:0008152~metabolic process,GO:0008652~cellular amino acid biosynthetic process,GO:0009058~biosynthetic process,GO:0009066~aspartate family amino acid metabolic process,GO:0009067…	GO:0005622~intracellular,GO:0005623~cell,GO:0005737~cytoplasm,GO:0005829~cytosol,GO:0044424~intracellular part,GO:0044444~cytoplasmic part,GO:0044464~cell part,	GO:0003824~catalytic activity,GO:0004069~L-aspartate:2-oxoglutarate aminotransferase activity,GO:0005488~binding,GO:0005515~protein binding,GO:0008483~transaminase activity,GO:0016740~transferase activity,GO:0016769~transferase activity, transferring nitrogenous groups,GO:0030170~pyridoxal phosphate binding,GO:0042802~identical protein binding,GO:0043167~ion binding,GO:0043168~anion binding,GO:00…	aga00220:Arginine biosynthesis,aga00250:Alanine, aspartate and glutamate metabolism,aga00270:Cysteine and methionine metabolism,aga00330:Arginine and proline metabolism,aga00350:Tyrosine metabolism,aga00360:Phenylalanine metabolism,aga00400:Phenylalanine, tyrosine and tryptophan biosynthesis,aga01100:Metabolic pathways,aga01130:Biosynthesis of antibiotics,aga01200:Carbon metabolism,aga01210:2-Oxo…
2R	43298601	43299800	promoter-TSS (AGAP003785-RC)	-705	Promoter//Intragenic	AGAP003785	2.15	Med	1.49	Low	195.04	High	128.43	Med	H3K9ac	Enrichment	0.6	Low	0.00020152	0.002425	43298701	43299700	0.76	2.84948e-05	0.000468104	Act	Act	Yes	43299335	43299541	15.1636	14.7178	AGAP003785-PA(AgaP_AGAP003785)		PF00732:GMC oxidoreductase,PF05199:GMC oxidoreductase,			GO:0000166~nucleotide binding,GO:0003824~catalytic activity,GO:0005488~binding,GO:0016491~oxidoreductase activity,GO:0016614~oxidoreductase activity, acting on CH-OH group of donors,GO:0036094~small molecule binding,GO:0048037~cofactor binding,GO:0050660~flavin adenine dinucleotide binding,GO:0050662~coenzyme binding,GO:0097159~organic cyclic compound binding,GO:1901265~nucleoside phosphate bindi…
2R	43298601	43299800	promoter-TSS (AGAP003785-RC)	-705	Promoter//Intragenic	AGAP003785	2.15	Med	1.49	Low	195.04	High	128.43	Med	H3K9ac	Enrichment	0.6	Low	0.00020152	0.002425	43298701	43299700	0.76	2.84948e-05	0.000468104	Act	Act	Yes	43299658	43299892	15.1636	14.7178	AGAP003785-PA(AgaP_AGAP003785)		PF00732:GMC oxidoreductase,PF05199:GMC oxidoreductase,			GO:0000166~nucleotide binding,GO:0003824~catalytic activity,GO:0005488~binding,GO:0016491~oxidoreductase activity,GO:0016614~oxidoreductase activity, acting on CH-OH group of donors,GO:0036094~small molecule binding,GO:0048037~cofactor binding,GO:0050660~flavin adenine dinucleotide binding,GO:0050662~coenzyme binding,GO:0097159~organic cyclic compound binding,GO:1901265~nucleoside phosphate bindi…
2L	47486401	47488000	intron (AGAP007548-RB, intron 1 of 2)	-2859	Intragenic	AGAP007548	4.26	High	6.81	High	428.95	High	323.76	High	H3K27ac	Enrichment	0.41	Low	0.000122893	0.00242134	47486601	47487600	0.6	3.99833e-06	0.000213975	Act	Act	Yes	47486898	47487436	5.655	5.74647	AGAP007548-PB(GPROP10)		PF00001:7 transmembrane receptor (rhodopsin family),	GO:0003008~system process,GO:0006464~cellular protein modification process,GO:0007154~cell communication,GO:0007165~signal transduction,GO:0007186~G-protein coupled receptor signaling pathway,GO:0007187~G-protein coupled receptor signaling pathway, coupled to cyclic nucleotide second messenger,GO:0007218~neuropeptide signaling pathway,GO:0007600~sensory perception,GO:0007601~visual perception,GO:…	GO:0005623~cell,GO:0005886~plasma membrane,GO:0005887~integral component of plasma membrane,GO:0016020~membrane,GO:0016021~integral component of membrane,GO:0031224~intrinsic component of membrane,GO:0031226~intrinsic component of plasma membrane,GO:0042995~cell projection,GO:0043005~neuron projection,GO:0044425~membrane part,GO:0044459~plasma membrane part,GO:0044464~cell part,GO:0071944~cell pe…	GO:0004871~signal transducer activity,GO:0004872~receptor activity,GO:0004888~transmembrane signaling receptor activity,GO:0004930~G-protein coupled receptor activity,GO:0005488~binding,GO:0009881~photoreceptor activity,GO:0033218~amide binding,GO:0038023~signaling receptor activity,GO:0042277~peptide binding,GO:0042923~neuropeptide binding,GO:0060089~molecular transducer activity,GO:0099600~tran…
3L	2909301	2910700	Intergenic	4080		AGAP010412	1.75	Med	1.79	Med	188.78	High	121.41	Med	H3K27ac	Enrichment	0.64	Low	0.000122876	0.00242134	2909401	2910400	0.83	1.98828e-05	0.00064327		Deplet	Yes	2910131	2910366	-3.32193	-3.32193	AGAP010412-PA(AgaP_AGAP010412)
2R	28976801	28978000	TTS (AGAP002893-RA)	302	Intragenic	AGAP002892	1.63	Med	1.47	Low	164.14	Med	103.57	Med	H3K9ac	Enrichment	0.66	Low	0.000200679	0.00241575	28976901	28977900	0.83	2.26334e-05	0.00039577	Act	Act				7.89405	8.4125	AGAP002892-PA(AgaP_AGAP002892)		PF00076:RNA recognition motif. (a.k.a. RRM, RBD, or RNP domain),			GO:0000166~nucleotide binding,GO:0003676~nucleic acid binding,GO:0005488~binding,GO:0036094~small molecule binding,GO:0097159~organic cyclic compound binding,GO:1901265~nucleoside phosphate binding,GO:1901363~heterocyclic compound binding,
2L	8612401	8613700	TTS (AGAP005031-RA)	7211	Intragenic	AGAP005031	2.21	Med	1.86	Med	232.71	High	160.88	Med	H3K9me3	Enrichment	0.53	Low	0.000282573	0.00241318	8612501	8613500	0.71	2.92482e-05	0.000312453	K9me3	K9me3				8.39578	8.16469	AGAP005031-PA(AgaP_AGAP005031)		PF02037:SAP domain,PF02891:MIZ/SP-RING zinc finger,PF14324:PINIT domain,			GO:0005488~binding,GO:0008270~zinc ion binding,GO:0043167~ion binding,GO:0043169~cation binding,GO:0046872~metal ion binding,GO:0046914~transition metal ion binding,	aga04120:Ubiquitin mediated proteolysis,aga04630:Jak-STAT signaling pathway,
2R	2696101	2697400	Intergenic	-15559		AGAP001303	1.65	Med	1.22	Low	55.31	Low	100.23	Med	H3K4me3	Depletion	-0.86	Med	0.000286367	0.00241272	2696101	2697100	-1.17	2.34442e-05	0.000263587	Deplet	Deplet				6.37431	6.24919	AGAP001303-PB(AgaP_AGAP001303)
3R	5393201	5394500	Intergenic	-9513		AGAP008091	1.98	Med	2.47	Med	80.01	Low	132.63	Med	H3K4me3	Depletion	-0.73	Low	0.000286187	0.00241171	5393401	5394400	-1.27	1.84189e-07	5.52953e-06	K4me3	K4me3				0.422626	1.74896	AGAP008091-PA(CLIPE1)	Yes	PF00089:Trypsin,			GO:0003824~catalytic activity,GO:0004175~endopeptidase activity,GO:0004252~serine-type endopeptidase activity,GO:0008233~peptidase activity,GO:0008236~serine-type peptidase activity,GO:0016787~hydrolase activity,GO:0017171~serine hydrolase activity,GO:0070011~peptidase activity, acting on L-amino acid peptides,
3L	20796701	20797800	Intergenic	-4512		AGAP011307	1.91	Med	0.94	Low	86.98	Low	43.51	Low	H3K27ac	Enrichment	1	High	0.000121902	0.00240393	20796701	20797700	1.09	5.00896e-05	0.00118229	Act	Deplet				0.971257	2.02311	AGAP011307-PA(AgaP_AGAP011307)	Yes	PF00147:Fibrinogen beta and gamma chains, C-terminal globular domain,
2L	43128101	43129500	exon (AGAP007130-RA, exon 6 of 10)	2183	Intragenic	AGAP007130	1.21	Low	3.43	High	74.13	Low	128.49	Med	H3K27ac	Depletion	-0.79	Med	0.000121614	0.00239931	43128201	43129200	-1.14	4.45539e-06	0.000228057	Deplet	Act				9.15408	9.61023	AGAP007130-PA(AgaP_AGAP007130)		PF00102:Protein-tyrosine phosphatase,PF00373:FERM central domain,PF00595:PDZ domain (Also known as DHR or GLGF),PF08736:FERM adjacent (FA),PF09379:FERM N-terminal domain ,PF09380:FERM C-terminal PH-like domain,		GO:0005622~intracellular,GO:0005623~cell,GO:0005856~cytoskeleton,GO:0043226~organelle,GO:0043228~non-membrane-bounded organelle,GO:0043229~intracellular organelle,GO:0043232~intracellular non-membrane-bounded organelle,GO:0044424~intracellular part,GO:0044464~cell part,	GO:0003824~catalytic activity,GO:0004721~phosphoprotein phosphatase activity,GO:0004725~protein tyrosine phosphatase activity,GO:0016787~hydrolase activity,GO:0016788~hydrolase activity, acting on ester bonds,GO:0016791~phosphatase activity,GO:0042578~phosphoric ester hydrolase activity,
X	10159301	10160600	Intergenic	-3426		AGAP000577	1.57	Low	3.29	High	146.28	Med	219.55	High	H3K27ac	Depletion	-0.59	Low	0.00012106	0.00238944	10159501	10160500	-0.7	2.03508e-05	0.000652365	Act	Act	Yes	10159786	10160519	10.7902	10.6953	AGAP000577-PD(AgaP_AGAP000577)		PF00962:Adenosine/AMP deaminase,	GO:0006139~nucleobase-containing compound metabolic process,GO:0006163~purine nucleotide metabolic process,GO:0006164~purine nucleotide biosynthetic process,GO:0006188~IMP biosynthetic process,GO:0006725~cellular aromatic compound metabolic process,GO:0006753~nucleoside phosphate metabolic process,GO:0006793~phosphorus metabolic process,GO:0006796~phosphate-containing compound metabolic process,G…		GO:0003824~catalytic activity,GO:0003876~AMP deaminase activity,GO:0016787~hydrolase activity,GO:0016810~hydrolase activity, acting on carbon-nitrogen (but not peptide) bonds,GO:0016814~hydrolase activity, acting on carbon-nitrogen (but not peptide) bonds, in cyclic amidines,GO:0019239~deaminase activity,GO:0047623~adenosine-phosphate deaminase activity,	aga00230:Purine metabolism,aga01100:Metabolic pathways,aga01130:Biosynthesis of antibiotics,
3R	43719901	43721000	intron (AGAP009809-RA, intron 2 of 3)	11156	Intragenic	AGAP009808	2.19	Med	1.56	Low	145.29	Med	87.01	Low	H3K27ac	Enrichment	0.74	Low	0.000120934	0.00238802	43719901	43720900	0.91	2.71933e-05	0.000794223	Act	Deplet				8.1975	8.43159	AGAP009808-PA(AgaP_AGAP009808)		PF00270:DEAD/DEAH box helicase,PF00271:Helicase conserved C-terminal domain,	GO:0006139~nucleobase-containing compound metabolic process,GO:0006364~rRNA processing,GO:0006396~RNA processing,GO:0006725~cellular aromatic compound metabolic process,GO:0006807~nitrogen compound metabolic process,GO:0008152~metabolic process,GO:0009987~cellular process,GO:0010467~gene expression,GO:0010501~RNA secondary structure unwinding,GO:0016070~RNA metabolic process,GO:0016072~rRNA metab…		GO:0000166~nucleotide binding,GO:0001882~nucleoside binding,GO:0001883~purine nucleoside binding,GO:0003676~nucleic acid binding,GO:0003724~RNA helicase activity,GO:0003824~catalytic activity,GO:0004004~ATP-dependent RNA helicase activity,GO:0004386~helicase activity,GO:0005488~binding,GO:0005524~ATP binding,GO:0008026~ATP-dependent helicase activity,GO:0008186~RNA-dependent ATPase activity,GO:00…
2L	10116501	10117800	TTS (AGAP005101-RA)	534	Intragenic	AGAP005100	2.82	Med	5.01	High	281.69	High	380.42	High	H3K27ac	Depletion	-0.43	Low	0.000120847	0.00238733	10116701	10117700	-0.54	4.68112e-06	0.000234245	Act	Act	Yes	10116627	10117313	10.4058	10.1599	AGAP005100-PA(AgaP_AGAP005100)		PF03357:Snf7,	GO:0006810~transport,GO:0007034~vacuolar transport,GO:0051179~localization,GO:0051234~establishment of localization,			aga04144:Endocytosis,
2L	44684501	44685700	Intergenic	-13033		AGAP007253	2.3	Med	2.23	Med	183.84	High	117.36	Med	H3K27ac	Enrichment	0.65	Low	0.000120089	0.00237342	44684601	44685600	0.8	3.60311e-05	0.000955541			Yes	44685559	44685775	8.75965	8.71763	AGAP007253-PA(AgaP_AGAP007253)		PF07690:Major Facilitator Superfamily,	GO:0006810~transport,GO:0009987~cellular process,GO:0044699~single-organism process,GO:0044763~single-organism cellular process,GO:0044765~single-organism transport,GO:0051179~localization,GO:0051234~establishment of localization,GO:0055085~transmembrane transport,GO:1902578~single-organism localization,	GO:0016020~membrane,GO:0016021~integral component of membrane,GO:0031224~intrinsic component of membrane,GO:0044425~membrane part,	GO:0005215~transporter activity,
2R	38812201	38813300	intron (AGAP003509-RG, intron 4 of 4)	-6684	Intragenic	AGAP028291	1.04	Low	1.34	Low	56	Low	102.53	Med	H3K9ac	Depletion	-0.87	Med	0.000196846	0.00237046	38812301	38813300	-1.06	2.35081e-05	0.000404289	Deplet	Deplet				-3.32193	-3.32193
2R	20972701	20973800	TTS (AGAP002404-RA)	889	Intragenic	AGAP002405	2.4	Med	1.48	Low	149.24	Med	90.05	Low	H3K27ac	Enrichment	0.73	Low	0.000119687	0.00236653	20972701	20973700	0.85	2.44831e-05	0.000742469	Act	Deplet	Yes	20973538	20973748	8.57077	8.48844	AGAP002405-PA(AgaP_AGAP002405)			GO:0006461~protein complex assembly,GO:0009987~cellular process,GO:0016043~cellular component organization,GO:0022607~cellular component assembly,GO:0034622~cellular macromolecular complex assembly,GO:0043248~proteasome assembly,GO:0043623~cellular protein complex assembly,GO:0043933~macromolecular complex subunit organization,GO:0044085~cellular component biogenesis,GO:0065003~macromolecular com…	GO:0005622~intracellular,GO:0005623~cell,GO:0005737~cytoplasm,GO:0005783~endoplasmic reticulum,GO:0012505~endomembrane system,GO:0043226~organelle,GO:0043227~membrane-bounded organelle,GO:0043229~intracellular organelle,GO:0043231~intracellular membrane-bounded organelle,GO:0044424~intracellular part,GO:0044444~cytoplasmic part,GO:0044464~cell part,	GO:0005488~binding,GO:0005515~protein binding,GO:0032403~protein complex binding,GO:0044877~macromolecular complex binding,GO:0070628~proteasome binding,
2L	18249601	18250900	Intergenic	-17056		AGAP005649	3.11	High	2.08	Med	166.05	Med	103.2	Med	H3K27ac	Enrichment	0.69	Low	0.000119185	0.00235763	18249601	18250600	0.92	6.11663e-06	0.000279191	Act	Deplet	Yes	18249841	18250095	8.3181	8.35055	AGAP005649-PA(AgaP_AGAP005649)
2L	18249601	18250900	Intergenic	-17056		AGAP005649	3.11	High	2.08	Med	166.05	Med	103.2	Med	H3K27ac	Enrichment	0.69	Low	0.000119185	0.00235763	18249601	18250600	0.92	6.11663e-06	0.000279191	Act	Deplet	Yes	18250314	18250587	8.3181	8.35055	AGAP005649-PA(AgaP_AGAP005649)
2R	50739101	50740300	promoter-TSS (AGAP004147-RA)	446	Intragenic	AGAP004146	6.77	High	8.4	High	649.36	High	518.02	High	H3K27ac	Enrichment	0.33	Low	0.000119072	0.00235644	50739201	50740200	0.38	2.93028e-05	0.000836694	Act	Act				12.4901	12.1146	AGAP004146-PA(AgaP_AGAP004146)		PF00071:Ras family,	GO:0006810~transport,GO:0006888~ER to Golgi vesicle-mediated transport,GO:0007154~cell communication,GO:0007165~signal transduction,GO:0007264~small GTPase mediated signal transduction,GO:0009987~cellular process,GO:0016192~vesicle-mediated transport,GO:0023052~signaling,GO:0035556~intracellular signal transduction,GO:0044699~single-organism process,GO:0044700~single organism signaling,GO:0044763…	GO:0000139~Golgi membrane,GO:0005622~intracellular,GO:0005623~cell,GO:0005737~cytoplasm,GO:0005783~endoplasmic reticulum,GO:0005789~endoplasmic reticulum membrane,GO:0005794~Golgi apparatus,GO:0012505~endomembrane system,GO:0016020~membrane,GO:0031090~organelle membrane,GO:0042175~nuclear outer membrane-endoplasmic reticulum membrane network,GO:0043226~organelle,GO:0043227~membrane-bounded organe…	GO:0000166~nucleotide binding,GO:0001882~nucleoside binding,GO:0001883~purine nucleoside binding,GO:0005488~binding,GO:0005525~GTP binding,GO:0017076~purine nucleotide binding,GO:0019001~guanyl nucleotide binding,GO:0032549~ribonucleoside binding,GO:0032550~purine ribonucleoside binding,GO:0032553~ribonucleotide binding,GO:0032555~purine ribonucleotide binding,GO:0032561~guanyl ribonucleotide bin…
X	19426101	19427500	Intergenic	18191		AGAP001014	1.54	Low	1.74	Med	95.81	Med	152.88	Med	H3K4me3	Depletion	-0.67	Low	0.000278101	0.00234406	19426401	19427400	-1.15	4.05088e-07	1.03563e-05	Deplet	K4me3				-1.25532	0.817657	AGAP001014-PA(AgaP_AGAP001014)	Yes
X	18574401	18575800	Intergenic	-4314		AGAP000967	1.26	Low	2.88	Med	153.2	Med	93.08	Low	H3K27ac	Enrichment	0.72	Low	0.000118086	0.00233797	18574601	18575600	0.93	9.45477e-06	0.00038339	Act	Act	Yes	18574862	18575074	8.25327	8.17717	AGAP000967-PA(AgaP_AGAP000967)
X	9574301	9575700	Intergenic	-5396		AGAP013287	3.2	High	6.14	High	258.95	High	354.12	High	H3K27ac	Depletion	-0.45	Low	0.000117533	0.00232805	9574601	9575600	-0.76	6.07009e-08	1.19656e-05	Act	Act	Yes	9574057	9575556	6.47601	7.1799	AGAP013287-PA(AgaP_AGAP013287)		PF00554:Rel homology domain (RHD),		GO:0005622~intracellular,GO:0005623~cell,GO:0005634~nucleus,GO:0043226~organelle,GO:0043227~membrane-bounded organelle,GO:0043229~intracellular organelle,GO:0043231~intracellular membrane-bounded organelle,GO:0044424~intracellular part,GO:0044464~cell part,	GO:0001071~nucleic acid binding transcription factor activity,GO:0003676~nucleic acid binding,GO:0003677~DNA binding,GO:0003700~transcription factor activity, sequence-specific DNA binding,GO:0005488~binding,GO:0097159~organic cyclic compound binding,GO:1901363~heterocyclic compound binding,
3L	8588001	8589500	intron (AGAP010689-RA, intron 2 of 3)	19264	Intragenic	AGAP010690	1.18	Low	2.35	Med	70.17	Low	123.44	Med	H3K27ac	Depletion	-0.81	Med	0.000116877	0.00231608	8588301	8589300	-1.09	6.83967e-06	0.000305347						8.08073	7.66258	AGAP010690-PA(AgaP_AGAP010690)		PF01585:G-patch domain,	GO:0006139~nucleobase-containing compound metabolic process,GO:0006396~RNA processing,GO:0006397~mRNA processing,GO:0006725~cellular aromatic compound metabolic process,GO:0006807~nitrogen compound metabolic process,GO:0008152~metabolic process,GO:0009987~cellular process,GO:0010467~gene expression,GO:0010468~regulation of gene expression,GO:0016070~RNA metabolic process,GO:0016071~mRNA metabolic…	GO:0005622~intracellular,GO:0005623~cell,GO:0005634~nucleus,GO:0005654~nucleoplasm,GO:0005681~spliceosomal complex,GO:0016604~nuclear body,GO:0016607~nuclear speck,GO:0030529~intracellular ribonucleoprotein complex,GO:0031974~membrane-enclosed lumen,GO:0031981~nuclear lumen,GO:0032991~macromolecular complex,GO:0043226~organelle,GO:0043227~membrane-bounded organelle,GO:0043229~intracellular organe…	GO:0003676~nucleic acid binding,GO:0003723~RNA binding,GO:0005488~binding,GO:0097159~organic cyclic compound binding,GO:1901363~heterocyclic compound binding,
2R	49365401	49366800	intron (AGAP004066-RA, intron 2 of 19)	8863	Intragenic	AGAP004066	1.39	Low	1.26	Low	76.28	Low	129.46	Med	H3K9ac	Depletion	-0.76	Low	0.00019225	0.00231595	49365401	49366400	-0.97	5.36188e-05	0.000747328	Deplet	Deplet				2.52409	4.29301	AGAP004066-PA(AgaP_AGAP004066)		PF02210:Laminin G domain,		GO:0016020~membrane,GO:0016021~integral component of membrane,GO:0031224~intrinsic component of membrane,GO:0044425~membrane part,
2R	54649501	54650900	exon (AGAP004327-RA, exon 1 of 8)	433	Intragenic	AGAP004327	1.33	Low	2.47	Med	140.35	Med	212.47	High	H3K27ac	Depletion	-0.6	Low	0.000116576	0.00231113	54649601	54650600	-0.91	4.76313e-06	0.000237286		Act	Yes	54650147	54650736	9.11829	9.37415	AGAP004327-PA(AgaP_AGAP004327)
3L	18247701	18248900	exon (AGAP011177-RA, exon 6 of 29)	2209	Intragenic	AGAP011177	1.98	Med	4	High	99.83	Med	161.88	Med	H3K27ac	Depletion	-0.7	Low	0.000116027	0.00230128	18247801	18248800	-0.95	2.2128e-06	0.000146058	Act	Act	Yes	18247858	18248355	6.25487	6.76392	AGAP011177-PA(AgaP_AGAP011177)		PF00415:Regulator of chromosome condensation (RCC1) repeat,PF08005:PHR domain ,PF13639:Ring finger domain,			GO:0005488~binding,GO:0008270~zinc ion binding,GO:0043167~ion binding,GO:0043169~cation binding,GO:0046872~metal ion binding,GO:0046914~transition metal ion binding,
3L	18247701	18248900	exon (AGAP011177-RA, exon 6 of 29)	2209	Intragenic	AGAP011177	1.98	Med	4	High	99.83	Med	161.88	Med	H3K27ac	Depletion	-0.7	Low	0.000116027	0.00230128	18247801	18248800	-0.95	2.2128e-06	0.000146058	Act	Act	Yes	18248446	18248660	6.25487	6.76392	AGAP011177-PA(AgaP_AGAP011177)		PF00415:Regulator of chromosome condensation (RCC1) repeat,PF08005:PHR domain ,PF13639:Ring finger domain,			GO:0005488~binding,GO:0008270~zinc ion binding,GO:0043167~ion binding,GO:0043169~cation binding,GO:0046872~metal ion binding,GO:0046914~transition metal ion binding,
3L	18191001	18192400	intron (AGAP011166-RA, intron 1 of 5)	484	Intragenic	AGAP011166	4.95	High	9.67	High	528.78	High	410.78	High	H3K27ac	Enrichment	0.36	Low	0.000115821	0.00229821	18191001	18192000	0.44	3.37536e-05	0.000918551	Act	Act	Yes	18190660	18192269	10.275	10.2489	AGAP011166-PA(AgaP_AGAP011166)		PF00149:Calcineurin-like phosphoesterase,			GO:0003824~catalytic activity,GO:0004721~phosphoprotein phosphatase activity,GO:0005488~binding,GO:0016787~hydrolase activity,GO:0016788~hydrolase activity, acting on ester bonds,GO:0016791~phosphatase activity,GO:0042578~phosphoric ester hydrolase activity,GO:0043167~ion binding,GO:0043169~cation binding,GO:0046872~metal ion binding,	aga03015:mRNA surveillance pathway,aga04931:Insulin resistance,
2L	1924101	1925300	Intergenic	5295		AGAP004697	2.26	Med	1.79	Med	242.66	High	168.93	Med	H3K9me3	Enrichment	0.52	Low	0.000268304	0.00229172	1924101	1925100	0.64	2.94053e-05	0.000313929	K9me3	K9me3	Yes	1924072	1924751	0.699576	-0.102727	tRNA(AgaP_AGAP004697)
2R	43093501	43094700	promoter-TSS (AGAP003758-RA)	-771	Promoter//Intragenic	AGAP003758	1.81	Med	1.81	Med	108.14	Med	60.07	Low	H3K9ac	Enrichment	0.85	Med	0.000189673	0.00228573	43093601	43094600	1.16	3.56647e-06	0.000102016	Act	Act				5.45205	5.12722	AGAP003758-PA(AgaP_AGAP003758)		PF02958:Ecdysteroid kinase,
3L	30919001	30920600	Intergenic	-11690		AGAP011655	1.24	Low	2.33	Med	86.92	Low	141.74	Med	H3K4me3	Depletion	-0.71	Low	0.00026951	0.00227213	30919401	30920400	-1.09	1.44825e-06	2.93438e-05	Deplet	K4me3	Yes	30919684	30920003	3.80839	5.23157	AGAP011655-PA(AgaP_AGAP011655)					GO:0003676~nucleic acid binding,GO:0005488~binding,GO:0043167~ion binding,GO:0043169~cation binding,GO:0046872~metal ion binding,GO:0097159~organic cyclic compound binding,GO:1901363~heterocyclic compound binding,
X	19238301	19239800	Intergenic	30215		AGAP001010	1.33	Low	1.3	Low	79.02	Low	131.61	Med	H3K4me3	Depletion	-0.74	Low	0.000269149	0.00226956	19238501	19239500	-1.02	1.03337e-05	0.000138027	Deplet	K4me3				5.07449	4.92343	AGAP001010-PA(AgaP_AGAP001010)		PF05679:Chondroitin N-acetylgalactosaminyltransferase,		GO:0000139~Golgi membrane,GO:0005622~intracellular,GO:0005623~cell,GO:0005737~cytoplasm,GO:0005794~Golgi apparatus,GO:0005795~Golgi stack,GO:0012505~endomembrane system,GO:0016020~membrane,GO:0016021~integral component of membrane,GO:0031090~organelle membrane,GO:0031224~intrinsic component of membrane,GO:0031984~organelle subcompartment,GO:0031985~Golgi cisterna,GO:0032580~Golgi cisterna membran…	GO:0003824~catalytic activity,GO:0008194~UDP-glycosyltransferase activity,GO:0008376~acetylgalactosaminyltransferase activity,GO:0016740~transferase activity,GO:0016757~transferase activity, transferring glycosyl groups,GO:0016758~transferase activity, transferring hexosyl groups,	aga00532:Glycosaminoglycan biosynthesis - chondroitin sulfate / dermatan sulfate,aga01100:Metabolic pathways,
3R	1255101	1256600	promoter-TSS (AGAP007805-RA)	493	Intragenic	AGAP007804	1.41	Low	1.1	Low	148.69	Med	91.14	Low	H3K9ac	Enrichment	0.71	Low	0.000188095	0.00226754	1255101	1256100	0.97	8.09938e-05	0.00100845	Act	Deplet				6.04285	5.72221	AGAP007804-PA(AgaP_AGAP007804)		PF00096:Zinc finger, C2H2 type,PF07776:Zinc-finger associated domain (zf-AD) ,		GO:0005622~intracellular,GO:0005623~cell,GO:0005634~nucleus,GO:0043226~organelle,GO:0043227~membrane-bounded organelle,GO:0043229~intracellular organelle,GO:0043231~intracellular membrane-bounded organelle,GO:0044424~intracellular part,GO:0044464~cell part,	GO:0003676~nucleic acid binding,GO:0005488~binding,GO:0008270~zinc ion binding,GO:0043167~ion binding,GO:0043169~cation binding,GO:0046872~metal ion binding,GO:0046914~transition metal ion binding,GO:0097159~organic cyclic compound binding,GO:1901363~heterocyclic compound binding,
2R	55154401	55155700	Intergenic	-48496		AGAP004367	1.16	Low	1.08	Low	71.45	Low	123.25	Med	H3K9ac	Depletion	-0.79	Med	0.000187993	0.00226712	55154401	55155400	-1.06	4.19483e-06	0.000113395	Deplet	Deplet				-1.25532	2.51781	AGAP004367-PA(AgaP_AGAP004367)		PF01607:Chitin binding Peritrophin-A domain,	GO:0006022~aminoglycan metabolic process,GO:0006030~chitin metabolic process,GO:0006040~amino sugar metabolic process,GO:0006807~nitrogen compound metabolic process,GO:0008152~metabolic process,GO:0043170~macromolecule metabolic process,GO:0071704~organic substance metabolic process,GO:1901071~glucosamine-containing compound metabolic process,GO:1901135~carbohydrate derivative metabolic process,G…	GO:0005576~extracellular region,	GO:0005488~binding,GO:0008061~chitin binding,GO:0097367~carbohydrate derivative binding,
3R	10509901	10511200	Intergenic	-1207	Promoter	AGAP008412	6.31	High	6.64	High	685.93	High	550.4	High	H3K27ac	Enrichment	0.32	Low	0.000114145	0.00226597	10510001	10511000	0.42	4.02313e-06	0.000214532	Act	Act				9.16627	9.53761	AGAP008412-PA(AgaP_AGAP008412)		PF00443:Ubiquitin carboxyl-terminal hydrolase,PF01302:CAP-Gly domain,	GO:0006464~cellular protein modification process,GO:0006508~proteolysis,GO:0008152~metabolic process,GO:0009987~cellular process,GO:0016579~protein deubiquitination,GO:0019538~protein metabolic process,GO:0036211~protein modification process,GO:0043170~macromolecule metabolic process,GO:0043412~macromolecule modification,GO:0044237~cellular metabolic process,GO:0044238~primary metabolic process,G…	GO:0005622~intracellular,GO:0005623~cell,GO:0005737~cytoplasm,GO:0005829~cytosol,GO:0044424~intracellular part,GO:0044444~cytoplasmic part,GO:0044464~cell part,	GO:0003824~catalytic activity,GO:0004843~thiol-dependent ubiquitin-specific protease activity,GO:0008233~peptidase activity,GO:0008234~cysteine-type peptidase activity,GO:0016787~hydrolase activity,GO:0019783~ubiquitin-like protein-specific protease activity,GO:0036459~thiol-dependent ubiquitinyl hydrolase activity,GO:0070011~peptidase activity, acting on L-amino acid peptides,GO:0101005~ubiquiti…
X	17612101	17613300	exon (AGAP000932-RA, exon 4 of 19)	2007	Intragenic	AGAP000932	1.14	Low	2.83	Med	63.26	Low	114.33	Med	H3K27ac	Depletion	-0.85	Med	0.000113463	0.00225342	17612201	17613200	-1.13	9.08216e-06	0.000373363	Deplet	Deplet				8.41553	8.86755	AGAP000932-PA(AgaP_AGAP000932)		PF00617:RasGEF domain,PF00618:RasGEF N-terminal motif,	GO:0007154~cell communication,GO:0007165~signal transduction,GO:0007264~small GTPase mediated signal transduction,GO:0009987~cellular process,GO:0023052~signaling,GO:0035556~intracellular signal transduction,GO:0044699~single-organism process,GO:0044700~single organism signaling,GO:0044763~single-organism cellular process,GO:0050789~regulation of biological process,GO:0050794~regulation of cellul…	GO:0005622~intracellular,GO:0005623~cell,GO:0044464~cell part,	GO:0005085~guanyl-nucleotide exchange factor activity,GO:0098772~molecular function regulator,
X	6079701	6080900	Intergenic	-13467		AGAP013397	1.29	Low	1.7	Med	48.4	Low	91.12	Low	H3K4me3	Depletion	-0.91	Med	0.000266414	0.00224697	6079801	6080800	-1.23	1.18597e-05	0.000154042	Deplet	Deplet				1.51823	3.50516	AGAP013397-PA(AgaP_AGAP013397)
3R	3836001	3837200	exon (AGAP007990-RA, exon 2 of 2)	252	Intragenic	AGAP007990	1.72	Med	1.02	Low	103.71	Med	57.71	Low	H3K4me3	Enrichment	0.85	Med	0.00026623	0.00224589	3836201	3837200	1.05	5.01534e-05	0.000480788	Act	Deplet				13.7674	13.8107	AGAP007990-PA(AgaP_AGAP007990)		PF00201:UDP-glucoronosyl and UDP-glucosyl transferase,	GO:0006063~uronic acid metabolic process,GO:0006082~organic acid metabolic process,GO:0008152~metabolic process,GO:0009058~biosynthetic process,GO:0009812~flavonoid metabolic process,GO:0009813~flavonoid biosynthetic process,GO:0009987~cellular process,GO:0019585~glucuronate metabolic process,GO:0019752~carboxylic acid metabolic process,GO:0032787~monocarboxylic acid metabolic process,GO:0043436~…	GO:0005622~intracellular,GO:0005623~cell,GO:0016020~membrane,GO:0016021~integral component of membrane,GO:0031224~intrinsic component of membrane,GO:0043226~organelle,GO:0043227~membrane-bounded organelle,GO:0043229~intracellular organelle,GO:0043231~intracellular membrane-bounded organelle,GO:0044424~intracellular part,GO:0044425~membrane part,GO:0044464~cell part,	GO:0003824~catalytic activity,GO:0008194~UDP-glycosyltransferase activity,GO:0016740~transferase activity,GO:0016757~transferase activity, transferring glycosyl groups,GO:0016758~transferase activity, transferring hexosyl groups,
2R	34044301	34045500	exon (AGAP003226-RA, exon 5 of 13)	2950	Intragenic	AGAP003226	1.11	Low	2	Med	51.36	Low	95.17	Low	H3K4me3	Depletion	-0.89	Med	0.000265636	0.00224135	34044501	34045500	-1.11	5.369e-05	0.000507658	Deplet	Deplet				0.715144	-3.32193	AGAP003226-PA(AgaP_AGAP003226)		PF03028:Dynein heavy chain and region D6 of dynein motor,PF07728:AAA domain (dynein-related subfamily),PF08393:Dynein heavy chain, N-terminal region 2,PF12777:Microtubule-binding stalk of dynein motor,PF12780:P-loop containing dynein motor region D4,	GO:0001539~cilium or flagellum-dependent cell motility,GO:0006928~movement of cell or subcellular component,GO:0007017~microtubule-based process,GO:0007018~microtubule-based movement,GO:0009987~cellular process,GO:0040011~locomotion,GO:0044699~single-organism process,GO:0044763~single-organism cellular process,GO:0048870~cell motility,GO:0051179~localization,GO:0051674~localization of cell,	GO:0005622~intracellular,GO:0005623~cell,GO:0005856~cytoskeleton,GO:0005858~axonemal dynein complex,GO:0005875~microtubule associated complex,GO:0005929~cilium,GO:0005930~axoneme,GO:0015630~microtubule cytoskeleton,GO:0030286~dynein complex,GO:0032991~macromolecular complex,GO:0042995~cell projection,GO:0043226~organelle,GO:0043228~non-membrane-bounded organelle,GO:0043229~intracellular organelle…	GO:0000166~nucleotide binding,GO:0001882~nucleoside binding,GO:0001883~purine nucleoside binding,GO:0003774~motor activity,GO:0003777~microtubule motor activity,GO:0003824~catalytic activity,GO:0005488~binding,GO:0005524~ATP binding,GO:0016462~pyrophosphatase activity,GO:0016787~hydrolase activity,GO:0016817~hydrolase activity, acting on acid anhydrides,GO:0016818~hydrolase activity, acting on ac…
3R	16745601	16747100	intron (AGAP008742-RA, intron 7 of 14)	70559	Intragenic	AGAP008742	2.92	Med	3.94	High	145.2	Med	214.18	High	H3K9me3	Depletion	-0.56	Low	0.000262243	0.00224033	16746001	16747000	-0.96	1.44653e-06	2.58549e-05		K9me3	Yes	16745847	16746335	4.4606	4.07498	AGAP008742-PA(AgaP_AGAP008742)				GO:0016020~membrane,GO:0016021~integral component of membrane,GO:0031224~intrinsic component of membrane,GO:0044425~membrane part,
3L	18096901	18098400	promoter-TSS (AGAP011155-RA)	-168	Promoter//Intragenic	AGAP011155	2.83	Med	3.7	High	238.04	High	165.02	Med	H3K4me3	Enrichment	0.53	Low	0.000265278	0.0022388	18097301	18098300	1.15	1.31372e-07	4.28699e-06			Yes	18096842	18097614	6.83761	6.87183	AGAP011155-PA(AgaP_AGAP011155)		PF00782:Dual specificity phosphatase, catalytic domain,			GO:0003824~catalytic activity,GO:0004721~phosphoprotein phosphatase activity,GO:0004725~protein tyrosine phosphatase activity,GO:0008138~protein tyrosine/serine/threonine phosphatase activity,GO:0016787~hydrolase activity,GO:0016788~hydrolase activity, acting on ester bonds,GO:0016791~phosphatase activity,GO:0042578~phosphoric ester hydrolase activity,
3L	27271301	27272500	Intergenic	38324		AGAP011553	2.91	Med	5.03	High	120.58	Med	188.19	High	H3K27ac	Depletion	-0.64	Low	0.000111956	0.00222449	27271401	27272400	-0.76	1.66522e-05	0.000567166	Act	Act	Yes	27271452	27272307	2.56805	3.85036	AGAP011553-PA(AgaP_AGAP011553)
3L	20541701	20542900	exon (AGAP011282-RA, exon 3 of 5)	1194	Intragenic	AGAP011282	6.62	High	16.66	High	464.53	High	589.86	High	H3K27ac	Depletion	-0.34	Low	0.000111502	0.00221646	20541701	20542700	-0.45	5.86924e-06	0.000272067	Act	Act	Yes	20541932	20543270	11.3547	11.182	AGAP011282-PA(AgaP_AGAP011282)		PF00173:Cytochrome b5-like Heme/Steroid binding domain,	GO:0006082~organic acid metabolic process,GO:0006629~lipid metabolic process,GO:0006631~fatty acid metabolic process,GO:0008152~metabolic process,GO:0009987~cellular process,GO:0019752~carboxylic acid metabolic process,GO:0032787~monocarboxylic acid metabolic process,GO:0043436~oxoacid metabolic process,GO:0044237~cellular metabolic process,GO:0044238~primary metabolic process,GO:0044255~cellular…	GO:0005622~intracellular,GO:0005623~cell,GO:0005737~cytoplasm,GO:0005783~endoplasmic reticulum,GO:0012505~endomembrane system,GO:0043226~organelle,GO:0043227~membrane-bounded organelle,GO:0043229~intracellular organelle,GO:0043231~intracellular membrane-bounded organelle,GO:0044424~intracellular part,GO:0044444~cytoplasmic part,GO:0044464~cell part,	GO:0003824~catalytic activity,GO:0016491~oxidoreductase activity,GO:0080132~fatty acid alpha-hydroxylase activity,
2L	5790501	5791600	TTS (AGAP004905-RA)	-2296	Intragenic	AGAP004906	1.4	Low	0.89	Low	128.49	Med	73.86	Low	H3K27ac	Enrichment	0.8	Med	0.000111373	0.00221487	5790501	5791500	0.9	2.569e-05	0.000766852	Deplet	Deplet				9.39004	9.4876	AGAP004906-PA(AgaP_AGAP004906)		PF03650:Uncharacterised protein family (UPF0041),	GO:0006810~transport,GO:0006811~ion transport,GO:0006820~anion transport,GO:0006839~mitochondrial transport,GO:0006848~pyruvate transport,GO:0006850~mitochondrial pyruvate transport,GO:0015711~organic anion transport,GO:0015718~monocarboxylic acid transport,GO:0044699~single-organism process,GO:0044765~single-organism transport,GO:0046942~carboxylic acid transport,GO:0051179~localization,GO:00512…	GO:0005622~intracellular,GO:0005623~cell,GO:0005737~cytoplasm,GO:0005739~mitochondrion,GO:0005740~mitochondrial envelope,GO:0005743~mitochondrial inner membrane,GO:0016020~membrane,GO:0019866~organelle inner membrane,GO:0031090~organelle membrane,GO:0031966~mitochondrial membrane,GO:0031967~organelle envelope,GO:0031975~envelope,GO:0043226~organelle,GO:0043227~membrane-bounded organelle,GO:004322…
X	12126201	12127400	TTS (AGAP000681-RA)	2320		AGAP000681	2.34	Med	1.96	Med	148.26	Med	89.04	Low	H3K27ac	Enrichment	0.74	Low	0.000111165	0.00221171	12126301	12127300	0.98	6.88542e-06	0.000306456	Deplet	Deplet	Yes	12126145	12126518	8.38146	8.53619	AGAP000681-PA(AgaP_AGAP000681)		PF05206:Methyltransferase TRM13,PF05253:U11-48K-like CHHC zinc finger,PF11722:CCCH zinc finger in TRM13 protein,	GO:0001510~RNA methylation,GO:0006139~nucleobase-containing compound metabolic process,GO:0006396~RNA processing,GO:0006399~tRNA metabolic process,GO:0006400~tRNA modification,GO:0006725~cellular aromatic compound metabolic process,GO:0006807~nitrogen compound metabolic process,GO:0008033~tRNA processing,GO:0008152~metabolic process,GO:0009451~RNA modification,GO:0009987~cellular process,GO:00104…		GO:0003824~catalytic activity,GO:0008168~methyltransferase activity,GO:0008173~RNA methyltransferase activity,GO:0008175~tRNA methyltransferase activity,GO:0016740~transferase activity,GO:0016741~transferase activity, transferring one-carbon groups,
X	2229801	2231000	intron (AGAP000145-RA, intron 1 of 5)	2600	Intragenic	AGAP000145	4.59	High	6.39	High	399.3	High	297.46	High	H3K27ac	Enrichment	0.42	Low	0.000111012	0.00220965	2230001	2231000	0.57	1.37015e-05	0.000494796	Act	Act	Yes	2230383	2230840	10.7547	10.7719	AGAP000145-PA(AgaP_AGAP000145)		PF00179:Ubiquitin-conjugating enzyme,			GO:0000166~nucleotide binding,GO:0001882~nucleoside binding,GO:0001883~purine nucleoside binding,GO:0005488~binding,GO:0005524~ATP binding,GO:0017076~purine nucleotide binding,GO:0030554~adenyl nucleotide binding,GO:0032549~ribonucleoside binding,GO:0032550~purine ribonucleoside binding,GO:0032553~ribonucleotide binding,GO:0032555~purine ribonucleotide binding,GO:0032559~adenyl ribonucleotide bin…	aga04120:Ubiquitin mediated proteolysis,aga04141:Protein processing in endoplasmic reticulum,
3L	27293801	27295000	intron (AGAP011554-RA, intron 4 of 5)	32003	Intragenic	AGAP011554	3.35	High	1.92	Med	182.99	Med	119.66	Med	H3K9me3	Enrichment	0.61	Low	0.000258264	0.00220671	27293901	27294900	0.78	2.82764e-05	0.000303112	K9me3	Deplet	Yes	27294360	27294660	5.22357	5.56155	AGAP011554-PA(AgaP_AGAP011554)
2R	29472301	29473400	Intergenic	-55755		AGAP013704	1.21	Low	1.96	Med	55.04	Low	101.5	Med	H3K9ac	Depletion	-0.88	Med	0.000182744	0.00220462	29472401	29473400	-0.97	8.23997e-05	0.00102328	Deplet	Deplet				0.38419	-0.102727	ncRNA(AgaP_AGAP013704)
3L	23908301	23909800	promoter-TSS (AGAP028668-RA)	-192	Promoter//Intragenic	AGAP028668	2.12	Med	1.65	Med	154.15	Med	96.53	Low	H3K9me3	Enrichment	0.68	Low	0.000256706	0.00219378	23908501	23909500	0.93	1.12448e-05	0.000142314		K9me3	Yes	23909026	23909334
2L	31280301	31281500	intron (AGAP006403-RA, intron 2 of 4)	16742	Intragenic	AGAP006403	2.94	Med	1.67	Med	192.93	High	127.7	Med	H3K9me3	Enrichment	0.6	Low	0.000256441	0.00219189	31280401	31281400	0.8	8.84353e-06	0.000116067	K9me3	K9me3	Yes	31280448	31280822	5.93543	6.74684	AGAP006403-PA(AgaP_AGAP006403)					GO:0005488~binding,GO:0008270~zinc ion binding,GO:0043167~ion binding,GO:0043169~cation binding,GO:0046872~metal ion binding,GO:0046914~transition metal ion binding,
2L	31280301	31281500	intron (AGAP006403-RA, intron 2 of 4)	16742	Intragenic	AGAP006403	2.94	Med	1.67	Med	192.93	High	127.7	Med	H3K9me3	Enrichment	0.6	Low	0.000256441	0.00219189	31280401	31281400	0.8	8.84353e-06	0.000116067	K9me3	K9me3	Yes	31280933	31281244	5.93543	6.74684	AGAP006403-PA(AgaP_AGAP006403)					GO:0005488~binding,GO:0008270~zinc ion binding,GO:0043167~ion binding,GO:0043169~cation binding,GO:0046872~metal ion binding,GO:0046914~transition metal ion binding,
X	21346401	21347800	intron (AGAP001053-RG, intron 1 of 6)	3648	Intragenic	AGAP001053	2.65	Med	3.17	Med	186.97	High	264.45	High	H3K9me3	Depletion	-0.5	Low	0.000256154	0.00218981	21346701	21347700	-0.68	3.11745e-05	0.000329918	K9me3	K9me3	Yes	21346322	21346682	11.8244	12.1992	AGAP001053-PA(AgaP_AGAP001053)		PF00992:Troponin,	GO:0003008~system process,GO:0003012~muscle system process,GO:0006936~muscle contraction,GO:0032501~multicellular organismal process,	GO:0005622~intracellular,GO:0005623~cell,GO:0005737~cytoplasm,GO:0005856~cytoskeleton,GO:0005861~troponin complex,GO:0005865~striated muscle thin filament,GO:0015629~actin cytoskeleton,GO:0030016~myofibril,GO:0030017~sarcomere,GO:0032991~macromolecular complex,GO:0036379~myofilament,GO:0043226~organelle,GO:0043228~non-membrane-bounded organelle,GO:0043229~intracellular organelle,GO:0043232~intrac…
3R	18204001	18205200	Intergenic	-9359		AGAP008813	4.22	High	5.1	High	229.3	High	319.72	High	H3K27ac	Depletion	-0.48	Low	0.000109922	0.00218893	18204001	18205000	-0.52	6.39362e-05	0.00139437	Act	Act	Yes	18204020	18205458	10.0035	10.3214	AGAP008813-PA(AgaP_AGAP008813)		PF07679:Immunoglobulin I-set domain,PF07714:Protein tyrosine kinase,		GO:0016020~membrane,GO:0016021~integral component of membrane,GO:0031224~intrinsic component of membrane,GO:0044425~membrane part,	GO:0000166~nucleotide binding,GO:0001882~nucleoside binding,GO:0001883~purine nucleoside binding,GO:0003824~catalytic activity,GO:0004672~protein kinase activity,GO:0004713~protein tyrosine kinase activity,GO:0004714~transmembrane receptor protein tyrosine kinase activity,GO:0004871~signal transducer activity,GO:0004872~receptor activity,GO:0004888~transmembrane signaling receptor activity,GO:000…	aga04144:Endocytosis,
X	2955301	2956400	Intergenic	-1066	Promoter	AGAP012978	2.15	Med	1.25	Low	115.36	Med	66.36	Low	H3K9me3	Enrichment	0.8	Med	0.000254874	0.00217925	2955301	2956300	0.96	3.17418e-05	0.000334784	K9me3	Deplet				6.71207	7.04459	AGAP012978-PA(AgaP_AGAP012978)
2R	57492301	57493600	exon (AGAP004544-RA, exon 3 of 8)	1259	Intragenic	AGAP004544	1.05	Low	0.83	Low	99.76	Med	54.67	Low	H3K4me3	Enrichment	0.87	Med	0.000257218	0.00217123	57492501	57493500	1.13	3.1742e-05	0.00033475	Deplet	Deplet				3.83553	3.7023	AGAP004544-PB(AgaP_AGAP004544)				GO:0016020~membrane,GO:0016021~integral component of membrane,GO:0031224~intrinsic component of membrane,GO:0044425~membrane part,
2R	47539701	47540900	exon (AGAP003986-RA, exon 1 of 7)	435	Intragenic	AGAP003986	6.27	High	14.45	High	433.9	High	555.46	High	H3K27ac	Depletion	-0.36	Low	0.000108968	0.00217091	47539801	47540800	-0.45	1.28958e-05	0.00047351	Act	Act				9.52687	9.48683	AGAP003986-PB(AgaP_AGAP003986)		PF00017:SH2 domain,PF07714:Protein tyrosine kinase,	GO:0002376~immune system process,GO:0006464~cellular protein modification process,GO:0006468~protein phosphorylation,GO:0006793~phosphorus metabolic process,GO:0006796~phosphate-containing compound metabolic process,GO:0006928~movement of cell or subcellular component,GO:0006950~response to stress,GO:0006952~defense response,GO:0006955~immune response,GO:0007154~cell communication,GO:0007165~sign…	GO:0005622~intracellular,GO:0005623~cell,GO:0005886~plasma membrane,GO:0009898~cytoplasmic side of plasma membrane,GO:0016020~membrane,GO:0019897~extrinsic component of plasma membrane,GO:0019898~extrinsic component of membrane,GO:0031234~extrinsic component of cytoplasmic side of plasma membrane,GO:0044424~intracellular part,GO:0044425~membrane part,GO:0044459~plasma membrane part,GO:0044464~cel…	GO:0000166~nucleotide binding,GO:0001882~nucleoside binding,GO:0001883~purine nucleoside binding,GO:0003824~catalytic activity,GO:0004672~protein kinase activity,GO:0004713~protein tyrosine kinase activity,GO:0004715~non-membrane spanning protein tyrosine kinase activity,GO:0005102~receptor binding,GO:0005488~binding,GO:0005515~protein binding,GO:0005524~ATP binding,GO:0016301~kinase activity,GO:…
X	8356401	8358000	intron (AGAP000477-RA, intron 7 of 8)	63216	Intragenic	AGAP000477	4.2	High	5.73	High	125.31	Med	190.04	High	H3K9me3	Depletion	-0.6	Low	0.000253741	0.00216993	8356601	8357600	-0.82	3.58552e-05	0.000370174	K9me3	K9me3	Yes	8356446	8357441	-1.31731	1.30215	AGAP000477-PA(AgaP_AGAP000477)		PF00069:Protein kinase domain,	GO:0006464~cellular protein modification process,GO:0006468~protein phosphorylation,GO:0006793~phosphorus metabolic process,GO:0006796~phosphate-containing compound metabolic process,GO:0007154~cell communication,GO:0007165~signal transduction,GO:0008152~metabolic process,GO:0009987~cellular process,GO:0016310~phosphorylation,GO:0018105~peptidyl-serine phosphorylation,GO:0018193~peptidyl-amino ac…	GO:0005622~intracellular,GO:0005623~cell,GO:0044464~cell part,	GO:0000166~nucleotide binding,GO:0001882~nucleoside binding,GO:0001883~purine nucleoside binding,GO:0003824~catalytic activity,GO:0004672~protein kinase activity,GO:0004674~protein serine/threonine kinase activity,GO:0005488~binding,GO:0005524~ATP binding,GO:0016301~kinase activity,GO:0016740~transferase activity,GO:0016772~transferase activity, transferring phosphorus-containing groups,GO:001677…
2R	2472201	2473300	promoter-TSS (AGAP001285-RA)	313	Intragenic	AGAP001286	1.31	Low	3.51	High	86.98	Low	145.69	Med	H3K27ac	Depletion	-0.74	Low	0.000108683	0.0021662	2472301	2473300	-0.81	5.85424e-05	0.00131261	Act	Act	Yes	2472426	2472889	7.6974	7.29716	AGAP001286-PA(AgaP_AGAP001286)			GO:0006139~nucleobase-containing compound metabolic process,GO:0006396~RNA processing,GO:0006725~cellular aromatic compound metabolic process,GO:0006807~nitrogen compound metabolic process,GO:0008152~metabolic process,GO:0009987~cellular process,GO:0010467~gene expression,GO:0016070~RNA metabolic process,GO:0016073~snRNA metabolic process,GO:0016180~snRNA processing,GO:0034470~ncRNA processing,GO…	GO:0000428~DNA-directed RNA polymerase complex,GO:0005622~intracellular,GO:0005623~cell,GO:0005634~nucleus,GO:0005654~nucleoplasm,GO:0016591~DNA-directed RNA polymerase II, holoenzyme,GO:0030880~RNA polymerase complex,GO:0031974~membrane-enclosed lumen,GO:0031981~nuclear lumen,GO:0032039~integrator complex,GO:0032991~macromolecular complex,GO:0043226~organelle,GO:0043227~membrane-bounded organell…
2R	24202201	24203600	TTS (AGAP002615-RA)	853	Intragenic	AGAP002615	4.2	High	5.21	High	298.49	High	400.66	High	H3K27ac	Depletion	-0.42	Low	0.000108401	0.00216154	24202401	24203400	-0.68	7.09631e-07	6.43217e-05	Act	Act	Yes	24201836	24203221	5.56932	4.84535	AGAP002615-PA(AgaP_AGAP002615)		PF10545:Alcohol dehydrogenase transcription factor Myb/SANT-like,
2R	24202201	24203600	TTS (AGAP002615-RA)	853	Intragenic	AGAP002615	4.2	High	5.21	High	298.49	High	400.66	High	H3K27ac	Depletion	-0.42	Low	0.000108401	0.00216154	24202401	24203400	-0.68	7.09631e-07	6.43217e-05	Act	Act	Yes	24203320	24203848	5.56932	4.84535	AGAP002615-PA(AgaP_AGAP002615)		PF10545:Alcohol dehydrogenase transcription factor Myb/SANT-like,
2L	8910301	8911600	intron (AGAP005057-RA, intron 8 of 9)	-5012	Intragenic	AGAP028440	1.88	Med	1.13	Low	156.16	Med	95.11	Low	H3K27ac	Enrichment	0.72	Low	0.000108311	0.00216071	8910401	8911400	1.02	5.49112e-06	0.000259932	Act	Deplet
2R	4171001	4172100	Intergenic	-6375		AGAP001395	0.96	Low	0.62	Low	95.87	Med	49.58	Low	H3K27ac	Enrichment	0.95	Med	0.000107789	0.00215125	4171001	4172000	1.12	2.6171e-05	0.000772441	Deplet	Deplet				5.56605	5.4646	AGAP001395-PA(AgaP_AGAP001395)		PF00089:Trypsin,			GO:0003824~catalytic activity,GO:0004175~endopeptidase activity,GO:0004252~serine-type endopeptidase activity,GO:0008233~peptidase activity,GO:0008236~serine-type peptidase activity,GO:0016787~hydrolase activity,GO:0017171~serine hydrolase activity,GO:0070011~peptidase activity, acting on L-amino acid peptides,
2R	54277001	54278100	intron (AGAP013294-RA, intron 1 of 3)	-5539	Intragenic	AGAP004306	1.27	Low	0.99	Low	120.58	Med	67.79	Low	H3K27ac	Enrichment	0.83	Med	0.000107738	0.00215121	54277001	54278000	0.91	6.61426e-05	0.0014251	Deplet	Deplet				1.92732	3.6952	AGAP004306-PA(AgaP_AGAP004306)		PF02437:SKI/SNO/DAC family,PF08782:c-SKI Smad4 binding domain,	GO:0006139~nucleobase-containing compound metabolic process,GO:0006351~transcription, DNA-templated,GO:0006355~regulation of transcription, DNA-templated,GO:0006357~regulation of transcription from RNA polymerase II promoter,GO:0006366~transcription from RNA polymerase II promoter,GO:0006725~cellular aromatic compound metabolic process,GO:0006807~nitrogen compound metabolic process,GO:0007154~cel…	GO:0005622~intracellular,GO:0005623~cell,GO:0005634~nucleus,GO:0005667~transcription factor complex,GO:0005737~cytoplasm,GO:0017053~transcriptional repressor complex,GO:0032991~macromolecular complex,GO:0043226~organelle,GO:0043227~membrane-bounded organelle,GO:0043229~intracellular organelle,GO:0043231~intracellular membrane-bounded organelle,GO:0043234~protein complex,GO:0044424~intracellular p…	GO:0000975~regulatory region DNA binding,GO:0000976~transcription regulatory region sequence-specific DNA binding,GO:0000977~RNA polymerase II regulatory region sequence-specific DNA binding,GO:0000978~RNA polymerase II core promoter proximal region sequence-specific DNA binding,GO:0000981~RNA polymerase II transcription factor activity, sequence-specific DNA binding,GO:0000982~transcription fact…
3L	36089601	36090900	exon (AGAP012005-RA, exon 1 of 4)	811	Intragenic	AGAP012005	3.87	High	2.95	Med	237.06	High	164.01	Med	H3K4me3	Enrichment	0.53	Low	0.000254718	0.00215058	36089601	36090600	0.93	5.09158e-06	7.93587e-05	K4me3	K4me3	Yes	36090293	36091051	9.16737	9.36158	AGAP012005-PA(AgaP_AGAP012005)		PF00005:ABC transporter,PF12848:ABC transporter,			GO:0000166~nucleotide binding,GO:0001882~nucleoside binding,GO:0001883~purine nucleoside binding,GO:0003824~catalytic activity,GO:0005488~binding,GO:0005524~ATP binding,GO:0016462~pyrophosphatase activity,GO:0016787~hydrolase activity,GO:0016817~hydrolase activity, acting on acid anhydrides,GO:0016818~hydrolase activity, acting on acid anhydrides, in phosphorus-containing anhydrides,GO:0016887~AT…
X	21770401	21771600	exon (AGAP001057-RA, exon 1 of 1)	1163	Intragenic	AGAP001057	1.72	Med	2.53	Med	148.26	Med	222.59	High	H3K27ac	Depletion	-0.59	Low	0.000107469	0.00214678	21770401	21771400	-0.67	2.4869e-05	0.000748348		Act	Yes	21770324	21770962	9.84878	10.0347	AGAP001057-PA(AgaP_AGAP001057)		PF00270:DEAD/DEAH box helicase,PF00271:Helicase conserved C-terminal domain,PF13959:Domain of unknown function (DUF4217),	GO:0006139~nucleobase-containing compound metabolic process,GO:0006725~cellular aromatic compound metabolic process,GO:0006807~nitrogen compound metabolic process,GO:0008152~metabolic process,GO:0009987~cellular process,GO:0010501~RNA secondary structure unwinding,GO:0016070~RNA metabolic process,GO:0034641~cellular nitrogen compound metabolic process,GO:0043170~macromolecule metabolic process,GO…		GO:0000166~nucleotide binding,GO:0001882~nucleoside binding,GO:0001883~purine nucleoside binding,GO:0003676~nucleic acid binding,GO:0003723~RNA binding,GO:0003724~RNA helicase activity,GO:0003824~catalytic activity,GO:0004004~ATP-dependent RNA helicase activity,GO:0004386~helicase activity,GO:0005488~binding,GO:0005524~ATP binding,GO:0008026~ATP-dependent helicase activity,GO:0008186~RNA-dependen…
X	11792701	11793800	intron (AGAP000663-RA, intron 1 of 8)	123	Intragenic	AGAP000663	2.51	Med	4.13	High	242.35	High	166.75	Med	H3K9ac	Enrichment	0.54	Low	0.000177735	0.00214524	11792701	11793700	0.6	6.06881e-05	0.000811552	Act	Act				12.0219	11.8207	AGAP000663-PA(AgaP_AGAP000663)		PF01769:Divalent cation transporter,	GO:0006810~transport,GO:0009987~cellular process,GO:0044699~single-organism process,GO:0044763~single-organism cellular process,GO:0044765~single-organism transport,GO:0051179~localization,GO:0051234~establishment of localization,GO:0055085~transmembrane transport,GO:1902578~single-organism localization,	GO:0016020~membrane,GO:0016021~integral component of membrane,GO:0031224~intrinsic component of membrane,GO:0044425~membrane part,	GO:0005215~transporter activity,GO:0008324~cation transmembrane transporter activity,GO:0015075~ion transmembrane transporter activity,GO:0022857~transmembrane transporter activity,GO:0022891~substrate-specific transmembrane transporter activity,GO:0022892~substrate-specific transporter activity,
2L	19965801	19967300	exon (AGAP005735-RA, exon 1 of 3)	125	Intragenic	AGAP005735	3.52	High	4.44	High	268.42	High	188.5	High	H3K9ac	Enrichment	0.51	Low	0.000177758	0.00214524	19966201	19967200	0.6	3.32797e-05	0.00052229	Act	Act	Yes	19966417	19967481	7.93758	7.95984	AGAP005735-PA(AgaP_AGAP005735)			GO:0006139~nucleobase-containing compound metabolic process,GO:0006378~mRNA polyadenylation,GO:0006396~RNA processing,GO:0006397~mRNA processing,GO:0006403~RNA localization,GO:0006405~RNA export from nucleus,GO:0006406~mRNA export from nucleus,GO:0006725~cellular aromatic compound metabolic process,GO:0006807~nitrogen compound metabolic process,GO:0006810~transport,GO:0006913~nucleocytoplasmic tr…	GO:0005622~intracellular,GO:0005623~cell,GO:0005634~nucleus,GO:0005654~nucleoplasm,GO:0005847~mRNA cleavage and polyadenylation specificity factor complex,GO:0005849~mRNA cleavage factor complex,GO:0031974~membrane-enclosed lumen,GO:0031981~nuclear lumen,GO:0032991~macromolecular complex,GO:0043226~organelle,GO:0043227~membrane-bounded organelle,GO:0043229~intracellular organelle,GO:0043231~intra…	GO:0003676~nucleic acid binding,GO:0003723~RNA binding,GO:0003824~catalytic activity,GO:0004518~nuclease activity,GO:0004519~endonuclease activity,GO:0004521~endoribonuclease activity,GO:0004540~ribonuclease activity,GO:0005488~binding,GO:0016787~hydrolase activity,GO:0016788~hydrolase activity, acting on ester bonds,GO:0043167~ion binding,GO:0043169~cation binding,GO:0046872~metal ion binding,GO…
2R	57446801	57448000	intron (AGAP004532-RA, intron 1 of 3)	1406	Intragenic	AGAP004532	2.41	Med	6.42	High	225.94	High	312.78	High	H3K9ac	Depletion	-0.47	Low	0.00017703	0.002138	57447001	57448000	-0.68	1.5253e-06	5.50443e-05	Act	Act	Yes	57446633	57447886	10.236	9.84801	AGAP004532-PA(AgaP_AGAP004532)		PF00106:short chain dehydrogenase,				aga00062:Fatty acid elongation,aga01040:Biosynthesis of unsaturated fatty acids,aga01100:Metabolic pathways,aga01212:Fatty acid metabolism,
UNKN	38452001	38453500	Intergenic	54444		AGAP012913	15.01	High	7.57	High	59.67	Low	106.59	Med	H3K9me3	Depletion	-0.84	Med	0.000248895	0.00212886	38452501	38453500	-1.03	2.48863e-05	0.000274146			Yes	38452430	38452813	3.6174	3.5765	AGAP012913-PA(AgaP_AGAP012913)		PF12796:Ankyrin repeats (3 copies),
X	2243101	2244400	Intergenic	-10750		AGAP000145	2.05	Med	2.11	Med	79.17	Low	133.6	Med	H3K9ac	Depletion	-0.75	Low	0.000175255	0.00211733	2243201	2244200	-0.96	1.78522e-05	0.000331622	Act	Deplet				10.7547	10.7719	AGAP000145-PA(AgaP_AGAP000145)		PF00179:Ubiquitin-conjugating enzyme,			GO:0000166~nucleotide binding,GO:0001882~nucleoside binding,GO:0001883~purine nucleoside binding,GO:0005488~binding,GO:0005524~ATP binding,GO:0017076~purine nucleotide binding,GO:0030554~adenyl nucleotide binding,GO:0032549~ribonucleoside binding,GO:0032550~purine ribonucleoside binding,GO:0032553~ribonucleotide binding,GO:0032555~purine ribonucleotide binding,GO:0032559~adenyl ribonucleotide bin…	aga04120:Ubiquitin mediated proteolysis,aga04141:Protein processing in endoplasmic reticulum,
X	8467901	8469200	Intergenic	25944		AGAP000483	3.25	High	3.73	High	129.29	Med	195.07	High	H3K9me3	Depletion	-0.59	Low	0.000246874	0.00211194	8467901	8468900	-0.85	3.5497e-06	5.48292e-05	K9me3	K9me3	Yes	8468352	8469011	9.45415	9.37748	AGAP000483-PC(AgaP_AGAP000483)		PF02383:SacI homology domain,PF12456:Inositol phosphatase ,			GO:0003824~catalytic activity,GO:0016787~hydrolase activity,GO:0016788~hydrolase activity, acting on ester bonds,GO:0042578~phosphoric ester hydrolase activity,
2R	42178101	42179500	exon (AGAP003703-RA, exon 4 of 6)	3647	Intragenic	AGAP003703	1.11	Low	2.25	Med	59.3	Low	109.27	Med	H3K27ac	Depletion	-0.88	Med	0.000105452	0.00210743	42178401	42179400	-1.22	3.41561e-06	0.000194185	Deplet	Deplet				4.32944	3.75792	AGAP003703-PA(AgaP_AGAP003703)		PF00307:Calponin homology (CH) domain,PF00612:IQ calmodulin-binding motif,	GO:0000226~microtubule cytoskeleton organization,GO:0006996~organelle organization,GO:0007010~cytoskeleton organization,GO:0007017~microtubule-based process,GO:0007049~cell cycle,GO:0007051~spindle organization,GO:0009987~cellular process,GO:0016043~cellular component organization,GO:0022402~cell cycle process,GO:0044699~single-organism process,GO:0044763~single-organism cellular process,GO:00718…
2R	26396601	26398100	exon (AGAP002738-RA, exon 5 of 10)	8303	Intragenic	AGAP002738	2.34	Med	2.48	Med	74.08	Low	125.54	Med	H3K4me3	Depletion	-0.76	Low	0.000249326	0.0021055	26397101	26398100	-1.07	2.23587e-05	0.000254808	K4me3	K4me3				0.079569	1.30215	AGAP002738-PA(SCRB5)	Yes	PF01130:CD36 family,		GO:0016020~membrane,GO:0016021~integral component of membrane,GO:0031224~intrinsic component of membrane,GO:0044425~membrane part,
3L	3245801	3246900	Intergenic	35575		AGAP010431	1.74	Med	0.7	Low	104.28	Med	56.96	Low	H3K9ac	Enrichment	0.87	Med	0.000174186	0.00210518	3245901	3246900	1.07	1.80978e-05	0.000334923	Deplet	Deplet				1.54461	2.71334	AGAP010431-PA(AgaP_AGAP010431)		PF00431:CUB domain,		GO:0016020~membrane,GO:0016021~integral component of membrane,GO:0031224~intrinsic component of membrane,GO:0044425~membrane part,
3L	853101	854200	intron (AGAP010326-RA, intron 1 of 3)	-1774	Promoter//Intragenic	AGAP028492	3.07	High	2.6	Med	234.7	High	161.89	Med	H3K9me3	Enrichment	0.54	Low	0.00024571	0.00210234	853201	854200	0.61	6.97874e-05	0.000635198	K9me3	K9me3	Yes	853108	853406
3L	853101	854200	intron (AGAP010326-RA, intron 1 of 3)	-1774	Promoter//Intragenic	AGAP028492	3.07	High	2.6	Med	234.7	High	161.89	Med	H3K9me3	Enrichment	0.54	Low	0.00024571	0.00210234	853201	854200	0.61	6.97874e-05	0.000635198	K9me3	K9me3	Yes	853487	854015
3R	18008901	18010000	intron (AGAP008801-RD, intron 1 of 4)	6370	Intragenic	AGAP008801	2.91	Med	4.56	High	247.09	High	340.96	High	H3K27ac	Depletion	-0.46	Low	0.000104749	0.00209433	18008901	18009900	-0.49	7.90671e-05	0.00159873	Act	Act	Yes	18008848	18010122	10.3982	11.3594	AGAP008801-PA(AgaP_AGAP008801)		PF04849:HAP1 N-terminal conserved region,PF12448:Kinesin associated protein,
X	16184401	16185700	Intergenic	20825		AGAP000868	2.61	Med	1.91	Med	191.94	High	126.7	Med	H3K9me3	Enrichment	0.6	Low	0.000244471	0.0020921	16184601	16185600	0.9	6.16404e-06	8.62604e-05	K9me3	Deplet	Yes	16184834	16185100	9.41703	9.62748	AGAP000868-PA(AgaP_AGAP000868)		PF13632:Glycosyl transferase family group 2,		GO:0005622~intracellular,GO:0005623~cell,GO:0005737~cytoplasm,GO:0016020~membrane,GO:0016021~integral component of membrane,GO:0031224~intrinsic component of membrane,GO:0044424~intracellular part,GO:0044425~membrane part,GO:0044464~cell part,	GO:0000030~mannosyltransferase activity,GO:0003824~catalytic activity,GO:0016740~transferase activity,GO:0016757~transferase activity, transferring glycosyl groups,GO:0016758~transferase activity, transferring hexosyl groups,GO:0019187~beta-1,4-mannosyltransferase activity,	aga04320:Dorso-ventral axis formation,
2R	28971901	28973000	TTS (AGAP002892-RA)	5252	Intragenic	AGAP002892	3.24	High	5.39	High	313.31	High	223.6	High	H3K27ac	Enrichment	0.49	Low	0.000104095	0.00208218	28971901	28972900	0.53	4.1214e-05	0.00104109	Act	Act				7.89405	8.4125	AGAP002892-PA(AgaP_AGAP002892)		PF00076:RNA recognition motif. (a.k.a. RRM, RBD, or RNP domain),			GO:0000166~nucleotide binding,GO:0003676~nucleic acid binding,GO:0005488~binding,GO:0036094~small molecule binding,GO:0097159~organic cyclic compound binding,GO:1901265~nucleoside phosphate binding,GO:1901363~heterocyclic compound binding,
3L	7360301	7361400	TTS (AGAP010623-RA)	2218	Intragenic	AGAP010623	1.29	Low	0.85	Low	95.81	Med	51.63	Low	H3K4me3	Enrichment	0.89	Med	0.000246139	0.00207902	7360301	7361300	1	7.60229e-05	0.000672857	Act	Act				12.3597	12.0799	AGAP010623-PA(AgaP_AGAP010623)		PF07716:Basic region leucine zipper,	GO:0006139~nucleobase-containing compound metabolic process,GO:0006351~transcription, DNA-templated,GO:0006355~regulation of transcription, DNA-templated,GO:0006357~regulation of transcription from RNA polymerase II promoter,GO:0006366~transcription from RNA polymerase II promoter,GO:0006725~cellular aromatic compound metabolic process,GO:0006807~nitrogen compound metabolic process,GO:0006950~res…	GO:0005622~intracellular,GO:0005623~cell,GO:0005634~nucleus,GO:0043226~organelle,GO:0043227~membrane-bounded organelle,GO:0043229~intracellular organelle,GO:0043231~intracellular membrane-bounded organelle,GO:0044424~intracellular part,GO:0044464~cell part,	GO:0000975~regulatory region DNA binding,GO:0000976~transcription regulatory region sequence-specific DNA binding,GO:0000977~RNA polymerase II regulatory region sequence-specific DNA binding,GO:0001012~RNA polymerase II regulatory region DNA binding,GO:0001067~regulatory region nucleic acid binding,GO:0001071~nucleic acid binding transcription factor activity,GO:0003676~nucleic acid binding,GO:00…	aga04141:Protein processing in endoplasmic reticulum,
2L	34639701	34640800	promoter-TSS (AGAP006599-RA)	200	Intragenic	AGAP006600	1.54	Low	1.42	Low	135.41	Med	78.92	Low	H3K27ac	Enrichment	0.78	Med	0.000103808	0.00207737	34639801	34640800	0.84	4.00957e-05	0.00102792	Act	Act				7.09618	7.35634	AGAP006600-PA(AgaP_AGAP006600)		PF15377:Domain of unknown function (DUF4604),
2R	1762501	1763600	intron (AGAP001235-RA, intron 1 of 6)	1203	Intragenic	AGAP001235	2.98	High	3.91	High	147.27	Med	221.58	High	H3K27ac	Depletion	-0.59	Low	0.000103396	0.00207005	1762501	1763500	-0.66	4.11698e-05	0.00104109	Act	Act	Yes	1762433	1763505	8.03473	7.95168	AGAP001235-PA(AgaP_AGAP001235)		PF02666:Phosphatidylserine decarboxylase,	GO:0006629~lipid metabolic process,GO:0006644~phospholipid metabolic process,GO:0006793~phosphorus metabolic process,GO:0006796~phosphate-containing compound metabolic process,GO:0008152~metabolic process,GO:0008610~lipid biosynthetic process,GO:0008654~phospholipid biosynthetic process,GO:0009058~biosynthetic process,GO:0009987~cellular process,GO:0019637~organophosphate metabolic process,GO:004…		GO:0003824~catalytic activity,GO:0004609~phosphatidylserine decarboxylase activity,GO:0016829~lyase activity,GO:0016830~carbon-carbon lyase activity,GO:0016831~carboxy-lyase activity,	aga00564:Glycerophospholipid metabolism,aga01100:Metabolic pathways,
3R	28093001	28094100	intron (AGAP009170-RA, intron 9 of 13)	18879	Intragenic	AGAP009172	1.11	Low	0.49	Low	88.51	Low	46.25	Low	H3K9me3	Enrichment	0.94	Med	0.000241614	0.002068	28093101	28094100	1.09	6.18322e-05	0.000574862	Deplet	Deplet				10.7755	10.4891	AGAP009172-PA(AgaP_AGAP009172)		PF00326:Prolyl oligopeptidase family,PF02897:Prolyl oligopeptidase, N-terminal beta-propeller domain,	GO:0006508~proteolysis,GO:0008152~metabolic process,GO:0019538~protein metabolic process,GO:0043170~macromolecule metabolic process,GO:0044238~primary metabolic process,GO:0071704~organic substance metabolic process,	GO:0005622~intracellular,GO:0005623~cell,GO:0005737~cytoplasm,GO:0044424~intracellular part,GO:0044464~cell part,	GO:0003824~catalytic activity,GO:0004175~endopeptidase activity,GO:0004252~serine-type endopeptidase activity,GO:0008233~peptidase activity,GO:0008236~serine-type peptidase activity,GO:0008238~exopeptidase activity,GO:0016787~hydrolase activity,GO:0017171~serine hydrolase activity,GO:0070008~serine-type exopeptidase activity,GO:0070011~peptidase activity, acting on L-amino acid peptides,
2R	21313001	21314100	intron (AGAP002431-RA, intron 3 of 3)	11829	Intragenic	AGAP002431	1.56	Low	2.5	Med	63.21	Low	111.37	Med	H3K4me3	Depletion	-0.82	Med	0.000244401	0.00206478	21313101	21314100	-0.97	4.23296e-05	0.000420864	K4me3	K4me3	Yes	21313355	21313560	3.1805	4.22063	AGAP002431-PA(AgaP_AGAP002431)		PF00046:Homeobox domain,		GO:0005622~intracellular,GO:0005623~cell,GO:0005634~nucleus,GO:0043226~organelle,GO:0043227~membrane-bounded organelle,GO:0043229~intracellular organelle,GO:0043231~intracellular membrane-bounded organelle,GO:0044424~intracellular part,GO:0044464~cell part,	GO:0003676~nucleic acid binding,GO:0003677~DNA binding,GO:0005488~binding,GO:0097159~organic cyclic compound binding,GO:1901363~heterocyclic compound binding,
X	12045501	12047000	intron (AGAP000675-RB, intron 1 of 3)	14351	Intragenic	AGAP000675	2.45	Med	3.07	Med	140.26	Med	208.56	High	H3K4me3	Depletion	-0.57	Low	0.000243592	0.00205838	12045801	12046800	-0.78	4.99921e-05	0.000480044	K4me3	K4me3	Yes	12045647	12045847	3.64428	4.25487	AGAP000675-PA(AgaP_AGAP000675)		PF06625:Protein of unknown function (DUF1151),
X	12045501	12047000	intron (AGAP000675-RB, intron 1 of 3)	14351	Intragenic	AGAP000675	2.45	Med	3.07	Med	140.26	Med	208.56	High	H3K4me3	Depletion	-0.57	Low	0.000243592	0.00205838	12045801	12046800	-0.78	4.99921e-05	0.000480044	K4me3	K4me3	Yes	12046041	12046326	3.64428	4.25487	AGAP000675-PA(AgaP_AGAP000675)		PF06625:Protein of unknown function (DUF1151),
X	8347501	8349100	intron (AGAP000477-RA, intron 6 of 8)	54316	Intragenic	AGAP000477	2.17	Med	2.03	Med	90.5	Low	146.81	Med	H3K9me3	Depletion	-0.7	Low	0.000240047	0.00205494	8348001	8349000	-1.22	6.86996e-07	1.37714e-05			Yes	8348113	8348389	-1.31731	1.30215	AGAP000477-PA(AgaP_AGAP000477)		PF00069:Protein kinase domain,	GO:0006464~cellular protein modification process,GO:0006468~protein phosphorylation,GO:0006793~phosphorus metabolic process,GO:0006796~phosphate-containing compound metabolic process,GO:0007154~cell communication,GO:0007165~signal transduction,GO:0008152~metabolic process,GO:0009987~cellular process,GO:0016310~phosphorylation,GO:0018105~peptidyl-serine phosphorylation,GO:0018193~peptidyl-amino ac…	GO:0005622~intracellular,GO:0005623~cell,GO:0044464~cell part,	GO:0000166~nucleotide binding,GO:0001882~nucleoside binding,GO:0001883~purine nucleoside binding,GO:0003824~catalytic activity,GO:0004672~protein kinase activity,GO:0004674~protein serine/threonine kinase activity,GO:0005488~binding,GO:0005524~ATP binding,GO:0016301~kinase activity,GO:0016740~transferase activity,GO:0016772~transferase activity, transferring phosphorus-containing groups,GO:001677…
3R	14553101	14554300	Intergenic	-5908		AGAP008659	1.7	Med	6.28	High	132.44	Med	203.36	High	H3K27ac	Depletion	-0.62	Low	0.000102371	0.00205045	14553301	14554300	-0.69	4.29693e-05	0.00106555	Act	Act	Yes	14553179	14553957	9.10529	8.6103	AGAP008659-PA(AgaP_AGAP008659)				GO:0016020~membrane,GO:0016021~integral component of membrane,GO:0031224~intrinsic component of membrane,GO:0044425~membrane part,
2R	39529201	39530300	TTS (AGAP003561-RB)	1808	Intragenic	AGAP003561	1.45	Low	4.67	High	105.76	Med	169.98	Med	H3K27ac	Depletion	-0.68	Low	0.000102185	0.00204763	39529301	39530300	-0.8	1.52834e-05	0.000534482	Deplet	Act				8.86262	8.67153	AGAP003561-PB(AgaP_AGAP003561)		PF13639:Ring finger domain,		GO:0016020~membrane,GO:0016021~integral component of membrane,GO:0031224~intrinsic component of membrane,GO:0044425~membrane part,	GO:0005488~binding,GO:0008270~zinc ion binding,GO:0043167~ion binding,GO:0043169~cation binding,GO:0046872~metal ion binding,GO:0046914~transition metal ion binding,
3R	3950601	3952200	intron (AGAP007996-RA, intron 1 of 8)	9813	Intragenic	AGAP007996	1.9	Med	4.72	High	172.97	Med	252.94	High	H3K27ac	Depletion	-0.55	Low	0.000101566	0.00203614	3951101	3952100	-0.72	2.43251e-05	0.000738947	Act	Act	Yes	3951051	3951886	9.75475	10.0664	AGAP007996-PA(AgaP_AGAP007996)		PF00069:Protein kinase domain,	GO:0006464~cellular protein modification process,GO:0006468~protein phosphorylation,GO:0006793~phosphorus metabolic process,GO:0006796~phosphate-containing compound metabolic process,GO:0006810~transport,GO:0006888~ER to Golgi vesicle-mediated transport,GO:0007154~cell communication,GO:0007165~signal transduction,GO:0008152~metabolic process,GO:0009987~cellular process,GO:0016192~vesicle-mediated…	GO:0005622~intracellular,GO:0005623~cell,GO:0005737~cytoplasm,GO:0005829~cytosol,GO:0012505~endomembrane system,GO:0044424~intracellular part,GO:0044444~cytoplasmic part,GO:0044464~cell part,	GO:0000166~nucleotide binding,GO:0001882~nucleoside binding,GO:0001883~purine nucleoside binding,GO:0003824~catalytic activity,GO:0004672~protein kinase activity,GO:0004674~protein serine/threonine kinase activity,GO:0005488~binding,GO:0005524~ATP binding,GO:0016301~kinase activity,GO:0016740~transferase activity,GO:0016772~transferase activity, transferring phosphorus-containing groups,GO:001677…
3R	37626101	37627800	promoter-TSS (AGAP009652-RA)	-995	Promoter//Intragenic	AGAP009652	2.92	Med	2.98	Med	276.14	High	194.71	High	H3K9ac	Enrichment	0.5	Low	0.000168325	0.00203509	37626201	37627200	1	1.77408e-07	1.20123e-05	Act	Act	Yes	37626861	37627966	11.1243	11.2368	AGAP009652-PA(AgaP_AGAP009652)		PF06212:GRIM-19 protein,		GO:0016020~membrane,GO:0016021~integral component of membrane,GO:0031224~intrinsic component of membrane,GO:0044425~membrane part,		aga00190:Oxidative phosphorylation,aga01100:Metabolic pathways,
2R	55177901	55179300	Intergenic	-72046		AGAP004367	1.28	Low	1.37	Low	83.04	Low	138.78	Med	H3K9ac	Depletion	-0.74	Low	0.000167808	0.00202957	55178301	55179300	-0.98	3.49112e-05	0.000540776	Deplet	Deplet				-1.25532	2.51781	AGAP004367-PA(AgaP_AGAP004367)		PF01607:Chitin binding Peritrophin-A domain,	GO:0006022~aminoglycan metabolic process,GO:0006030~chitin metabolic process,GO:0006040~amino sugar metabolic process,GO:0006807~nitrogen compound metabolic process,GO:0008152~metabolic process,GO:0043170~macromolecule metabolic process,GO:0071704~organic substance metabolic process,GO:1901071~glucosamine-containing compound metabolic process,GO:1901135~carbohydrate derivative metabolic process,G…	GO:0005576~extracellular region,	GO:0005488~binding,GO:0008061~chitin binding,GO:0097367~carbohydrate derivative binding,
3R	32045801	32047000	exon (AGAP009398-RA, exon 2 of 5)	717	Intragenic	AGAP009398	1.12	Low	0.75	Low	95.47	Med	51.28	Low	H3K9me3	Enrichment	0.9	Med	0.0002366	0.00202578	32045901	32046900	1.17	1.94276e-05	0.000223226	Deplet	Deplet				-0.473565	-3.32193	AGAP009398-PA(GPROR15)		PF02949:7tm Odorant receptor,	GO:0003008~system process,GO:0007600~sensory perception,GO:0007606~sensory perception of chemical stimulus,GO:0007608~sensory perception of smell,GO:0009593~detection of chemical stimulus,GO:0032501~multicellular organismal process,GO:0042221~response to chemical,GO:0050877~neurological system process,GO:0050896~response to stimulus,GO:0050906~detection of stimulus involved in sensory perception,…	GO:0005623~cell,GO:0005886~plasma membrane,GO:0016020~membrane,GO:0016021~integral component of membrane,GO:0031224~intrinsic component of membrane,GO:0044425~membrane part,GO:0044464~cell part,GO:0071944~cell periphery,	GO:0004871~signal transducer activity,GO:0004872~receptor activity,GO:0004888~transmembrane signaling receptor activity,GO:0004984~olfactory receptor activity,GO:0005488~binding,GO:0005549~odorant binding,GO:0038023~signaling receptor activity,GO:0060089~molecular transducer activity,GO:0099600~transmembrane receptor activity,
2L	32451201	32452400	Intergenic	-7934		AGAP006461	3.02	High	2.16	Med	155.17	Med	94.09	Low	H3K27ac	Enrichment	0.72	Low	0.000100865	0.002023	32451301	32452300	1.07	5.24531e-07	5.24367e-05	Act	Act	Yes	32451750	32451967	8.43435	8.76016	AGAP006461-PA(AgaP_AGAP006461)		PF07714:Protein tyrosine kinase,			GO:0000166~nucleotide binding,GO:0001882~nucleoside binding,GO:0001883~purine nucleoside binding,GO:0003824~catalytic activity,GO:0004672~protein kinase activity,GO:0005488~binding,GO:0005524~ATP binding,GO:0016301~kinase activity,GO:0016740~transferase activity,GO:0016772~transferase activity, transferring phosphorus-containing groups,GO:0016773~phosphotransferase activity, alcohol group as acce…
X	14445501	14447100	Intergenic	-1053	Promoter	AGAP013289	5.21	High	4.55	High	357.03	High	265.46	High	H3K9me3	Enrichment	0.43	Low	0.000236166	0.00202241	14446001	14447000	0.57	3.26051e-05	0.000342223	K9me3	K9me3	Yes	14445234	14445943	7.48778	7.42291	AGAP013289-PA(AgaP_AGAP013289)
X	14445501	14447100	Intergenic	-1053	Promoter	AGAP013289	5.21	High	4.55	High	357.03	High	265.46	High	H3K9me3	Enrichment	0.43	Low	0.000236166	0.00202241	14446001	14447000	0.57	3.26051e-05	0.000342223	K9me3	K9me3	Yes	14446065	14446663	7.48778	7.42291	AGAP013289-PA(AgaP_AGAP013289)
2R	54941801	54943200	promoter-TSS (AGAP004351-RA)	-453	Promoter//Intragenic	AGAP004351	3.15	High	3.28	High	250.62	High	174.96	Med	H3K9me3	Enrichment	0.52	Low	0.000235955	0.00202096	54942201	54943200	0.88	7.54631e-06	0.000102067						7.95737	7.55975	AGAP004351-PA(AgaP_AGAP004351)		PF00013:KH domain,PF00270:DEAD/DEAH box helicase,PF00271:Helicase conserved C-terminal domain,	GO:0006139~nucleobase-containing compound metabolic process,GO:0006725~cellular aromatic compound metabolic process,GO:0006807~nitrogen compound metabolic process,GO:0008152~metabolic process,GO:0009987~cellular process,GO:0010501~RNA secondary structure unwinding,GO:0016070~RNA metabolic process,GO:0034641~cellular nitrogen compound metabolic process,GO:0043170~macromolecule metabolic process,GO…		GO:0000166~nucleotide binding,GO:0001882~nucleoside binding,GO:0001883~purine nucleoside binding,GO:0003676~nucleic acid binding,GO:0003723~RNA binding,GO:0003724~RNA helicase activity,GO:0003824~catalytic activity,GO:0004004~ATP-dependent RNA helicase activity,GO:0004386~helicase activity,GO:0005488~binding,GO:0005524~ATP binding,GO:0008026~ATP-dependent helicase activity,GO:0008186~RNA-dependen…
X	7682101	7683200	Intergenic	-8208		AGAP000432	2.29	Med	1.14	Low	148.18	Med	91.5	Low	H3K9me3	Enrichment	0.7	Low	0.000234696	0.00201052	7682101	7683100	0.79	6.04217e-05	0.000563765	K4me3	K4me3				8.62003	8.59677	AGAP000432-PA(AgaP_AGAP000432)				GO:0016020~membrane,GO:0016021~integral component of membrane,GO:0031224~intrinsic component of membrane,GO:0044425~membrane part,
2R	8106501	8108000	Intergenic	-7242		AGAP001678	3.91	High	6.22	High	409.19	High	528.14	High	H3K27ac	Depletion	-0.37	Low	9.99663e-05	0.0020061	8106501	8107500	-0.51	1.85264e-05	0.000612782	Act	Act				12.0572	12.423	AGAP001678-PB(AgaP_AGAP001678)		PF00017:SH2 domain,PF08416:Phosphotyrosine-binding domain,PF10409:C2 domain of PTEN tumour-suppressor protein,
3L	36018201	36019200	promoter-TSS (AGAP028099-RA)	-661	Promoter	AGAP028099	1.17	Low	3.08	Med	68.2	Low	121.41	Med	H3K27ac	Depletion	-0.83	Med	9.99771e-05	0.0020061	36018201	36019200	-0.83	9.99771e-05	0.0018646	Deplet	Act	Yes	36018816	36019238	6.20547	7.33079
2L	11441201	11442400	Intergenic	-24915		AGAP005180	0.83	Low	1.35	Low	92.85	Med	149.84	Med	H3K4me3	Depletion	-0.69	Low	0.000237324	0.00200584	11441401	11442400	-0.85	3.80425e-05	0.000386374	K9me3	K9me3				4.77455	4.82921	AGAP005180-PA(AgaP_AGAP005180)
X	16135901	16136900	intron (AGAP000865-RA, intron 1 of 10)	1907	Intragenic	AGAP000865	3.37	High	7.81	High	279.71	High	379.41	High	H3K27ac	Depletion	-0.44	Low	9.98416e-05	0.00200518	16135901	16136900	-0.44	9.98416e-05	0.00186285	Act	Act				9.63515	9.97141	AGAP000865-PA(AgaP_AGAP000865)		PF00168:C2 domain,PF00620:RhoGAP domain,PF00621:RhoGEF domain,	GO:0007154~cell communication,GO:0007165~signal transduction,GO:0007264~small GTPase mediated signal transduction,GO:0007265~Ras protein signal transduction,GO:0009966~regulation of signal transduction,GO:0009987~cellular process,GO:0010646~regulation of cell communication,GO:0023051~regulation of signaling,GO:0023052~signaling,GO:0035023~regulation of Rho protein signal transduction,GO:0035556~i…	GO:0005622~intracellular,GO:0005623~cell,GO:0016020~membrane,GO:0044464~cell part,	GO:0003824~catalytic activity,GO:0004672~protein kinase activity,GO:0004674~protein serine/threonine kinase activity,GO:0005085~guanyl-nucleotide exchange factor activity,GO:0005088~Ras guanyl-nucleotide exchange factor activity,GO:0005089~Rho guanyl-nucleotide exchange factor activity,GO:0005096~GTPase activator activity,GO:0008047~enzyme activator activity,GO:0016301~kinase activity,GO:0016740~…
2L	44520301	44521300	promoter-TSS (AGAP007246-RA)	-49	Promoter//Intragenic	AGAP007246	1.79	Med	1.64	Med	91.92	Med	46.54	Low	H3K27ac	Enrichment	0.98	Med	9.93051e-05	0.0019953	44520301	44521300	0.98	9.93051e-05	0.00185361	Act	Act				4.9477	4.63126	AGAP007246-PA(AgaP_AGAP007246)		PF01423:LSM domain ,	GO:0000245~spliceosomal complex assembly,GO:0000375~RNA splicing, via transesterification reactions,GO:0000377~RNA splicing, via transesterification reactions with bulged adenosine as nucleophile,GO:0000387~spliceosomal snRNP assembly,GO:0000398~mRNA splicing, via spliceosome,GO:0006139~nucleobase-containing compound metabolic process,GO:0006396~RNA processing,GO:0006397~mRNA processing,GO:000672…	GO:0000243~commitment complex,GO:0005622~intracellular,GO:0005623~cell,GO:0005634~nucleus,GO:0005681~spliceosomal complex,GO:0005682~U5 snRNP,GO:0005684~U2-type spliceosomal complex,GO:0005685~U1 snRNP,GO:0005686~U2 snRNP,GO:0005687~U4 snRNP,GO:0005689~U12-type spliceosomal complex,GO:0005737~cytoplasm,GO:0030529~intracellular ribonucleoprotein complex,GO:0030532~small nuclear ribonucleoprotein c…	GO:0003676~nucleic acid binding,GO:0003723~RNA binding,GO:0005488~binding,GO:0097159~organic cyclic compound binding,GO:1901363~heterocyclic compound binding,	aga03040:Spliceosome,
2R	25564501	25565700	Intergenic	-2523		AGAP002678	2.55	Med	4.15	High	151.22	Med	226.64	High	H3K27ac	Depletion	-0.58	Low	9.91314e-05	0.00199271	25564501	25565500	-0.7	1.44386e-05	0.000514516	Act	Act	Yes	25564741	25565686	-0.473565	-3.32193	AGAP002678-PA(AgaP_AGAP002678)		PF00373:FERM central domain,		GO:0005622~intracellular,GO:0005623~cell,GO:0005856~cytoskeleton,GO:0043226~organelle,GO:0043228~non-membrane-bounded organelle,GO:0043229~intracellular organelle,GO:0043232~intracellular non-membrane-bounded organelle,GO:0044424~intracellular part,GO:0044464~cell part,
2L	23658601	23659600	intron (AGAP005918-RA, intron 1 of 8)	798	Intragenic	AGAP005918	4.6	High	8.09	High	113.66	Med	180.09	High	H3K27ac	Depletion	-0.66	Low	9.90969e-05	0.00199271	23658601	23659600	-0.66	9.90969e-05	0.0018505	Act	Act	Yes	23658298	23658995	9.16418	8.95807	AGAP005918-PA(AgaP_AGAP005918)		PF01545:Cation efflux family,	GO:0009987~cellular process,GO:0010035~response to inorganic substance,GO:0010038~response to metal ion,GO:0010043~response to zinc ion,GO:0032844~regulation of homeostatic process,GO:0032879~regulation of localization,GO:0042221~response to chemical,GO:0042592~homeostatic process,GO:0048878~chemical homeostasis,GO:0050789~regulation of biological process,GO:0050794~regulation of cellular process…	GO:0005623~cell,GO:0005886~plasma membrane,GO:0016020~membrane,GO:0016021~integral component of membrane,GO:0031224~intrinsic component of membrane,GO:0044425~membrane part,GO:0044464~cell part,GO:0071944~cell periphery,	GO:0005215~transporter activity,GO:0005385~zinc ion transmembrane transporter activity,GO:0008324~cation transmembrane transporter activity,GO:0015075~ion transmembrane transporter activity,GO:0022857~transmembrane transporter activity,GO:0022890~inorganic cation transmembrane transporter activity,GO:0022891~substrate-specific transmembrane transporter activity,GO:0022892~substrate-specific trans…
2L	2976301	2977900	exon (AGAP004739-RA, exon 2 of 2)	990	Intragenic	AGAP004739	2.09	Med	2.24	Med	301.26	High	217.67	High	H3K4me3	Enrichment	0.47	Low	0.00023571	0.00199261	2976301	2977300	0.62	1.73974e-05	0.000208198	Act	Act	Yes	2976165	2976906	10.682	10.3243	AGAP004739-PA(AgaP_AGAP004739)		PF01472:PUA domain,PF01509:TruB family pseudouridylate synthase (N terminal domain),PF08068:DKCLD (NUC011) domain,	GO:0000154~rRNA modification,GO:0000495~box H/ACA snoRNA 3'-end processing,GO:0001522~pseudouridine synthesis,GO:0006139~nucleobase-containing compound metabolic process,GO:0006364~rRNA processing,GO:0006396~RNA processing,GO:0006725~cellular aromatic compound metabolic process,GO:0006807~nitrogen compound metabolic process,GO:0008152~metabolic process,GO:0009451~RNA modification,GO:0009987~cellu…	GO:0005622~intracellular,GO:0005623~cell,GO:0005634~nucleus,GO:0005697~telomerase holoenzyme complex,GO:0005730~nucleolus,GO:0005732~small nucleolar ribonucleoprotein complex,GO:0030529~intracellular ribonucleoprotein complex,GO:0031429~box H/ACA snoRNP complex,GO:0031974~membrane-enclosed lumen,GO:0031981~nuclear lumen,GO:0032991~macromolecular complex,GO:0043226~organelle,GO:0043227~membrane-bo…	GO:0003676~nucleic acid binding,GO:0003723~RNA binding,GO:0003824~catalytic activity,GO:0005488~binding,GO:0009982~pseudouridine synthase activity,GO:0016853~isomerase activity,GO:0016866~intramolecular transferase activity,GO:0097159~organic cyclic compound binding,GO:1901363~heterocyclic compound binding,	aga03008:Ribosome biogenesis in eukaryotes,
3R	27487001	27488000	Intergenic	-5957		AGAP009144	2.88	Med	7.36	High	136.4	Med	208.42	High	H3K27ac	Depletion	-0.61	Low	9.89214e-05	0.00199028	27487001	27488000	-0.61	9.89214e-05	0.00184799	Act	Act	Yes	27486892	27487833	7.21242	7.43202	AGAP009144-PA(AgaP_AGAP009144)
3L	33977801	33978800	Intergenic	-1117	Promoter	AGAP011841	1.62	Med	4.58	High	136.4	Med	208.42	High	H3K27ac	Depletion	-0.61	Low	9.89214e-05	0.00199028	33977801	33978800	-0.61	9.89214e-05	0.00184799	Act	Act	Yes	33977722	33978516	7.42697	6.85121	AGAP011841-PA(AgaP_AGAP011841)
2L	8835101	8836100	exon (AGAP005054-RA, exon 4 of 6)	1239	Intragenic	AGAP005054	0.59	Low	1.52	Low	44.48	Low	89.04	Low	H3K27ac	Depletion	-1	High	9.87612e-05	0.00198884	8835101	8836100	-1	9.87612e-05	0.00184655	Deplet	Deplet				8.09005	7.92002	AGAP005054-PB(AgaP_AGAP005054)			GO:0006082~organic acid metabolic process,GO:0006508~proteolysis,GO:0006629~lipid metabolic process,GO:0006631~fatty acid metabolic process,GO:0008152~metabolic process,GO:0009056~catabolic process,GO:0009894~regulation of catabolic process,GO:0009987~cellular process,GO:0010467~gene expression,GO:0010565~regulation of cellular ketone metabolic process,GO:0016042~lipid catabolic process,GO:001648…	GO:0005622~intracellular,GO:0005623~cell,GO:0005737~cytoplasm,GO:0005777~peroxisome,GO:0042579~microbody,GO:0043226~organelle,GO:0043227~membrane-bounded organelle,GO:0043229~intracellular organelle,GO:0043231~intracellular membrane-bounded organelle,GO:0044424~intracellular part,GO:0044444~cytoplasmic part,GO:0044464~cell part,	GO:0003824~catalytic activity,GO:0004175~endopeptidase activity,GO:0004252~serine-type endopeptidase activity,GO:0008233~peptidase activity,GO:0008236~serine-type peptidase activity,GO:0016787~hydrolase activity,GO:0017171~serine hydrolase activity,GO:0070011~peptidase activity, acting on L-amino acid peptides,
3R	19177501	19178500	Intergenic	-34008		AGAP008833	0.9	Low	1.73	Med	44.48	Low	89.04	Low	H3K27ac	Depletion	-1	High	9.87612e-05	0.00198884	19177501	19178500	-1	9.87612e-05	0.00184655	Deplet	Deplet				6.7234	6.48167	AGAP008833-PA(AgaP_AGAP008833)		PF00620:RhoGAP domain,	GO:0007154~cell communication,GO:0007165~signal transduction,GO:0009987~cellular process,GO:0023052~signaling,GO:0044699~single-organism process,GO:0044700~single organism signaling,GO:0044763~single-organism cellular process,GO:0050789~regulation of biological process,GO:0050794~regulation of cellular process,GO:0050896~response to stimulus,GO:0051716~cellular response to stimulus,GO:0065007~bio…
3R	46642301	46643500	Intergenic	-6728		AGAP009961	0.76	Low	2.45	Med	44.48	Low	89.04	Low	H3K27ac	Depletion	-1	High	9.87612e-05	0.00198884	46642301	46643300	-1.3	2.84814e-06	0.000171065	Deplet	Act	Yes	46642797	46643107	9.35873	9.05925	AGAP009961-PA(AgaP_AGAP009961)		PF00069:Protein kinase domain,	GO:0000278~mitotic cell cycle,GO:0006915~apoptotic process,GO:0007049~cell cycle,GO:0008219~cell death,GO:0009987~cellular process,GO:0012501~programmed cell death,GO:0044699~single-organism process,GO:0044763~single-organism cellular process,GO:0045595~regulation of cell differentiation,GO:0050789~regulation of biological process,GO:0050794~regulation of cellular process,GO:0065007~biological re…	GO:0005622~intracellular,GO:0005623~cell,GO:0005737~cytoplasm,GO:0044424~intracellular part,GO:0044464~cell part,	GO:0000166~nucleotide binding,GO:0001882~nucleoside binding,GO:0001883~purine nucleoside binding,GO:0003824~catalytic activity,GO:0004672~protein kinase activity,GO:0004674~protein serine/threonine kinase activity,GO:0004702~receptor signaling protein serine/threonine kinase activity,GO:0004871~signal transducer activity,GO:0005057~receptor signaling protein activity,GO:0005488~binding,GO:0005524…
2R	7746701	7747700	Intergenic	-4778		AGAP001671	4.58	High	6.25	High	257.97	High	354.12	High	H3K27ac	Depletion	-0.46	Low	9.83825e-05	0.00198435	7746701	7747700	-0.46	9.83825e-05	0.00184117	Act	Act	Yes	7745996	7747854	8.58865	8.7344	AGAP001671-PA(AgaP_AGAP001671)		PF00250:Fork head domain,PF08430:Forkhead N-terminal region,PF09354:HNF3 C-terminal domain,		GO:0005622~intracellular,GO:0005623~cell,GO:0005634~nucleus,GO:0043226~organelle,GO:0043227~membrane-bounded organelle,GO:0043229~intracellular organelle,GO:0043231~intracellular membrane-bounded organelle,GO:0044424~intracellular part,GO:0044464~cell part,	GO:0000981~RNA polymerase II transcription factor activity, sequence-specific DNA binding,GO:0001071~nucleic acid binding transcription factor activity,GO:0003676~nucleic acid binding,GO:0003677~DNA binding,GO:0003700~transcription factor activity, sequence-specific DNA binding,GO:0005488~binding,GO:0043565~sequence-specific DNA binding,GO:0097159~organic cyclic compound binding,GO:1901363~hetero…
2R	33267301	33268400	Intergenic	-6647		AGAP003144	2.59	Med	6.19	High	212.5	High	300.49	High	H3K27ac	Depletion	-0.5	Low	9.83227e-05	0.00198435	33267301	33268300	-0.58	1.67196e-05	0.000568996	Act	Act				-3.32193	-0.205317	ncRNA(AgaP_AGAP003144)
2L	28602801	28604000	promoter-TSS (AGAP006245-RA)	-786	Promoter	AGAP006245	6.7	High	10.53	High	264.88	High	362.21	High	H3K27ac	Depletion	-0.45	Low	9.84048e-05	0.00198435	28602801	28603800	-0.68	3.74474e-06	0.000204819	Act	Act				7.80988	7.29598	AGAP006245-PA(AgaP_AGAP006245)		PF12171:Zinc-finger double-stranded RNA-binding,	GO:0000375~RNA splicing, via transesterification reactions,GO:0000377~RNA splicing, via transesterification reactions with bulged adenosine as nucleophile,GO:0000398~mRNA splicing, via spliceosome,GO:0006139~nucleobase-containing compound metabolic process,GO:0006396~RNA processing,GO:0006397~mRNA processing,GO:0006725~cellular aromatic compound metabolic process,GO:0006807~nitrogen compound meta…	GO:0005622~intracellular,GO:0005623~cell,GO:0005634~nucleus,GO:0030529~intracellular ribonucleoprotein complex,GO:0030532~small nuclear ribonucleoprotein complex,GO:0032991~macromolecular complex,GO:0043226~organelle,GO:0043227~membrane-bounded organelle,GO:0043229~intracellular organelle,GO:0043231~intracellular membrane-bounded organelle,GO:0044422~organelle part,GO:0044424~intracellular part,G…	GO:0003676~nucleic acid binding,GO:0003723~RNA binding,GO:0005488~binding,GO:0008270~zinc ion binding,GO:0043167~ion binding,GO:0043169~cation binding,GO:0046872~metal ion binding,GO:0046914~transition metal ion binding,GO:0097159~organic cyclic compound binding,GO:1901363~heterocyclic compound binding,	aga03040:Spliceosome,
3L	33327301	33328500	intron (AGAP011798-RA, intron 1 of 8)	403	Intragenic	AGAP011798	2.87	Med	2.89	Med	198.66	High	128.49	Med	H3K27ac	Enrichment	0.63	Low	9.83928e-05	0.00198435	33327401	33328400	0.74	2.62243e-05	0.000772485	Act	Act	Yes	33327296	33328209	11.7325	11.5489	AGAP011798-PA(AgaP_AGAP011798)		PF01756:Acyl-CoA oxidase,PF02770:Acyl-CoA dehydrogenase, middle domain,PF14749:Acyl-coenzyme A oxidase N-terminal,	GO:0006082~organic acid metabolic process,GO:0006629~lipid metabolic process,GO:0006631~fatty acid metabolic process,GO:0006635~fatty acid beta-oxidation,GO:0008152~metabolic process,GO:0009056~catabolic process,GO:0009062~fatty acid catabolic process,GO:0009987~cellular process,GO:0016042~lipid catabolic process,GO:0016054~organic acid catabolic process,GO:0019395~fatty acid oxidation,GO:0019752…	GO:0005622~intracellular,GO:0005623~cell,GO:0005737~cytoplasm,GO:0005777~peroxisome,GO:0042579~microbody,GO:0043226~organelle,GO:0043227~membrane-bounded organelle,GO:0043229~intracellular organelle,GO:0043231~intracellular membrane-bounded organelle,GO:0044424~intracellular part,GO:0044444~cytoplasmic part,GO:0044464~cell part,	GO:0000062~fatty-acyl-CoA binding,GO:0000166~nucleotide binding,GO:0003824~catalytic activity,GO:0003995~acyl-CoA dehydrogenase activity,GO:0003997~acyl-CoA oxidase activity,GO:0005488~binding,GO:0009055~electron carrier activity,GO:0016491~oxidoreductase activity,GO:0016627~oxidoreductase activity, acting on the CH-CH group of donors,GO:0016634~oxidoreductase activity, acting on the CH-CH group …	aga00071:Fatty acid degradation,aga00592:alpha-Linolenic acid metabolism,aga01040:Biosynthesis of unsaturated fatty acids,aga01100:Metabolic pathways,aga01212:Fatty acid metabolism,aga04146:Peroxisome,
3L	41717301	41718300	intron (AGAP012396-RA, intron 2 of 2)	1797	Intragenic	AGAP012396	3.46	High	5.22	High	222.38	High	147.72	Med	H3K27ac	Enrichment	0.59	Low	9.83913e-05	0.00198435	41717301	41718300	0.59	9.83913e-05	0.00184117	Act	K9me3				8.04032	8.30255	AGAP012396-PA(AgaP_AGAP012396)				GO:0016020~membrane,GO:0016021~integral component of membrane,GO:0031224~intrinsic component of membrane,GO:0044425~membrane part,
X	11760501	11761500	promoter-TSS (AGAP000662-RA)	-112	Promoter//Intragenic	AGAP000662	3.18	High	3	Med	242.15	High	163.91	Med	H3K27ac	Enrichment	0.56	Low	9.81399e-05	0.00198348	11760501	11761500	0.56	9.81399e-05	0.001838	Act	Act	Yes	11760242	11760774	9.43157	9.4858	AGAP000662-PC(AgaP_AGAP000662)		PF00250:Fork head domain,PF00498:FHA domain,		GO:0005622~intracellular,GO:0005623~cell,GO:0005634~nucleus,GO:0043226~organelle,GO:0043227~membrane-bounded organelle,GO:0043229~intracellular organelle,GO:0043231~intracellular membrane-bounded organelle,GO:0044424~intracellular part,GO:0044464~cell part,	GO:0000981~RNA polymerase II transcription factor activity, sequence-specific DNA binding,GO:0001071~nucleic acid binding transcription factor activity,GO:0003676~nucleic acid binding,GO:0003677~DNA binding,GO:0003700~transcription factor activity, sequence-specific DNA binding,GO:0005488~binding,GO:0043565~sequence-specific DNA binding,GO:0097159~organic cyclic compound binding,GO:1901363~hetero…
X	11760501	11761500	promoter-TSS (AGAP000662-RA)	-112	Promoter//Intragenic	AGAP000662	3.18	High	3	Med	242.15	High	163.91	Med	H3K27ac	Enrichment	0.56	Low	9.81399e-05	0.00198348	11760501	11761500	0.56	9.81399e-05	0.001838	Act	Act	Yes	11760917	11761289	9.43157	9.4858	AGAP000662-PC(AgaP_AGAP000662)		PF00250:Fork head domain,PF00498:FHA domain,		GO:0005622~intracellular,GO:0005623~cell,GO:0005634~nucleus,GO:0043226~organelle,GO:0043227~membrane-bounded organelle,GO:0043229~intracellular organelle,GO:0043231~intracellular membrane-bounded organelle,GO:0044424~intracellular part,GO:0044464~cell part,	GO:0000981~RNA polymerase II transcription factor activity, sequence-specific DNA binding,GO:0001071~nucleic acid binding transcription factor activity,GO:0003676~nucleic acid binding,GO:0003677~DNA binding,GO:0003700~transcription factor activity, sequence-specific DNA binding,GO:0005488~binding,GO:0043565~sequence-specific DNA binding,GO:0097159~organic cyclic compound binding,GO:1901363~hetero…
2L	1406401	1408100	Intergenic	-3760		AGAP004692	9.42	High	6.42	High	224.76	High	309.7	High	H3K9me3	Depletion	-0.46	Low	0.000231333	0.00198205	1406401	1407400	-0.64	2.06208e-05	0.000234951	K9me3	K9me3	Yes	1407130	1407622	11.6215	11.7105	AGAP004692-PB(AgaP_AGAP004692)		PF00168:C2 domain,PF00616:GTPase-activator protein for Ras-like GTPase,PF12004:Domain of unknown function (DUF3498),	GO:0007154~cell communication,GO:0007165~signal transduction,GO:0007264~small GTPase mediated signal transduction,GO:0007265~Ras protein signal transduction,GO:0009966~regulation of signal transduction,GO:0009968~negative regulation of signal transduction,GO:0009987~cellular process,GO:0010646~regulation of cell communication,GO:0010648~negative regulation of cell communication,GO:0023051~regulat…	GO:0005622~intracellular,GO:0005623~cell,GO:0005737~cytoplasm,GO:0005886~plasma membrane,GO:0009898~cytoplasmic side of plasma membrane,GO:0016020~membrane,GO:0016021~integral component of membrane,GO:0031224~intrinsic component of membrane,GO:0031226~intrinsic component of plasma membrane,GO:0031235~intrinsic component of the cytoplasmic side of the plasma membrane,GO:0044424~intracellular part,…	GO:0005096~GTPase activator activity,GO:0008047~enzyme activator activity,GO:0030234~enzyme regulator activity,GO:0030695~GTPase regulator activity,GO:0060589~nucleoside-triphosphatase regulator activity,GO:0098772~molecular function regulator,
X	16190501	16191700	Intergenic	26875		AGAP000868	1.92	Med	1.06	Low	119.59	Med	66.78	Low	H3K27ac	Enrichment	0.84	Med	9.79873e-05	0.00198129	16190501	16191500	0.97	2.49869e-05	0.000750379	Act	Deplet				9.41703	9.62748	AGAP000868-PA(AgaP_AGAP000868)		PF13632:Glycosyl transferase family group 2,		GO:0005622~intracellular,GO:0005623~cell,GO:0005737~cytoplasm,GO:0016020~membrane,GO:0016021~integral component of membrane,GO:0031224~intrinsic component of membrane,GO:0044424~intracellular part,GO:0044425~membrane part,GO:0044464~cell part,	GO:0000030~mannosyltransferase activity,GO:0003824~catalytic activity,GO:0016740~transferase activity,GO:0016757~transferase activity, transferring glycosyl groups,GO:0016758~transferase activity, transferring hexosyl groups,GO:0019187~beta-1,4-mannosyltransferase activity,	aga04320:Dorso-ventral axis formation,
3L	13359801	13360800	exon (AGAP010934-RA, exon 1 of 1)	3099	Intragenic	AGAP010934	2.12	Med	1.89	Med	119.59	Med	66.78	Low	H3K27ac	Enrichment	0.84	Med	9.79873e-05	0.00198129	13359801	13360800	0.84	9.79873e-05	0.00183592	Act	Deplet				7.87946	8.48819	AGAP010934-PA(AgaP_AGAP010934)
2R	28297401	28298400	promoter-TSS (AGAP013388-RA)	-706	Promoter	AGAP013388	1.09	Low	2.38	Med	92.91	Med	153.79	Med	H3K27ac	Depletion	-0.73	Low	9.76749e-05	0.00197677	28297401	28298400	-0.73	9.76749e-05	0.00183083	Deplet	Act	Yes	28297597	28297914	-3.32193	-3.32193	AGAP013388-PA(AgaP_AGAP013388)	Yes	PF02221:ML domain,	GO:0006810~transport,GO:0006869~lipid transport,GO:0010876~lipid localization,GO:0015850~organic hydroxy compound transport,GO:0015918~sterol transport,GO:0030301~cholesterol transport,GO:0032365~intracellular lipid transport,GO:0032366~intracellular sterol transport,GO:0032367~intracellular cholesterol transport,GO:0033036~macromolecule localization,GO:0044699~single-organism process,GO:0044765~…	GO:0005622~intracellular,GO:0005623~cell,GO:0044464~cell part,
X	7897301	7898300	intron (AGAP000452-RA, intron 7 of 11)	4321	Intragenic	AGAP000452	2.58	Med	1.47	Low	101.8	Med	53.62	Low	H3K27ac	Enrichment	0.92	Med	9.75648e-05	0.00197554	7897301	7898300	0.92	9.75648e-05	0.00182953	Act	Deplet				7.60034	7.69678	AGAP000452-PA(AgaP_AGAP000452)		PF00595:PDZ domain (Also known as DHR or GLGF),PF00640:Phosphotyrosine interaction domain (PTB/PID),
2R	1571201	1572200	exon (AGAP001209-RA, exon 10 of 11)	4242	Intragenic	AGAP001208	2.24	Med	1.06	Low	101.8	Med	53.62	Low	H3K27ac	Enrichment	0.92	Med	9.75648e-05	0.00197554	1571201	1572200	0.92	9.75648e-05	0.00182953	Deplet	Deplet				6.55019	7.62242	AGAP001208-PA(AgaP_AGAP001208)		PF15477:Small acidic protein family,
2R	3524001	3525000	intron (AGAP001358-RA, intron 1 of 9)	-21630	Intragenic	AGAP001360	1.2	Low	2.46	Med	78.08	Low	134.56	Med	H3K27ac	Depletion	-0.79	Med	9.74845e-05	0.00197554	3524001	3525000	-0.79	9.74845e-05	0.00182953	Deplet	Act	Yes	3524497	3524765	1.69428	2.67053	AGAP001360-PA(AgaP_AGAP001360)		PF00641:Zn-finger in Ran binding protein and others,	GO:0000082~G1/S transition of mitotic cell cycle,GO:0000226~microtubule cytoskeleton organization,GO:0000278~mitotic cell cycle,GO:0000280~nuclear division,GO:0006403~RNA localization,GO:0006405~RNA export from nucleus,GO:0006508~proteolysis,GO:0006511~ubiquitin-dependent protein catabolic process,GO:0006605~protein targeting,GO:0006606~protein import into nucleus,GO:0006810~transport,GO:0006886~…	GO:0005622~intracellular,GO:0005623~cell,GO:0005634~nucleus,GO:0005737~cytoplasm,GO:0005813~centrosome,GO:0005815~microtubule organizing center,GO:0005856~cytoskeleton,GO:0015630~microtubule cytoskeleton,GO:0043226~organelle,GO:0043227~membrane-bounded organelle,GO:0043228~non-membrane-bounded organelle,GO:0043229~intracellular organelle,GO:0043231~intracellular membrane-bounded organelle,GO:0043…	GO:0005488~binding,GO:0005515~protein binding,GO:0008270~zinc ion binding,GO:0008536~Ran GTPase binding,GO:0017016~Ras GTPase binding,GO:0019899~enzyme binding,GO:0031267~small GTPase binding,GO:0043167~ion binding,GO:0043169~cation binding,GO:0046872~metal ion binding,GO:0046914~transition metal ion binding,GO:0051020~GTPase binding,
2R	33517801	33519000	TTS (AGAP003171-RA)	1939	Intragenic	AGAP003171	4.12	High	3.53	High	101.8	Med	53.62	Low	H3K27ac	Enrichment	0.92	Med	9.75648e-05	0.00197554	33517901	33518900	1.14	1.60169e-05	0.000550138	Act	Act	Yes	33518086	33518482	7.79971	7.18878	AGAP003171-PA(AgaP_AGAP003171)		PF00076:RNA recognition motif. (a.k.a. RRM, RBD, or RNP domain),			GO:0000166~nucleotide binding,GO:0003676~nucleic acid binding,GO:0005488~binding,GO:0036094~small molecule binding,GO:0097159~organic cyclic compound binding,GO:1901265~nucleoside phosphate binding,GO:1901363~heterocyclic compound binding,
2R	38774501	38775600	exon (AGAP003507-RA, exon 2 of 2)	1040	Intragenic	AGAP003507	1.63	Med	4.63	High	161.1	Med	238.78	High	H3K27ac	Depletion	-0.57	Low	9.75701e-05	0.00197554	38774501	38775500	-0.68	3.18886e-05	0.000878529	Deplet	Act	Yes	38774812	38776154	9.36716	9.06718	AGAP003507-PA(AgaP_AGAP003507)		PF03357:Snf7,	GO:0006810~transport,GO:0007034~vacuolar transport,GO:0051179~localization,GO:0051234~establishment of localization,			aga04144:Endocytosis,
2L	3301001	3302000	intron (AGAP004769-RA, intron 1 of 3)	3885	Intragenic	AGAP004769	1.83	Med	1.04	Low	108.72	Med	58.68	Low	H3K27ac	Enrichment	0.89	Med	9.73146e-05	0.00197484	3301001	3302000	0.89	9.73146e-05	0.00182714	Deplet	Deplet				9.37251	9.42268	AGAP004769-PA(AgaP_AGAP004769)		PF00071:Ras family,	GO:0007154~cell communication,GO:0007165~signal transduction,GO:0007264~small GTPase mediated signal transduction,GO:0009987~cellular process,GO:0023052~signaling,GO:0035556~intracellular signal transduction,GO:0044699~single-organism process,GO:0044700~single organism signaling,GO:0044763~single-organism cellular process,GO:0050789~regulation of biological process,GO:0050794~regulation of cellul…	GO:0005622~intracellular,GO:0005623~cell,GO:0016020~membrane,GO:0044464~cell part,	GO:0000166~nucleotide binding,GO:0001882~nucleoside binding,GO:0001883~purine nucleoside binding,GO:0005488~binding,GO:0005525~GTP binding,GO:0017076~purine nucleotide binding,GO:0019001~guanyl nucleotide binding,GO:0032549~ribonucleoside binding,GO:0032550~purine ribonucleoside binding,GO:0032553~ribonucleotide binding,GO:0032555~purine ribonucleotide binding,GO:0032561~guanyl ribonucleotide bin…
3L	25675401	25676400	promoter-TSS (AGAP011503-RA)	-777	Promoter	AGAP011503	3.93	High	2.42	Med	108.72	Med	58.68	Low	H3K27ac	Enrichment	0.89	Med	9.73146e-05	0.00197484	25675401	25676400	0.89	9.73146e-05	0.00182714	Deplet	Deplet				8.72749	8.84204	AGAP011503-PA(AgaP_AGAP011503)		PF13855:Leucine rich repeat,
2R	8804601	8805600	TTS (AGAP001702-RA)	1328	Intragenic	AGAP001703	1.03	Low	1.94	Med	71.16	Low	125.46	Med	H3K27ac	Depletion	-0.82	Med	9.72051e-05	0.00197441	8804601	8805600	-0.82	9.72051e-05	0.00182662	K4me3	Act				7.81603	7.28774	AGAP001703-PA(AgaP_AGAP001703)		PF01217:Clathrin adaptor complex small chain,	GO:0006810~transport,GO:0006886~intracellular protein transport,GO:0008104~protein localization,GO:0015031~protein transport,GO:0016192~vesicle-mediated transport,GO:0033036~macromolecule localization,GO:0034613~cellular protein localization,GO:0045184~establishment of protein localization,GO:0046907~intracellular transport,GO:0051179~localization,GO:0051234~establishment of localization,GO:00516…	GO:0005622~intracellular,GO:0005623~cell,GO:0005737~cytoplasm,GO:0016020~membrane,GO:0030117~membrane coat,GO:0032991~macromolecular complex,GO:0043234~protein complex,GO:0044424~intracellular part,GO:0044425~membrane part,GO:0044444~cytoplasmic part,GO:0044464~cell part,GO:0048475~coated membrane,GO:0098796~membrane protein complex,	GO:0005215~transporter activity,GO:0008565~protein transporter activity,GO:0022892~substrate-specific transporter activity,	aga04144:Endocytosis,
2L	10348701	10349700	exon (AGAP005133-RA, exon 7 of 7)	4064	Intragenic	AGAP005133	1.24	Low	2.7	Med	71.16	Low	125.46	Med	H3K27ac	Depletion	-0.82	Med	9.72051e-05	0.00197441	10348701	10349700	-0.82	9.72051e-05	0.00182662	Deplet	Act				9.73617	9.89528	AGAP005133-PA(AgaP_AGAP005133)			GO:0006810~transport,GO:0007275~multicellular organism development,GO:0008104~protein localization,GO:0015031~protein transport,GO:0032501~multicellular organismal process,GO:0032502~developmental process,GO:0033036~macromolecule localization,GO:0044699~single-organism process,GO:0044707~single-multicellular organism process,GO:0044767~single-organism developmental process,GO:0045184~establishmen…		GO:0005488~binding,GO:0008270~zinc ion binding,GO:0043167~ion binding,GO:0043169~cation binding,GO:0046872~metal ion binding,GO:0046914~transition metal ion binding,
3R	52687701	52688700	Intergenic	32531		AGAP010298	0.58	Low	0.89	Low	71.16	Low	125.46	Med	H3K27ac	Depletion	-0.82	Med	9.72051e-05	0.00197441	52687701	52688700	-0.82	9.72051e-05	0.00182662	K9me3	K9me3				12.5047	12.6741	AGAP010298-PA(AgaP_AGAP010298)		PF01813:ATP synthase subunit D ,			GO:0003824~catalytic activity,GO:0005215~transporter activity,GO:0015399~primary active transmembrane transporter activity,GO:0015405~P-P-bond-hydrolysis-driven transmembrane transporter activity,GO:0016462~pyrophosphatase activity,GO:0016787~hydrolase activity,GO:0016817~hydrolase activity, acting on acid anhydrides,GO:0016818~hydrolase activity, acting on acid anhydrides, in phosphorus-containi…	aga00190:Oxidative phosphorylation,aga01100:Metabolic pathways,aga04145:Phagosome,
X	11758001	11759000	intron (AGAP000662-RC, intron 1 of 5)	420	Intragenic	AGAP000662	2.66	Med	3.78	High	252.03	High	172	Med	H3K27ac	Enrichment	0.55	Low	9.68471e-05	0.00197109	11758001	11759000	0.55	9.68471e-05	0.00182336	Act	Act	Yes	11757787	11758601	9.43157	9.4858	AGAP000662-PC(AgaP_AGAP000662)		PF00250:Fork head domain,PF00498:FHA domain,		GO:0005622~intracellular,GO:0005623~cell,GO:0005634~nucleus,GO:0043226~organelle,GO:0043227~membrane-bounded organelle,GO:0043229~intracellular organelle,GO:0043231~intracellular membrane-bounded organelle,GO:0044424~intracellular part,GO:0044464~cell part,	GO:0000981~RNA polymerase II transcription factor activity, sequence-specific DNA binding,GO:0001071~nucleic acid binding transcription factor activity,GO:0003676~nucleic acid binding,GO:0003677~DNA binding,GO:0003700~transcription factor activity, sequence-specific DNA binding,GO:0005488~binding,GO:0043565~sequence-specific DNA binding,GO:0097159~organic cyclic compound binding,GO:1901363~hetero…
2R	287601	288600	promoter-TSS (AGAP001110-RB)	3	Intragenic	AGAP001110	4.44	High	5.96	High	425.99	High	319.72	High	H3K27ac	Enrichment	0.41	Low	9.6895e-05	0.00197109	287601	288600	0.41	9.6895e-05	0.00182336	Act	Act				9.09652	8.94166	AGAP001110-PA(AgaP_AGAP001110)		PF00595:PDZ domain (Also known as DHR or GLGF),PF00787:PX domain,PF00788:Ras association (RalGDS/AF-6) domain,	GO:0006810~transport,GO:0006886~intracellular protein transport,GO:0007034~vacuolar transport,GO:0007154~cell communication,GO:0007165~signal transduction,GO:0008104~protein localization,GO:0009987~cellular process,GO:0015031~protein transport,GO:0016192~vesicle-mediated transport,GO:0016197~endosomal transport,GO:0023052~signaling,GO:0033036~macromolecule localization,GO:0034613~cellular protein…	GO:0005622~intracellular,GO:0005623~cell,GO:0005737~cytoplasm,GO:0005768~endosome,GO:0005769~early endosome,GO:0005773~vacuole,GO:0012505~endomembrane system,GO:0043226~organelle,GO:0043227~membrane-bounded organelle,GO:0043229~intracellular organelle,GO:0043231~intracellular membrane-bounded organelle,GO:0044424~intracellular part,GO:0044444~cytoplasmic part,GO:0044464~cell part,	GO:0005488~binding,GO:0005543~phospholipid binding,GO:0008289~lipid binding,GO:0035091~phosphatidylinositol binding,
2R	42823301	42824300	TTS (AGAP003744-RA)	1978	Intragenic	AGAP003744	1.8	Med	1.92	Med	104.77	Med	168.96	Med	H3K27ac	Depletion	-0.69	Low	9.68512e-05	0.00197109	42823301	42824300	-0.69	9.68512e-05	0.00182336	Deplet	Act	Yes	42823519	42823792	6.96873	6.86393	AGAP003744-PA(AgaP_AGAP003744)			GO:0006464~cellular protein modification process,GO:0007154~cell communication,GO:0007165~signal transduction,GO:0007166~cell surface receptor signaling pathway,GO:0007267~cell-cell signaling,GO:0008152~metabolic process,GO:0009966~regulation of signal transduction,GO:0009967~positive regulation of signal transduction,GO:0009987~cellular process,GO:0010646~regulation of cell communication,GO:0010…		GO:0005488~binding,GO:0008270~zinc ion binding,GO:0043167~ion binding,GO:0043169~cation binding,GO:0046872~metal ion binding,GO:0046914~transition metal ion binding,
3R	10806101	10807100	exon (AGAP008439-RA, exon 3 of 3)	1446	Intragenic	AGAP008439	1.5	Low	3.87	High	88.95	Low	148.73	Med	H3K27ac	Depletion	-0.74	Low	9.69093e-05	0.00197109	10806101	10807100	-0.74	9.69093e-05	0.00182336		Act	Yes	10806100	10806859	8.50642	8.44304	AGAP008439-PA(AgaP_AGAP008439)
3R	10806101	10807100	exon (AGAP008439-RA, exon 3 of 3)	1446	Intragenic	AGAP008439	1.5	Low	3.87	High	88.95	Low	148.73	Med	H3K27ac	Depletion	-0.74	Low	9.69093e-05	0.00197109	10806101	10807100	-0.74	9.69093e-05	0.00182336		Act	Yes	10806919	10807209	8.50642	8.44304	AGAP008439-PA(AgaP_AGAP008439)
3L	24915901	24916900	TTS (AGAP011454-RA)	5977		AGAP011454	2.46	Med	4.62	High	126.51	Med	196.28	High	H3K27ac	Depletion	-0.63	Low	9.66821e-05	0.00197006	24915901	24916900	-0.63	9.66821e-05	0.00182216	Act	Act	Yes	24915961	24916796	6.59129	6.98466	AGAP011454-PA(AgaP_AGAP011454)			GO:0006996~organelle organization,GO:0009987~cellular process,GO:0016043~cellular component organization,GO:0030030~cell projection organization,GO:0044699~single-organism process,GO:0044763~single-organism cellular process,GO:0044782~cilium organization,GO:0071840~cellular component organization or biogenesis,GO:1902589~single-organism organelle organization,	GO:0005622~intracellular,GO:0005623~cell,GO:0005813~centrosome,GO:0005815~microtubule organizing center,GO:0005856~cytoskeleton,GO:0005929~cilium,GO:0015630~microtubule cytoskeleton,GO:0036064~ciliary basal body,GO:0042995~cell projection,GO:0043226~organelle,GO:0043228~non-membrane-bounded organelle,GO:0043229~intracellular organelle,GO:0043232~intracellular non-membrane-bounded organelle,GO:004…
2R	8427101	8428200	intron (AGAP001683-RA, intron 1 of 18)	11000	Intragenic	AGAP001683	1.43	Low	3.21	Med	73.38	Low	126.35	Med	H3K9ac	Depletion	-0.78	Med	0.000162728	0.00196883	8427101	8428100	-0.91	3.38046e-05	0.00052755	Deplet	Act	Yes	8427701	8428026	9.33266	9.61529	AGAP001683-PA(AgaP_AGAP001683)		PF00069:Protein kinase domain,PF00595:PDZ domain (Also known as DHR or GLGF),PF00625:Guanylate kinase,PF02828:L27 domain,PF07653:Variant SH3 domain,			GO:0000166~nucleotide binding,GO:0001882~nucleoside binding,GO:0001883~purine nucleoside binding,GO:0003824~catalytic activity,GO:0004672~protein kinase activity,GO:0005488~binding,GO:0005524~ATP binding,GO:0016301~kinase activity,GO:0016740~transferase activity,GO:0016772~transferase activity, transferring phosphorus-containing groups,GO:0016773~phosphotransferase activity, alcohol group as acce…
3L	37120201	37121200	Intergenic	28516		AGAP012055	2.94	Med	5.67	High	176.92	Med	258	High	H3K27ac	Depletion	-0.54	Low	9.64589e-05	0.00196641	37120201	37121200	-0.54	9.64589e-05	0.00181872	Act	Act	Yes	37119927	37121213	9.61069	9.69013	AGAP012055-PA(AgaP_AGAP012055)
2R	24243301	24244500	exon (AGAP002618-RA, exon 2 of 4)	1032	Intragenic	AGAP002618	1.02	Low	1.81	Med	55.35	Low	104.21	Med	H3K27ac	Depletion	-0.91	Med	9.63629e-05	0.00196535	24243301	24244300	-1.06	2.31133e-05	0.000712304	K4me3	Deplet				7.89216	7.71621	AGAP002618-PA(AgaP_AGAP002618)		PF11935:Domain of unknown function (DUF3453),PF12295:Symplekin tight junction protein C terminal,				aga03015:mRNA surveillance pathway,
2L	15162601	15163600	exon (AGAP005405-RA, exon 3 of 4)	-12947	Intragenic	AGAP005404	1.44	Low	2.34	Med	55.35	Low	104.21	Med	H3K27ac	Depletion	-0.91	Med	9.63629e-05	0.00196535	15162601	15163600	-0.91	9.63629e-05	0.00181767	K9me3	Act				10.2333	10.0517	AGAP005404-PA(AgaP_AGAP005404)		PF03388:Legume-like lectin family,	GO:0006810~transport,GO:0006888~ER to Golgi vesicle-mediated transport,GO:0006996~organelle organization,GO:0007029~endoplasmic reticulum organization,GO:0007030~Golgi organization,GO:0009987~cellular process,GO:0010256~endomembrane system organization,GO:0016043~cellular component organization,GO:0016192~vesicle-mediated transport,GO:0046907~intracellular transport,GO:0048193~Golgi vesicle trans…	GO:0000139~Golgi membrane,GO:0005622~intracellular,GO:0005623~cell,GO:0005737~cytoplasm,GO:0005783~endoplasmic reticulum,GO:0005789~endoplasmic reticulum membrane,GO:0005793~endoplasmic reticulum-Golgi intermediate compartment,GO:0005794~Golgi apparatus,GO:0012505~endomembrane system,GO:0016020~membrane,GO:0016021~integral component of membrane,GO:0016023~cytoplasmic, membrane-bounded vesicle,GO:…	GO:0005488~binding,GO:0005537~mannose binding,GO:0030246~carbohydrate binding,GO:0036094~small molecule binding,GO:0048029~monosaccharide binding,	aga04141:Protein processing in endoplasmic reticulum,
X	16234101	16235100	intron (AGAP000869-RA, intron 7 of 7)	12513	Intragenic	AGAP000869	1.13	Low	0.76	Low	79.07	Low	37.44	Low	H3K27ac	Enrichment	1.08	High	9.60599e-05	0.00196096	16234101	16235100	1.08	9.60599e-05	0.00181273	Deplet	Deplet				8.03672	8.48175	AGAP000869-PA(AgaP_AGAP000869)		PF00595:PDZ domain (Also known as DHR or GLGF),PF12053:Domain of unknown function (DUF3534),				aga04080:Neuroactive ligand-receptor interaction,aga04144:Endocytosis,aga04391:Hippo signaling pathway - fly,
3R	37329301	37330300	TTS (AGAP009630-RA)	2768		AGAP009630	1.1	Low	0.76	Low	79.07	Low	37.44	Low	H3K27ac	Enrichment	1.08	High	9.60599e-05	0.00196096	37329301	37330300	1.08	9.60599e-05	0.00181273						-3.32193	-3.32193	AGAP009630-PA(AgaP_AGAP009630)		PF00595:PDZ domain (Also known as DHR or GLGF),PF13879:KIAA1430 homologue,
3L	35968201	35969200	Intergenic	-2595		AGAP011988	1.43	Low	0.51	Low	79.07	Low	37.44	Low	H3K27ac	Enrichment	1.08	High	9.60599e-05	0.00196096	35968201	35969200	1.08	9.60599e-05	0.00181273	Deplet	Deplet				9.28801	9.41364	AGAP011988-PA(AgaP_AGAP011988)		PF00433:Protein kinase C terminal domain,			GO:0000166~nucleotide binding,GO:0001882~nucleoside binding,GO:0001883~purine nucleoside binding,GO:0003824~catalytic activity,GO:0004672~protein kinase activity,GO:0004674~protein serine/threonine kinase activity,GO:0005488~binding,GO:0005524~ATP binding,GO:0016301~kinase activity,GO:0016740~transferase activity,GO:0016772~transferase activity, transferring phosphorus-containing groups,GO:001677…
X	3436001	3437200	intron (AGAP000207-RB, intron 1 of 6)	9744	Intragenic	AGAP000206	2.64	Med	4.21	High	138.37	Med	80.94	Low	H3K27ac	Enrichment	0.77	Med	9.58876e-05	0.00196013	3436201	3437200	1.21	1.37064e-07	2.14907e-05		Deplet	Yes	3435534	3436600	2.33452	3.14738	AGAP000206-PA(AgaP_AGAP000206)				GO:0016020~membrane,GO:0016021~integral component of membrane,GO:0031224~intrinsic component of membrane,GO:0044425~membrane part,
3R	20153201	20154200	intron (AGAP008871-RA, intron 1 of 2)	18755	Intragenic	AGAP008871	1.33	Low	1.77	Med	52.38	Low	100.16	Med	H3K27ac	Depletion	-0.94	Med	9.56456e-05	0.00195607	20153201	20154200	-0.94	9.56456e-05	0.00180796	Deplet	Deplet				7.13453	7.52661	AGAP008871-PA(GPRFZ4)		PF01392:Fz domain,PF01534:Frizzled/Smoothened family membrane region,	GO:0007154~cell communication,GO:0007165~signal transduction,GO:0007166~cell surface receptor signaling pathway,GO:0007267~cell-cell signaling,GO:0007275~multicellular organism development,GO:0009987~cellular process,GO:0016055~Wnt signaling pathway,GO:0023052~signaling,GO:0032501~multicellular organismal process,GO:0032502~developmental process,GO:0035567~non-canonical Wnt signaling pathway,GO:0…	GO:0016020~membrane,GO:0016021~integral component of membrane,GO:0031224~intrinsic component of membrane,GO:0044425~membrane part,	GO:0004871~signal transducer activity,GO:0004872~receptor activity,GO:0004888~transmembrane signaling receptor activity,GO:0004930~G-protein coupled receptor activity,GO:0005488~binding,GO:0005515~protein binding,GO:0017147~Wnt-protein binding,GO:0038023~signaling receptor activity,GO:0042813~Wnt-activated receptor activity,GO:0060089~molecular transducer activity,GO:0099600~transmembrane recepto…	aga04310:Wnt signaling pathway,
3L	10046401	10047400	intron (AGAP010767-RA, intron 14 of 21)	23977	Intragenic	AGAP010767	1.29	Low	2.48	Med	52.38	Low	100.16	Med	H3K27ac	Depletion	-0.94	Med	9.56456e-05	0.00195607	10046401	10047400	-0.94	9.56456e-05	0.00180796	Deplet	Act	Yes	10047122	10047396	10.1368	10.2938	AGAP010767-PA(AgaP_AGAP010767)		PF00130:Phorbol esters/diacylglycerol binding domain (C1 domain),PF00595:PDZ domain (Also known as DHR or GLGF),PF00621:RhoGEF domain,PF09128:Regulator of G protein signalling-like domain,	GO:0007154~cell communication,GO:0007165~signal transduction,GO:0007264~small GTPase mediated signal transduction,GO:0007265~Ras protein signal transduction,GO:0009966~regulation of signal transduction,GO:0009987~cellular process,GO:0010646~regulation of cell communication,GO:0023051~regulation of signaling,GO:0023052~signaling,GO:0035023~regulation of Rho protein signal transduction,GO:0035556~i…	GO:0005622~intracellular,GO:0005623~cell,GO:0005737~cytoplasm,GO:0044424~intracellular part,GO:0044464~cell part,	GO:0005085~guanyl-nucleotide exchange factor activity,GO:0005088~Ras guanyl-nucleotide exchange factor activity,GO:0005089~Rho guanyl-nucleotide exchange factor activity,GO:0098772~molecular function regulator,
2R	18579601	18580600	TTS (AGAP002284-RA)	201	Intragenic	AGAP002285	1.59	Low	1.79	Med	146.28	Med	87.01	Low	H3K27ac	Enrichment	0.75	Low	9.55303e-05	0.00195558	18579601	18580600	0.75	9.55303e-05	0.00180731	Act	Act	Yes	18579904	18580159	7.86161	7.90432	AGAP002285-PA(AgaP_AGAP002285)				GO:0016020~membrane,GO:0016021~integral component of membrane,GO:0031224~intrinsic component of membrane,GO:0044425~membrane part,	GO:0003824~catalytic activity,GO:0008080~N-acetyltransferase activity,GO:0016407~acetyltransferase activity,GO:0016410~N-acyltransferase activity,GO:0016740~transferase activity,GO:0016746~transferase activity, transferring acyl groups,GO:0016747~transferase activity, transferring acyl groups other than amino-acyl groups,
2L	28574201	28575200	promoter-TSS (AGAP006236-RA)	-205	Promoter//Intragenic	AGAP006236	2.43	Med	1.54	Low	146.28	Med	87.01	Low	H3K27ac	Enrichment	0.75	Low	9.55303e-05	0.00195558	28574201	28575200	0.75	9.55303e-05	0.00180731	Act	K4me3	Yes	28574230	28574504	5.4191	5.26314	AGAP006236-PA(AgaP_AGAP006236)		PF10241:Uncharacterized conserved protein,
2L	30306801	30307800	intron (AGAP006347-RA, intron 1 of 16)	23995	Intragenic	AGAP006348	1.88	Med	1.78	Med	94.88	Med	48.56	Low	H3K27ac	Enrichment	0.97	Med	9.53004e-05	0.00195558	30306801	30307800	0.97	9.53004e-05	0.00180602	Deplet	Deplet	Yes	30306848	30307060	5.36307	6.72869	AGAP006348-PA(AgaP_AGAP006348)		PF00560:Leucine Rich Repeat,
3R	34757101	34758200	intron (AGAP009498-RA, intron 3 of 5)	2001	Intragenic	AGAP009498	2.05	Med	2.68	Med	85	Low	143.67	Med	H3K27ac	Depletion	-0.76	Low	9.55341e-05	0.00195558	34757101	34758100	-0.86	3.34606e-05	0.000912832	Deplet	Act	Yes	34757785	34758022	6.72225	6.96117	AGAP009498-PA(AgaP_AGAP009498)		PF07690:Major Facilitator Superfamily,	GO:0006810~transport,GO:0006811~ion transport,GO:0006820~anion transport,GO:0009987~cellular process,GO:0044699~single-organism process,GO:0044763~single-organism cellular process,GO:0044765~single-organism transport,GO:0051179~localization,GO:0051234~establishment of localization,GO:0055085~transmembrane transport,GO:1902578~single-organism localization,	GO:0016020~membrane,GO:0016021~integral component of membrane,GO:0031224~intrinsic component of membrane,GO:0044425~membrane part,	GO:0005215~transporter activity,GO:0022857~transmembrane transporter activity,
3L	19406201	19407200	promoter-TSS (AGAP011209-RA)	-769	Promoter	AGAP011209	2.67	Med	3.5	High	134.42	Med	77.91	Low	H3K27ac	Enrichment	0.79	Med	9.54657e-05	0.00195558	19406201	19407200	0.79	9.54657e-05	0.00180731	Act	Act	Yes	19406263	19406479	8.50726	8.3849	AGAP011209-PA(AgaP_AGAP011209)
3L	24918701	24919900	exon (AGAP011454-RA, exon 1 of 3)	3077	Intragenic	AGAP011454	1.82	Med	2.52	Med	61.28	Low	112.31	Med	H3K27ac	Depletion	-0.87	Med	9.54986e-05	0.00195558	24918901	24919900	-1.06	1.57913e-05	0.00054626	Deplet	Act	Yes	24919065	24919265	6.59129	6.98466	AGAP011454-PA(AgaP_AGAP011454)			GO:0006996~organelle organization,GO:0009987~cellular process,GO:0016043~cellular component organization,GO:0030030~cell projection organization,GO:0044699~single-organism process,GO:0044763~single-organism cellular process,GO:0044782~cilium organization,GO:0071840~cellular component organization or biogenesis,GO:1902589~single-organism organelle organization,	GO:0005622~intracellular,GO:0005623~cell,GO:0005813~centrosome,GO:0005815~microtubule organizing center,GO:0005856~cytoskeleton,GO:0005929~cilium,GO:0015630~microtubule cytoskeleton,GO:0036064~ciliary basal body,GO:0042995~cell projection,GO:0043226~organelle,GO:0043228~non-membrane-bounded organelle,GO:0043229~intracellular organelle,GO:0043232~intracellular non-membrane-bounded organelle,GO:004…
3L	4570601	4571600	Intergenic	5921		AGAP028104	3.49	High	2.14	Med	134.42	Med	77.91	Low	H3K27ac	Enrichment	0.79	Med	9.54657e-05	0.00195558	4570601	4571600	0.79	9.54657e-05	0.00180731	Deplet	Deplet	Yes	4571241	4571682	3.9639	4.0695
2L	46755201	46756400	promoter-TSS (AGAP028254-RA)	28	Intragenic	AGAP028254	2.23	Med	0.86	Low	94.88	Med	48.56	Low	H3K27ac	Enrichment	0.97	Med	9.53004e-05	0.00195558	46755301	46756300	1.11	4.27172e-05	0.00106402		Deplet				-3.32193	-3.32193
3L	20402701	20403700	Intergenic	-3476		AGAP011271	3.01	High	5.51	High	217.44	High	306.56	High	H3K27ac	Depletion	-0.5	Low	9.50791e-05	0.00195343	20402701	20403700	-0.5	9.50791e-05	0.00180259	Act	Act				10.0898	10.1042	AGAP011271-PA(AgaP_AGAP011271)		PF00122:E1-E2 ATPase,PF12409:P5-type ATPase cation transporter,	GO:0006873~cellular ion homeostasis,GO:0006874~cellular calcium ion homeostasis,GO:0006875~cellular metal ion homeostasis,GO:0009987~cellular process,GO:0019725~cellular homeostasis,GO:0030003~cellular cation homeostasis,GO:0042592~homeostatic process,GO:0044699~single-organism process,GO:0044763~single-organism cellular process,GO:0048878~chemical homeostasis,GO:0050801~ion homeostasis,GO:005506…	GO:0005622~intracellular,GO:0005623~cell,GO:0005886~plasma membrane,GO:0005887~integral component of plasma membrane,GO:0016020~membrane,GO:0016021~integral component of membrane,GO:0031224~intrinsic component of membrane,GO:0031226~intrinsic component of plasma membrane,GO:0043226~organelle,GO:0043227~membrane-bounded organelle,GO:0043229~intracellular organelle,GO:0043231~intracellular membrane…	GO:0000166~nucleotide binding,GO:0001882~nucleoside binding,GO:0001883~purine nucleoside binding,GO:0003824~catalytic activity,GO:0005215~transporter activity,GO:0005488~binding,GO:0005524~ATP binding,GO:0008324~cation transmembrane transporter activity,GO:0015075~ion transmembrane transporter activity,GO:0015399~primary active transmembrane transporter activity,GO:0015405~P-P-bond-hydrolysis-dri…
2R	10491301	10492300	exon (AGAP001790-RA, exon 1 of 1)	1391	Intragenic	AGAP001790	4.48	High	9.22	High	314.3	High	419.88	High	H3K27ac	Depletion	-0.42	Low	9.48837e-05	0.00195031	10491301	10492300	-0.42	9.48837e-05	0.00179965	Act	Act				7.59834	7.74574	AGAP001790-PA(AgaP_AGAP001790)		PF00069:Protein kinase domain,PF00786:P21-Rho-binding domain,	GO:0000278~mitotic cell cycle,GO:0007049~cell cycle,GO:0009987~cellular process,GO:0044699~single-organism process,GO:0044763~single-organism cellular process,	GO:0005622~intracellular,GO:0005623~cell,GO:0005737~cytoplasm,GO:0044424~intracellular part,GO:0044464~cell part,	GO:0000166~nucleotide binding,GO:0001882~nucleoside binding,GO:0001883~purine nucleoside binding,GO:0003824~catalytic activity,GO:0004672~protein kinase activity,GO:0004674~protein serine/threonine kinase activity,GO:0004702~receptor signaling protein serine/threonine kinase activity,GO:0004871~signal transducer activity,GO:0005057~receptor signaling protein activity,GO:0005488~binding,GO:0005524…
3R	50686301	50687300	promoter-TSS (AGAP010202-RA)	-424	Promoter//Intragenic	AGAP010202	2.91	Med	2.61	Med	299.48	High	211.46	High	H3K27ac	Enrichment	0.5	Low	9.47513e-05	0.00194848	50686301	50687300	0.5	9.47513e-05	0.00179866	Act	Act	Yes	50686494	50686991	9.09392	9.07729	AGAP010202-PA(AgaP_AGAP010202)		PF00536:SAM domain (Sterile alpha motif),PF02820:mbt repeat,	GO:0006139~nucleobase-containing compound metabolic process,GO:0006355~regulation of transcription, DNA-templated,GO:0006725~cellular aromatic compound metabolic process,GO:0006807~nitrogen compound metabolic process,GO:0008152~metabolic process,GO:0009058~biosynthetic process,GO:0009059~macromolecule biosynthetic process,GO:0009889~regulation of biosynthetic process,GO:0009987~cellular process,G…	GO:0005622~intracellular,GO:0005623~cell,GO:0005634~nucleus,GO:0043226~organelle,GO:0043227~membrane-bounded organelle,GO:0043229~intracellular organelle,GO:0043231~intracellular membrane-bounded organelle,GO:0044424~intracellular part,GO:0044464~cell part,	GO:0005488~binding,GO:0008270~zinc ion binding,GO:0043167~ion binding,GO:0043169~cation binding,GO:0046872~metal ion binding,GO:0046914~transition metal ion binding,
2R	20107201	20108200	Intergenic	-100157		AGAP002335	2.31	Med	0.98	Low	82.03	Low	39.46	Low	H3K27ac	Enrichment	1.06	High	9.4591e-05	0.00194608	20107201	20108200	1.06	9.4591e-05	0.00179639	Act	Deplet				7.2875	7.76283	AGAP002335-PA(AgaP_AGAP002335)		PF00076:RNA recognition motif. (a.k.a. RRM, RBD, or RNP domain),			GO:0000166~nucleotide binding,GO:0003676~nucleic acid binding,GO:0005488~binding,GO:0036094~small molecule binding,GO:0097159~organic cyclic compound binding,GO:1901265~nucleoside phosphate binding,GO:1901363~heterocyclic compound binding,
2R	37723901	37724900	TTS (AGAP003439-RG)	-2832	Intragenic	AGAP003438	1.22	Low	0.56	Low	82.03	Low	39.46	Low	H3K27ac	Enrichment	1.06	High	9.4591e-05	0.00194608	37723901	37724900	1.06	9.4591e-05	0.00179639	Deplet	Deplet				3.80476	4.01347	AGAP003438-PA(AgaP_AGAP003438)		PF04500:FLYWCH zinc finger domain,
2L	1541201	1542200	Intergenic	-8222		AGAP004693	1.26	Low	0.43	Low	82.03	Low	39.46	Low	H3K27ac	Enrichment	1.06	High	9.4591e-05	0.00194608	1541201	1542200	1.06	9.4591e-05	0.00179639	Deplet	Deplet				2.58085	3.10513	AGAP004693-PA(AgaP_AGAP004693)		PF00104:Ligand-binding domain of nuclear hormone receptor,PF00105:Zinc finger, C4 type (two domains),	GO:0006139~nucleobase-containing compound metabolic process,GO:0006351~transcription, DNA-templated,GO:0006725~cellular aromatic compound metabolic process,GO:0006807~nitrogen compound metabolic process,GO:0007154~cell communication,GO:0007165~signal transduction,GO:0008152~metabolic process,GO:0009058~biosynthetic process,GO:0009059~macromolecule biosynthetic process,GO:0009719~response to endog…	GO:0005622~intracellular,GO:0005623~cell,GO:0005634~nucleus,GO:0005667~transcription factor complex,GO:0032991~macromolecular complex,GO:0043226~organelle,GO:0043227~membrane-bounded organelle,GO:0043229~intracellular organelle,GO:0043231~intracellular membrane-bounded organelle,GO:0043234~protein complex,GO:0044424~intracellular part,GO:0044464~cell part,	GO:0000975~regulatory region DNA binding,GO:0000976~transcription regulatory region sequence-specific DNA binding,GO:0000977~RNA polymerase II regulatory region sequence-specific DNA binding,GO:0000978~RNA polymerase II core promoter proximal region sequence-specific DNA binding,GO:0000981~RNA polymerase II transcription factor activity, sequence-specific DNA binding,GO:0000987~core promoter prox…
3R	46080001	46081000	Intergenic	-16717		AGAP009950	1.17	Low	0.74	Low	82.03	Low	39.46	Low	H3K27ac	Enrichment	1.06	High	9.4591e-05	0.00194608	46080001	46081000	1.06	9.4591e-05	0.00179639	Deplet	Deplet				9.7188	10.0668	AGAP009950-PA(AgaP_AGAP009950)		PF05110:AF-4 proto-oncoprotein,
3L	27801501	27802500	intron (AGAP011564-RA, intron 3 of 3)	6388	Intragenic	AGAP011565	1.34	Low	0.54	Low	82.03	Low	39.46	Low	H3K27ac	Enrichment	1.06	High	9.4591e-05	0.00194608	27801501	27802500	1.06	9.4591e-05	0.00179639	Deplet	Deplet				3.3176	3.46397	AGAP011565-PA(AgaP_AGAP011565)		PF00071:Ras family,	GO:0000045~autophagosome assembly,GO:0006914~autophagy,GO:0006996~organelle organization,GO:0007033~vacuole organization,GO:0007154~cell communication,GO:0007165~signal transduction,GO:0007264~small GTPase mediated signal transduction,GO:0009987~cellular process,GO:0016043~cellular component organization,GO:0016236~macroautophagy,GO:0022607~cellular component assembly,GO:0023052~signaling,GO:0035…	GO:0005622~intracellular,GO:0005623~cell,GO:0005737~cytoplasm,GO:0005768~endosome,GO:0005773~vacuole,GO:0005774~vacuolar membrane,GO:0005776~autophagosome,GO:0010008~endosome membrane,GO:0012505~endomembrane system,GO:0016020~membrane,GO:0031090~organelle membrane,GO:0043226~organelle,GO:0043227~membrane-bounded organelle,GO:0043229~intracellular organelle,GO:0043231~intracellular membrane-bounde…	GO:0000166~nucleotide binding,GO:0001882~nucleoside binding,GO:0001883~purine nucleoside binding,GO:0005488~binding,GO:0005525~GTP binding,GO:0017076~purine nucleotide binding,GO:0019001~guanyl nucleotide binding,GO:0032549~ribonucleoside binding,GO:0032550~purine ribonucleoside binding,GO:0032553~ribonucleotide binding,GO:0032555~purine ribonucleotide binding,GO:0032561~guanyl ribonucleotide bin…
3L	16825001	16826000	exon (AGAP011098-RA, exon 1 of 1)	530	Intragenic	AGAP011098	2.38	Med	5.21	High	112.67	Med	179.08	High	H3K27ac	Depletion	-0.67	Low	9.42401e-05	0.00194334	16825001	16826000	-0.67	9.42401e-05	0.00179353	Act	Act	Yes	16824835	16825705	13.3995	13.218	AGAP011098-PA(AgaP_AGAP011098)		PF01112:Asparaginase,			GO:0003824~catalytic activity,GO:0004067~asparaginase activity,GO:0016787~hydrolase activity,GO:0016810~hydrolase activity, acting on carbon-nitrogen (but not peptide) bonds,GO:0016811~hydrolase activity, acting on carbon-nitrogen (but not peptide) bonds, in linear amides,
X	2161701	2162700	exon (AGAP000141-RA, exon 1 of 3)	4193	Intragenic	AGAP000141	0.93	Low	1.87	Med	41.51	Low	84.99	Low	H3K27ac	Depletion	-1.03	High	9.41027e-05	0.00194152	2161701	2162700	-1.03	9.41027e-05	0.00179179						8.81519	9.44244	AGAP000141-PA(AgaP_AGAP000141)		PF13912:C2H2-type zinc finger,			GO:0003676~nucleic acid binding,GO:0005488~binding,GO:0043167~ion binding,GO:0043169~cation binding,GO:0046872~metal ion binding,GO:0097159~organic cyclic compound binding,GO:1901363~heterocyclic compound binding,
X	11836601	11837600	exon (AGAP000668-RA, exon 3 of 4)	3984	Intragenic	AGAP000669	0.64	Low	2.55	Med	41.51	Low	84.99	Low	H3K27ac	Depletion	-1.03	High	9.41027e-05	0.00194152	11836601	11837600	-1.03	9.41027e-05	0.00179179	Deplet	Deplet				11.4337	11.3404	AGAP000669-PA(AgaP_AGAP000669)				GO:0016020~membrane,GO:0016021~integral component of membrane,GO:0031224~intrinsic component of membrane,GO:0044425~membrane part,
2R	16089701	16090700	exon (AGAP002127-RA, exon 3 of 4)	1357	Intragenic	AGAP002127	1.47	Low	1.66	Med	74.13	Low	129.51	Med	H3K27ac	Depletion	-0.8	Med	9.41085e-05	0.00194152	16089701	16090700	-0.8	9.41085e-05	0.00179179	Deplet	Deplet				10.1358	9.86463	AGAP002127-PA(AgaP_AGAP002127)		PF00022:Actin,		GO:0005622~intracellular,GO:0005623~cell,GO:0005856~cytoskeleton,GO:0005869~dynactin complex,GO:0005875~microtubule associated complex,GO:0015629~actin cytoskeleton,GO:0015630~microtubule cytoskeleton,GO:0032991~macromolecular complex,GO:0043226~organelle,GO:0043228~non-membrane-bounded organelle,GO:0043229~intracellular organelle,GO:0043232~intracellular non-membrane-bounded organelle,GO:0043234…
2R	43734401	43735400	intron (AGAP003817-RA, intron 1 of 5)	570	Intragenic	AGAP003817	0.79	Low	1.65	Med	41.51	Low	84.99	Low	H3K27ac	Depletion	-1.03	High	9.41027e-05	0.00194152	43734401	43735400	-1.03	9.41027e-05	0.00179179	Deplet	Deplet				9.42727	9.75573	AGAP003817-PA(AgaP_AGAP003817)		PF04146:YT521-B-like domain,			GO:0003676~nucleic acid binding,GO:0003723~RNA binding,GO:0005488~binding,GO:0097159~organic cyclic compound binding,GO:1901363~heterocyclic compound binding,
2L	10476901	10477900	TTS (AGAP005143-RA)	5129	Intragenic	AGAP005142	1.27	Low	1.5	Low	41.51	Low	84.99	Low	H3K27ac	Depletion	-1.03	High	9.41027e-05	0.00194152	10476901	10477900	-1.03	9.41027e-05	0.00179179	Deplet	Deplet				9.19135	9.06563	AGAP005142-PA(AgaP_AGAP005142)		PF00782:Dual specificity phosphatase, catalytic domain,PF01331:mRNA capping enzyme, catalytic domain,PF03919:mRNA capping enzyme, C-terminal domain,	GO:0006139~nucleobase-containing compound metabolic process,GO:0006370~7-methylguanosine mRNA capping,GO:0006396~RNA processing,GO:0006397~mRNA processing,GO:0006725~cellular aromatic compound metabolic process,GO:0006807~nitrogen compound metabolic process,GO:0008152~metabolic process,GO:0009452~7-methylguanosine RNA capping,GO:0009987~cellular process,GO:0010467~gene expression,GO:0016070~RNA m…	GO:0005622~intracellular,GO:0005623~cell,GO:0005634~nucleus,GO:0043226~organelle,GO:0043227~membrane-bounded organelle,GO:0043229~intracellular organelle,GO:0043231~intracellular membrane-bounded organelle,GO:0044424~intracellular part,GO:0044464~cell part,	GO:0003824~catalytic activity,GO:0004484~mRNA guanylyltransferase activity,GO:0004651~polynucleotide 5'-phosphatase activity,GO:0004721~phosphoprotein phosphatase activity,GO:0004725~protein tyrosine phosphatase activity,GO:0008138~protein tyrosine/serine/threonine phosphatase activity,GO:0008192~RNA guanylyltransferase activity,GO:0016740~transferase activity,GO:0016772~transferase activity, tra…	aga03015:mRNA surveillance pathway,
2L	25935601	25936600	exon (AGAP006062-RA, exon 2 of 3)	4048	Intragenic	AGAP006062	1.79	Med	3.28	High	49.42	Low	96.12	Low	H3K27ac	Depletion	-0.96	Med	9.40285e-05	0.00194152	25935601	25936600	-0.96	9.40285e-05	0.00179179	Deplet	Act	Yes	25935959	25936184	6.7329	6.7477	AGAP006062-PA(AgaP_AGAP006062)		PF00004:ATPase family associated with various cellular activities (AAA),			GO:0000166~nucleotide binding,GO:0001882~nucleoside binding,GO:0001883~purine nucleoside binding,GO:0005488~binding,GO:0005524~ATP binding,GO:0017076~purine nucleotide binding,GO:0030554~adenyl nucleotide binding,GO:0032549~ribonucleoside binding,GO:0032550~purine ribonucleoside binding,GO:0032553~ribonucleotide binding,GO:0032555~purine ribonucleotide binding,GO:0032559~adenyl ribonucleotide bin…
2L	43142901	43143900	TTS (AGAP007131-RA)	4313		AGAP007131	0.47	Low	1.42	Low	41.51	Low	84.99	Low	H3K27ac	Depletion	-1.03	High	9.41027e-05	0.00194152	43142901	43143900	-1.03	9.41027e-05	0.00179179	Deplet	Deplet				9.91556	9.66683	AGAP007131-PA(AgaP_AGAP007131)		PF00928:Adaptor complexes medium subunit family,PF01217:Clathrin adaptor complex small chain,	GO:0006810~transport,GO:0006886~intracellular protein transport,GO:0008104~protein localization,GO:0015031~protein transport,GO:0016192~vesicle-mediated transport,GO:0033036~macromolecule localization,GO:0034613~cellular protein localization,GO:0045184~establishment of protein localization,GO:0046907~intracellular transport,GO:0051179~localization,GO:0051234~establishment of localization,GO:00516…	GO:0005622~intracellular,GO:0005623~cell,GO:0005737~cytoplasm,GO:0016020~membrane,GO:0030117~membrane coat,GO:0030118~clathrin coat,GO:0030119~AP-type membrane coat adaptor complex,GO:0030131~clathrin adaptor complex,GO:0032991~macromolecular complex,GO:0043234~protein complex,GO:0044424~intracellular part,GO:0044425~membrane part,GO:0044444~cytoplasmic part,GO:0044464~cell part,GO:0048475~coated…	GO:0005488~binding,GO:0008289~lipid binding,	aga04144:Endocytosis,
3R	1152801	1153900	Intergenic	-17984		AGAP007801	1.16	Low	1.86	Med	49.42	Low	96.12	Low	H3K27ac	Depletion	-0.96	Med	9.40285e-05	0.00194152	1152901	1153900	-0.99	6.2312e-05	0.00136921	Deplet	Act				8.78471	9.30072	AGAP007801-PA(AgaP_AGAP007801)		PF07716:Basic region leucine zipper,	GO:0006139~nucleobase-containing compound metabolic process,GO:0006355~regulation of transcription, DNA-templated,GO:0006725~cellular aromatic compound metabolic process,GO:0006807~nitrogen compound metabolic process,GO:0007623~circadian rhythm,GO:0008152~metabolic process,GO:0009058~biosynthetic process,GO:0009059~macromolecule biosynthetic process,GO:0009889~regulation of biosynthetic process,G…	GO:0005622~intracellular,GO:0005623~cell,GO:0005634~nucleus,GO:0043226~organelle,GO:0043227~membrane-bounded organelle,GO:0043229~intracellular organelle,GO:0043231~intracellular membrane-bounded organelle,GO:0044424~intracellular part,GO:0044464~cell part,	GO:0000981~RNA polymerase II transcription factor activity, sequence-specific DNA binding,GO:0000982~transcription factor activity, RNA polymerase II core promoter proximal region sequence-specific binding,GO:0001071~nucleic acid binding transcription factor activity,GO:0001078~transcriptional repressor activity, RNA polymerase II core promoter proximal region sequence-specific binding,GO:0001227…	aga04711:Circadian rhythm - fly,
3R	15401301	15402300	promoter-TSS (AGAP008698-RA)	-414	Promoter//Intragenic	AGAP008698	1.04	Low	1.48	Low	49.42	Low	96.12	Low	H3K27ac	Depletion	-0.96	Med	9.40285e-05	0.00194152	15401301	15402300	-0.96	9.40285e-05	0.00179179						7.43087	8.62018	AGAP008698-PA(AgaP_AGAP008698)		PF00176:SNF2 family N-terminal domain,PF00271:Helicase conserved C-terminal domain,PF00385:Chromo (CHRromatin Organisation MOdifier) domain,PF13907:Domain of unknown function (DUF4208),	GO:0006139~nucleobase-containing compound metabolic process,GO:0006355~regulation of transcription, DNA-templated,GO:0006725~cellular aromatic compound metabolic process,GO:0006807~nitrogen compound metabolic process,GO:0008152~metabolic process,GO:0009058~biosynthetic process,GO:0009059~macromolecule biosynthetic process,GO:0009889~regulation of biosynthetic process,GO:0009987~cellular process,G…	GO:0005622~intracellular,GO:0005623~cell,GO:0005634~nucleus,GO:0043226~organelle,GO:0043227~membrane-bounded organelle,GO:0043229~intracellular organelle,GO:0043231~intracellular membrane-bounded organelle,GO:0044424~intracellular part,GO:0044464~cell part,	GO:0000166~nucleotide binding,GO:0000975~regulatory region DNA binding,GO:0000976~transcription regulatory region sequence-specific DNA binding,GO:0001046~core promoter sequence-specific DNA binding,GO:0001047~core promoter binding,GO:0001067~regulatory region nucleic acid binding,GO:0001882~nucleoside binding,GO:0001883~purine nucleoside binding,GO:0003676~nucleic acid binding,GO:0003677~DNA bin…
3R	28209101	28210100	exon (AGAP009182-RA, exon 2 of 2)	1488	Intragenic	AGAP009182	1.02	Low	2.38	Med	49.42	Low	96.12	Low	H3K27ac	Depletion	-0.96	Med	9.40285e-05	0.00194152	28209101	28210100	-0.96	9.40285e-05	0.00179179	Deplet	Deplet	Yes	28209712	28210433	11.9429	11.6675	AGAP009182-PA(AgaP_AGAP009182)		PF00344:SecY translocase,PF10559:Plug domain of Sec61p,	GO:0006810~transport,GO:0008104~protein localization,GO:0015031~protein transport,GO:0033036~macromolecule localization,GO:0045184~establishment of protein localization,GO:0051179~localization,GO:0051234~establishment of localization,GO:0071702~organic substance transport,	GO:0016020~membrane,GO:0016021~integral component of membrane,GO:0031224~intrinsic component of membrane,GO:0044425~membrane part,		aga03060:Protein export,aga04141:Protein processing in endoplasmic reticulum,aga04145:Phagosome,
2R	6112801	6113900	exon (AGAP013124-RA, exon 1 of 2)	105	Intragenic	AGAP013124	3.75	High	12	High	255.99	High	352.09	High	H3K27ac	Depletion	-0.46	Low	9.40174e-05	0.00194152	6112901	6113900	-0.52	2.40117e-05	0.000732915	Act	Act				11.1506	10.7896	AGAP013124-PA(AgaP_AGAP013124)		PF02958:Ecdysteroid kinase,
2R	50937801	50938900	intron (AGAP004156-RB, intron 1 of 5)	-5800	Intragenic	AGAP004157	1.24	Low	1.8	Med	60.83	Low	109.78	Med	H3K9ac	Depletion	-0.85	Med	0.000160409	0.00194148	50937801	50938800	-0.93	8.67427e-05	0.00105987	Deplet	Deplet				0.403536	0.709022	AGAP004157-PA(AgaP_AGAP004157)		PF07690:Major Facilitator Superfamily,		GO:0005623~cell,GO:0005886~plasma membrane,GO:0005887~integral component of plasma membrane,GO:0016020~membrane,GO:0016021~integral component of membrane,GO:0031224~intrinsic component of membrane,GO:0031226~intrinsic component of plasma membrane,GO:0044425~membrane part,GO:0044459~plasma membrane part,GO:0044464~cell part,GO:0071944~cell periphery,	GO:0005215~transporter activity,GO:0008509~anion transmembrane transporter activity,GO:0008514~organic anion transmembrane transporter activity,GO:0015075~ion transmembrane transporter activity,GO:0022857~transmembrane transporter activity,GO:0022891~substrate-specific transmembrane transporter activity,GO:0022892~substrate-specific transporter activity,
3L	21108401	21109500	TTS (AGAP011326-RA)	-1675	Promoter	AGAP028071	0.99	Low	2.32	Med	81.05	Low	138.61	Med	H3K27ac	Depletion	-0.77	Med	9.34998e-05	0.00193881	21108401	21109400	-0.9	2.82519e-05	0.000816601	Deplet	Deplet	Yes	21108323	21108582	-1.31731	1.33907
3L	3682901	3683900	Intergenic	-14549		AGAP010442	2.28	Med	1.35	Low	170.99	Med	106.24	Med	H3K27ac	Enrichment	0.69	Low	9.34119e-05	0.00193788	3682901	3683900	0.69	9.34119e-05	0.00178537	Act	Deplet				9.21633	9.46871	AGAP010442-PA(GPRFZ2)		PF01392:Fz domain,PF01534:Frizzled/Smoothened family membrane region,	GO:0007154~cell communication,GO:0007165~signal transduction,GO:0007166~cell surface receptor signaling pathway,GO:0007267~cell-cell signaling,GO:0007275~multicellular organism development,GO:0009987~cellular process,GO:0016055~Wnt signaling pathway,GO:0023052~signaling,GO:0032501~multicellular organismal process,GO:0032502~developmental process,GO:0035567~non-canonical Wnt signaling pathway,GO:0…	GO:0016020~membrane,GO:0016021~integral component of membrane,GO:0031224~intrinsic component of membrane,GO:0044425~membrane part,	GO:0004871~signal transducer activity,GO:0004872~receptor activity,GO:0004888~transmembrane signaling receptor activity,GO:0004930~G-protein coupled receptor activity,GO:0005488~binding,GO:0005515~protein binding,GO:0017147~Wnt-protein binding,GO:0038023~signaling receptor activity,GO:0042813~Wnt-activated receptor activity,GO:0060089~molecular transducer activity,GO:0099600~transmembrane recepto…	aga04310:Wnt signaling pathway,
2L	48571301	48572300	Intergenic	-7648		AGAP007640	4.38	High	11.74	High	229.3	High	320.73	High	H3K27ac	Depletion	-0.48	Low	9.32843e-05	0.00193614	48571301	48572300	-0.48	9.32843e-05	0.0017837	Act	Act	Yes	48570919	48572749	9.62507	10.3075	AGAP007640-PA(AgaP_AGAP007640)			GO:0006139~nucleobase-containing compound metabolic process,GO:0006351~transcription, DNA-templated,GO:0006355~regulation of transcription, DNA-templated,GO:0006366~transcription from RNA polymerase II promoter,GO:0006725~cellular aromatic compound metabolic process,GO:0006807~nitrogen compound metabolic process,GO:0007154~cell communication,GO:0007165~signal transduction,GO:0007275~multicellular…	GO:0005622~intracellular,GO:0005623~cell,GO:0005634~nucleus,GO:0043226~organelle,GO:0043227~membrane-bounded organelle,GO:0043229~intracellular organelle,GO:0043231~intracellular membrane-bounded organelle,GO:0044424~intracellular part,GO:0044464~cell part,	GO:0000975~regulatory region DNA binding,GO:0001067~regulatory region nucleic acid binding,GO:0001071~nucleic acid binding transcription factor activity,GO:0003676~nucleic acid binding,GO:0003677~DNA binding,GO:0003700~transcription factor activity, sequence-specific DNA binding,GO:0005488~binding,GO:0008270~zinc ion binding,GO:0043167~ion binding,GO:0043169~cation binding,GO:0043565~sequence-spe…
3L	10284201	10285200	exon (AGAP010782-RA, exon 6 of 6)	7301	Intragenic	AGAP010781	0.84	Low	1.22	Low	36.57	Low	77.91	Low	H3K27ac	Depletion	-1.09	High	9.32494e-05	0.00193614	10284201	10285200	-1.09	9.32494e-05	0.0017837	Deplet	Deplet				12.6754	12.5842	AGAP010781-PA(AgaP_AGAP010781)		PF05444:Protein of unknown function (DUF753),
3L	32918501	32919500	exon (AGAP011750-RA, exon 4 of 4)	1822	Intragenic	AGAP011750	0.69	Low	2.2	Med	36.57	Low	77.91	Low	H3K27ac	Depletion	-1.09	High	9.32494e-05	0.00193614	32918501	32919500	-1.09	9.32494e-05	0.0017837	K9me3	Deplet				7.50224	7.26273	AGAP011750-PA(AgaP_AGAP011750)		PF05089:Alpha-N-acetylglucosaminidase (NAGLU) tim-barrel domain,PF12971:Alpha-N-acetylglucosaminidase (NAGLU) N-terminal domain,PF12972:Alpha-N-acetylglucosaminidase (NAGLU) C-terminal domain,				aga00531:Glycosaminoglycan degradation,aga01100:Metabolic pathways,aga04142:Lysosome,
X	2952201	2953200	Intergenic	-4216		AGAP012978	1.32	Low	0.99	Low	126.51	Med	71.84	Low	H3K27ac	Enrichment	0.82	Med	9.32354e-05	0.00193614	2952201	2953200	0.82	9.32354e-05	0.0017837	Deplet	Deplet				6.71207	7.04459	AGAP012978-PA(AgaP_AGAP012978)
3L	21420601	21421600	Intergenic	-12357		AGAP028518	3.09	High	5.13	High	165.06	Med	243.84	High	H3K27ac	Depletion	-0.56	Low	9.30599e-05	0.00193507	21420601	21421600	-0.56	9.30599e-05	0.00178246	Act	Act	Yes	21420508	21420896
2R	8428601	8429800	intron (AGAP001683-RA, intron 1 of 18)	9450	Intragenic	AGAP001683	1.26	Low	1.56	Low	64.69	Low	114.96	Med	H3K9ac	Depletion	-0.83	Med	0.000159531	0.00193156	8428801	8429800	-1.18	5.60612e-06	0.000141577	Deplet	Deplet				9.33266	9.61529	AGAP001683-PA(AgaP_AGAP001683)		PF00069:Protein kinase domain,PF00595:PDZ domain (Also known as DHR or GLGF),PF00625:Guanylate kinase,PF02828:L27 domain,PF07653:Variant SH3 domain,			GO:0000166~nucleotide binding,GO:0001882~nucleoside binding,GO:0001883~purine nucleoside binding,GO:0003824~catalytic activity,GO:0004672~protein kinase activity,GO:0005488~binding,GO:0005524~ATP binding,GO:0016301~kinase activity,GO:0016740~transferase activity,GO:0016772~transferase activity, transferring phosphorus-containing groups,GO:0016773~phosphotransferase activity, alcohol group as acce…
3L	38721201	38722200	TTS (AGAP012207-RA)	154	Intragenic	AGAP012208	3.62	High	9.68	High	304.42	High	215.51	High	H3K27ac	Enrichment	0.5	Low	9.26947e-05	0.00192838	38721201	38722200	0.5	9.26947e-05	0.00177622	Act	Act	Yes	38721591	38722576	4.75378	4.75258	AGAP012208-PA(GLT25_ANOGA)		PF01755:Glycosyltransferase family 25 (LPS biosynthesis protein),		GO:0005622~intracellular,GO:0005623~cell,GO:0005737~cytoplasm,GO:0005783~endoplasmic reticulum,GO:0005788~endoplasmic reticulum lumen,GO:0012505~endomembrane system,GO:0031974~membrane-enclosed lumen,GO:0043226~organelle,GO:0043227~membrane-bounded organelle,GO:0043229~intracellular organelle,GO:0043231~intracellular membrane-bounded organelle,GO:0043233~organelle lumen,GO:0044422~organelle part,…	GO:0003824~catalytic activity,GO:0016740~transferase activity,GO:0016757~transferase activity, transferring glycosyl groups,	aga00310:Lysine degradation,aga00514:Other types of O-glycan biosynthesis,
X	5359301	5360300	intron (AGAP000300-RA, intron 1 of 6)	529	Intragenic	AGAP000300	2.26	Med	4.11	High	95.87	Med	157.84	Med	H3K27ac	Depletion	-0.72	Low	9.23236e-05	0.00192613	5359301	5360300	-0.72	9.23236e-05	0.00177367	Act	Act				12.1394	12.4431	AGAP000300-PA(AgaP_AGAP000300)		PF00117:Glutamine amidotransferase class-I,PF00185:Aspartate/ornithine carbamoyltransferase, Asp/Orn binding domain,PF00988:Carbamoyl-phosphate synthase small chain, CPSase domain,PF01979:Amidohydrolase family,PF02142:MGS-like domain,PF02729:Aspartate/ornithine carbamoyltransferase, carbamoyl-P binding domain,PF02786:Carbamoyl-phosphate synthase L chain, ATP binding domain,PF02787:Carbamoyl-phosp…	GO:0000050~urea cycle,GO:0006082~organic acid metabolic process,GO:0006139~nucleobase-containing compound metabolic process,GO:0006206~pyrimidine nucleobase metabolic process,GO:0006207~'de novo' pyrimidine nucleobase biosynthetic process,GO:0006520~cellular amino acid metabolic process,GO:0006525~arginine metabolic process,GO:0006526~arginine biosynthetic process,GO:0006541~glutamine metabolic p…	GO:0005622~intracellular,GO:0005623~cell,GO:0005737~cytoplasm,GO:0044424~intracellular part,GO:0044464~cell part,	GO:0000166~nucleotide binding,GO:0001882~nucleoside binding,GO:0001883~purine nucleoside binding,GO:0003824~catalytic activity,GO:0004070~aspartate carbamoyltransferase activity,GO:0004087~carbamoyl-phosphate synthase (ammonia) activity,GO:0004088~carbamoyl-phosphate synthase (glutamine-hydrolyzing) activity,GO:0004151~dihydroorotase activity,GO:0005488~binding,GO:0005524~ATP binding,GO:0016597~a…	aga00240:Pyrimidine metabolism,aga00250:Alanine, aspartate and glutamate metabolism,aga01100:Metabolic pathways,
X	7690301	7691400	promoter-TSS (AGAP000432-RA)	-8	Promoter//Intragenic	AGAP000432	2.12	Med	1.38	Low	104.77	Med	55.65	Low	H3K27ac	Enrichment	0.91	Med	9.24277e-05	0.00192613	7690301	7691300	1.03	4.74717e-05	0.00114295	Act	Deplet	Yes	7690898	7691245	8.62003	8.59677	AGAP000432-PA(AgaP_AGAP000432)				GO:0016020~membrane,GO:0016021~integral component of membrane,GO:0031224~intrinsic component of membrane,GO:0044425~membrane part,
2R	14528801	14529800	intron (AGAP002047-RA, intron 6 of 6)	3058	Intragenic	AGAP002047	2.1	Med	0.76	Low	85	Low	41.48	Low	H3K27ac	Enrichment	1.03	High	9.25435e-05	0.00192613	14528801	14529800	1.03	9.25435e-05	0.00177409	Deplet	Deplet				10.1976	10.131	AGAP002047-PA(AgaP_AGAP002047)		PF02263:Guanylate-binding protein, N-terminal domain,		GO:0016020~membrane,GO:0016021~integral component of membrane,GO:0031224~intrinsic component of membrane,GO:0044425~membrane part,	GO:0000166~nucleotide binding,GO:0001882~nucleoside binding,GO:0001883~purine nucleoside binding,GO:0003824~catalytic activity,GO:0003924~GTPase activity,GO:0005488~binding,GO:0005525~GTP binding,GO:0016462~pyrophosphatase activity,GO:0016787~hydrolase activity,GO:0016817~hydrolase activity, acting on acid anhydrides,GO:0016818~hydrolase activity, acting on acid anhydrides, in phosphorus-containi…
2R	21728101	21729100	exon (AGAP002461-RA, exon 1 of 2)	712	Intragenic	AGAP002461	1.74	Med	4.24	High	99.83	Med	162.89	Med	H3K27ac	Depletion	-0.71	Low	9.22437e-05	0.00192613	21728101	21729100	-0.71	9.22437e-05	0.00177367	Act	Act	Yes	21727885	21728326	10.5575	10.4106	AGAP002461-PA(AgaP_AGAP002461)
2R	21728101	21729100	exon (AGAP002461-RA, exon 1 of 2)	712	Intragenic	AGAP002461	1.74	Med	4.24	High	99.83	Med	162.89	Med	H3K27ac	Depletion	-0.71	Low	9.22437e-05	0.00192613	21728101	21729100	-0.71	9.22437e-05	0.00177367	Act	Act	Yes	21728407	21729117	10.5575	10.4106	AGAP002461-PA(AgaP_AGAP002461)
2R	22178901	22180300	exon (AGAP002516-RA, exon 1 of 2)	2390	Intragenic	AGAP002515	1.35	Low	1.98	Med	95.87	Med	157.84	Med	H3K27ac	Depletion	-0.72	Low	9.23236e-05	0.00192613	22179201	22180200	-1.02	7.33592e-06	0.000320443			Yes	22179311	22179607	2.15669	2.04562	AGAP002515-PA(AgaP_AGAP002515)		PF00069:Protein kinase domain,			GO:0000166~nucleotide binding,GO:0001882~nucleoside binding,GO:0001883~purine nucleoside binding,GO:0003824~catalytic activity,GO:0004672~protein kinase activity,GO:0004674~protein serine/threonine kinase activity,GO:0005488~binding,GO:0005524~ATP binding,GO:0016301~kinase activity,GO:0016740~transferase activity,GO:0016772~transferase activity, transferring phosphorus-containing groups,GO:001677…
2L	4498501	4499500	promoter-TSS (AGAP004857-RA)	-642	Promoter//Intragenic	AGAP004857	1.41	Low	0.73	Low	85	Low	41.48	Low	H3K27ac	Enrichment	1.03	High	9.25435e-05	0.00192613	4498501	4499500	1.03	9.25435e-05	0.00177409	Deplet	Deplet				3.11101	2.65597	AGAP004857-PA(AgaP_AGAP004857)		PF00089:Trypsin,			GO:0003824~catalytic activity,GO:0004175~endopeptidase activity,GO:0004252~serine-type endopeptidase activity,GO:0008233~peptidase activity,GO:0008236~serine-type peptidase activity,GO:0016787~hydrolase activity,GO:0017171~serine hydrolase activity,GO:0070011~peptidase activity, acting on L-amino acid peptides,
2L	43829101	43830100	intron (AGAP007174-RA, intron 1 of 4)	3163	Intragenic	AGAP007174	1.51	Low	4.96	High	67.21	Low	120.4	Med	H3K27ac	Depletion	-0.84	Med	9.2232e-05	0.00192613	43829101	43830100	-0.84	9.2232e-05	0.00177367	Deplet	Act	Yes	43829404	43829647	8.28838	8.29464	AGAP007174-PA(AgaP_AGAP007174)		PF12906:RING-variant domain,		GO:0016020~membrane,GO:0016021~integral component of membrane,GO:0031224~intrinsic component of membrane,GO:0044425~membrane part,	GO:0005488~binding,GO:0008270~zinc ion binding,GO:0043167~ion binding,GO:0043169~cation binding,GO:0046872~metal ion binding,GO:0046914~transition metal ion binding,
2L	43829101	43830100	intron (AGAP007174-RA, intron 1 of 4)	3163	Intragenic	AGAP007174	1.51	Low	4.96	High	67.21	Low	120.4	Med	H3K27ac	Depletion	-0.84	Med	9.2232e-05	0.00192613	43829101	43830100	-0.84	9.2232e-05	0.00177367	Deplet	Act	Yes	43829829	43830197	8.28838	8.29464	AGAP007174-PA(AgaP_AGAP007174)		PF12906:RING-variant domain,		GO:0016020~membrane,GO:0016021~integral component of membrane,GO:0031224~intrinsic component of membrane,GO:0044425~membrane part,	GO:0005488~binding,GO:0008270~zinc ion binding,GO:0043167~ion binding,GO:0043169~cation binding,GO:0046872~metal ion binding,GO:0046914~transition metal ion binding,
2L	46621501	46622500	promoter-TSS (AGAP007447-RA)	-584	Promoter//Intragenic	AGAP007447	3.87	High	5.98	High	321.22	High	229.67	High	H3K27ac	Enrichment	0.48	Low	9.24424e-05	0.00192613	46621501	46622500	0.48	9.24424e-05	0.00177367	Act	Act	Yes	46621864	46622551	2.80581	3.70937	tRNA(AgaP_AGAP007447)
3R	14644801	14645800	TTS (AGAP008669-RA)	892	Intragenic	AGAP008668	1.89	Med	1.67	Med	104.77	Med	55.65	Low	H3K27ac	Enrichment	0.91	Med	9.24277e-05	0.00192613	14644801	14645800	0.91	9.24277e-05	0.00177367	Deplet	Deplet				9.14155	8.59009	AGAP008668-PA(AgaP_AGAP008668)		PF00043:Glutathione S-transferase, C-terminal domain,PF13679:Methyltransferase domain,		GO:0005622~intracellular,GO:0005623~cell,GO:0005737~cytoplasm,GO:0044424~intracellular part,GO:0044464~cell part,
3R	19887801	19888900	intron (AGAP008863-RA, intron 2 of 7)	-7349	Intragenic	AGAP008862	1.56	Low	1	Low	85	Low	41.48	Low	H3K27ac	Enrichment	1.03	High	9.25435e-05	0.00192613	19887801	19888800	1.15	3.05393e-05	0.000856661	Deplet	Deplet				6.99058	7.14773	AGAP008862-PA(AgaP_AGAP008862)	Yes	PF02170:PAZ domain,PF02171:Piwi domain,PF08699:Domain of unknown function (DUF1785),			GO:0003676~nucleic acid binding,GO:0005488~binding,GO:0097159~organic cyclic compound binding,GO:1901363~heterocyclic compound binding,	aga04320:Dorso-ventral axis formation,
2R	37921701	37922700	intron (AGAP003457-RA, intron 3 of 6)	-8466	Intragenic	AGAP013485	1.93	Med	0.61	Low	104.77	Med	55.65	Low	H3K27ac	Enrichment	0.91	Med	9.24277e-05	0.00192613	37921701	37922700	0.91	9.24277e-05	0.00177367	K9me3	Deplet				-3.32193	-3.32193	AGAP013485-PA(AgaP_AGAP013485)		PF07716:Basic region leucine zipper,	GO:0006139~nucleobase-containing compound metabolic process,GO:0006351~transcription, DNA-templated,GO:0006725~cellular aromatic compound metabolic process,GO:0006807~nitrogen compound metabolic process,GO:0008152~metabolic process,GO:0009058~biosynthetic process,GO:0009059~macromolecule biosynthetic process,GO:0009987~cellular process,GO:0010467~gene expression,GO:0016070~RNA metabolic process,G…		GO:0001071~nucleic acid binding transcription factor activity,GO:0003676~nucleic acid binding,GO:0003677~DNA binding,GO:0003700~transcription factor activity, sequence-specific DNA binding,GO:0005488~binding,GO:0043565~sequence-specific DNA binding,GO:0097159~organic cyclic compound binding,GO:1901363~heterocyclic compound binding,
2R	3733101	3734100	Intergenic	-9861		AGAP028468	2.95	High	1.53	Low	104.77	Med	55.65	Low	H3K27ac	Enrichment	0.91	Med	9.24277e-05	0.00192613	3733101	3734100	0.91	9.24277e-05	0.00177367	Act	Deplet	Yes	3733307	3733542
2L	26054201	26055500	promoter-TSS (AGAP006071-RA)	-988	Promoter//Intragenic	AGAP006071	1.46	Low	2.9	Med	91.73	Low	150.18	Med	H3K9ac	Depletion	-0.71	Low	0.000158937	0.00192506	26054401	26055400	-0.96	1.78522e-05	0.000331622	Deplet	Act	Yes	26054570	26054858	-1.31731	1.74896	AGAP006071-PA(AgaP_AGAP006071)		PF07162:Ciliary basal body-associated, B9 protein,
2R	55079401	55080400	intron (AGAP004366-RA, intron 2 of 4)	2031	Intragenic	AGAP004366	3.12	High	2.44	Med	255.99	High	175.04	Med	H3K27ac	Enrichment	0.55	Low	9.19654e-05	0.00192486	55079401	55080400	0.55	9.19654e-05	0.00176984	Act	Act	Yes	55079218	55079790	10.626	10.6151	AGAP004366-PA(AgaP_AGAP004366)		PF00171:Aldehyde dehydrogenase family,	GO:0006082~organic acid metabolic process,GO:0006520~cellular amino acid metabolic process,GO:0006536~glutamate metabolic process,GO:0006537~glutamate biosynthetic process,GO:0006560~proline metabolic process,GO:0006561~proline biosynthetic process,GO:0006807~nitrogen compound metabolic process,GO:0008152~metabolic process,GO:0008652~cellular amino acid biosynthetic process,GO:0009058~biosyntheti…		GO:0003824~catalytic activity,GO:0003842~1-pyrroline-5-carboxylate dehydrogenase activity,GO:0004029~aldehyde dehydrogenase (NAD) activity,GO:0016491~oxidoreductase activity,GO:0016620~oxidoreductase activity, acting on the aldehyde or oxo group of donors, NAD or NADP as acceptor,GO:0016645~oxidoreductase activity, acting on the CH-NH group of donors,GO:0016646~oxidoreductase activity, acting on …	aga00250:Alanine, aspartate and glutamate metabolism,aga00330:Arginine and proline metabolism,aga01100:Metabolic pathways,
2R	55079401	55080400	intron (AGAP004366-RA, intron 2 of 4)	2031	Intragenic	AGAP004366	3.12	High	2.44	Med	255.99	High	175.04	Med	H3K27ac	Enrichment	0.55	Low	9.19654e-05	0.00192486	55079401	55080400	0.55	9.19654e-05	0.00176984	Act	Act	Yes	55079977	55080215	10.626	10.6151	AGAP004366-PA(AgaP_AGAP004366)		PF00171:Aldehyde dehydrogenase family,	GO:0006082~organic acid metabolic process,GO:0006520~cellular amino acid metabolic process,GO:0006536~glutamate metabolic process,GO:0006537~glutamate biosynthetic process,GO:0006560~proline metabolic process,GO:0006561~proline biosynthetic process,GO:0006807~nitrogen compound metabolic process,GO:0008152~metabolic process,GO:0008652~cellular amino acid biosynthetic process,GO:0009058~biosyntheti…		GO:0003824~catalytic activity,GO:0003842~1-pyrroline-5-carboxylate dehydrogenase activity,GO:0004029~aldehyde dehydrogenase (NAD) activity,GO:0016491~oxidoreductase activity,GO:0016620~oxidoreductase activity, acting on the aldehyde or oxo group of donors, NAD or NADP as acceptor,GO:0016645~oxidoreductase activity, acting on the CH-NH group of donors,GO:0016646~oxidoreductase activity, acting on …	aga00250:Alanine, aspartate and glutamate metabolism,aga00330:Arginine and proline metabolism,aga01100:Metabolic pathways,
2R	6733701	6734700	exon (AGAP001608-RA, exon 4 of 15)	20814	Intragenic	AGAP001608	2.56	Med	6	High	144.3	Med	218.54	High	H3K27ac	Depletion	-0.6	Low	9.18457e-05	0.00192325	6733701	6734700	-0.6	9.18457e-05	0.0017683	Act	Act	Yes	6733651	6735538	9.94697	10.4827	AGAP001608-PA(AgaP_AGAP001608)
3R	6569401	6570400	exon (AGAP008195-RA, exon 2 of 3)	854	Intragenic	AGAP008195	2.5	Med	3.69	High	103.78	Med	167.95	Med	H3K27ac	Depletion	-0.69	Low	9.17232e-05	0.00192159	6569401	6570400	-0.69	9.17232e-05	0.0017667	Act	Act	Yes	6569434	6569643	9.54776	9.30903	AGAP008195-PA(AgaP_AGAP008195)		PF04739:5'-AMP-activated protein kinase beta subunit, interation domain,	GO:0001932~regulation of protein phosphorylation,GO:0006464~cellular protein modification process,GO:0006468~protein phosphorylation,GO:0006793~phosphorus metabolic process,GO:0006796~phosphate-containing compound metabolic process,GO:0007154~cell communication,GO:0007165~signal transduction,GO:0008152~metabolic process,GO:0009987~cellular process,GO:0016310~phosphorylation,GO:0019220~regulation …	GO:0005622~intracellular,GO:0005623~cell,GO:0031588~nucleotide-activated protein kinase complex,GO:0032991~macromolecular complex,GO:0043234~protein complex,GO:0044424~intracellular part,GO:0044464~cell part,GO:0061695~transferase complex, transferring phosphorus-containing groups,GO:1902494~catalytic complex,GO:1902911~protein kinase complex,GO:1990234~transferase complex,		aga04068:FoxO signaling pathway,aga04931:Insulin resistance,
3R	6569401	6570400	exon (AGAP008195-RA, exon 2 of 3)	854	Intragenic	AGAP008195	2.5	Med	3.69	High	103.78	Med	167.95	Med	H3K27ac	Depletion	-0.69	Low	9.17232e-05	0.00192159	6569401	6570400	-0.69	9.17232e-05	0.0017667	Act	Act	Yes	6569805	6570005	9.54776	9.30903	AGAP008195-PA(AgaP_AGAP008195)		PF04739:5'-AMP-activated protein kinase beta subunit, interation domain,	GO:0001932~regulation of protein phosphorylation,GO:0006464~cellular protein modification process,GO:0006468~protein phosphorylation,GO:0006793~phosphorus metabolic process,GO:0006796~phosphate-containing compound metabolic process,GO:0007154~cell communication,GO:0007165~signal transduction,GO:0008152~metabolic process,GO:0009987~cellular process,GO:0016310~phosphorylation,GO:0019220~regulation …	GO:0005622~intracellular,GO:0005623~cell,GO:0031588~nucleotide-activated protein kinase complex,GO:0032991~macromolecular complex,GO:0043234~protein complex,GO:0044424~intracellular part,GO:0044464~cell part,GO:0061695~transferase complex, transferring phosphorus-containing groups,GO:1902494~catalytic complex,GO:1902911~protein kinase complex,GO:1990234~transferase complex,		aga04068:FoxO signaling pathway,aga04931:Insulin resistance,
X	11551001	11552000	Intergenic	19743		AGAP000647	2.86	Med	3.49	High	183.84	High	116.35	Med	H3K27ac	Enrichment	0.66	Low	9.16588e-05	0.00192114	11551001	11552000	0.66	9.16588e-05	0.00176622	Act	Act	Yes	11551297	11551589	-3.32193	-3.32193	AGAP000647-PA(AgaP_AGAP000647)		PF01607:Chitin binding Peritrophin-A domain,	GO:0006022~aminoglycan metabolic process,GO:0006030~chitin metabolic process,GO:0006040~amino sugar metabolic process,GO:0006807~nitrogen compound metabolic process,GO:0008152~metabolic process,GO:0043170~macromolecule metabolic process,GO:0071704~organic substance metabolic process,GO:1901071~glucosamine-containing compound metabolic process,GO:1901135~carbohydrate derivative metabolic process,G…	GO:0005576~extracellular region,	GO:0005488~binding,GO:0008061~chitin binding,GO:0097367~carbohydrate derivative binding,
X	149901	150900	Intergenic	-1862	Promoter	AGAP000013	4.34	High	3.98	High	287.62	High	201.34	High	H3K27ac	Enrichment	0.51	Low	9.15753e-05	0.00192029	149901	150900	0.51	9.15753e-05	0.00176537	Act	Act				9.02721	9.003	AGAP000013-PA(AgaP_AGAP000013)		PF04831:Popeye protein conserved region,		GO:0016020~membrane,GO:0016021~integral component of membrane,GO:0031224~intrinsic component of membrane,GO:0044425~membrane part,
3R	25413701	25414700	promoter-TSS (AGAP009070-RA)	-546	Promoter	AGAP009070	1.38	Low	1.62	Med	111.69	Med	60.71	Low	H3K27ac	Enrichment	0.88	Med	9.15349e-05	0.00192029	25413701	25414700	0.88	9.15349e-05	0.00176536	Deplet	Deplet				8.94298	8.72767	AGAP009070-PA(AgaP_AGAP009070)		PF07177:Neuralized,PF07525:SOCS box,	GO:0007154~cell communication,GO:0007165~signal transduction,GO:0009987~cellular process,GO:0023052~signaling,GO:0035556~intracellular signal transduction,GO:0044699~single-organism process,GO:0044700~single organism signaling,GO:0044763~single-organism cellular process,GO:0050789~regulation of biological process,GO:0050794~regulation of cellular process,GO:0050896~response to stimulus,GO:0051716…	GO:0005622~intracellular,GO:0005623~cell,GO:0044464~cell part,
3R	30578601	30579600	TTS (AGAP009280-RA)	2024	Intragenic	AGAP009279	2.69	Med	1.62	Med	111.69	Med	60.71	Low	H3K27ac	Enrichment	0.88	Med	9.15349e-05	0.00192029	30578601	30579600	0.88	9.15349e-05	0.00176536	Act	Act				5.57359	5.84926	AGAP009279-PA(AgaP_AGAP009279)		PF04577:Protein of unknown function (DUF563),			GO:0003824~catalytic activity,GO:0016740~transferase activity,GO:0016757~transferase activity, transferring glycosyl groups,	aga00514:Other types of O-glycan biosynthesis,
3R	50369901	50370900	intron (AGAP010189-RA, intron 1 of 5)	8393	Intragenic	AGAP010189	1.38	Low	0.91	Low	111.69	Med	60.71	Low	H3K27ac	Enrichment	0.88	Med	9.15349e-05	0.00192029	50369901	50370900	0.88	9.15349e-05	0.00176536	Deplet	Deplet				9.34124	9.04761	AGAP010189-PA(AgaP_AGAP010189)		PF01412:Putative GTPase activating protein for Arf,			GO:0005096~GTPase activator activity,GO:0008047~enzyme activator activity,GO:0030234~enzyme regulator activity,GO:0030695~GTPase regulator activity,GO:0060589~nucleoside-triphosphatase regulator activity,GO:0098772~molecular function regulator,
UNKN	2974001	2975200	Intergenic	-55614		AGAP012452	1.92	Med	1.62	Med	111.69	Med	60.71	Low	H3K27ac	Enrichment	0.88	Med	9.15349e-05	0.00192029	2974201	2975200	0.98	2.20388e-05	0.000691592		K9me3	Yes	2974178	2974380	2.82781	2.51781	AGAP012452-PA(AgaP_AGAP012452)
2L	8321201	8322200	intron (AGAP005015-RA, intron 1 of 9)	2476	Intragenic	AGAP005015	2.21	Med	1.15	Low	122.56	Med	68.8	Low	H3K27ac	Enrichment	0.83	Med	9.13579e-05	0.00192023	8321201	8322200	0.83	9.13579e-05	0.00176423	Act	Deplet				9.56943	9.42577	AGAP005015-PA(AgaP_AGAP005015)		PF00013:KH domain,			GO:0003676~nucleic acid binding,GO:0003723~RNA binding,GO:0005488~binding,GO:0097159~organic cyclic compound binding,GO:1901363~heterocyclic compound binding,	aga03040:Spliceosome,
2L	12118201	12119400	Intergenic	-1016	Promoter	AGAP005187	3.75	High	4.21	High	192.73	High	123.44	Med	H3K27ac	Enrichment	0.64	Low	9.11147e-05	0.00191602	12118301	12119300	0.75	1.92324e-05	0.000629151	Act	Act	Yes	12118397	12118839	8.68506	9.5132	AGAP005187-PA(AgaP_AGAP005187)		PF00439:Bromodomain,
X	12018701	12019800	Intergenic	-4382		AGAP000674	2	Med	2.59	Med	85.53	Low	140.77	Med	H3K9me3	Depletion	-0.72	Low	0.00022328	0.00191337	12018801	12019800	-0.8	7.30052e-05	0.000659177	K4me3	K4me3	Yes	12018767	12019123	3.83553	4.21071	AGAP000674-PA(AgaP_AGAP000674)					GO:0003676~nucleic acid binding,GO:0005488~binding,GO:0043167~ion binding,GO:0043169~cation binding,GO:0046872~metal ion binding,GO:0097159~organic cyclic compound binding,GO:1901363~heterocyclic compound binding,
3R	50801101	50802300	Intergenic	-5521		AGAP010209	1.19	Low	1.98	Med	77.24	Low	131.53	Med	H3K9ac	Depletion	-0.77	Med	0.00015746	0.00190786	50801201	50802200	-0.98	1.31557e-05	0.000264707	K4me3	K4me3				3.50703	3.27675	AGAP010209-PA(AgaP_AGAP010209)		PF00046:Homeobox domain,PF00412:LIM domain,	GO:0006139~nucleobase-containing compound metabolic process,GO:0006355~regulation of transcription, DNA-templated,GO:0006725~cellular aromatic compound metabolic process,GO:0006807~nitrogen compound metabolic process,GO:0008152~metabolic process,GO:0009058~biosynthetic process,GO:0009059~macromolecule biosynthetic process,GO:0009889~regulation of biosynthetic process,GO:0009987~cellular process,G…	GO:0005622~intracellular,GO:0005623~cell,GO:0005634~nucleus,GO:0043226~organelle,GO:0043227~membrane-bounded organelle,GO:0043229~intracellular organelle,GO:0043231~intracellular membrane-bounded organelle,GO:0044424~intracellular part,GO:0044464~cell part,	GO:0003676~nucleic acid binding,GO:0003677~DNA binding,GO:0005488~binding,GO:0008270~zinc ion binding,GO:0043167~ion binding,GO:0043169~cation binding,GO:0043565~sequence-specific DNA binding,GO:0046872~metal ion binding,GO:0046914~transition metal ion binding,GO:0097159~organic cyclic compound binding,GO:1901363~heterocyclic compound binding,
2R	51641401	51642500	intron (AGAP004192-RA, intron 1 of 1)	806	Intragenic	AGAP004192	1.53	Low	1.02	Low	105.69	Med	58.72	Low	H3K4me3	Enrichment	0.85	Med	0.000225498	0.00190668	51641401	51642400	1.01	3.41701e-05	0.000356482	Act	Act				12.456	12.6266	AGAP004192-PA(AgaP_AGAP004192)		PF00012:Hsp70 protein,			GO:0000166~nucleotide binding,GO:0001882~nucleoside binding,GO:0001883~purine nucleoside binding,GO:0005488~binding,GO:0005524~ATP binding,GO:0017076~purine nucleotide binding,GO:0030554~adenyl nucleotide binding,GO:0032549~ribonucleoside binding,GO:0032550~purine ribonucleoside binding,GO:0032553~ribonucleotide binding,GO:0032555~purine ribonucleotide binding,GO:0032559~adenyl ribonucleotide bin…	aga03060:Protein export,aga04141:Protein processing in endoplasmic reticulum,
3R	27506001	27507300	TTS (AGAP009146-RA)	1822	Intragenic	AGAP009146	1.86	Med	2.63	Med	104.7	Med	165.02	Med	H3K4me3	Depletion	-0.66	Low	0.000225343	0.00190578	27506101	27507100	-1.08	2.19501e-07	6.30209e-06	Deplet	K4me3	Yes	27506242	27506662	5.14995	6.60431	AGAP009146-PA(AgaP_AGAP009146)					GO:0005488~binding,GO:0030246~carbohydrate binding,
2L	6613701	6614900	Intergenic	-7000		AGAP004947	1.04	Low	1.15	Low	68.55	Low	120.14	Med	H3K9ac	Depletion	-0.81	Med	0.000157161	0.00190494	6613901	6614900	-1.07	8.85999e-06	0.000199296	Deplet	Deplet				-3.32193	-3.32193	AGAP004947-PA(AgaP_AGAP004947)				GO:0016020~membrane,GO:0016021~integral component of membrane,GO:0031224~intrinsic component of membrane,GO:0044425~membrane part,
X	9714901	9716200	intron (AGAP013055-RA, intron 3 of 6)	27348	Intragenic	AGAP000542	2.29	Med	0.95	Low	134.26	Med	80.44	Low	H3K9me3	Enrichment	0.74	Low	0.000222082	0.00190344	9715201	9716200	0.95	2.52354e-05	0.000277378	K9me3	Deplet				-0.509299	1.66421	tRNA(AgaP_AGAP000542)
2L	12693501	12694700	exon (AGAP005236-RA, exon 2 of 6)	3219	Intragenic	AGAP005236	1.9	Med	1.36	Low	134.26	Med	80.44	Low	H3K9me3	Enrichment	0.74	Low	0.000222082	0.00190344	12693501	12694500	0.93	9.50266e-05	0.000814182			Yes	12694293	12694493	9.00765	8.85346	AGAP005236-PA(AgaP_AGAP005236)		PF03083:Sugar efflux transporter for intercellular exchange,	GO:0006810~transport,GO:0008643~carbohydrate transport,GO:0044699~single-organism process,GO:0044765~single-organism transport,GO:0051179~localization,GO:0051234~establishment of localization,GO:0071702~organic substance transport,GO:1902578~single-organism localization,	GO:0016020~membrane,GO:0016021~integral component of membrane,GO:0031224~intrinsic component of membrane,GO:0044425~membrane part,	GO:0005215~transporter activity,GO:0015144~carbohydrate transmembrane transporter activity,GO:0022857~transmembrane transporter activity,GO:0022891~substrate-specific transmembrane transporter activity,GO:0022892~substrate-specific transporter activity,GO:0051119~sugar transmembrane transporter activity,GO:1901476~carbohydrate transporter activity,
2L	49142601	49143600	TTS (AGAP007705-RA)	1093	Intragenic	AGAP007705	1.85	Med	2.4	Med	120.58	Med	189.2	High	H3K27ac	Depletion	-0.65	Low	9.04474e-05	0.00190289	49142601	49143600	-0.65	9.04474e-05	0.00174891	Act	Act	Yes	49142609	49142872	8.30979	7.93481	AGAP007705-PA(AgaP_AGAP007705)		PF02926:THUMP domain,	GO:0006139~nucleobase-containing compound metabolic process,GO:0006396~RNA processing,GO:0006399~tRNA metabolic process,GO:0006400~tRNA modification,GO:0006725~cellular aromatic compound metabolic process,GO:0006807~nitrogen compound metabolic process,GO:0008033~tRNA processing,GO:0008152~metabolic process,GO:0009451~RNA modification,GO:0009987~cellular process,GO:0010467~gene expression,GO:00160…		GO:0003676~nucleic acid binding,GO:0003723~RNA binding,GO:0005488~binding,GO:0097159~organic cyclic compound binding,GO:1901363~heterocyclic compound binding,
2L	49142601	49143600	TTS (AGAP007705-RA)	1093	Intragenic	AGAP007705	1.85	Med	2.4	Med	120.58	Med	189.2	High	H3K27ac	Depletion	-0.65	Low	9.04474e-05	0.00190289	49142601	49143600	-0.65	9.04474e-05	0.00174891	Act	Act	Yes	49142934	49143412	8.30979	7.93481	AGAP007705-PA(AgaP_AGAP007705)		PF02926:THUMP domain,	GO:0006139~nucleobase-containing compound metabolic process,GO:0006396~RNA processing,GO:0006399~tRNA metabolic process,GO:0006400~tRNA modification,GO:0006725~cellular aromatic compound metabolic process,GO:0006807~nitrogen compound metabolic process,GO:0008033~tRNA processing,GO:0008152~metabolic process,GO:0009451~RNA modification,GO:0009987~cellular process,GO:0010467~gene expression,GO:00160…		GO:0003676~nucleic acid binding,GO:0003723~RNA binding,GO:0005488~binding,GO:0097159~organic cyclic compound binding,GO:1901363~heterocyclic compound binding,
3L	38577101	38578100	Intergenic	-1192	Promoter	AGAP012194	2.64	Med	5.89	High	174.94	Med	255.98	High	H3K27ac	Depletion	-0.55	Low	9.02805e-05	0.00190027	38577101	38578100	-0.55	9.02805e-05	0.00174644	Act	Act	Yes	38577016	38577908	10.1392	9.80297	AGAP012194-PA(AgaP_AGAP012194)		PF00226:DnaJ domain,
3R	35337401	35338500	intron (AGAP009522-RA, intron 2 of 13)	18841	Intragenic	AGAP009522	1.49	Low	1.62	Med	122.62	Med	70.43	Low	H3K9ac	Enrichment	0.8	Med	0.000156694	0.00189996	35337401	35338400	0.88	5.44865e-05	0.00075783	Act	Act				8.71748	9.34011	AGAP009522-PA(AgaP_AGAP009522)		PF00041:Fibronectin type III domain,
2R	31198401	31199500	promoter-TSS (AGAP003017-RA)	171	Intragenic	AGAP003018	2.83	Med	2.4	Med	191.18	High	124.28	Med	H3K9ac	Enrichment	0.62	Low	0.000156418	0.0018973	31198501	31199500	0.69	9.23879e-05	0.00111099	Act	Act	Yes	31198144	31198687	9.78931	9.73065	AGAP003018-PB(AgaP_AGAP003018)		PF00169:PH domain,PF00350:Dynamin family,PF01031:Dynamin central region,PF02212:Dynamin GTPase effector domain,	GO:0000266~mitochondrial fission,GO:0003373~dynamin polymerization involved in membrane fission,GO:0003374~dynamin polymerization involved in mitochondrial fission,GO:0006461~protein complex assembly,GO:0006810~transport,GO:0006897~endocytosis,GO:0006898~receptor-mediated endocytosis,GO:0006996~organelle organization,GO:0007005~mitochondrion organization,GO:0008152~metabolic process,GO:0009987~ce…	GO:0005622~intracellular,GO:0005623~cell,GO:0005737~cytoplasm,GO:0005739~mitochondrion,GO:0005740~mitochondrial envelope,GO:0016020~membrane,GO:0031090~organelle membrane,GO:0031966~mitochondrial membrane,GO:0031967~organelle envelope,GO:0031975~envelope,GO:0043226~organelle,GO:0043227~membrane-bounded organelle,GO:0043229~intracellular organelle,GO:0043231~intracellular membrane-bounded organell…	GO:0000166~nucleotide binding,GO:0001882~nucleoside binding,GO:0001883~purine nucleoside binding,GO:0003824~catalytic activity,GO:0003924~GTPase activity,GO:0005488~binding,GO:0005515~protein binding,GO:0005525~GTP binding,GO:0008017~microtubule binding,GO:0008092~cytoskeletal protein binding,GO:0015631~tubulin binding,GO:0016462~pyrophosphatase activity,GO:0016787~hydrolase activity,GO:0016817~h…	aga04144:Endocytosis,
X	4241701	4242900	Intergenic	-3854		AGAP000225	1.57	Low	1.62	Med	46.74	Low	89.49	Low	H3K9me3	Depletion	-0.94	Med	0.000220919	0.00189413	4241901	4242900	-1.07	4.80953e-05	0.000466567	Deplet	Deplet				3.49356	5.55371	AGAP000225-PA(AgaP_AGAP000225)		PF00053:Laminin EGF-like (Domains III and V),PF00055:Laminin N-terminal (Domain VI),PF01759:UNC-6/NTR/C345C module,		GO:0005576~extracellular region,
3R	31429801	31431300	intron (AGAP009329-RA, intron 2 of 3)	-16668	Intragenic	AGAP009330	3.38	High	5.97	High	254.01	High	350.07	High	H3K27ac	Depletion	-0.46	Low	8.97922e-05	0.00189088	31430201	31431200	-0.64	7.35252e-06	0.000320854	Act	Act	Yes	31429848	31431041	6.00594	6.37122	AGAP009330-PA(AgaP_AGAP009330)		PF13499:EF-hand domain pair,PF13833:EF-hand domain pair,			GO:0005488~binding,GO:0005509~calcium ion binding,GO:0043167~ion binding,GO:0043169~cation binding,GO:0046872~metal ion binding,
[truncated: 18,822 more rows]

## Sheet: C.diffReps regions filtered
Chrom	Start	End	Annotation	Distance to ATG	Location	Nearest Promoter ID	Infection enrichment	Infection enrichment category	Control enrichment	Control enrichment category	Infection average counts	Infection average counts category	Control average counts	Control average counts category	Histone	Histone change	log2 Fold Change	log2 Fold Change category	P-value	Fold Discovery Rate	diffReps core window Start	diffReps core window End	diffReps core window log2 FC	diffReps core window P-value	diffReps core window FDR	Chromatin state Infection	Chromatin state Control	MACS2 peaks overlap	MACS2 peaks Start	MACS2 peaks End	mRNA levels Infection (Log2)	mRNA levels Control (Log2)	Gene Name	Immunology gene	PFAM data	GO BP terms	GO CC terms	GO MF terms	KEGG pathways	CGTTCCCYWTTT (H3K9ac)	AACKATTT (H3K9ac)	GTGCGTRA (H3K9ac)	GCGATAGA (H3K9ac)	MCCGAGCN (H3K9ac)	TAATCCRY (H3K9ac)	CATCCTGGCG (H3K9ac)	TCCTTCGA (H3K9ac)	CTTGTTCTTC (H3K9ac)	TTCGTAATAC (H3K9ac)
[truncated: 3,777 more rows]
[truncated: 26 more columns]

## Sheet: D.GO overrepresent test (C)
GO BP description (term)	Counts results	Count background	Fold Enrichment	P-value	Fold Discovery Rate
[truncated: 25 more rows]
