# Supplementary material for: Chromatin changes in Anopheles gambiae induced by Plasmodium falciparum infection
Source: Epigenetics Chromatin. 2019 Jan 7;12:5. doi: 10.1186/s13072-018-0250-9 (PMC6322293; doi:10.1186/s13072-018-0250-9)
Supplement: Supplementary file 6 — Additional file 6: Table S5. Results of the soft clustering analysis on the set of genes with high-confidence diffReps regions located in the promoter or the gene body. Genes are clustered based on the histone modification enrichment profiles (ratio of enrichment in infected versus control condition). The ratio is normalized (RPKM) and input-corrected. The ChIP-seq signal for each histone modification and mRNA levels of the corresponding genes are included. [file 13072_2018_250_MOESM6_ESM.xlsx]

## Sheet: Mfuzz analysis
Chrom	Start	End	Strand	Gene ID	Gene Name	Immunology gene	PFAM data	GO BO terms	GO CC terms	GO MF terms	KEGG pathways	H3K9ac enrichment ratio Infection (Log2)	H3K27ac enrichment ratio Infection (Log2)	H3K4me3 enrichment ratio Infection (Log2)	H3K9me3 enrichment ratio Infection (Log2)	H3K9ac enrichment ratio Control (Log2)	H3K27ac enrichment ratio Control (Log2)	H3K4me3 enrichment ratio Control (Log2)	H3K9me3 enrichment ratio Control (Log2)	H3K9ac Infection vs Control ratio (Log2)	H3K27ac Infection vs Control ratio (Log2)	H3K4me3 Infection vs Control ratio (Log2)	H3K9me3 Infection vs Control ratio (Log2)	mRNA levels Infection (Log2)	mRNA levels Control (Log2)	mRNA levels Infected vs Control ratio (Log2)	Clusters Infection	Clusters Control
X	582	18387	-	AGAP000002	AGAP000002-PA(KIBRLG)		PF00397:WW domain,				aga04391:Hippo signaling pathway - fly,	-0.248702	0.185566	-0.473258	1.5973	-0.499137	0.281509	-0.732789	1.38004	0.19941	-0.0688647	0.177477	0.291724	8.9768	8.86043	0.243416	H3K9me3	H3K27ac
X	379162	395442	-	AGAP000029	AGAP000029-PA(AgaP_AGAP000029)		PF00439:Bromodomain,PF00569:Zinc finger, ZZ type,PF02135:TAZ zinc finger,PF02172:KIX domain,PF06001:Domain of Unknown Function (DUF902),PF08214:Histone acetylation protein,	GO:0006139~nucleobase-containing compound metabolic process,GO:0006355~regulation of transcription, DNA-templated,GO:0006725~cellular aromatic compound metabolic process,GO:0006807~nitrogen compound metabolic process,GO:0008152~metabolic process,GO:0009058~biosynthetic process,GO:0009059~macromolecule biosynthetic process,GO:0009889~regulation of biosynthetic process,GO:0009987~cellular process,G…	GO:0005622~intracellular,GO:0005623~cell,GO:0005634~nucleus,GO:0043226~organelle,GO:0043227~membrane-bounded organelle,GO:0043229~intracellular organelle,GO:0043231~intracellular membrane-bounded organelle,GO:0044424~intracellular part,GO:0044464~cell part,	GO:0000988~transcription factor activity, protein binding,GO:0000989~transcription factor activity, transcription factor binding,GO:0003712~transcription cofactor activity,GO:0003713~transcription coactivator activity,GO:0003824~catalytic activity,GO:0004402~histone acetyltransferase activity,GO:0005488~binding,GO:0008080~N-acetyltransferase activity,GO:0008270~zinc ion binding,GO:0016407~acetylt…	aga04068:FoxO signaling pathway,aga04310:Wnt signaling pathway,aga04330:Notch signaling pathway,aga04350:TGF-beta signaling pathway,aga04630:Jak-STAT signaling pathway,	-0.00718571	-0.105412	-0.213826	-1.17348	-0.0465032	0.553377	-0.475421	-1.03163	0.0347112	-0.587993	0.21384	-0.318464	9.94028	10.7647	-0.589325
X	430496	439671	+	AGAP000033	AGAP000033-PA(AgaP_AGAP000033)		PF02121:Phosphatidylinositol transfer protein,PF02862:DDHD domain,	GO:0006810~transport,GO:0051179~localization,GO:0051234~establishment of localization,	GO:0005622~intracellular,GO:0005623~cell,GO:0044464~cell part,	GO:0005488~binding,GO:0043167~ion binding,GO:0043169~cation binding,GO:0046872~metal ion binding,		-0.337742	-0.173516	1.26955	0.925947	-0.306016	-0.153817	1.33399	0.746933	-0.0670004	-0.036248	0.0238271	0.229617	5.50942	6.46819	-0.705178
X	501319	510089	+	AGAP000040	AGAP000040-PA(AgaP_AGAP000040)		PF07690:Major Facilitator Superfamily,	GO:0006810~transport,GO:0006811~ion transport,GO:0006820~anion transport,GO:0015711~organic anion transport,GO:0015718~monocarboxylic acid transport,GO:0044699~single-organism process,GO:0044765~single-organism transport,GO:0046942~carboxylic acid transport,GO:0051179~localization,GO:0051234~establishment of localization,GO:0071702~organic substance transport,GO:1902578~single-organism localizati…	GO:0016020~membrane,GO:0016021~integral component of membrane,GO:0031224~intrinsic component of membrane,GO:0044425~membrane part,	GO:0005215~transporter activity,GO:0005342~organic acid transmembrane transporter activity,GO:0008028~monocarboxylic acid transmembrane transporter activity,GO:0022857~transmembrane transporter activity,GO:0022891~substrate-specific transmembrane transporter activity,GO:0022892~substrate-specific transporter activity,GO:0046943~carboxylic acid transmembrane transporter activity,		0.204848	0.997507	-0.0035462	-0.821915	0.28429	1.55105	0.0556819	-0.733455	-0.0524329	-0.420401	-0.0535483	-0.193858	11.1892	10.9671	0.340714	H3K9ac/K4me3	H3K27ac
X	740684	746542	-	AGAP000046	AGAP000046-PA(AgaP_AGAP000046)		PF00083:Sugar (and other) transporter,		GO:0016020~membrane,GO:0016021~integral component of membrane,GO:0031224~intrinsic component of membrane,GO:0044425~membrane part,	GO:0005215~transporter activity,GO:0022857~transmembrane transporter activity,		-0.295509	-0.453735	1.40884	1.39947	-0.199422	-0.44331	1.37373	1.03262	-0.119128	-0.0636685	0.119087	0.422935	4.20624	6.13699	-1.47044
X	801642	810496	+	AGAP000049	AGAP000049-PA(AgaP_AGAP000049)		PF00013:KH domain,PF00098:Zinc knuckle,	GO:0000375~RNA splicing, via transesterification reactions,GO:0000377~RNA splicing, via transesterification reactions with bulged adenosine as nucleophile,GO:0000398~mRNA splicing, via spliceosome,GO:0006139~nucleobase-containing compound metabolic process,GO:0006396~RNA processing,GO:0006397~mRNA processing,GO:0006725~cellular aromatic compound metabolic process,GO:0006807~nitrogen compound meta…		GO:0003676~nucleic acid binding,GO:0003723~RNA binding,GO:0005488~binding,GO:0008270~zinc ion binding,GO:0036002~pre-mRNA binding,GO:0043167~ion binding,GO:0043169~cation binding,GO:0045131~pre-mRNA branch point binding,GO:0046872~metal ion binding,GO:0046914~transition metal ion binding,GO:0097159~organic cyclic compound binding,GO:1901363~heterocyclic compound binding,		-0.17437	0.426677	0.455665	-0.0895732	0.115939	0.976631	0.550466	0.137551	-0.27675	-0.44964	-0.0467405	-0.211849	8.1608	8.6084	-0.263607
X	1011491	1025167	+	AGAP000065	AGAP000065-PA(AgaP_AGAP000065)		PF00130:Phorbol esters/diacylglycerol binding domain (C1 domain),PF00168:C2 domain,PF10540:Munc13 (mammalian uncoordinated) homology domain,	GO:0007154~cell communication,GO:0007165~signal transduction,GO:0007267~cell-cell signaling,GO:0007268~chemical synaptic transmission,GO:0009987~cellular process,GO:0023052~signaling,GO:0035556~intracellular signal transduction,GO:0044699~single-organism process,GO:0044700~single organism signaling,GO:0044763~single-organism cellular process,GO:0050789~regulation of biological process,GO:0050794~…	GO:0005622~intracellular,GO:0005623~cell,GO:0044464~cell part,	GO:0005488~binding,GO:0008289~lipid binding,GO:0019992~diacylglycerol binding,GO:0043167~ion binding,GO:0043169~cation binding,GO:0046872~metal ion binding,		-0.32112	-0.688201	1.54886	1.02791	-0.469169	-0.861311	1.5406	0.715717	0.0971228	0.0646307	0.0994486	0.356933	5.56121	6.42159	-0.622287	H3K9me3	H3K9ac/K27ac
X	1026072	1031625	-	AGAP000066	AGAP000066-PA(AgaP_AGAP000066)		PF00505:HMG (high mobility group) box,					-0.190343	-0.491367	1.43094	0.877041	-0.342465	-0.76955	1.5814	0.497138	0.116911	0.191806	-0.0475949	0.411863	4.11618	4.88959	-0.552881	H3K9me3	H3K4me3
X	1099948	1106999	-	AGAP000070	AGAP000070-PA(AgaP_AGAP000070)		PF00069:Protein kinase domain,PF00130:Phorbol esters/diacylglycerol binding domain (C1 domain),PF00169:PH domain,	GO:0006464~cellular protein modification process,GO:0006468~protein phosphorylation,GO:0006793~phosphorus metabolic process,GO:0006796~phosphate-containing compound metabolic process,GO:0007154~cell communication,GO:0007165~signal transduction,GO:0008152~metabolic process,GO:0009987~cellular process,GO:0016310~phosphorylation,GO:0018105~peptidyl-serine phosphorylation,GO:0018193~peptidyl-amino ac…	GO:0005622~intracellular,GO:0005623~cell,GO:0005634~nucleus,GO:0005737~cytoplasm,GO:0005886~plasma membrane,GO:0016020~membrane,GO:0043226~organelle,GO:0043227~membrane-bounded organelle,GO:0043229~intracellular organelle,GO:0043231~intracellular membrane-bounded organelle,GO:0044424~intracellular part,GO:0044464~cell part,GO:0071944~cell periphery,	GO:0000166~nucleotide binding,GO:0001882~nucleoside binding,GO:0001883~purine nucleoside binding,GO:0003824~catalytic activity,GO:0004672~protein kinase activity,GO:0004674~protein serine/threonine kinase activity,GO:0004697~protein kinase C activity,GO:0005488~binding,GO:0005524~ATP binding,GO:0016301~kinase activity,GO:0016740~transferase activity,GO:0016772~transferase activity, transferring p…		0.264216	1.04319	-0.00193823	-0.0441554	-0.211898	1.35055	0.422011	0.213324	0.459611	-0.202723	-0.375678	-0.233967	7.03942	7.20575	-0.0138793
X	1283016	1375662	-	AGAP000080	AGAP000080-PC(AgaP_AGAP000080)		PF00651:BTB/POZ domain,	GO:0006139~nucleobase-containing compound metabolic process,GO:0006351~transcription, DNA-templated,GO:0006355~regulation of transcription, DNA-templated,GO:0006357~regulation of transcription from RNA polymerase II promoter,GO:0006725~cellular aromatic compound metabolic process,GO:0006807~nitrogen compound metabolic process,GO:0008152~metabolic process,GO:0009058~biosynthetic process,GO:0009059…	GO:0005622~intracellular,GO:0005623~cell,GO:0005634~nucleus,GO:0043226~organelle,GO:0043227~membrane-bounded organelle,GO:0043229~intracellular organelle,GO:0043231~intracellular membrane-bounded organelle,GO:0044424~intracellular part,GO:0044464~cell part,	GO:0003676~nucleic acid binding,GO:0003677~DNA binding,GO:0005488~binding,GO:0043167~ion binding,GO:0043169~cation binding,GO:0046872~metal ion binding,GO:0097159~organic cyclic compound binding,GO:1901363~heterocyclic compound binding,		-0.458453	-0.809001	0.154608	0.87238	-0.518844	-0.826411	0.113952	0.538863	-0.000768554	-0.0972488	0.0512695	0.368768	3.83375	4.93855	-0.83211	H3K9me3	H3K9ac/K27ac
X	1448592	1480833	-	AGAP000086	AGAP000086-PD(AgaP_AGAP000086)							0.28083	1.34659	-0.577355	-0.124194	0.312116	1.70389	-0.562468	-0.219673	-0.00288561	-0.234589	-0.0861175	0.0730985	8.17926	8.34204	-0.0101407
X	1519813	1527249	+	AGAP000090	AGAP000090-PA(AgaP_AGAP000090)		PF00211:Adenylate and Guanylate cyclase catalytic domain,	GO:0006139~nucleobase-containing compound metabolic process,GO:0006163~purine nucleotide metabolic process,GO:0006164~purine nucleotide biosynthetic process,GO:0006171~cAMP biosynthetic process,GO:0006725~cellular aromatic compound metabolic process,GO:0006753~nucleoside phosphate metabolic process,GO:0006793~phosphorus metabolic process,GO:0006796~phosphate-containing compound metabolic process,…	GO:0005622~intracellular,GO:0005623~cell,GO:0005886~plasma membrane,GO:0016020~membrane,GO:0016021~integral component of membrane,GO:0031224~intrinsic component of membrane,GO:0044425~membrane part,GO:0044464~cell part,GO:0071944~cell periphery,	GO:0000166~nucleotide binding,GO:0003824~catalytic activity,GO:0004016~adenylate cyclase activity,GO:0005488~binding,GO:0009975~cyclase activity,GO:0016829~lyase activity,GO:0016849~phosphorus-oxygen lyase activity,GO:0036094~small molecule binding,GO:0097159~organic cyclic compound binding,GO:1901265~nucleoside phosphate binding,GO:1901363~heterocyclic compound binding,	aga00230:Purine metabolism,	-0.179011	0.288449	-0.396988	-0.0201783	-0.0767118	1.02176	-0.107468	0.1185	-0.110781	-0.616458	-0.303221	-0.126208	7.40724	8.1634	-0.53174		H3K27ac
X	1532552	1536866	-	AGAP000091	AGAP000091-PA(AgaP_AGAP000091)		PF04116:Fatty acid hydroxylase superfamily,	GO:0006082~organic acid metabolic process,GO:0006629~lipid metabolic process,GO:0006631~fatty acid metabolic process,GO:0006633~fatty acid biosynthetic process,GO:0006694~steroid biosynthetic process,GO:0008152~metabolic process,GO:0008202~steroid metabolic process,GO:0008610~lipid biosynthetic process,GO:0009058~biosynthetic process,GO:0009987~cellular process,GO:0016053~organic acid biosyntheti…	GO:0005622~intracellular,GO:0005623~cell,GO:0005737~cytoplasm,GO:0005783~endoplasmic reticulum,GO:0005789~endoplasmic reticulum membrane,GO:0012505~endomembrane system,GO:0016020~membrane,GO:0016021~integral component of membrane,GO:0031224~intrinsic component of membrane,GO:0042175~nuclear outer membrane-endoplasmic reticulum membrane network,GO:0043226~organelle,GO:0043227~membrane-bounded orga…	GO:0000254~C-4 methylsterol oxidase activity,GO:0003824~catalytic activity,GO:0004497~monooxygenase activity,GO:0005488~binding,GO:0005506~iron ion binding,GO:0016491~oxidoreductase activity,GO:0016705~oxidoreductase activity, acting on paired donors, with incorporation or reduction of molecular oxygen,GO:0016709~oxidoreductase activity, acting on paired donors, with incorporation or reduction of…	aga00100:Steroid biosynthesis,aga01100:Metabolic pathways,aga01130:Biosynthesis of antibiotics,	-0.30968	0.751046	0.52879	1.32643	-0.179972	1.02296	0.783452	1.28156	-0.150832	-0.18605	-0.184283	0.124928	4.63645	5.20681	-0.375674
X	1626900	1629785	+	AGAP000100	AGAP000100-PA(AgaP_AGAP000100)		PF04145:Ctr copper transporter family,		GO:0016020~membrane,GO:0016021~integral component of membrane,GO:0031224~intrinsic component of membrane,GO:0044425~membrane part,	GO:0005215~transporter activity,GO:0005375~copper ion transmembrane transporter activity,GO:0008324~cation transmembrane transporter activity,GO:0015075~ion transmembrane transporter activity,GO:0022857~transmembrane transporter activity,GO:0022890~inorganic cation transmembrane transporter activity,GO:0022891~substrate-specific transmembrane transporter activity,GO:0022892~substrate-specific tra…		-0.186463	0.606899	0.352855	0.751818	-0.300086	1.02883	0.287156	1.03142	0.0824577	-0.326603	0.090366	-0.192822	9.03296	8.96418	0.199911	H3K9ac/K4me3	H3K27ac
X	1732441	1738258	+	AGAP000102	AGAP000102-PA(AgaP_AGAP000102)		PF03901:Alg9-like mannosyltransferase family,	GO:0005975~carbohydrate metabolic process,GO:0006464~cellular protein modification process,GO:0006486~protein glycosylation,GO:0006487~protein N-linked glycosylation,GO:0008152~metabolic process,GO:0009058~biosynthetic process,GO:0009059~macromolecule biosynthetic process,GO:0009100~glycoprotein metabolic process,GO:0009101~glycoprotein biosynthetic process,GO:0009987~cellular process,GO:0019538~…	GO:0005622~intracellular,GO:0005623~cell,GO:0005737~cytoplasm,GO:0005783~endoplasmic reticulum,GO:0005789~endoplasmic reticulum membrane,GO:0012505~endomembrane system,GO:0016020~membrane,GO:0016021~integral component of membrane,GO:0031224~intrinsic component of membrane,GO:0042175~nuclear outer membrane-endoplasmic reticulum membrane network,GO:0043226~organelle,GO:0043227~membrane-bounded orga…	GO:0000030~mannosyltransferase activity,GO:0003824~catalytic activity,GO:0016740~transferase activity,GO:0016757~transferase activity, transferring glycosyl groups,GO:0016758~transferase activity, transferring hexosyl groups,	aga00510:N-Glycan biosynthesis,aga01100:Metabolic pathways,	-0.0461049	0.206328	1.21621	-0.260746	-0.038721	0.592168	1.37284	-0.232233	-0.0113339	-0.323735	-0.0611389	-0.0544439	9.28759	9.25796	0.164253
X	1750973	1765061	+	AGAP000106	AGAP000106-PA(AgaP_AGAP000106)		PF01494:FAD binding domain,	GO:0006732~coenzyme metabolic process,GO:0006733~oxidoreduction coenzyme metabolic process,GO:0006743~ubiquinone metabolic process,GO:0006744~ubiquinone biosynthetic process,GO:0008152~metabolic process,GO:0009058~biosynthetic process,GO:0009108~coenzyme biosynthetic process,GO:0009987~cellular process,GO:0019748~secondary metabolic process,GO:0042180~cellular ketone metabolic process,GO:0042181~…	GO:0005622~intracellular,GO:0005623~cell,GO:0005737~cytoplasm,GO:0005739~mitochondrion,GO:0005740~mitochondrial envelope,GO:0005743~mitochondrial inner membrane,GO:0016020~membrane,GO:0019866~organelle inner membrane,GO:0019898~extrinsic component of membrane,GO:0031090~organelle membrane,GO:0031312~extrinsic component of organelle membrane,GO:0031314~extrinsic component of mitochondrial inner me…	GO:0000166~nucleotide binding,GO:0003824~catalytic activity,GO:0004497~monooxygenase activity,GO:0005488~binding,GO:0016491~oxidoreductase activity,GO:0016705~oxidoreductase activity, acting on paired donors, with incorporation or reduction of molecular oxygen,GO:0016709~oxidoreductase activity, acting on paired donors, with incorporation or reduction of molecular oxygen, NAD(P)H as one donor, an…	aga00130:Ubiquinone and other terpenoid-quinone biosynthesis,aga01100:Metabolic pathways,	-0.0949458	0.370459	1.14681	0.0679348	-0.102732	0.697623	1.22227	-0.101229	-0.00284332	-0.259387	0.00888648	0.159807	8.32733	8.49587	-0.0152812	H3K9me3	H3K27ac
X	1754563	1761112	-	AGAP000107	AGAP000107-PA(AgaP_AGAP000107)		PF00520:Ion transport protein,PF12796:Ankyrin repeats (3 copies),		GO:0016020~membrane,GO:0016021~integral component of membrane,GO:0031224~intrinsic component of membrane,GO:0044425~membrane part,	GO:0005215~transporter activity,GO:0005216~ion channel activity,GO:0015075~ion transmembrane transporter activity,GO:0015267~channel activity,GO:0022803~passive transmembrane transporter activity,GO:0022838~substrate-specific channel activity,GO:0022857~transmembrane transporter activity,GO:0022891~substrate-specific transmembrane transporter activity,GO:0022892~substrate-specific transporter act…		-0.253247	0.07827	0.831477	0.305803	-0.420906	0.228023	0.710815	0.0425219	0.123477	-0.126542	0.171381	0.266768	6.28037	6.74856	-0.282888	H3K9me3	H3K27ac
X	2065516	2075304	-	AGAP000129	AGAP000129-PA(AgaP_AGAP000129)		PF01433:Peptidase family M1,PF11838:ERAP1-like C-terminal domain,	GO:0006508~proteolysis,GO:0006518~peptide metabolic process,GO:0006807~nitrogen compound metabolic process,GO:0008152~metabolic process,GO:0009056~catabolic process,GO:0009987~cellular process,GO:0019538~protein metabolic process,GO:0034641~cellular nitrogen compound metabolic process,GO:0043170~macromolecule metabolic process,GO:0043171~peptide catabolic process,GO:0043603~cellular amide metabol…	GO:0005622~intracellular,GO:0005623~cell,GO:0005737~cytoplasm,GO:0005886~plasma membrane,GO:0016020~membrane,GO:0044424~intracellular part,GO:0044464~cell part,GO:0071944~cell periphery,	GO:0003824~catalytic activity,GO:0004177~aminopeptidase activity,GO:0005488~binding,GO:0008233~peptidase activity,GO:0008235~metalloexopeptidase activity,GO:0008237~metallopeptidase activity,GO:0008238~exopeptidase activity,GO:0008270~zinc ion binding,GO:0016787~hydrolase activity,GO:0033218~amide binding,GO:0042277~peptide binding,GO:0043167~ion binding,GO:0043169~cation binding,GO:0046872~metal…		-0.25725	-0.267594	1.01346	1.19034	-0.407542	-0.485044	0.965429	0.893763	0.107221	0.166991	0.114557	0.349826	4.56265	5.23646	-0.465548
X	2090480	2093343	-	AGAP000133	AGAP000133-PA(AgaP_AGAP000133)							-1.36474	-0.740764	0.618129	2.72773	-1.03428	-0.97945	0.555543	2.64628	-0.534338	0.114695	0.106075	0.191702	-3.32193	0.709022	-3.32193
X	2464316	2477593	+	AGAP000153	AGAP000153-PA(AgaP_AGAP000153)		PF00028:Cadherin domain,	GO:0007155~cell adhesion,GO:0007156~homophilic cell adhesion via plasma membrane adhesion molecules,GO:0022610~biological adhesion,GO:0098609~cell-cell adhesion,GO:0098742~cell-cell adhesion via plasma-membrane adhesion molecules,	GO:0005623~cell,GO:0005886~plasma membrane,GO:0016020~membrane,GO:0016021~integral component of membrane,GO:0031224~intrinsic component of membrane,GO:0044425~membrane part,GO:0044464~cell part,GO:0071944~cell periphery,	GO:0005488~binding,GO:0005509~calcium ion binding,GO:0043167~ion binding,GO:0043169~cation binding,GO:0046872~metal ion binding,		-0.332389	-0.186945	0.758511	0.982785	-0.307264	-0.0767915	1.05675	0.87571	-0.060398	-0.118691	-0.208938	0.166771	5.49872	7.0006	-1.14461	H3K9me3	H3K4me3
X	2849321	2853042	-	AGAP000165	AGAP000165-PA(GSTMIC1)		PF01124:MAPEG family,		GO:0016020~membrane,GO:0016021~integral component of membrane,GO:0031224~intrinsic component of membrane,GO:0044425~membrane part,	GO:0003824~catalytic activity,GO:0016740~transferase activity,	aga00480:Glutathione metabolism,aga00980:Metabolism of xenobiotics by cytochrome P450,aga00982:Drug metabolism - cytochrome P450,	-0.219623	0.967885	0.153135	-0.00490005	-0.373777	1.22501	0.00344482	-0.0577142	0.115292	-0.161694	0.15	0.0471262	10.4214	10.4839	0.0807199	H3K9ac/K4me3	H3K27ac
X	2853227	2857005	-	AGAP000166	AGAP000166-PA(AgaP_AGAP000166)		PF05826:Phospholipase A2,	GO:0006629~lipid metabolic process,GO:0006644~phospholipid metabolic process,GO:0006793~phosphorus metabolic process,GO:0006796~phosphate-containing compound metabolic process,GO:0006810~transport,GO:0006811~ion transport,GO:0006820~anion transport,GO:0006869~lipid transport,GO:0008152~metabolic process,GO:0009987~cellular process,GO:0010876~lipid localization,GO:0015711~organic anion transport,G…	GO:0005576~extracellular region,	GO:0003824~catalytic activity,GO:0004620~phospholipase activity,GO:0004623~phospholipase A2 activity,GO:0016298~lipase activity,GO:0016787~hydrolase activity,GO:0016788~hydrolase activity, acting on ester bonds,GO:0052689~carboxylic ester hydrolase activity,		-0.360015	0.563543	0.522634	1.24849	-0.553348	0.56415	0.48707	0.790844	0.133108	0.045365	0.0753413	0.501309	0.0553113	1.72126	-1.37779
X	2863740	2870153	+	AGAP000167	AGAP000167-PA(AgaP_AGAP000167)		PF03036:Perilipin family,					0.570167	1.6785	-0.489278	-2.43011	0.703041	2.57078	-0.291378	-1.76543	-0.0731124	-0.685171	-0.23542	-1.3553	12.4937	12.3273	0.289501	H3K9ac	H3K9me3
X	3118259	3158051	+	AGAP000190	AGAP000190-PA(AgaP_AGAP000190)		PF00046:Homeobox domain,PF03826:OAR domain,	GO:0006139~nucleobase-containing compound metabolic process,GO:0006355~regulation of transcription, DNA-templated,GO:0006725~cellular aromatic compound metabolic process,GO:0006807~nitrogen compound metabolic process,GO:0007275~multicellular organism development,GO:0008152~metabolic process,GO:0009058~biosynthetic process,GO:0009059~macromolecule biosynthetic process,GO:0009889~regulation of bios…	GO:0005622~intracellular,GO:0005623~cell,GO:0005634~nucleus,GO:0043226~organelle,GO:0043227~membrane-bounded organelle,GO:0043229~intracellular organelle,GO:0043231~intracellular membrane-bounded organelle,GO:0044424~intracellular part,GO:0044464~cell part,	GO:0003676~nucleic acid binding,GO:0003677~DNA binding,GO:0005488~binding,GO:0043565~sequence-specific DNA binding,GO:0097159~organic cyclic compound binding,GO:1901363~heterocyclic compound binding,		0.0671012	1.06046	-0.567619	-0.47781	-0.0730503	1.16888	-0.381749	-0.609168	0.133336	-0.0245494	-0.236458	0.0604433	8.14961	8.50935	-0.186018		H3K4me3
X	3570299	3581714	+	AGAP000215	AGAP000215-PA(AgaP_AGAP000215)		PF00046:Homeobox domain,		GO:0005622~intracellular,GO:0005623~cell,GO:0005634~nucleus,GO:0043226~organelle,GO:0043227~membrane-bounded organelle,GO:0043229~intracellular organelle,GO:0043231~intracellular membrane-bounded organelle,GO:0044424~intracellular part,GO:0044464~cell part,	GO:0003676~nucleic acid binding,GO:0003677~DNA binding,GO:0005488~binding,GO:0097159~organic cyclic compound binding,GO:1901363~heterocyclic compound binding,		-0.286705	-1.36215	0.997607	0.824852	-0.108762	-1.14275	1.14907	0.912247	-0.190779	-0.438065	-0.0660559	-0.0172931	2.48376	3.95518	-1.13866	H3K9me3/K4me3	H3K27ac
X	3631408	3640938	-	AGAP000217	AGAP000217-PA(AgaP_AGAP000217)		PF07679:Immunoglobulin I-set domain,PF08205:CD80-like C2-set immunoglobulin domain ,PF13895:Immunoglobulin domain,		GO:0016020~membrane,GO:0016021~integral component of membrane,GO:0031224~intrinsic component of membrane,GO:0044425~membrane part,			-0.800721	-1.39606	0.309452	1.3397	-0.746707	-1.52165	0.283301	1.20744	-0.159304	-0.145877	0.0511918	0.20503	4.34978	5.23892	-0.649983	H3K9me3	H3K9ac/K27ac
X	4131151	4163649	+	AGAP000222	AGAP000222-PB(AgaP_AGAP000222)		PF00307:Calponin homology (CH) domain,PF12130:Protein of unknown function (DUF3585),		GO:0016020~membrane,GO:0016021~integral component of membrane,GO:0031224~intrinsic component of membrane,GO:0044425~membrane part,	GO:0003824~catalytic activity,GO:0005488~binding,GO:0008270~zinc ion binding,GO:0016491~oxidoreductase activity,GO:0043167~ion binding,GO:0043169~cation binding,GO:0046872~metal ion binding,GO:0046914~transition metal ion binding,		-0.481607	0.336212	-0.168365	1.56668	-0.684831	0.692364	-0.188822	1.49785	0.125011	-0.287428	0.00042958	0.155044	9.91299	10.3651	-0.267268		H3K27ac
X	4180964	4240447	-	AGAP000225	AGAP000225-PA(AgaP_AGAP000225)		PF00053:Laminin EGF-like (Domains III and V),PF00055:Laminin N-terminal (Domain VI),PF01759:UNC-6/NTR/C345C module,		GO:0005576~extracellular region,			-0.171035	-0.663558	0.591254	1.14005	-0.170968	-0.569336	0.692176	1.01023	-0.0183349	-0.170731	-0.0431328	0.194724	3.49356	5.55371	-1.56635	H3K9me3	H3K27ac
X	4469805	4477405	-	AGAP000237	AGAP000237-PA(AgaP_AGAP000237)		PF00170:bZIP transcription factor,PF02173:pKID domain,	GO:0006139~nucleobase-containing compound metabolic process,GO:0006351~transcription, DNA-templated,GO:0006355~regulation of transcription, DNA-templated,GO:0006357~regulation of transcription from RNA polymerase II promoter,GO:0006725~cellular aromatic compound metabolic process,GO:0006807~nitrogen compound metabolic process,GO:0008152~metabolic process,GO:0009058~biosynthetic process,GO:0009059…	GO:0005622~intracellular,GO:0005623~cell,GO:0005634~nucleus,GO:0043226~organelle,GO:0043227~membrane-bounded organelle,GO:0043229~intracellular organelle,GO:0043231~intracellular membrane-bounded organelle,GO:0044424~intracellular part,GO:0044464~cell part,	GO:0001071~nucleic acid binding transcription factor activity,GO:0003676~nucleic acid binding,GO:0003677~DNA binding,GO:0003700~transcription factor activity, sequence-specific DNA binding,GO:0005488~binding,GO:0043565~sequence-specific DNA binding,GO:0097159~organic cyclic compound binding,GO:1901363~heterocyclic compound binding,		-0.252965	0.156317	-0.383432	1.07765	-0.191108	0.339595	-0.355155	1.05587	-0.0833462	-0.149323	-0.0699384	0.0937146	7.43642	7.43682	0.136389	H3K9me3	H3K9ac/K27ac
X	4505891	4509554	+	AGAP000240	AGAP000240-PA(AgaP_AGAP000240)		PF13180:PDZ domain,			GO:0003824~catalytic activity,GO:0004175~endopeptidase activity,GO:0004252~serine-type endopeptidase activity,GO:0008233~peptidase activity,GO:0008236~serine-type peptidase activity,GO:0016787~hydrolase activity,GO:0017171~serine hydrolase activity,GO:0070011~peptidase activity, acting on L-amino acid peptides,		0.0929271	1.12659	0.729272	1.62075	0.0756294	1.3934	0.798636	1.52995	0.0245597	-0.163128	-0.00640717	0.17674	8.5724	8.64896	0.0677325	H3K9me3	H3K27ac
X	4565668	4569131	+	AGAP000246	AGAP000246-PA(AgaP_AGAP000246)		PF10234:Clusterin-associated protein-1,	GO:0000902~cell morphogenesis,GO:0006996~organelle organization,GO:0009653~anatomical structure morphogenesis,GO:0009987~cellular process,GO:0010927~cellular component assembly involved in morphogenesis,GO:0016043~cellular component organization,GO:0022607~cellular component assembly,GO:0030030~cell projection organization,GO:0030031~cell projection assembly,GO:0032502~developmental process,GO:00…	GO:0005622~intracellular,GO:0005623~cell,GO:0005813~centrosome,GO:0005815~microtubule organizing center,GO:0005856~cytoskeleton,GO:0005929~cilium,GO:0015630~microtubule cytoskeleton,GO:0030990~intraciliary transport particle,GO:0030992~intraciliary transport particle B,GO:0032991~macromolecular complex,GO:0042995~cell projection,GO:0043226~organelle,GO:0043228~non-membrane-bounded organelle,GO:00…			0.0389206	0.733092	1.18703	0.881875	0.201292	1.30694	1.38623	1.02808	-0.141497	-0.451262	-0.100393	-0.067052	6.82796	6.82378	0.140152	H3K9me3	H3K27ac
X	4771428	4792432	+	AGAP000254	AGAP000254-PB(AgaP_AGAP000254)		PF00520:Ion transport protein,PF02214:BTB/POZ domain,	GO:0006461~protein complex assembly,GO:0009987~cellular process,GO:0016043~cellular component organization,GO:0022607~cellular component assembly,GO:0043933~macromolecular complex subunit organization,GO:0044085~cellular component biogenesis,GO:0051259~protein oligomerization,GO:0051260~protein homooligomerization,GO:0065003~macromolecular complex assembly,GO:0070271~protein complex biogenesis,GO…	GO:0005623~cell,GO:0005886~plasma membrane,GO:0005887~integral component of plasma membrane,GO:0008076~voltage-gated potassium channel complex,GO:0016020~membrane,GO:0016021~integral component of membrane,GO:0031224~intrinsic component of membrane,GO:0031226~intrinsic component of plasma membrane,GO:0032991~macromolecular complex,GO:0034702~ion channel complex,GO:0034703~cation channel complex,GO…	GO:0005215~transporter activity,GO:0005216~ion channel activity,GO:0005244~voltage-gated ion channel activity,GO:0005249~voltage-gated potassium channel activity,GO:0005251~delayed rectifier potassium channel activity,GO:0005261~cation channel activity,GO:0005267~potassium channel activity,GO:0008324~cation transmembrane transporter activity,GO:0015075~ion transmembrane transporter activity,GO:00…		-1.04255	-1.71772	-0.265725	1.13839	-1.23371	-1.56293	-0.0972622	1.09379	0.00936169	-0.508797	-0.179816	0.117081	2.84206	3.01669	-0.0385428		H3K27ac
X	5008876	5022582	-	AGAP000275	AGAP000275-PA(AgaP_AGAP000275)		PF00106:short chain dehydrogenase,		GO:0016020~membrane,GO:0016021~integral component of membrane,GO:0031224~intrinsic component of membrane,GO:0044425~membrane part,	GO:0003824~catalytic activity,GO:0016491~oxidoreductase activity,		0.0680472	1.13535	-0.00583722	0.729589	-0.0461388	1.39886	-0.072449	0.39524	0.109848	-0.159821	0.0594996	0.361512	4.55294	4.80632	-0.0964172	H3K9me3	H3K27ac
X	5107872	5111961	+	AGAP000283	AGAP000283-PA(AgaP_AGAP000283)							-0.6679	0.872787	0.0548491	0.834555	-0.594158	0.917935	-0.0344389	0.637505	-0.153268	0.0232746	0.086008	0.241314	2.97473	3.86942	-0.66424	H3K9me3	H3K9ac
X	5540940	5544636	+	AGAP000316	AGAP000316-PA(AgaP_AGAP000316)				GO:0016020~membrane,GO:0016021~integral component of membrane,GO:0031224~intrinsic component of membrane,GO:0044425~membrane part,			-0.188155	-0.0871777	0.841096	0.737229	-0.395862	0.279967	0.928933	0.169831	0.167716	-0.33469	-0.0168211	0.57817	6.39448	6.43338	0.100623	H3K9me3	H3K27ac
X	5717130	5720938	+	AGAP000322	AGAP000322-PA(AgaP_AGAP000322)		PF07933:Protein of unknown function (DUF1681),	GO:0006810~transport,GO:0006897~endocytosis,GO:0016192~vesicle-mediated transport,GO:0051179~localization,GO:0051234~establishment of localization,	GO:0016020~membrane,			0.573614	1.31381	0.798787	-1.08247	0.435725	1.7205	0.769379	-0.912773	0.17167	-0.279276	0.0866835	-0.320552	8.47549	8.31042	0.28795
X	5789782	5815837	-	AGAP000331	AGAP000331-PA(AgaP_AGAP000331)		PF00057:Low-density lipoprotein receptor domain class A,PF00058:Low-density lipoprotein receptor repeat class B,PF07645:Calcium-binding EGF domain,PF12662:Complement Clr-like EGF-like,		GO:0016020~membrane,GO:0016021~integral component of membrane,GO:0031224~intrinsic component of membrane,GO:0044425~membrane part,	GO:0005488~binding,GO:0005509~calcium ion binding,GO:0043167~ion binding,GO:0043169~cation binding,GO:0046872~metal ion binding,	aga04340:Hedgehog signaling pathway,	-0.710635	-1.18624	1.04972	1.03208	-0.88762	-0.880252	1.29455	0.900883	0.0642021	-0.464312	-0.146964	0.191117	7.16549	8.06417	-0.652898
X	5846884	5857444	-	AGAP000332	AGAP000332-PA(AgaP_AGAP000332)							-0.0775737	0.191792	0.281666	-0.530522	-0.0451239	0.806343	0.375889	-0.667057	-0.0371454	-0.522944	-0.0593247	0.0572475	8.69398	9.20986	-0.323375	H3K9me3	H3K27ac
X	5886051	5889397	-	AGAP000339	AGAP000339-PA(AgaP_AGAP000339)			GO:0030155~regulation of cell adhesion,GO:0050789~regulation of biological process,GO:0065007~biological regulation,		GO:0003676~nucleic acid binding,GO:0003824~catalytic activity,GO:0004842~ubiquitin-protein transferase activity,GO:0005488~binding,GO:0008270~zinc ion binding,GO:0016740~transferase activity,GO:0019787~ubiquitin-like protein transferase activity,GO:0043167~ion binding,GO:0043169~cation binding,GO:0046872~metal ion binding,GO:0046914~transition metal ion binding,GO:0061630~ubiquitin protein ligase…		0.0585166	0.432234	1.23014	0.244823	-0.202016	0.846349	0.990546	-0.0213171	0.242316	-0.331226	0.299046	0.264354	7.75594	7.81456	0.0837093
X	5903558	5911115	+	AGAP000343	AGAP000343-PA(AgaP_AGAP000343)		PF10474:Protein of unknown function C-terminus (DUF2451),PF10475:Protein of unknown function N-terminal domain (DUF2450) ,					-0.417512	0.332937	0.494051	1.3605	-0.62411	0.746271	0.446185	1.39177	0.13729	-0.337755	0.084522	0.0572106	6.91403	7.11083	-0.0413272
X	5959988	5967875	+	AGAP000344	AGAP000344-PB(CPR127)		PF00379:Insect cuticle protein,		GO:0005576~extracellular region,GO:0005615~extracellular space,GO:0044421~extracellular region part,	GO:0005198~structural molecule activity,GO:0042302~structural constituent of cuticle,		-0.60171	-1.41879	0.393321	0.914597	-0.870095	-1.27214	0.603932	0.878285	0.165662	-0.392461	-0.15461	0.0990762	2.23491	3.77149	-1.19305		H3K27ac
X	5981741	5996498	+	AGAP000345	AGAP000345-PA(CPR126)		PF00379:Insect cuticle protein,		GO:0005576~extracellular region,GO:0005615~extracellular space,GO:0044421~extracellular region part,	GO:0005198~structural molecule activity,GO:0042302~structural constituent of cuticle,		-0.452463	-1.30681	0.237536	0.911357	-0.362391	-1.15122	0.473977	0.891862	-0.134603	-0.366492	-0.189616	0.0836736	2.58509	4.74227	-1.64179	H3K9me3	H3K27ac
X	6187880	6279170	-	AGAP000351	AGAP000351-PB(GPRNPY1)		PF00001:7 transmembrane receptor (rhodopsin family),		GO:0016020~membrane,GO:0016021~integral component of membrane,GO:0031224~intrinsic component of membrane,GO:0044425~membrane part,	GO:0001653~peptide receptor activity,GO:0004871~signal transducer activity,GO:0004872~receptor activity,GO:0004888~transmembrane signaling receptor activity,GO:0004930~G-protein coupled receptor activity,GO:0004983~neuropeptide Y receptor activity,GO:0008188~neuropeptide receptor activity,GO:0008528~G-protein coupled peptide receptor activity,GO:0038023~signaling receptor activity,GO:0060089~mole…		-0.541752	-0.872034	0.206097	1.16981	-0.738847	-0.777709	0.258522	0.980318	0.110368	-0.208778	-0.028087	0.250568	2.95192	4.50287	-1.19471
X	6358177	6370050	-	AGAP000359	AGAP000359-PA(AgaP_AGAP000359)		PF01607:Chitin binding Peritrophin-A domain,	GO:0005975~carbohydrate metabolic process,GO:0006022~aminoglycan metabolic process,GO:0006026~aminoglycan catabolic process,GO:0006030~chitin metabolic process,GO:0006032~chitin catabolic process,GO:0006040~amino sugar metabolic process,GO:0006807~nitrogen compound metabolic process,GO:0008152~metabolic process,GO:0009056~catabolic process,GO:0009057~macromolecule catabolic process,GO:0043170~mac…	GO:0005576~extracellular region,	GO:0003824~catalytic activity,GO:0004553~hydrolase activity, hydrolyzing O-glycosyl compounds,GO:0004568~chitinase activity,GO:0005488~binding,GO:0008061~chitin binding,GO:0016787~hydrolase activity,GO:0016798~hydrolase activity, acting on glycosyl bonds,GO:0016810~hydrolase activity, acting on carbon-nitrogen (but not peptide) bonds,GO:0097367~carbohydrate derivative binding,		-0.719632	-0.553036	0.782789	1.76745	-0.894472	-0.364376	0.800235	1.72496	0.0606651	-0.236694	0.0434208	0.137025	2.06186	3.00525	-0.718917	H3K9me3	H3K27ac
X	6484709	6500088	+	AGAP000360	AGAP000360-PA(AgaP_AGAP000360)		PF13855:Leucine rich repeat,		GO:0016020~membrane,GO:0016021~integral component of membrane,GO:0031224~intrinsic component of membrane,GO:0044425~membrane part,			-1.28992	-1.96407	0.0218894	2.93125	-1.67219	-1.64508	0.21807	3.05631	0.117278	-0.763992	-0.173178	0.00711881	6.31261	7.34276	-0.763556		H3K27ac
X	6848267	6862655	-	AGAP000374	AGAP000374-PA(AgaP_AGAP000374)				GO:0000151~ubiquitin ligase complex,GO:0000152~nuclear ubiquitin ligase complex,GO:0005622~intracellular,GO:0005623~cell,GO:0005634~nucleus,GO:0005680~anaphase-promoting complex,GO:0031461~cullin-RING ubiquitin ligase complex,GO:0032991~macromolecular complex,GO:0043226~organelle,GO:0043227~membrane-bounded organelle,GO:0043229~intracellular organelle,GO:0043231~intracellular membrane-bounded org…		aga04120:Ubiquitin mediated proteolysis,	-0.558049	0.193073	0.303472	0.636641	-0.687415	0.666604	0.365599	0.569734	0.0465233	-0.401252	-0.0287987	0.111157	7.08157	8.10663	-0.7587
X	7124538	7154466	-	AGAP000389	AGAP000389-PA(AgaP_AGAP000389)		PF00168:C2 domain,PF08150:FerB (NUC096) domain,PF08151:FerI (NUC094) domain,		GO:0016020~membrane,GO:0016021~integral component of membrane,GO:0031224~intrinsic component of membrane,GO:0044425~membrane part,			-0.506336	-0.472615	0.658205	1.20202	-0.583386	-0.385647	0.698347	1.05473	0.0072284	-0.134707	0.0156845	0.213318	4.76616	5.76014	-0.736375	H3K9me3	H3K27ac
X	7543011	7550460	+	AGAP000420	AGAP000420-PA(AgaP_AGAP000420)				GO:0016020~membrane,GO:0016021~integral component of membrane,GO:0031224~intrinsic component of membrane,GO:0044425~membrane part,			0.249739	0.839802	0.437669	-0.100067	0.011727	1.40527	0.408644	-0.195656	0.239002	-0.438345	0.0634883	0.0758437	10.1791	10.3625	-0.0283672
X	7694969	7701060	-	AGAP000433	AGAP000433-PA(AgaP_AGAP000433)		PF00071:Ras family,	GO:0007154~cell communication,GO:0007165~signal transduction,GO:0007264~small GTPase mediated signal transduction,GO:0009987~cellular process,GO:0023052~signaling,GO:0035556~intracellular signal transduction,GO:0044699~single-organism process,GO:0044700~single organism signaling,GO:0044763~single-organism cellular process,GO:0050789~regulation of biological process,GO:0050794~regulation of cellul…	GO:0005622~intracellular,GO:0005623~cell,GO:0005737~cytoplasm,GO:0005794~Golgi apparatus,GO:0012505~endomembrane system,GO:0043226~organelle,GO:0043227~membrane-bounded organelle,GO:0043229~intracellular organelle,GO:0043231~intracellular membrane-bounded organelle,GO:0044424~intracellular part,GO:0044444~cytoplasmic part,GO:0044464~cell part,	GO:0000166~nucleotide binding,GO:0001882~nucleoside binding,GO:0001883~purine nucleoside binding,GO:0005488~binding,GO:0005525~GTP binding,GO:0017076~purine nucleotide binding,GO:0019001~guanyl nucleotide binding,GO:0032549~ribonucleoside binding,GO:0032550~purine ribonucleoside binding,GO:0032553~ribonucleotide binding,GO:0032555~purine ribonucleotide binding,GO:0032561~guanyl ribonucleotide bin…		-0.263984	0.532208	0.353375	-0.154009	0.0882024	0.797969	0.45119	0.169103	-0.341306	-0.193892	-0.0569364	-0.303287	8.87143	8.78233	0.218445
X	7721791	7725233	-	AGAP000437	AGAP000437-PA(AgaP_AGAP000437)		PF03103:Domain of unknown function (DUF243),					-0.315725	-0.394736	1.04426	1.00134	-0.604105	-0.331614	1.05957	0.61542	0.225601	-0.102607	0.0586129	0.423759	4.21994	5.33118	-0.835435	H3K9me3	H3K27ac
X	7766368	7769746	+	AGAP000439	AGAP000439-PA(AgaP_AGAP000439)		PF01329:Pterin 4 alpha carbinolamine dehydratase,	GO:0006725~cellular aromatic compound metabolic process,GO:0006729~tetrahydrobiopterin biosynthetic process,GO:0006732~coenzyme metabolic process,GO:0006807~nitrogen compound metabolic process,GO:0008152~metabolic process,GO:0009058~biosynthetic process,GO:0009108~coenzyme biosynthetic process,GO:0009987~cellular process,GO:0018130~heterocycle biosynthetic process,GO:0019438~aromatic compound bio…		GO:0003824~catalytic activity,GO:0008124~4-alpha-hydroxytetrahydrobiopterin dehydratase activity,GO:0016829~lyase activity,GO:0016835~carbon-oxygen lyase activity,GO:0016836~hydro-lyase activity,		-0.0848054	0.888834	0.630817	-0.258778	0.210694	1.18708	0.389689	-0.281194	-0.271639	-0.202034	0.269736	-0.0084809	8.0909	7.81784	0.387283	H3K9me3/K4me3	H3K9ac
X	7784541	7788949	-	AGAP000441	AGAP000441-PA(AgaP_AGAP000441)		PF00808:Histone-like transcription factor (CBF/NF-Y) and archaeal histone,		GO:0005622~intracellular,GO:0005623~cell,GO:0005634~nucleus,GO:0005667~transcription factor complex,GO:0016602~CCAAT-binding factor complex,GO:0032991~macromolecular complex,GO:0043226~organelle,GO:0043227~membrane-bounded organelle,GO:0043229~intracellular organelle,GO:0043231~intracellular membrane-bounded organelle,GO:0043234~protein complex,GO:0044422~organelle part,GO:0044424~intracellular p…	GO:0001071~nucleic acid binding transcription factor activity,GO:0003700~transcription factor activity, sequence-specific DNA binding,		0.128322	1.05826	0.82363	0.839	0.223846	1.69446	0.778068	0.903434	-0.0735381	-0.489023	0.102686	0.00411917	6.68147	6.90145	-0.0622956
X	7854021	7857721	-	AGAP000448	AGAP000448-PA(AgaP_AGAP000448)		PF00153:Mitochondrial carrier protein,	GO:0006412~translation,GO:0006518~peptide metabolic process,GO:0006807~nitrogen compound metabolic process,GO:0006810~transport,GO:0008152~metabolic process,GO:0009058~biosynthetic process,GO:0009059~macromolecule biosynthetic process,GO:0009987~cellular process,GO:0010467~gene expression,GO:0019538~protein metabolic process,GO:0034641~cellular nitrogen compound metabolic process,GO:0034645~cellu…	GO:0016020~membrane,GO:0016021~integral component of membrane,GO:0031224~intrinsic component of membrane,GO:0044425~membrane part,	GO:0003735~structural constituent of ribosome,GO:0005198~structural molecule activity,		0.0508313	0.813109	0.617822	1.17277	0.177128	1.56636	1.01857	1.50649	-0.108217	-0.600561	-0.307388	-0.220458	6.89568	7.11948	-0.065538		H3K27ac
X	7904010	7915810	-	AGAP000453	AGAP000453-PA(AgaP_AGAP000453)		PF10477:Nucleocytoplasmic shuttling protein for mRNA cap-binding EIF4E,	GO:0007154~cell communication,GO:0007165~signal transduction,GO:0009987~cellular process,GO:0023052~signaling,GO:0044699~single-organism process,GO:0044700~single organism signaling,GO:0044763~single-organism cellular process,GO:0050789~regulation of biological process,GO:0050794~regulation of cellular process,GO:0050896~response to stimulus,GO:0051716~cellular response to stimulus,GO:0065007~bio…		GO:0003824~catalytic activity,GO:0004112~cyclic-nucleotide phosphodiesterase activity,GO:0004114~3',5'-cyclic-nucleotide phosphodiesterase activity,GO:0008081~phosphoric diester hydrolase activity,GO:0016787~hydrolase activity,GO:0016788~hydrolase activity, acting on ester bonds,GO:0042578~phosphoric ester hydrolase activity,		-0.0401555	1.1307	0.162468	0.522042	-0.208192	1.48962	0.00184504	0.507171	0.147964	-0.244446	0.160788	0.0565849	7.93885	8.76186	-0.588512	H3K9ac/K4me3	H3K27ac
X	8017667	8022999	-	AGAP000462	AGAP000462-PA(AgaP_AGAP000462)		PF00160:Cyclophilin type peptidyl-prolyl cis-trans isomerase/CLD,	GO:0006457~protein folding,GO:0009987~cellular process,		GO:0003755~peptidyl-prolyl cis-trans isomerase activity,GO:0003824~catalytic activity,GO:0016853~isomerase activity,GO:0016859~cis-trans isomerase activity,		0.582334	1.43986	-0.0682891	-0.755319	0.809423	2.35377	0.391381	-0.165697	-0.156344	-0.710326	-0.413283	-0.61629	12.8935	12.5189	0.481721	H3K9ac	H3K27ac
X	8022933	8035855	+	AGAP000463	AGAP000463-PA(AgaP_AGAP000463)		PF02037:SAP domain,PF14443:DBC1,PF14444:S1-like,	GO:0006139~nucleobase-containing compound metabolic process,GO:0006355~regulation of transcription, DNA-templated,GO:0006725~cellular aromatic compound metabolic process,GO:0006807~nitrogen compound metabolic process,GO:0008152~metabolic process,GO:0009058~biosynthetic process,GO:0009059~macromolecule biosynthetic process,GO:0009889~regulation of biosynthetic process,GO:0009987~cellular process,G…				0.230365	0.874398	-0.278227	-0.00293518	0.428286	1.38123	-0.0915004	0.270789	-0.156029	-0.38576	-0.197518	-0.244181	7.62489	8.32373	-0.482458	H3K9ac/K4me3	H3K27ac
X	8291985	8359883	+	AGAP000477	AGAP000477-PA(AgaP_AGAP000477)		PF00069:Protein kinase domain,	GO:0006464~cellular protein modification process,GO:0006468~protein phosphorylation,GO:0006793~phosphorus metabolic process,GO:0006796~phosphate-containing compound metabolic process,GO:0007154~cell communication,GO:0007165~signal transduction,GO:0008152~metabolic process,GO:0009987~cellular process,GO:0016310~phosphorylation,GO:0018105~peptidyl-serine phosphorylation,GO:0018193~peptidyl-amino ac…	GO:0005622~intracellular,GO:0005623~cell,GO:0044464~cell part,	GO:0000166~nucleotide binding,GO:0001882~nucleoside binding,GO:0001883~purine nucleoside binding,GO:0003824~catalytic activity,GO:0004672~protein kinase activity,GO:0004674~protein serine/threonine kinase activity,GO:0005488~binding,GO:0005524~ATP binding,GO:0016301~kinase activity,GO:0016740~transferase activity,GO:0016772~transferase activity, transferring phosphorus-containing groups,GO:001677…		-0.945324	-1.76558	-0.0961668	1.8151	-1.36372	-1.74928	-0.119035	1.70224	0.237678	-0.410095	0.0106029	0.202431	-1.31731	1.30215	-2.17023		H3K27ac
X	8778077	8799840	+	AGAP000500	AGAP000500-PA(AgaP_AGAP000500)		PF00175:Oxidoreductase NAD-binding domain ,PF00258:Flavodoxin,PF00667:FAD binding domain,	GO:0008152~metabolic process,GO:0044699~single-organism process,GO:0044710~single-organism metabolic process,GO:0055114~oxidation-reduction process,	GO:0016020~membrane,GO:0016021~integral component of membrane,GO:0031224~intrinsic component of membrane,GO:0044425~membrane part,	GO:0000166~nucleotide binding,GO:0003824~catalytic activity,GO:0003958~NADPH-hemoprotein reductase activity,GO:0005488~binding,GO:0010181~FMN binding,GO:0016491~oxidoreductase activity,GO:0016651~oxidoreductase activity, acting on NAD(P)H,GO:0016653~oxidoreductase activity, acting on NAD(P)H, heme protein as acceptor,GO:0016722~oxidoreductase activity, oxidizing metal ions,GO:0016723~oxidoreducta…		0.498218	1.55972	-0.367657	-0.830619	0.60628	2.11659	-0.353513	-0.576826	-0.0556743	-0.402172	-0.0551755	-0.340931	12.0147	11.8086	0.325978	H3K9ac/K4me3	H3K27ac
X	8858303	8891428	-	AGAP000504	AGAP000504-PA(AgaP_AGAP000504)		PF00595:PDZ domain (Also known as DHR or GLGF),PF00620:RhoGAP domain,	GO:0007154~cell communication,GO:0007165~signal transduction,GO:0009987~cellular process,GO:0023052~signaling,GO:0043085~positive regulation of catalytic activity,GO:0043087~regulation of GTPase activity,GO:0043547~positive regulation of GTPase activity,GO:0044093~positive regulation of molecular function,GO:0044699~single-organism process,GO:0044700~single organism signaling,GO:0044763~single-or…	GO:0016020~membrane,GO:0016021~integral component of membrane,GO:0031224~intrinsic component of membrane,GO:0044425~membrane part,	GO:0005096~GTPase activator activity,GO:0008047~enzyme activator activity,GO:0030234~enzyme regulator activity,GO:0030695~GTPase regulator activity,GO:0060589~nucleoside-triphosphatase regulator activity,GO:0098772~molecular function regulator,		-0.202584	0.246416	0.0275381	0.631452	-0.317815	0.434169	-0.0976469	0.441633	0.0820269	-0.145669	0.115892	0.222793	10.3695	10.8869	-0.32454	H3K9me3	H3K27ac
X	9114570	9117737	-	AGAP000516	AGAP000516-PA(AgaP_AGAP000516)		PF01133:Enhancer of rudimentary,	GO:0006139~nucleobase-containing compound metabolic process,GO:0006220~pyrimidine nucleotide metabolic process,GO:0006221~pyrimidine nucleotide biosynthetic process,GO:0006725~cellular aromatic compound metabolic process,GO:0006753~nucleoside phosphate metabolic process,GO:0006793~phosphorus metabolic process,GO:0006796~phosphate-containing compound metabolic process,GO:0006807~nitrogen compound …				-0.147039	-0.108641	0.481961	-0.506336	-0.670819	0.16726	-0.0628875	-0.314132	0.46312	-0.256905	0.540436	-0.232869	6.77524	6.74082	0.167623	H3K9ac/K4me3	H3K27ac
X	9289162	9297115	+	AGAP000520	AGAP000520-PA(AgaP_AGAP000520)		PF01757:Acyltransferase family,		GO:0016020~membrane,GO:0016021~integral component of membrane,GO:0031224~intrinsic component of membrane,GO:0044425~membrane part,	GO:0003824~catalytic activity,GO:0016740~transferase activity,GO:0016746~transferase activity, transferring acyl groups,GO:0016747~transferase activity, transferring acyl groups other than amino-acyl groups,		-0.695529	-1.31856	0.447823	1.79359	-1.13589	-1.07273	0.429146	1.62087	0.307066	-0.448134	0.0548625	0.256617	5.99634	6.95001	-0.700153		H3K27ac
X	9410886	9416540	-	AGAP000522	AGAP000522-PA(AgaP_AGAP000522)							-0.467079	-1.30788	0.180594	1.25475	-0.368013	-0.995816	0.157465	1.12461	-0.14468	-0.502123	0.0377353	0.199797	2.0373	3.13693	-0.848748
X	9453267	9456114	+	AGAP000523	AGAP000523-PA(AgaP_AGAP000523)		PF00137:ATP synthase subunit C,	GO:0006139~nucleobase-containing compound metabolic process,GO:0006163~purine nucleotide metabolic process,GO:0006164~purine nucleotide biosynthetic process,GO:0006725~cellular aromatic compound metabolic process,GO:0006753~nucleoside phosphate metabolic process,GO:0006754~ATP biosynthetic process,GO:0006793~phosphorus metabolic process,GO:0006796~phosphate-containing compound metabolic process,G…	GO:0000276~mitochondrial proton-transporting ATP synthase complex, coupling factor F(o),GO:0005622~intracellular,GO:0005623~cell,GO:0005737~cytoplasm,GO:0005739~mitochondrion,GO:0005740~mitochondrial envelope,GO:0005743~mitochondrial inner membrane,GO:0005753~mitochondrial proton-transporting ATP synthase complex,GO:0016020~membrane,GO:0016021~integral component of membrane,GO:0016469~proton-tran…	GO:0003824~catalytic activity,GO:0005215~transporter activity,GO:0005488~binding,GO:0008289~lipid binding,GO:0008324~cation transmembrane transporter activity,GO:0015075~ion transmembrane transporter activity,GO:0015077~monovalent inorganic cation transmembrane transporter activity,GO:0015078~hydrogen ion transmembrane transporter activity,GO:0015399~primary active transmembrane transporter activ…	aga00190:Oxidative phosphorylation,aga01100:Metabolic pathways,	1.66048	1.95184	0.403389	-0.872352	1.93557	2.58956	0.417209	-0.0776435	-0.151595	-0.461726	0.0223025	-0.808614	11.05	10.884	0.289167
X	9471978	9480310	+	AGAP000528	AGAP000528-PA(AgaP_AGAP000528)		PF07716:Basic region leucine zipper,			GO:0001071~nucleic acid binding transcription factor activity,GO:0003676~nucleic acid binding,GO:0003677~DNA binding,GO:0003700~transcription factor activity, sequence-specific DNA binding,GO:0005488~binding,GO:0043565~sequence-specific DNA binding,GO:0097159~organic cyclic compound binding,GO:1901363~heterocyclic compound binding,		0.506212	1.24398	0.500143	1.71749	0.905732	2.17728	0.342889	2.22407	-0.313416	-0.733242	0.184364	-0.353859	11.6411	11.6674	0.113572	H3K4me3	H3K27ac
X	9483283	9490015	-	AGAP000529	AGAP000529-PA(AgaP_AGAP000529)		PF04840:Vps16, C-terminal region,PF04841:Vps16, N-terminal region,	GO:0006461~protein complex assembly,GO:0006810~transport,GO:0006886~intracellular protein transport,GO:0006906~vesicle fusion,GO:0006996~organelle organization,GO:0007033~vacuole organization,GO:0007034~vacuolar transport,GO:0008104~protein localization,GO:0009987~cellular process,GO:0015031~protein transport,GO:0016043~cellular component organization,GO:0016050~vesicle organization,GO:0016192~ve…	GO:0000323~lytic vacuole,GO:0005622~intracellular,GO:0005623~cell,GO:0005737~cytoplasm,GO:0005764~lysosome,GO:0005765~lysosomal membrane,GO:0005768~endosome,GO:0005773~vacuole,GO:0005774~vacuolar membrane,GO:0012505~endomembrane system,GO:0016020~membrane,GO:0030897~HOPS complex,GO:0031090~organelle membrane,GO:0032991~macromolecular complex,GO:0043226~organelle,GO:0043227~membrane-bounded organe…	GO:0003779~actin binding,GO:0005488~binding,GO:0005515~protein binding,GO:0008092~cytoskeletal protein binding,		-0.102646	1.10814	0.596254	0.143194	-0.475046	1.47074	0.658017	0.345059	0.328272	-0.24865	-0.00764107	-0.166991	8.45473	8.46905	0.124121	H3K9ac	H3K27ac
X	9553155	9565371	+	AGAP000534	AGAP000534-PA(AgaP_AGAP000534)		PF03199:Eukaryotic glutathione synthase,PF03917:Eukaryotic glutathione synthase, ATP binding domain,			GO:0000166~nucleotide binding,GO:0001882~nucleoside binding,GO:0001883~purine nucleoside binding,GO:0003824~catalytic activity,GO:0004363~glutathione synthase activity,GO:0005488~binding,GO:0005524~ATP binding,GO:0016874~ligase activity,GO:0016879~ligase activity, forming carbon-nitrogen bonds,GO:0016881~acid-amino acid ligase activity,GO:0017076~purine nucleotide binding,GO:0030554~adenyl nucleo…	aga00480:Glutathione metabolism,aga01100:Metabolic pathways,	-0.198721	0.64283	-0.13401	0.861899	-0.268299	0.993002	-0.390248	0.610413	0.0412018	-0.261453	0.218222	0.292702	11.1315	11.16	0.111566	H3K9me3/K4me3	H3K27ac
X	9889036	9893565	+	AGAP000555	AGAP000555-PA(MOCOS_ANOGA)		PF00266:Aminotransferase class-V,PF03473:MOSC domain,PF03476:MOSC N-terminal beta barrel domain,	GO:0006732~coenzyme metabolic process,GO:0006777~Mo-molybdopterin cofactor biosynthetic process,GO:0006793~phosphorus metabolic process,GO:0006796~phosphate-containing compound metabolic process,GO:0006807~nitrogen compound metabolic process,GO:0008152~metabolic process,GO:0009058~biosynthetic process,GO:0009108~coenzyme biosynthetic process,GO:0009987~cellular process,GO:0018130~heterocycle bios…		GO:0003824~catalytic activity,GO:0005488~binding,GO:0008265~Mo-molybdopterin cofactor sulfurase activity,GO:0016740~transferase activity,GO:0016829~lyase activity,GO:0030151~molybdenum ion binding,GO:0030170~pyridoxal phosphate binding,GO:0043167~ion binding,GO:0043168~anion binding,GO:0043169~cation binding,GO:0046872~metal ion binding,GO:0046914~transition metal ion binding,GO:0048037~cofactor …		-0.0367441	0.986577	0.69824	0.0816613	-0.212315	1.6499	0.572436	0.0914387	0.155175	-0.51549	0.168471	-0.000884541	8.30586	8.52971	-0.0649071	H3K9ac/K4me3	H3K27ac
X	9896339	9926222	+	AGAP000558	AGAP000558-PB(AgaP_AGAP000558)		PF01532:Glycosyl hydrolase family 47,	GO:0005975~carbohydrate metabolic process,GO:0006464~cellular protein modification process,GO:0006486~protein glycosylation,GO:0006487~protein N-linked glycosylation,GO:0006491~N-glycan processing,GO:0008152~metabolic process,GO:0009058~biosynthetic process,GO:0009059~macromolecule biosynthetic process,GO:0009100~glycoprotein metabolic process,GO:0009101~glycoprotein biosynthetic process,GO:00093…	GO:0000139~Golgi membrane,GO:0005622~intracellular,GO:0005623~cell,GO:0005737~cytoplasm,GO:0005783~endoplasmic reticulum,GO:0005794~Golgi apparatus,GO:0012505~endomembrane system,GO:0016020~membrane,GO:0016021~integral component of membrane,GO:0031090~organelle membrane,GO:0031224~intrinsic component of membrane,GO:0043226~organelle,GO:0043227~membrane-bounded organelle,GO:0043229~intracellular o…	GO:0003824~catalytic activity,GO:0004553~hydrolase activity, hydrolyzing O-glycosyl compounds,GO:0004559~alpha-mannosidase activity,GO:0004571~mannosyl-oligosaccharide 1,2-alpha-mannosidase activity,GO:0005488~binding,GO:0005509~calcium ion binding,GO:0015923~mannosidase activity,GO:0015924~mannosyl-oligosaccharide mannosidase activity,GO:0016787~hydrolase activity,GO:0016798~hydrolase activity, …	aga00510:N-Glycan biosynthesis,aga01100:Metabolic pathways,aga04141:Protein processing in endoplasmic reticulum,	-0.164489	0.712537	-0.301672	1.3838	-0.308431	0.939421	-0.427476	1.16066	0.112479	-0.148266	0.0794673	0.289881	6.95351	7.56121	-0.404095	H3K9me3	H3K27ac
X	10041203	10071070	+	AGAP000567	AGAP000567-PB(AgaP_AGAP000567)		PF01529:DHHC palmitoyltransferase,		GO:0016020~membrane,GO:0016021~integral component of membrane,GO:0031224~intrinsic component of membrane,GO:0044425~membrane part,	GO:0003824~catalytic activity,GO:0005488~binding,GO:0008270~zinc ion binding,GO:0016409~palmitoyltransferase activity,GO:0016417~S-acyltransferase activity,GO:0016740~transferase activity,GO:0016746~transferase activity, transferring acyl groups,GO:0016747~transferase activity, transferring acyl groups other than amino-acyl groups,GO:0019706~protein-cysteine S-palmitoyltransferase activity,GO:001…		-0.238633	0.466338	-0.199454	1.05984	-0.359489	0.646702	-0.328698	0.938443	0.0828153	-0.122481	0.0950906	0.183467	8.33614	9.05422	-0.498757	H3K9me3	H3K27ac
X	10111155	10114111	-	AGAP000574	AGAP000574-PA(AgaP_AGAP000574)		PF00341:PDGF/VEGF domain,	GO:0001932~regulation of protein phosphorylation,GO:0001934~positive regulation of protein phosphorylation,GO:0006464~cellular protein modification process,GO:0006468~protein phosphorylation,GO:0006793~phosphorus metabolic process,GO:0006796~phosphate-containing compound metabolic process,GO:0008152~metabolic process,GO:0008283~cell proliferation,GO:0008284~positive regulation of cell proliferati…	GO:0005576~extracellular region,GO:0005615~extracellular space,GO:0016020~membrane,GO:0016021~integral component of membrane,GO:0031224~intrinsic component of membrane,GO:0044421~extracellular region part,GO:0044425~membrane part,	GO:0005102~receptor binding,GO:0005488~binding,GO:0005515~protein binding,GO:0070851~growth factor receptor binding,		-0.124904	0.588945	-0.545569	0.354074	-0.236066	0.965907	-0.378026	0.47807	0.0872188	-0.288308	-0.216918	-0.0803188	10.3256	10.1886	0.262475	H3K9ac	H3K27ac
X	10175933	10183042	+	AGAP000579	AGAP000579-PA(AgaP_AGAP000579)		PF02460:Patched family,PF12349:Sterol-sensing domain of SREBP cleavage-activation,		GO:0016020~membrane,GO:0016021~integral component of membrane,GO:0031224~intrinsic component of membrane,GO:0044425~membrane part,	GO:0005215~transporter activity,GO:0005319~lipid transporter activity,GO:0022892~substrate-specific transporter activity,	aga04142:Lysosome,	0.229448	0.72119	-0.232974	-0.38588	0.464394	1.16143	-0.0641369	-0.36376	-0.188958	-0.335875	-0.176229	-0.0647556	11.0357	11.0488	0.125583
X	10535708	10588150	+	AGAP000591	AGAP000591-PA(AgaP_AGAP000591)		PF00348:Polyprenyl synthetase,	GO:0006629~lipid metabolic process,GO:0006720~isoprenoid metabolic process,GO:0008152~metabolic process,GO:0008299~isoprenoid biosynthetic process,GO:0008610~lipid biosynthetic process,GO:0009058~biosynthetic process,GO:0009987~cellular process,GO:0044237~cellular metabolic process,GO:0044238~primary metabolic process,GO:0044249~cellular biosynthetic process,GO:0044255~cellular lipid metabolic pr…		GO:0003824~catalytic activity,GO:0016740~transferase activity,	aga00900:Terpenoid backbone biosynthesis,	-0.303744	-0.532571	0.742402	1.00931	-0.507922	-0.652296	0.689003	0.627747	0.150338	0.0417496	0.105247	0.420117	6.99397	7.32274	-0.159083
X	10927172	11101428	+	AGAP000606	AGAP000606-PA(AgaP_AGAP000606)		PF00001:7 transmembrane receptor (rhodopsin family),	GO:0007154~cell communication,GO:0007165~signal transduction,GO:0007186~G-protein coupled receptor signaling pathway,GO:0007187~G-protein coupled receptor signaling pathway, coupled to cyclic nucleotide second messenger,GO:0007188~adenylate cyclase-modulating G-protein coupled receptor signaling pathway,GO:0007189~adenylate cyclase-activating G-protein coupled receptor signaling pathway,GO:000726…	GO:0005623~cell,GO:0005886~plasma membrane,GO:0005887~integral component of plasma membrane,GO:0016020~membrane,GO:0016021~integral component of membrane,GO:0031224~intrinsic component of membrane,GO:0031226~intrinsic component of plasma membrane,GO:0044425~membrane part,GO:0044459~plasma membrane part,GO:0044464~cell part,GO:0071944~cell periphery,	GO:0004871~signal transducer activity,GO:0004872~receptor activity,GO:0004888~transmembrane signaling receptor activity,GO:0004930~G-protein coupled receptor activity,GO:0004935~adrenergic receptor activity,GO:0008227~G-protein coupled amine receptor activity,GO:0038023~signaling receptor activity,GO:0060089~molecular transducer activity,GO:0099600~transmembrane receptor activity,		-0.376594	-1.40458	-0.15753	0.290576	-0.410267	-1.3661	-0.105358	0.128015	-0.0134485	-0.293528	-0.0635493	0.173464	3.59443	4.97713	-1.05792	H3K9me3	H3K27ac
X	11073755	11077052	+	AGAP000609	AGAP000609-PA(AgaP_AGAP000609)							-0.65661	-1.76372	0.460171	1.47631	-0.879184	-1.20274	0.850423	1.94385	0.114873	-0.86864	-0.308405	-0.32698	3.28902	2.29156	1.05385
X	11209422	11214690	+	AGAP000617	AGAP000617-PB(AgaP_AGAP000617)		PF00782:Dual specificity phosphatase, catalytic domain,			GO:0003824~catalytic activity,GO:0004439~phosphatidylinositol-4,5-bisphosphate 5-phosphatase activity,GO:0004721~phosphoprotein phosphatase activity,GO:0004725~protein tyrosine phosphatase activity,GO:0008138~protein tyrosine/serine/threonine phosphatase activity,GO:0016787~hydrolase activity,GO:0016788~hydrolase activity, acting on ester bonds,GO:0016791~phosphatase activity,GO:0034593~phosphati…		0.205588	0.778004	0.965785	-1.04541	0.723926	1.3367	1.02963	-0.0463162	-0.439029	-0.435722	0.0111014	-1.00853	8.31267	8.31564	0.134387	H3K4me3	H3K9me3
X	11238599	11252784	+	AGAP000622	AGAP000622-PB(AgaP_AGAP000622)		PF01812:5-formyltetrahydrofolate cyclo-ligase family,	GO:0006403~RNA localization,GO:0008298~intracellular mRNA localization,GO:0033036~macromolecule localization,GO:0051179~localization,GO:0051641~cellular localization,GO:0070727~cellular macromolecule localization,	GO:0005622~intracellular,GO:0005623~cell,GO:0005737~cytoplasm,GO:0044424~intracellular part,GO:0044464~cell part,			0.142021	1.17908	-0.483597	-0.242263	0.319711	1.71947	-0.371259	0.0452881	-0.145614	-0.401215	-0.158849	-0.28212	9.51916	9.68285	-0.0106891	H3K9ac/K4me3	H3K27ac
X	11272364	11280512	-	AGAP000626	AGAP000626-PA(AgaP_AGAP000626)		PF00635:MSP (Major sperm protein) domain,		GO:0005622~intracellular,GO:0005623~cell,GO:0005737~cytoplasm,GO:0005783~endoplasmic reticulum,GO:0005789~endoplasmic reticulum membrane,GO:0012505~endomembrane system,GO:0016020~membrane,GO:0016021~integral component of membrane,GO:0031224~intrinsic component of membrane,GO:0042175~nuclear outer membrane-endoplasmic reticulum membrane network,GO:0043226~organelle,GO:0043227~membrane-bounded orga…			0.0181228	0.64361	0.0456865	0.421631	0.0677693	1.18536	-0.0264003	0.471659	-0.0428106	-0.428628	0.06955	-0.00896604	8.46135	8.66063	-0.0428531
X	11281576	11289116	+	AGAP000627	AGAP000627-PA(AgaP_AGAP000627)		PF00069:Protein kinase domain,	GO:0000902~cell morphogenesis,GO:0006464~cellular protein modification process,GO:0006468~protein phosphorylation,GO:0006793~phosphorus metabolic process,GO:0006796~phosphate-containing compound metabolic process,GO:0006810~transport,GO:0006897~endocytosis,GO:0006909~phagocytosis,GO:0007154~cell communication,GO:0007165~signal transduction,GO:0007166~cell surface receptor signaling pathway,GO:000…	GO:0005622~intracellular,GO:0005623~cell,GO:0005634~nucleus,GO:0005737~cytoplasm,GO:0043226~organelle,GO:0043227~membrane-bounded organelle,GO:0043229~intracellular organelle,GO:0043231~intracellular membrane-bounded organelle,GO:0044424~intracellular part,GO:0044464~cell part,	GO:0000166~nucleotide binding,GO:0001882~nucleoside binding,GO:0001883~purine nucleoside binding,GO:0003824~catalytic activity,GO:0004672~protein kinase activity,GO:0004674~protein serine/threonine kinase activity,GO:0005488~binding,GO:0005524~ATP binding,GO:0016301~kinase activity,GO:0016740~transferase activity,GO:0016772~transferase activity, transferring phosphorus-containing groups,GO:001677…	aga04310:Wnt signaling pathway,aga04340:Hedgehog signaling pathway,	0.54615	0.680488	0.383247	0.415751	0.611205	1.01373	0.0541551	0.0231405	-0.0138531	-0.244304	0.333317	0.394358	10.1867	9.79355	0.498944
X	11335152	11354646	-	AGAP000630	AGAP000630-PA(AgaP_AGAP000630)		PF02141:DENN (AEX-3) domain,PF03456:uDENN domain,			GO:0005085~guanyl-nucleotide exchange factor activity,GO:0005088~Ras guanyl-nucleotide exchange factor activity,GO:0017112~Rab guanyl-nucleotide exchange factor activity,GO:0098772~molecular function regulator,		-0.480991	-0.38514	0.113048	0.983327	-0.699326	-0.432398	-0.104561	0.535631	0.138835	-0.00238017	0.208253	0.480135	7.67356	7.85138	-0.0238416
X	11415445	11490785	-	AGAP000639	AGAP000639-PA(AgaP_AGAP000639)		PF01715:IPP transferase,PF12171:Zinc-finger double-stranded RNA-binding,	GO:0006139~nucleobase-containing compound metabolic process,GO:0006396~RNA processing,GO:0006399~tRNA metabolic process,GO:0006400~tRNA modification,GO:0006725~cellular aromatic compound metabolic process,GO:0006807~nitrogen compound metabolic process,GO:0008033~tRNA processing,GO:0008152~metabolic process,GO:0009451~RNA modification,GO:0009987~cellular process,GO:0010467~gene expression,GO:00160…	GO:0005622~intracellular,GO:0005623~cell,GO:0005737~cytoplasm,GO:0005739~mitochondrion,GO:0043226~organelle,GO:0043227~membrane-bounded organelle,GO:0043229~intracellular organelle,GO:0043231~intracellular membrane-bounded organelle,GO:0044424~intracellular part,GO:0044444~cytoplasmic part,GO:0044464~cell part,	GO:0003824~catalytic activity,GO:0005488~binding,GO:0016740~transferase activity,GO:0016765~transferase activity, transferring alkyl or aryl (other than methyl) groups,GO:0043167~ion binding,GO:0043169~cation binding,GO:0046872~metal ion binding,GO:0052381~tRNA dimethylallyltransferase activity,	aga01100:Metabolic pathways,	0.0646654	0.0817941	-0.299574	0.83832	-0.0542108	-0.133218	-0.405957	0.488546	0.11378	0.202938	0.0621619	0.381933	6.69242	6.59861	0.221763
X	11591690	11595622	+	AGAP000648	AGAP000648-PA(AgaP_AGAP000648)		PF04969:CS domain,					0.42111	1.19961	0.911181	0.498261	0.640549	1.62954	0.707444	0.302293	-0.160439	-0.304045	0.251491	0.219582	7.74429	7.77888	0.105481	H3K9me3/K4me3	H3K9ac/K27ac
X	11655373	11666337	-	AGAP000651	AGAP000651-PC(ACT5C_ANOGA)		PF00022:Actin,		GO:0005622~intracellular,GO:0005623~cell,GO:0005737~cytoplasm,GO:0005856~cytoskeleton,GO:0043226~organelle,GO:0043228~non-membrane-bounded organelle,GO:0043229~intracellular organelle,GO:0043232~intracellular non-membrane-bounded organelle,GO:0044424~intracellular part,GO:0044464~cell part,	GO:0000166~nucleotide binding,GO:0001882~nucleoside binding,GO:0001883~purine nucleoside binding,GO:0005488~binding,GO:0005524~ATP binding,GO:0017076~purine nucleotide binding,GO:0030554~adenyl nucleotide binding,GO:0032549~ribonucleoside binding,GO:0032550~purine ribonucleoside binding,GO:0032553~ribonucleotide binding,GO:0032555~purine ribonucleotide binding,GO:0032559~adenyl ribonucleotide bin…	aga04145:Phagosome,aga04391:Hippo signaling pathway - fly,aga04745:Phototransduction - fly,	0.79363	1.6431	0.00132511	-1.75003	1.13081	2.32806	-0.0843618	-1.35213	-0.241409	-0.510234	0.0774768	-0.728163	14.0722	14.0899	0.121426	H3K4me3	H3K9me3
X	11748947	11754470	+	AGAP000660	AGAP000660-PA(AgaP_AGAP000660)		PF12325:TATA element modulatory factor 1 TATA binding,PF12329:TATA element modulatory factor 1 DNA binding,					0.593301	0.784041	0.853094	1.36479	0.680146	1.24001	0.387221	1.30995	-0.0303699	-0.346143	0.490255	0.135411	9.05053	8.84746	0.322995
X	11783528	11805269	-	AGAP000663	AGAP000663-PA(AgaP_AGAP000663)		PF01769:Divalent cation transporter,	GO:0006810~transport,GO:0009987~cellular process,GO:0044699~single-organism process,GO:0044763~single-organism cellular process,GO:0044765~single-organism transport,GO:0051179~localization,GO:0051234~establishment of localization,GO:0055085~transmembrane transport,GO:1902578~single-organism localization,	GO:0016020~membrane,GO:0016021~integral component of membrane,GO:0031224~intrinsic component of membrane,GO:0044425~membrane part,	GO:0005215~transporter activity,GO:0008324~cation transmembrane transporter activity,GO:0015075~ion transmembrane transporter activity,GO:0022857~transmembrane transporter activity,GO:0022891~substrate-specific transmembrane transporter activity,GO:0022892~substrate-specific transporter activity,		0.778802	1.7259	-0.513591	-1.61274	0.950977	2.14916	-0.557504	-1.3963	-0.0957662	-0.280697	-0.0236598	-0.519813	12.0219	11.8207	0.321533	H3K9ac/K4me3	H3K9me3
X	12037003	12062602	-	AGAP000675	AGAP000675-PA(AgaP_AGAP000675)		PF06625:Protein of unknown function (DUF1151),					-0.169202	-0.845306	1.19733	1.27403	-0.155315	-0.819313	1.18796	0.956705	-0.03054	-0.142914	0.0876321	0.372393	3.64428	4.25487	-0.415635
X	12133381	12147837	+	AGAP000684	AGAP000684-PA(AgaP_AGAP000684)		PF00642:Zinc finger C-x8-C-x5-C-x3-H type (and similar),			GO:0005488~binding,GO:0008270~zinc ion binding,GO:0043167~ion binding,GO:0043169~cation binding,GO:0046872~metal ion binding,GO:0046914~transition metal ion binding,		-0.102088	0.637851	-0.00479074	0.430623	-0.0627341	0.685068	-0.112385	0.382799	-0.0459584	0.00806132	0.0967053	0.0799892	7.30136	7.93405	-0.42553
X	12160909	12171682	-	AGAP000685	AGAP000685-PA(AgaP_AGAP000685)		PF00008:EGF-like domain,PF00084:Sushi domain (SCR repeat),PF00092:von Willebrand factor type A domain,PF00354:Pentaxin family,PF02494:HYR domain,PF07699:GCC2 and GCC3,			GO:0005488~binding,GO:0005509~calcium ion binding,GO:0043167~ion binding,GO:0043169~cation binding,GO:0046872~metal ion binding,		-0.669479	-1.03988	0.755515	1.55791	-0.696527	-0.854652	0.886471	1.41592	-0.0636121	-0.324317	-0.0601979	0.221503	2.78751	4.01917	-0.944359	H3K9me3	H3K27ac
X	12546888	12556851	+	AGAP000700	AGAP000700-PB(AgaP_AGAP000700)		PF00957:Synaptobrevin,PF13774:Regulated-SNARE-like domain,	GO:0006810~transport,GO:0006887~exocytosis,GO:0006897~endocytosis,GO:0006906~vesicle fusion,GO:0006996~organelle organization,GO:0009987~cellular process,GO:0016043~cellular component organization,GO:0016050~vesicle organization,GO:0016192~vesicle-mediated transport,GO:0032940~secretion by cell,GO:0044699~single-organism process,GO:0044763~single-organism cellular process,GO:0044765~single-organi…	GO:0005622~intracellular,GO:0005623~cell,GO:0005737~cytoplasm,GO:0016020~membrane,GO:0016021~integral component of membrane,GO:0031201~SNARE complex,GO:0031224~intrinsic component of membrane,GO:0032991~macromolecular complex,GO:0043234~protein complex,GO:0044424~intracellular part,GO:0044425~membrane part,GO:0044444~cytoplasmic part,GO:0044464~cell part,GO:0098796~membrane protein complex,	GO:0000149~SNARE binding,GO:0005484~SNAP receptor activity,GO:0005488~binding,GO:0005515~protein binding,	aga04130:SNARE interactions in vesicular transport,	0.0176335	0.523848	-0.066544	-0.105101	-0.186028	0.726492	-0.0580054	-0.286388	0.186316	-0.138411	-0.0145047	0.153074	9.45748	9.27072	0.308066		H3K27ac
X	13094618	13124464	+	AGAP000720	AGAP000720-PB(AgaP_AGAP000720)		PF00041:Fibronectin type III domain,PF07679:Immunoglobulin I-set domain,PF13882:Bravo-like intracellular region,		GO:0016020~membrane,GO:0016021~integral component of membrane,GO:0031224~intrinsic component of membrane,GO:0044425~membrane part,			-0.0451309	0.527675	-0.819514	0.20753	-0.0905282	0.613081	-0.826987	-0.115106	0.0363153	-0.0333633	-0.10812	0.313023	8.20607	8.73505	-0.334953	H3K9me3	H3K4me3
X	13138985	13150404	+	AGAP000723	AGAP000723-PA(AgaP_AGAP000723)		PF05783:Dynein light intermediate chain (DLIC),	GO:0006928~movement of cell or subcellular component,GO:0007017~microtubule-based process,GO:0007018~microtubule-based movement,GO:0009987~cellular process,GO:0044699~single-organism process,GO:0044763~single-organism cellular process,	GO:0005622~intracellular,GO:0005623~cell,GO:0005856~cytoskeleton,GO:0005868~cytoplasmic dynein complex,GO:0005875~microtubule associated complex,GO:0015630~microtubule cytoskeleton,GO:0030286~dynein complex,GO:0032991~macromolecular complex,GO:0043226~organelle,GO:0043228~non-membrane-bounded organelle,GO:0043229~intracellular organelle,GO:0043232~intracellular non-membrane-bounded organelle,GO:0…	GO:0003774~motor activity,GO:0003777~microtubule motor activity,GO:0003824~catalytic activity,GO:0016462~pyrophosphatase activity,GO:0016787~hydrolase activity,GO:0016817~hydrolase activity, acting on acid anhydrides,GO:0016818~hydrolase activity, acting on acid anhydrides, in phosphorus-containing anhydrides,GO:0017111~nucleoside-triphosphatase activity,	aga04145:Phagosome,	0.409662	1.12833	-0.187626	-0.866645	0.575311	1.66463	-0.402163	-0.643151	-0.113391	-0.399741	0.174001	-0.32136	8.73795	8.78275	0.0965294	H3K4me3
X	13410128	13413801	+	AGAP000733	AGAP000733-PA(AgaP_AGAP000733)		PF00240:Ubiquitin family,PF00627:UBA/TS-N domain,PF09280:XPC-binding domain,	GO:0006139~nucleobase-containing compound metabolic process,GO:0006259~DNA metabolic process,GO:0006281~DNA repair,GO:0006289~nucleotide-excision repair,GO:0006508~proteolysis,GO:0006511~ubiquitin-dependent protein catabolic process,GO:0006725~cellular aromatic compound metabolic process,GO:0006807~nitrogen compound metabolic process,GO:0006950~response to stress,GO:0006974~cellular response to D…	GO:0005622~intracellular,GO:0005623~cell,GO:0005634~nucleus,GO:0043226~organelle,GO:0043227~membrane-bounded organelle,GO:0043229~intracellular organelle,GO:0043231~intracellular membrane-bounded organelle,GO:0044424~intracellular part,GO:0044464~cell part,	GO:0003676~nucleic acid binding,GO:0003677~DNA binding,GO:0003684~damaged DNA binding,GO:0005488~binding,GO:0097159~organic cyclic compound binding,GO:1901363~heterocyclic compound binding,	aga03420:Nucleotide excision repair,aga04141:Protein processing in endoplasmic reticulum,	0.527853	0.697846	0.457933	-1.11913	0.599054	1.13938	0.336891	-0.900763	-0.0205938	-0.338331	0.148408	-0.371777	8.52608	8.61242	0.0588771	H3K4me3
X	13946491	13949540	+	AGAP000777	AGAP000777-PA(AgaP_AGAP000777)							0.649176	0.966605	1.18178	0.304795	0.670507	1.91497	1.60107	0.688682	0.0320931	-0.757059	-0.29543	-0.314144	5.52004	5.40489	0.239678
X	14323021	14343038	+	AGAP000787	AGAP000787-PA(AgaP_AGAP000787)		PF00168:C2 domain,PF00397:WW domain,PF00632:HECT-domain (ubiquitin-transferase),	GO:0006464~cellular protein modification process,GO:0006508~proteolysis,GO:0006511~ubiquitin-dependent protein catabolic process,GO:0008152~metabolic process,GO:0009056~catabolic process,GO:0009057~macromolecule catabolic process,GO:0009987~cellular process,GO:0016567~protein ubiquitination,GO:0019538~protein metabolic process,GO:0019941~modification-dependent protein catabolic process,GO:0030163…	GO:0005622~intracellular,GO:0005623~cell,GO:0005634~nucleus,GO:0005737~cytoplasm,GO:0043226~organelle,GO:0043227~membrane-bounded organelle,GO:0043229~intracellular organelle,GO:0043231~intracellular membrane-bounded organelle,GO:0044424~intracellular part,GO:0044464~cell part,	GO:0003824~catalytic activity,GO:0004842~ubiquitin-protein transferase activity,GO:0016740~transferase activity,GO:0016874~ligase activity,GO:0019787~ubiquitin-like protein transferase activity,	aga04120:Ubiquitin mediated proteolysis,aga04144:Endocytosis,	-0.23551	0.358933	-0.0464454	0.173039	-0.286502	0.484681	-0.0672321	0.0558426	0.0200698	-0.0815173	0.0139868	0.122238	7.39164	8.16918	-0.550017	H3K9me3	H3K27ac
X	15412172	15423553	+	AGAP000834	AGAP000834-PA(AgaP_AGAP000834)		PF05978:Ion channel regulatory protein UNC-93,	GO:0003008~system process,GO:0003012~muscle system process,GO:0006810~transport,GO:0006811~ion transport,GO:0006812~cation transport,GO:0006937~regulation of muscle contraction,GO:0010959~regulation of metal ion transport,GO:0030001~metal ion transport,GO:0032501~multicellular organismal process,GO:0032879~regulation of localization,GO:0043266~regulation of potassium ion transport,GO:0043269~regu…	GO:0005622~intracellular,GO:0005623~cell,GO:0005737~cytoplasm,GO:0005886~plasma membrane,GO:0016020~membrane,GO:0016021~integral component of membrane,GO:0031224~intrinsic component of membrane,GO:0043226~organelle,GO:0043228~non-membrane-bounded organelle,GO:0043229~intracellular organelle,GO:0043232~intracellular non-membrane-bounded organelle,GO:0043292~contractile fiber,GO:0044422~organelle p…	GO:0015459~potassium channel regulator activity,GO:0016247~channel regulator activity,GO:0098772~molecular function regulator,		0.166886	0.683971	0.171949	0.896444	0.273553	0.725711	0.223009	0.634265	-0.0800823	0.0158008	-0.0298105	0.30435	9.92334	9.45708	0.566943	H3K9me3	H3K9ac
X	16104446	16140308	-	AGAP000865	AGAP000865-PA(AgaP_AGAP000865)		PF00168:C2 domain,PF00620:RhoGAP domain,PF00621:RhoGEF domain,	GO:0007154~cell communication,GO:0007165~signal transduction,GO:0007264~small GTPase mediated signal transduction,GO:0007265~Ras protein signal transduction,GO:0009966~regulation of signal transduction,GO:0009987~cellular process,GO:0010646~regulation of cell communication,GO:0023051~regulation of signaling,GO:0023052~signaling,GO:0035023~regulation of Rho protein signal transduction,GO:0035556~i…	GO:0005622~intracellular,GO:0005623~cell,GO:0016020~membrane,GO:0044464~cell part,	GO:0003824~catalytic activity,GO:0004672~protein kinase activity,GO:0004674~protein serine/threonine kinase activity,GO:0005085~guanyl-nucleotide exchange factor activity,GO:0005088~Ras guanyl-nucleotide exchange factor activity,GO:0005089~Rho guanyl-nucleotide exchange factor activity,GO:0005096~GTPase activator activity,GO:0008047~enzyme activator activity,GO:0016301~kinase activity,GO:0016740~…		0.306387	1.25829	-1.21866	-1.09077	0.25471	1.69872	-1.10007	-0.986581	0.074031	-0.310953	-0.309857	-0.265033	9.63515	9.97141	-0.164895	H3K9ac	H3K27ac
X	16162226	16179371	+	AGAP000868	AGAP000868-PA(AgaP_AGAP000868)		PF13632:Glycosyl transferase family group 2,		GO:0005622~intracellular,GO:0005623~cell,GO:0005737~cytoplasm,GO:0016020~membrane,GO:0016021~integral component of membrane,GO:0031224~intrinsic component of membrane,GO:0044424~intracellular part,GO:0044425~membrane part,GO:0044464~cell part,	GO:0000030~mannosyltransferase activity,GO:0003824~catalytic activity,GO:0016740~transferase activity,GO:0016757~transferase activity, transferring glycosyl groups,GO:0016758~transferase activity, transferring hexosyl groups,GO:0019187~beta-1,4-mannosyltransferase activity,	aga04320:Dorso-ventral axis formation,	0.611452	1.83696	-0.347809	-0.262144	0.703223	2.49431	-0.313653	-0.310255	-0.0336437	-0.481374	-0.0704848	0.0142377	9.41703	9.62748	-0.0526803
X	16741733	16745470	+	AGAP000887	AGAP000887-PA(AgaP_AGAP000887)		PF00557:Metallopeptidase family M24,PF05195:Aminopeptidase P, N-terminal domain,			GO:0003824~catalytic activity,GO:0004177~aminopeptidase activity,GO:0005488~binding,GO:0008233~peptidase activity,GO:0008238~exopeptidase activity,GO:0016787~hydrolase activity,GO:0030145~manganese ion binding,GO:0043167~ion binding,GO:0043169~cation binding,GO:0046872~metal ion binding,GO:0046914~transition metal ion binding,GO:0070011~peptidase activity, acting on L-amino acid peptides,		0.336945	0.95377	1.20498	0.567105	0.0325395	1.33597	1.21105	0.577472	0.307009	-0.272903	0.0739671	0.0367861	7.88235	7.51757	0.472113
X	16746348	16758001	+	AGAP000889	AGAP000889-PA(AgaP_AGAP000889)		PF00241:Cofilin/tropomyosin-type actin-binding protein,		GO:0005622~intracellular,GO:0005623~cell,GO:0044464~cell part,			0.870386	1.96415	-0.352498	-1.57308	1.02072	2.61284	-0.40665	-1.36735	-0.071334	-0.470906	0.00818381	-0.495935	13.0594	12.7666	0.406038
X	17153341	17156810	+	AGAP000911	AGAP000911-PA(AgaP_AGAP000911)		PF09777:Osteopetrosis-associated transmembrane protein 1 precursor,		GO:0016020~membrane,GO:0016021~integral component of membrane,GO:0031224~intrinsic component of membrane,GO:0044425~membrane part,			0.455453	1.53638	0.77626	0.975461	0.559695	2.18143	0.763279	0.865279	-0.0552185	-0.479102	0.0705576	0.169246	8.8555	8.77687	0.208871	H3K9me3	H3K27ac
X	17495741	17500867	-	AGAP000927	AGAP000927-PA(AgaP_AGAP000927)		PF13405:EF-hand domain,			GO:0005488~binding,GO:0005509~calcium ion binding,GO:0043167~ion binding,GO:0043169~cation binding,GO:0046872~metal ion binding,		0.585559	1.861	-0.642724	0.880645	0.686279	2.38866	-0.508402	0.920513	-0.043316	-0.368506	-0.20282	0.0284448	10.7919	10.471	0.431965
X	18315337	18318465	-	AGAP000947	AGAP000947-PA(GSTU1)		PF00043:Glutathione S-transferase, C-terminal domain,PF13417:Glutathione S-transferase, N-terminal domain,	GO:0006518~peptide metabolic process,GO:0006575~cellular modified amino acid metabolic process,GO:0006749~glutathione metabolic process,GO:0006790~sulfur compound metabolic process,GO:0006807~nitrogen compound metabolic process,GO:0008152~metabolic process,GO:0009987~cellular process,GO:0034641~cellular nitrogen compound metabolic process,GO:0043603~cellular amide metabolic process,GO:0044237~cel…	GO:0005622~intracellular,GO:0005623~cell,GO:0005737~cytoplasm,GO:0044424~intracellular part,GO:0044464~cell part,	GO:0003824~catalytic activity,GO:0004364~glutathione transferase activity,GO:0016740~transferase activity,GO:0016765~transferase activity, transferring alkyl or aryl (other than methyl) groups,	aga00480:Glutathione metabolism,aga00980:Metabolism of xenobiotics by cytochrome P450,aga00982:Drug metabolism - cytochrome P450,	0.377694	1.34003	0.548542	-0.447044	0.702021	1.92018	0.870253	-0.0420044	-0.256356	-0.429587	-0.242268	-0.410694	6.68797	7.00204	-0.146263	H3K9ac/K4me3	H3K27ac
X	18337668	18342792	+	AGAP000953	AGAP000953-PA(AgaP_AGAP000953)		PF00252:Ribosomal protein L16p/L10e,	GO:0000027~ribosomal large subunit assembly,GO:0006412~translation,GO:0006518~peptide metabolic process,GO:0006807~nitrogen compound metabolic process,GO:0006996~organelle organization,GO:0008152~metabolic process,GO:0009058~biosynthetic process,GO:0009059~macromolecule biosynthetic process,GO:0009987~cellular process,GO:0010467~gene expression,GO:0016043~cellular component organization,GO:001953…	GO:0005622~intracellular,GO:0005623~cell,GO:0005737~cytoplasm,GO:0005829~cytosol,GO:0005840~ribosome,GO:0015934~large ribosomal subunit,GO:0022625~cytosolic large ribosomal subunit,GO:0022626~cytosolic ribosome,GO:0030529~intracellular ribonucleoprotein complex,GO:0032991~macromolecular complex,GO:0043226~organelle,GO:0043228~non-membrane-bounded organelle,GO:0043229~intracellular organelle,GO:00…	GO:0003735~structural constituent of ribosome,GO:0005198~structural molecule activity,	aga03010:Ribosome,	0.685239	0.788123	0.689091	-0.232673	1.03997	1.29834	0.59815	0.439378	-0.262948	-0.393166	0.136197	-0.612928	13.7205	13.5133	0.327005	H3K4me3	H3K9me3
X	18815350	18821904	+	AGAP000981	AGAP000981-PA(AgaP_AGAP000981)		PF00400:WD domain, G-beta repeat,					0.210474	0.981571	0.437674	0.165666	0.236038	1.23863	0.10672	-0.018457	-0.00356939	-0.160981	0.339109	0.182487	8.6981	8.78463	0.0587378	H3K9me3/K4me3	H3K9ac/K27ac
X	18990868	18996348	+	AGAP000996	AGAP000996-PA(AgaP_AGAP000996)		PF00569:Zinc finger, ZZ type,PF09068:EF hand,			GO:0005488~binding,GO:0008270~zinc ion binding,GO:0043167~ion binding,GO:0043169~cation binding,GO:0046872~metal ion binding,GO:0046914~transition metal ion binding,		-0.268598	0.991388	0.116806	1.11915	-0.744706	1.1694	-0.185575	0.877285	0.404274	-0.0900976	0.286232	0.296405	5.15281	5.862	-0.494224
X	18996231	18999417	-	AGAP000997	AGAP000997-PA(AgaP_AGAP000997)		PF08923:Mitogen-activated protein kinase kinase 1 interacting,	GO:0007154~cell communication,GO:0007165~signal transduction,GO:0009966~regulation of signal transduction,GO:0009987~cellular process,GO:0010646~regulation of cell communication,GO:0023051~regulation of signaling,GO:0023052~signaling,GO:0032006~regulation of TOR signaling,GO:0035556~intracellular signal transduction,GO:0044699~single-organism process,GO:0044700~single organism signaling,GO:004476…				0.470021	1.62562	0.560657	-0.755542	0.906106	2.46586	1.12206	-0.267159	-0.347812	-0.642843	-0.450679	-0.530156	8.59867	8.71059	0.0357903	H3K9ac	H3K27ac
X	19110768	19113497	-	AGAP001007	AGAP001007-PA(AgaP_AGAP001007)					GO:0003676~nucleic acid binding,GO:0003723~RNA binding,GO:0005488~binding,GO:0097159~organic cyclic compound binding,GO:1901363~heterocyclic compound binding,		0.273413	0.0464531	1.41417	-0.30244	0.028316	0.501432	1.96937	-0.0201757	0.247461	-0.398056	-0.4054	-0.284738	8.29195	8.20276	0.218391	H3K9ac	H3K27ac
X	19111845	19115372	-	AGAP001008	AGAP001008-PA(AgaP_AGAP001008)				GO:0005622~intracellular,GO:0005623~cell,GO:0005737~cytoplasm,GO:0005777~peroxisome,GO:0042579~microbody,GO:0043226~organelle,GO:0043227~membrane-bounded organelle,GO:0043229~intracellular organelle,GO:0043231~intracellular membrane-bounded organelle,GO:0044424~intracellular part,GO:0044444~cytoplasmic part,GO:0044464~cell part,			-0.268433	-0.877149	1.27251	0.349088	-0.422173	-0.695604	1.7904	0.282795	0.108967	-0.286652	-0.378039	0.0906134	1.53587	2.02311	-0.342293
X	19113598	19117474	-	AGAP001009	AGAP001009-PA(AgaP_AGAP001009)				GO:0005622~intracellular,GO:0005623~cell,GO:0005737~cytoplasm,GO:0005777~peroxisome,GO:0042579~microbody,GO:0043226~organelle,GO:0043227~membrane-bounded organelle,GO:0043229~intracellular organelle,GO:0043231~intracellular membrane-bounded organelle,GO:0044424~intracellular part,GO:0044444~cytoplasmic part,GO:0044464~cell part,			-0.0773749	-0.884255	1.18646	0.368666	0.147557	-0.732861	1.51076	0.226103	-0.208632	-0.261558	-0.211583	0.161398	-1.25532	-3.32193	1.71765	H3K9me3	H3K9ac/K27ac
X	19938332	19943402	-	AGAP001037	AGAP001037-PA(AgaP_AGAP001037)		PF00557:Metallopeptidase family M24,PF01321:Creatinase/Prolidase N-terminal domain,			GO:0003824~catalytic activity,GO:0004177~aminopeptidase activity,GO:0005488~binding,GO:0008233~peptidase activity,GO:0008235~metalloexopeptidase activity,GO:0008237~metallopeptidase activity,GO:0008238~exopeptidase activity,GO:0016787~hydrolase activity,GO:0043167~ion binding,GO:0043169~cation binding,GO:0046872~metal ion binding,GO:0070006~metalloaminopeptidase activity,GO:0070011~peptidase acti…		0.636291	1.44955	1.06449	-0.494211	0.767079	2.15464	0.965229	0.0419821	-0.0670742	-0.533354	0.163502	-0.530205	11.9299	11.6375	0.40564	H3K4me3
X	20098627	20158206	+	AGAP001043	AGAP001043-PA(ARM_ANOGA)		PF00514:Armadillo/beta-catenin-like repeat,	GO:0003002~regionalization,GO:0007154~cell communication,GO:0007155~cell adhesion,GO:0007165~signal transduction,GO:0007166~cell surface receptor signaling pathway,GO:0007267~cell-cell signaling,GO:0007275~multicellular organism development,GO:0007350~blastoderm segmentation,GO:0007365~periodic partitioning,GO:0007367~segment polarity determination,GO:0007389~pattern specification process,GO:0009…	GO:0005622~intracellular,GO:0005623~cell,GO:0005634~nucleus,GO:0005737~cytoplasm,GO:0005886~plasma membrane,GO:0005912~adherens junction,GO:0016020~membrane,GO:0016342~catenin complex,GO:0019897~extrinsic component of plasma membrane,GO:0019898~extrinsic component of membrane,GO:0030054~cell junction,GO:0032991~macromolecular complex,GO:0043226~organelle,GO:0043227~membrane-bounded organelle,GO:0…	GO:0004871~signal transducer activity,GO:0005488~binding,GO:0005515~protein binding,GO:0019899~enzyme binding,GO:0019902~phosphatase binding,GO:0019903~protein phosphatase binding,GO:0045294~alpha-catenin binding,GO:0045296~cadherin binding,GO:0050839~cell adhesion molecule binding,	aga04310:Wnt signaling pathway,	0.186257	0.555812	-0.906058	0.111991	0.205718	0.563643	-0.895541	0.0446993	-0.00015839	0.0383337	-0.141293	0.0714865	10.6232	10.6664	0.0981689
X	20602953	20748760	+	AGAP001048	AGAP001048-PA(AgaP_AGAP001048)		PF07679:Immunoglobulin I-set domain,					-0.623396	-1.10932	-0.0331052	2.00706	-0.923488	-1.17502	-0.0426124	2.02731	0.190998	-0.119048	0.00520439	0.0861479	-1.31731	-0.102727	-1.23951
X	20969559	21118865	-	AGAP001052	AGAP001052-PB(AgaP_AGAP001052)		PF00443:Ubiquitin carboxyl-terminal hydrolase,	GO:0006464~cellular protein modification process,GO:0006508~proteolysis,GO:0006511~ubiquitin-dependent protein catabolic process,GO:0008152~metabolic process,GO:0009056~catabolic process,GO:0009057~macromolecule catabolic process,GO:0009987~cellular process,GO:0016579~protein deubiquitination,GO:0019538~protein metabolic process,GO:0019941~modification-dependent protein catabolic process,GO:00301…		GO:0003824~catalytic activity,GO:0008233~peptidase activity,GO:0008234~cysteine-type peptidase activity,GO:0016787~hydrolase activity,GO:0019783~ubiquitin-like protein-specific protease activity,GO:0036459~thiol-dependent ubiquitinyl hydrolase activity,GO:0070011~peptidase activity, acting on L-amino acid peptides,GO:0101005~ubiquitinyl hydrolase activity,		-0.87073	-1.27992	0.267865	2.5046	-1.26961	-1.32839	0.417516	2.64119	0.235589	-0.179437	-0.109985	-0.00920687	3.91047	4.01347	0.0354833	H3K9ac	H3K27ac
X	22104915	22214120	-	AGAP001061	AGAP001061-PB(AgaP_AGAP001061)		PF12796:Ankyrin repeats (3 copies),					-0.810957	-1.14697	0.0500458	2.45411	-1.35228	-1.27284	0.0236888	2.43467	0.378502	-0.0747121	0.0286621	0.131023	2.1279	3.28624	-0.894917	H3K9ac	H3K27ac
X	22494341	22563331	+	AGAP001070	AGAP001070-PA(AgaP_AGAP001070)		PF00085:Thioredoxin,PF00226:DnaJ domain,	GO:0009987~cellular process,GO:0019725~cellular homeostasis,GO:0042592~homeostatic process,GO:0044699~single-organism process,GO:0044763~single-organism cellular process,GO:0045454~cell redox homeostasis,GO:0050789~regulation of biological process,GO:0050794~regulation of cellular process,GO:0065007~biological regulation,GO:0065008~regulation of biological quality,	GO:0005623~cell,GO:0016020~membrane,GO:0016021~integral component of membrane,GO:0031224~intrinsic component of membrane,GO:0044425~membrane part,			-0.200148	-0.179833	0.0615724	1.8379	-0.507292	-0.448948	-0.284156	1.56793	0.257153	0.224737	0.3208	0.347161	10.2663	10.5566	-0.124007	H3K9me3	H3K9ac/K27ac
X	22937392	22949129	-	AGAP001076	AGAP001076-PD(AgaP_AGAP001076)		PF00067:Cytochrome P450,		GO:0016020~membrane,GO:0016021~integral component of membrane,GO:0031224~intrinsic component of membrane,GO:0044425~membrane part,	GO:0003824~catalytic activity,GO:0004497~monooxygenase activity,GO:0005488~binding,GO:0005506~iron ion binding,GO:0016491~oxidoreductase activity,GO:0016705~oxidoreductase activity, acting on paired donors, with incorporation or reduction of molecular oxygen,GO:0020037~heme binding,GO:0043167~ion binding,GO:0043169~cation binding,GO:0046872~metal ion binding,GO:0046906~tetrapyrrole binding,GO:004…		-0.3532	-1.17758	-0.242613	1.79656	-0.301536	-1.2012	-0.331913	1.81491	-0.0868482	-0.173679	0.0537866	0.0826116	6.85717	6.9912	0.0150657
X	23455889	23495707	-	AGAP001082	AGAP001082-PA(AgaP_AGAP001082)		PF02199:Saposin A-type domain,PF03489:Saposin-like type B, region 2,PF05184:Saposin-like type B, region 1,	GO:0006629~lipid metabolic process,GO:0006643~membrane lipid metabolic process,GO:0006665~sphingolipid metabolic process,GO:0006807~nitrogen compound metabolic process,GO:0008152~metabolic process,GO:0009987~cellular process,GO:0044237~cellular metabolic process,GO:0044238~primary metabolic process,GO:0044255~cellular lipid metabolic process,GO:0044699~single-organism process,GO:0044710~single-or…	GO:0000323~lytic vacuole,GO:0005622~intracellular,GO:0005623~cell,GO:0005737~cytoplasm,GO:0005764~lysosome,GO:0005773~vacuole,GO:0043226~organelle,GO:0043227~membrane-bounded organelle,GO:0043229~intracellular organelle,GO:0043231~intracellular membrane-bounded organelle,GO:0044424~intracellular part,GO:0044444~cytoplasmic part,GO:0044464~cell part,	GO:0001664~G-protein coupled receptor binding,GO:0005102~receptor binding,GO:0005488~binding,GO:0005515~protein binding,GO:0008047~enzyme activator activity,GO:0030234~enzyme regulator activity,GO:0098772~molecular function regulator,	aga04142:Lysosome,	-0.521424	-0.119665	-0.290978	1.93981	-1.02773	-0.189468	-0.184068	2.00367	0.396735	0.0503812	-0.128209	0.0451133	15.0841	15.0845	0.137158
X	23509522	23634351	+	AGAP001084	AGAP001084-PA(AgaP_AGAP001084)		PF03015:Male sterility protein,PF07993:Male sterility protein,	GO:0006637~acyl-CoA metabolic process,GO:0006732~coenzyme metabolic process,GO:0006790~sulfur compound metabolic process,GO:0008152~metabolic process,GO:0009058~biosynthetic process,GO:0009987~cellular process,GO:0010025~wax biosynthetic process,GO:0010166~wax metabolic process,GO:0035336~long-chain fatty-acyl-CoA metabolic process,GO:0035337~fatty-acyl-CoA metabolic process,GO:0035383~thioester …	GO:0005622~intracellular,GO:0005623~cell,GO:0005737~cytoplasm,GO:0005777~peroxisome,GO:0016020~membrane,GO:0016021~integral component of membrane,GO:0031224~intrinsic component of membrane,GO:0042579~microbody,GO:0043226~organelle,GO:0043227~membrane-bounded organelle,GO:0043229~intracellular organelle,GO:0043231~intracellular membrane-bounded organelle,GO:0044424~intracellular part,GO:0044425~me…	GO:0003824~catalytic activity,GO:0016491~oxidoreductase activity,GO:0016620~oxidoreductase activity, acting on the aldehyde or oxo group of donors, NAD or NADP as acceptor,GO:0016903~oxidoreductase activity, acting on the aldehyde or oxo group of donors,GO:0080019~fatty-acyl-CoA reductase (alcohol-forming) activity,		-0.744408	-1.19871	-0.0370997	2.23719	-1.3442	-1.38795	-0.0564206	2.12699	0.445308	-0.0314205	0.0136324	0.209749	-1.31731	-0.102727	-1.23951	H3K9ac	H3K27ac
X	23636858	23647209	+	AGAP001087	AGAP001087-PA(AgaP_AGAP001087)							-0.39829	-0.710935	0.225253	2.24181	-0.950218	-0.843832	0.305471	2.19402	0.45715	0.0243367	-0.0514036	0.15293	2.32947	2.08962	0.330422	H3K9ac	H3K27ac
X	23955193	23998340	+	AGAP001091	AGAP001091-PB(AgaP_AGAP001091)					GO:0000166~nucleotide binding,GO:0001882~nucleoside binding,GO:0001883~purine nucleoside binding,GO:0003824~catalytic activity,GO:0004672~protein kinase activity,GO:0005488~binding,GO:0005524~ATP binding,GO:0016301~kinase activity,GO:0016740~transferase activity,GO:0016772~transferase activity, transferring phosphorus-containing groups,GO:0016773~phosphotransferase activity, alcohol group as acce…		-0.228762	0.193887	-0.372761	1.35215	-0.53554	0.047087	-0.426846	1.24552	0.253376	0.150979	0.00543102	0.182108	10.6633	10.7512	0.0577295		H3K4me3
X	24233179	24256341	-	AGAP001094	AGAP001094-PA(AgaP_AGAP001094)		PF00853:Runt domain,		GO:0005622~intracellular,GO:0005623~cell,GO:0005634~nucleus,GO:0043226~organelle,GO:0043227~membrane-bounded organelle,GO:0043229~intracellular organelle,GO:0043231~intracellular membrane-bounded organelle,GO:0044424~intracellular part,GO:0044464~cell part,	GO:0000166~nucleotide binding,GO:0001071~nucleic acid binding transcription factor activity,GO:0001882~nucleoside binding,GO:0001883~purine nucleoside binding,GO:0003676~nucleic acid binding,GO:0003677~DNA binding,GO:0003700~transcription factor activity, sequence-specific DNA binding,GO:0005488~binding,GO:0005524~ATP binding,GO:0017076~purine nucleotide binding,GO:0030554~adenyl nucleotide bindi…		-0.774973	-1.08088	-0.147378	2.00237	-1.21405	-1.23206	-0.0109083	1.98361	0.291306	-0.0356767	-0.137674	0.121422	0.715144	0.817657	-0.0370103
2R	64265	72695	+	AGAP001102	AGAP001102-PA(AgaP_AGAP001102)		PF02141:DENN (AEX-3) domain,PF03455:dDENN domain,PF03456:uDENN domain,					0.507408	1.33593	-0.442955	-1.57216	0.559391	1.69779	-0.355503	-1.0427	-0.00469569	-0.239	-0.130934	-0.769048	11.7467	11.812	0.0781982	H3K9ac/K27ac/K4me3	H3K9me3
2R	271177	285693	+	AGAP001109	AGAP001109-PA(AgaP_AGAP001109)		PF00102:Protein-tyrosine phosphatase,PF00650:CRAL/TRIO domain,			GO:0003824~catalytic activity,GO:0004721~phosphoprotein phosphatase activity,GO:0004725~protein tyrosine phosphatase activity,GO:0016787~hydrolase activity,GO:0016788~hydrolase activity, acting on ester bonds,GO:0016791~phosphatase activity,GO:0042578~phosphoric ester hydrolase activity,		0.6084	0.832662	-0.846475	-1.64667	0.749138	1.16247	-0.846805	-1.41523	-0.0777122	-0.232826	-0.119703	-0.545646	8.83362	8.57275	0.376224
2R	295230	307923	+	AGAP001111	AGAP001111-PA(AgaP_AGAP001111)		PF01055:Glycosyl hydrolases family 31 ,	GO:0005975~carbohydrate metabolic process,GO:0008152~metabolic process,GO:0044238~primary metabolic process,GO:0071704~organic substance metabolic process,	GO:0016020~membrane,GO:0016021~integral component of membrane,GO:0031224~intrinsic component of membrane,GO:0044425~membrane part,	GO:0003824~catalytic activity,GO:0004553~hydrolase activity, hydrolyzing O-glycosyl compounds,GO:0016787~hydrolase activity,GO:0016798~hydrolase activity, acting on glycosyl bonds,		0.52107	0.842882	-0.0584965	-1.7541	0.752868	1.18195	-0.239975	-1.4519	-0.164511	-0.240462	0.15827	-0.64962	12.1227	11.8303	0.405662	H3K4me3	H3K9me3
2R	601041	608859	-	AGAP001148	AGAP001148-PB(AgaP_AGAP001148)		PF00018:SH3 domain,PF14604:Variant SH3 domain,					0.889208	1.35668	0.711486	-1.96512	1.20046	1.89521	0.769023	-1.59141	-0.213521	-0.392917	0.00320167	-0.809822	9.62648	9.40822	0.337059
2R	605207	608719	+	AGAP001149	AGAP001149-PA(AgaP_AGAP001149)		PF00400:WD domain, G-beta repeat,					1.13518	1.65147	1.27884	-1.88095	1.73931	2.41187	1.59723	-1.24133	-0.458151	-0.57445	-0.202717	-0.984319	8.39299	8.08539	0.4193	H3K4me3	H3K9me3
2R	617198	627229	-	AGAP001151	AGAP001151-PA(AgaP_AGAP001151)		PF00244:14-3-3 protein,				aga04391:Hippo signaling pathway - fly,	1.03422	1.85062	0.55794	-2.31437	1.20566	2.26909	0.653161	-1.87897	-0.0822264	-0.273226	-0.0401703	-1.08412	12.9515	12.8015	0.274473	H3K9ac/K27ac/K4me3	H3K9me3
2R	820755	825404	-	AGAP001185	AGAP001185-PA(AgaP_AGAP001185)		PF00474:Sodium:solute symporter family,		GO:0005623~cell,GO:0005886~plasma membrane,GO:0005887~integral component of plasma membrane,GO:0016020~membrane,GO:0016021~integral component of membrane,GO:0031224~intrinsic component of membrane,GO:0031226~intrinsic component of plasma membrane,GO:0044425~membrane part,GO:0044459~plasma membrane part,GO:0044464~cell part,GO:0071944~cell periphery,	GO:0005215~transporter activity,GO:0015291~secondary active transmembrane transporter activity,GO:0015293~symporter activity,GO:0022804~active transmembrane transporter activity,GO:0022857~transmembrane transporter activity,		0.26118	-0.299479	0.863629	-0.152	0.169321	-0.608848	0.853099	-0.760097	0.106772	0.246908	0.0730884	0.540907	-1.31731	2.06779	-2.54067
2R	1034139	1171444	-	AGAP001189	AGAP001189-PA(OBP10)		PF01395:PBP/GOBP family,			GO:0005488~binding,GO:0005549~odorant binding,		0.198048	-0.609352	1.26272	0.111529	0.333107	-0.610759	1.41124	-0.166574	-0.10276	-0.0766309	-0.0520354	0.263467	3.08128	4.0695	-0.741434	H3K9me3	H3K9ac/K27ac
2R	1238210	1259658	-	AGAP001195	AGAP001195-PA(NCBP1_ANOGA)		PF02854:MIF4G domain,PF09088:MIF4G like,PF09090:MIF4G like,	GO:0000375~RNA splicing, via transesterification reactions,GO:0000377~RNA splicing, via transesterification reactions with bulged adenosine as nucleophile,GO:0000398~mRNA splicing, via spliceosome,GO:0006139~nucleobase-containing compound metabolic process,GO:0006370~7-methylguanosine mRNA capping,GO:0006396~RNA processing,GO:0006397~mRNA processing,GO:0006403~RNA localization,GO:0006725~cellular…	GO:0005622~intracellular,GO:0005623~cell,GO:0005634~nucleus,GO:0005846~nuclear cap binding complex,GO:0032991~macromolecular complex,GO:0034518~RNA cap binding complex,GO:0043226~organelle,GO:0043227~membrane-bounded organelle,GO:0043229~intracellular organelle,GO:0043231~intracellular membrane-bounded organelle,GO:0043234~protein complex,GO:0044424~intracellular part,GO:0044464~cell part,	GO:0000339~RNA cap binding,GO:0003676~nucleic acid binding,GO:0003723~RNA binding,GO:0005488~binding,GO:0097159~organic cyclic compound binding,GO:1901363~heterocyclic compound binding,	aga03013:RNA transport,aga03015:mRNA surveillance pathway,aga03040:Spliceosome,	0.36014	0.696588	0.869499	0.491694	0.362743	0.767663	0.801329	0.356672	0.0291764	-0.00985567	0.125657	0.163516	8.60792	8.38848	0.33798	H3K9me3	H3K9ac/K27ac
2R	1570811	1585778	-	AGAP001209	AGAP001209-PA(AgaP_AGAP001209)		PF00443:Ubiquitin carboxyl-terminal hydrolase,PF06337:DUSP domain,PF13202:EF hand,	GO:0006464~cellular protein modification process,GO:0006508~proteolysis,GO:0006511~ubiquitin-dependent protein catabolic process,GO:0008152~metabolic process,GO:0009056~catabolic process,GO:0009057~macromolecule catabolic process,GO:0009987~cellular process,GO:0016579~protein deubiquitination,GO:0019538~protein metabolic process,GO:0019941~modification-dependent protein catabolic process,GO:00301…		GO:0003824~catalytic activity,GO:0004843~thiol-dependent ubiquitin-specific protease activity,GO:0005488~binding,GO:0005509~calcium ion binding,GO:0008233~peptidase activity,GO:0008234~cysteine-type peptidase activity,GO:0016787~hydrolase activity,GO:0019783~ubiquitin-like protein-specific protease activity,GO:0036459~thiol-dependent ubiquitinyl hydrolase activity,GO:0043167~ion binding,GO:004316…		0.601273	1.23101	-0.429236	-2.48183	0.831708	1.73675	-0.360163	-2.05943	-0.158121	-0.369047	-0.112641	-1.21973	9.37328	9.77734	-0.224967	H3K9ac/K27ac/K4me3	H3K9me3
2R	1743953	1747762	+	AGAP001232	AGAP001232-PA(AgaP_AGAP001232)		PF00534:Glycosyl transferases group 1,PF13439:Glycosyltransferase Family 4,				aga00510:N-Glycan biosynthesis,aga01100:Metabolic pathways,	0.36584	0.958602	1.32717	-1.77974	0.719944	1.24271	1.33182	-1.55115	-0.283415	-0.186077	0.0800515	-0.598547	8.22037	8.01224	0.327467	H3K4me3	H3K9me3
2R	2053330	2061076	-	AGAP001256	AGAP001256-PA(AgaP_AGAP001256)		PF01747:ATP-sulfurylase,PF14306:PUA-like domain,	GO:0000103~sulfate assimilation,GO:0006139~nucleobase-containing compound metabolic process,GO:0006163~purine nucleotide metabolic process,GO:0006164~purine nucleotide biosynthetic process,GO:0006725~cellular aromatic compound metabolic process,GO:0006753~nucleoside phosphate metabolic process,GO:0006790~sulfur compound metabolic process,GO:0006793~phosphorus metabolic process,GO:0006796~phosphat…		GO:0000166~nucleotide binding,GO:0001882~nucleoside binding,GO:0001883~purine nucleoside binding,GO:0003824~catalytic activity,GO:0004020~adenylylsulfate kinase activity,GO:0004779~sulfate adenylyltransferase activity,GO:0004781~sulfate adenylyltransferase (ATP) activity,GO:0005488~binding,GO:0005524~ATP binding,GO:0016301~kinase activity,GO:0016740~transferase activity,GO:0016772~transferase act…	aga00230:Purine metabolism,aga00450:Selenocompound metabolism,aga00920:Sulfur metabolism,aga01100:Metabolic pathways,aga01130:Biosynthesis of antibiotics,	0.348796	0.898244	-0.0454468	-2.10467	0.259135	1.0875	-0.347699	-1.81195	0.111781	-0.104695	0.270009	-0.823063	9.23353	9.04325	0.31127	H3K9ac/K27ac/K4me3	H3K9me3
2R	2261694	2269072	+	AGAP001280	AGAP001280-PA(AgaP_AGAP001280)		PF01007:Inward rectifier potassium channel,	GO:0006810~transport,GO:0006811~ion transport,GO:0006812~cation transport,GO:0006813~potassium ion transport,GO:0009987~cellular process,GO:0010107~potassium ion import,GO:0015672~monovalent inorganic cation transport,GO:0030001~metal ion transport,GO:0034220~ion transmembrane transport,GO:0044699~single-organism process,GO:0044763~single-organism cellular process,GO:0044765~single-organism trans…	GO:0005623~cell,GO:0005886~plasma membrane,GO:0005887~integral component of plasma membrane,GO:0016020~membrane,GO:0016021~integral component of membrane,GO:0031224~intrinsic component of membrane,GO:0031226~intrinsic component of plasma membrane,GO:0044425~membrane part,GO:0044459~plasma membrane part,GO:0044464~cell part,GO:0071944~cell periphery,	GO:0004872~receptor activity,GO:0005215~transporter activity,GO:0005216~ion channel activity,GO:0005242~inward rectifier potassium channel activity,GO:0005244~voltage-gated ion channel activity,GO:0005249~voltage-gated potassium channel activity,GO:0005261~cation channel activity,GO:0005267~potassium channel activity,GO:0008324~cation transmembrane transporter activity,GO:0015075~ion transmembran…		0.303625	1.08027	-0.138469	-1.45531	0.421886	1.40671	0.133783	-1.38144	-0.0790931	-0.217953	-0.256904	-0.340883	3.1833	4.1703	-0.73944
2R	2266140	2274752	+	AGAP001281	AGAP001281-PB(AgaP_AGAP001281)		PF01007:Inward rectifier potassium channel,	GO:0006810~transport,GO:0006811~ion transport,GO:0006812~cation transport,GO:0006813~potassium ion transport,GO:0009987~cellular process,GO:0010107~potassium ion import,GO:0015672~monovalent inorganic cation transport,GO:0030001~metal ion transport,GO:0034220~ion transmembrane transport,GO:0044699~single-organism process,GO:0044763~single-organism cellular process,GO:0044765~single-organism trans…	GO:0005623~cell,GO:0005886~plasma membrane,GO:0005887~integral component of plasma membrane,GO:0016020~membrane,GO:0016021~integral component of membrane,GO:0031224~intrinsic component of membrane,GO:0031226~intrinsic component of plasma membrane,GO:0044425~membrane part,GO:0044459~plasma membrane part,GO:0044464~cell part,GO:0071944~cell periphery,	GO:0004872~receptor activity,GO:0005215~transporter activity,GO:0005216~ion channel activity,GO:0005242~inward rectifier potassium channel activity,GO:0005244~voltage-gated ion channel activity,GO:0005249~voltage-gated potassium channel activity,GO:0005261~cation channel activity,GO:0005267~potassium channel activity,GO:0008324~cation transmembrane transporter activity,GO:0015075~ion transmembran…		0.209324	1.13838	0.257881	0.667794	0.593724	1.65212	0.185512	0.582514	-0.322226	-0.379716	0.0888304	0.129763	9.84317	9.88145	0.102601
2R	2274105	2279562	+	AGAP001283	AGAP001283-PA(AgaP_AGAP001283)		PF01007:Inward rectifier potassium channel,	GO:0006810~transport,GO:0006811~ion transport,GO:0006812~cation transport,GO:0006813~potassium ion transport,GO:0009987~cellular process,GO:0010107~potassium ion import,GO:0015672~monovalent inorganic cation transport,GO:0030001~metal ion transport,GO:0034220~ion transmembrane transport,GO:0044699~single-organism process,GO:0044763~single-organism cellular process,GO:0044765~single-organism trans…	GO:0005623~cell,GO:0005886~plasma membrane,GO:0005887~integral component of plasma membrane,GO:0016020~membrane,GO:0016021~integral component of membrane,GO:0031224~intrinsic component of membrane,GO:0031226~intrinsic component of plasma membrane,GO:0044425~membrane part,GO:0044459~plasma membrane part,GO:0044464~cell part,GO:0071944~cell periphery,	GO:0004872~receptor activity,GO:0005215~transporter activity,GO:0005216~ion channel activity,GO:0005242~inward rectifier potassium channel activity,GO:0005244~voltage-gated ion channel activity,GO:0005249~voltage-gated potassium channel activity,GO:0005261~cation channel activity,GO:0005267~potassium channel activity,GO:0008324~cation transmembrane transporter activity,GO:0015075~ion transmembran…		0.293703	1.22894	0.392922	1.27145	0.650453	1.89151	0.372917	1.20175	-0.291215	-0.504721	0.0520556	0.145381	11.6137	11.3959	0.336727
2R	2539595	2573510	-	AGAP001291	AGAP001291-PA(AgaP_AGAP001291)					GO:0003676~nucleic acid binding,GO:0005488~binding,GO:0043167~ion binding,GO:0043169~cation binding,GO:0046872~metal ion binding,GO:0097159~organic cyclic compound binding,GO:1901363~heterocyclic compound binding,		0.14114	-0.854352	1.48965	0.435175	0.250502	-0.799894	1.67561	0.230144	-0.0847662	-0.169973	-0.0774117	0.223368	4.27113	4.71444	-0.265973	H3K9me3	H3K9ac/K27ac
2R	2844880	2868935	+	AGAP001313	AGAP001313-PA(AgaP_AGAP001313)		PF00307:Calponin homology (CH) domain,PF00402:Calponin family repeat,					0.6346	1.71197	-0.136556	-0.241375	0.763872	2.15912	-0.16645	0.658547	-0.0658214	-0.302041	0.0125085	-0.804491	13.164	12.7896	0.481638	H3K9ac/K4me3	H3K9me3
2R	2997177	3000252	-	AGAP001323	AGAP001323-PA(AgaP_AGAP001323)				GO:0016020~membrane,GO:0016021~integral component of membrane,GO:0031224~intrinsic component of membrane,GO:0044425~membrane part,			-0.078778	0.740649	-0.306736	-2.27072	0.0302672	1.30092	-0.14998	-1.78762	-0.105818	-0.439116	-0.174484	-1.08867	0.0553113	1.74896	-1.39824
2R	2999289	3005685	-	AGAP001324	AGAP001324-PA(AgaP_AGAP001324)							0.28366	1.02077	0.663482	-2.27347	0.44503	1.57221	0.235217	-2.06972	-0.119168	-0.417523	0.444305	-0.866474	8.29749	8.16179	0.260957
2R	3001980	3009428	+	AGAP001325	AGAP001325-PA(AgaP_AGAP001325)		PF08534:Redoxin,	GO:0009987~cellular process,GO:0019725~cellular homeostasis,GO:0042592~homeostatic process,GO:0044699~single-organism process,GO:0044763~single-organism cellular process,GO:0045454~cell redox homeostasis,GO:0050789~regulation of biological process,GO:0050794~regulation of cellular process,GO:0065007~biological regulation,GO:0065008~regulation of biological quality,	GO:0005623~cell,	GO:0003824~catalytic activity,GO:0016491~oxidoreductase activity,	aga04146:Peroxisome,	0.483983	1.23675	0.387114	-2.4215	0.590385	1.56527	-0.17201	-2.03305	-0.0551633	-0.2133	0.546671	-1.13708	11.0443	10.9253	0.246056	H3K4me3	H3K9me3
2R	3037806	3049522	+	AGAP001328	AGAP001328-PA(AgaP_AGAP001328)		PF00439:Bromodomain,PF00628:PHD-finger,PF00643:B-box zinc finger,		GO:0005622~intracellular,GO:0005623~cell,GO:0044464~cell part,	GO:0005488~binding,GO:0008270~zinc ion binding,GO:0043167~ion binding,GO:0043169~cation binding,GO:0046872~metal ion binding,GO:0046914~transition metal ion binding,		0.316436	1.11927	-1.28755	-1.03421	0.439437	1.63063	-0.839771	-0.981194	-0.0823264	-0.378445	-0.612214	-0.206717	7.99944	8.35449	-0.18191		H3K4me3
2R	3331998	3347232	-	AGAP001343	AGAP001343-PA(AgaP_AGAP001343)		PF03015:Male sterility protein,PF07993:Male sterility protein,	GO:0006637~acyl-CoA metabolic process,GO:0006732~coenzyme metabolic process,GO:0006790~sulfur compound metabolic process,GO:0008152~metabolic process,GO:0009058~biosynthetic process,GO:0009987~cellular process,GO:0010025~wax biosynthetic process,GO:0010166~wax metabolic process,GO:0035336~long-chain fatty-acyl-CoA metabolic process,GO:0035337~fatty-acyl-CoA metabolic process,GO:0035383~thioester …	GO:0005622~intracellular,GO:0005623~cell,GO:0005737~cytoplasm,GO:0005777~peroxisome,GO:0016020~membrane,GO:0016021~integral component of membrane,GO:0031224~intrinsic component of membrane,GO:0042579~microbody,GO:0043226~organelle,GO:0043227~membrane-bounded organelle,GO:0043229~intracellular organelle,GO:0043231~intracellular membrane-bounded organelle,GO:0044424~intracellular part,GO:0044425~me…	GO:0003824~catalytic activity,GO:0016491~oxidoreductase activity,GO:0016620~oxidoreductase activity, acting on the aldehyde or oxo group of donors, NAD or NADP as acceptor,GO:0016903~oxidoreductase activity, acting on the aldehyde or oxo group of donors,GO:0080019~fatty-acyl-CoA reductase (alcohol-forming) activity,		-0.0275925	-0.26224	1.11585	0.548887	-0.0678147	-0.450238	1.06218	0.234473	0.0334539	0.140851	0.124342	0.331713	3.2195	3.39547	-0.0355372	H3K9me3	H3K9ac
2R	3380258	3384035	+	AGAP001347	AGAP001347-PA(AgaP_AGAP001347)		PF09751:Nuclear protein Es2,					0.814393	1.22361	0.977588	-1.42425	1.22972	2.09834	1.13978	-0.889605	-0.308988	-0.685005	-0.0766073	-0.724851	6.63184	6.74856	0.0304849	H3K4me3
2R	3512832	3569719	-	AGAP001358	AGAP001358-PA(AgaP_AGAP001358)		PF13639:Ring finger domain,	GO:0006139~nucleobase-containing compound metabolic process,GO:0006355~regulation of transcription, DNA-templated,GO:0006508~proteolysis,GO:0006511~ubiquitin-dependent protein catabolic process,GO:0006725~cellular aromatic compound metabolic process,GO:0006807~nitrogen compound metabolic process,GO:0008152~metabolic process,GO:0009056~catabolic process,GO:0009057~macromolecule catabolic process,G…	GO:0005622~intracellular,GO:0005623~cell,GO:0005634~nucleus,GO:0005654~nucleoplasm,GO:0005737~cytoplasm,GO:0031974~membrane-enclosed lumen,GO:0031981~nuclear lumen,GO:0043226~organelle,GO:0043227~membrane-bounded organelle,GO:0043229~intracellular organelle,GO:0043231~intracellular membrane-bounded organelle,GO:0043233~organelle lumen,GO:0044422~organelle part,GO:0044424~intracellular part,GO:004…	GO:0003824~catalytic activity,GO:0004842~ubiquitin-protein transferase activity,GO:0005488~binding,GO:0008270~zinc ion binding,GO:0016740~transferase activity,GO:0019787~ubiquitin-like protein transferase activity,GO:0043167~ion binding,GO:0043169~cation binding,GO:0046872~metal ion binding,GO:0046914~transition metal ion binding,GO:0061630~ubiquitin protein ligase activity,GO:0061659~ubiquitin-l…		0.380356	0.754475	-0.738104	-1.33596	0.43003	0.906978	-0.685934	-1.28608	-0.0116905	-0.0795426	-0.146228	-0.282523	6.84652	7.54993	-0.486843
2R	4067052	4080477	-	AGAP001382	AGAP001382-PA(DH31)			GO:0006139~nucleobase-containing compound metabolic process,GO:0006140~regulation of nucleotide metabolic process,GO:0006163~purine nucleotide metabolic process,GO:0006164~purine nucleotide biosynthetic process,GO:0006171~cAMP biosynthetic process,GO:0006725~cellular aromatic compound metabolic process,GO:0006753~nucleoside phosphate metabolic process,GO:0006793~phosphorus metabolic process,GO:00…	GO:0005576~extracellular region,GO:0005615~extracellular space,GO:0044421~extracellular region part,	GO:0001664~G-protein coupled receptor binding,GO:0005102~receptor binding,GO:0005179~hormone activity,GO:0005488~binding,GO:0005515~protein binding,GO:0008613~diuretic hormone activity,		0.209452	1.11778	-0.142455	-1.77336	0.239459	1.6347	-0.181738	-1.68053	-0.0076537	-0.383346	0.0203104	-0.479684	7.8663	7.64102	0.343123	H3K9ac/K4me3	H3K9me3
2R	4098311	4101372	-	AGAP001384	AGAP001384-PA(AgaP_AGAP001384)		PF00069:Protein kinase domain,			GO:0000166~nucleotide binding,GO:0001882~nucleoside binding,GO:0001883~purine nucleoside binding,GO:0003824~catalytic activity,GO:0004672~protein kinase activity,GO:0004674~protein serine/threonine kinase activity,GO:0005488~binding,GO:0005524~ATP binding,GO:0016301~kinase activity,GO:0016740~transferase activity,GO:0016772~transferase activity, transferring phosphorus-containing groups,GO:001677…	aga04310:Wnt signaling pathway,aga04340:Hedgehog signaling pathway,	1.12585	1.73165	0.86425	-2.3603	1.20206	2.20916	0.456238	-2.6541	0.00730766	-0.328087	0.437194	-0.521986	8.62886	9.13159	-0.311877
2R	4146363	4151418	-	AGAP001391	AGAP001391-PA(AgaP_AGAP001391)		PF07690:Major Facilitator Superfamily,	GO:0006810~transport,GO:0009987~cellular process,GO:0015850~organic hydroxy compound transport,GO:0015893~drug transport,GO:0015904~tetracycline transport,GO:0042221~response to chemical,GO:0042493~response to drug,GO:0042891~antibiotic transport,GO:0044699~single-organism process,GO:0044763~single-organism cellular process,GO:0044765~single-organism transport,GO:0050896~response to stimulus,GO:0…	GO:0005623~cell,GO:0005886~plasma membrane,GO:0005903~brush border,GO:0016020~membrane,GO:0016021~integral component of membrane,GO:0031224~intrinsic component of membrane,GO:0031253~cell projection membrane,GO:0031526~brush border membrane,GO:0042995~cell projection,GO:0044425~membrane part,GO:0044459~plasma membrane part,GO:0044463~cell projection part,GO:0044464~cell part,GO:0071944~cell perip…	GO:0005215~transporter activity,GO:0008493~tetracycline transporter activity,GO:0042895~antibiotic transporter activity,GO:0090484~drug transporter activity,		1.04689	1.92673	1.0272	-1.34207	1.37821	2.53251	1.13845	-1.10851	-0.223747	-0.434729	-0.0286145	-0.444357	8.19104	7.95836	0.350058	H3K4me3
2R	4149629	4153307	-	AGAP001392	AGAP001392-PA(AgaP_AGAP001392)				GO:0016020~membrane,GO:0016021~integral component of membrane,GO:0031224~intrinsic component of membrane,GO:0044425~membrane part,			0.652489	1.63631	1.16129	-1.7297	1.05371	2.28734	1.42332	-1.31026	-0.305709	-0.481282	-0.157422	-0.737627	11.3091	11.2246	0.214412
2R	4179318	4183072	-	AGAP001396	AGAP001396-PA(AgaP_AGAP001396)		PF00459:Inositol monophosphatase family,	GO:0006629~lipid metabolic process,GO:0006644~phospholipid metabolic process,GO:0006650~glycerophospholipid metabolic process,GO:0006793~phosphorus metabolic process,GO:0006796~phosphate-containing compound metabolic process,GO:0008152~metabolic process,GO:0009987~cellular process,GO:0016310~phosphorylation,GO:0019637~organophosphate metabolic process,GO:0030258~lipid modification,GO:0044237~cell…	GO:0005622~intracellular,GO:0005623~cell,GO:0005737~cytoplasm,GO:0016020~membrane,GO:0016021~integral component of membrane,GO:0031224~intrinsic component of membrane,GO:0044424~intracellular part,GO:0044425~membrane part,GO:0044464~cell part,	GO:0000287~magnesium ion binding,GO:0003824~catalytic activity,GO:0005488~binding,GO:0008252~nucleotidase activity,GO:0008254~3'-nucleotidase activity,GO:0016787~hydrolase activity,GO:0016788~hydrolase activity, acting on ester bonds,GO:0016791~phosphatase activity,GO:0042578~phosphoric ester hydrolase activity,GO:0043167~ion binding,GO:0043169~cation binding,GO:0046872~metal ion binding,	aga00562:Inositol phosphate metabolism,aga00920:Sulfur metabolism,aga01100:Metabolic pathways,aga04070:Phosphatidylinositol signaling system,	0.179015	1.29161	0.876093	-2.13408	0.275478	1.54943	0.581103	-1.81097	-0.0698967	-0.148505	0.333459	-0.866521	8.24805	7.98483	0.378251	H3K4me3	H3K9me3
2R	4179464	4183005	+	AGAP001397	AGAP001397-PA(AgaP_AGAP001397)		PF12044:Putative peptidase family,					0.191143	1.28333	0.888798	-2.14056	0.286776	1.54963	0.629573	-1.81273	-0.0681081	-0.156356	0.301235	-0.874539	4.58093	4.20071	0.481402	H3K4me3	H3K9me3
2R	4204639	4208271	-	AGAP001407	AGAP001407-PA(AgaP_AGAP001407)		PF00004:ATPase family associated with various cellular activities (AAA),	GO:0006139~nucleobase-containing compound metabolic process,GO:0006351~transcription, DNA-templated,GO:0006352~DNA-templated transcription, initiation,GO:0006355~regulation of transcription, DNA-templated,GO:0006357~regulation of transcription from RNA polymerase II promoter,GO:0006366~transcription from RNA polymerase II promoter,GO:0006367~transcription initiation from RNA polymerase II promote…	GO:0000502~proteasome complex,GO:0005622~intracellular,GO:0005623~cell,GO:0005634~nucleus,GO:0005737~cytoplasm,GO:0005829~cytosol,GO:0005838~proteasome regulatory particle,GO:0008540~proteasome regulatory particle, base subcomplex,GO:0022624~proteasome accessory complex,GO:0031595~nuclear proteasome complex,GO:0031597~cytosolic proteasome complex,GO:0031974~membrane-enclosed lumen,GO:0031981~nucl…	GO:0000166~nucleotide binding,GO:0001882~nucleoside binding,GO:0001883~purine nucleoside binding,GO:0003824~catalytic activity,GO:0005488~binding,GO:0005515~protein binding,GO:0005524~ATP binding,GO:0008134~transcription factor binding,GO:0016462~pyrophosphatase activity,GO:0016787~hydrolase activity,GO:0016817~hydrolase activity, acting on acid anhydrides,GO:0016818~hydrolase activity, acting on…	aga03050:Proteasome,	0.762646	1.33529	1.70201	-1.50707	0.965399	1.60854	1.76135	-1.86661	-0.123941	-0.160586	0.0429397	0.0262301	10.0599	9.70701	0.461572	H3K9me3/K4me3	H3K9ac/K27ac
2R	4666475	4729876	+	AGAP001419	AGAP001419-PA(AgaP_AGAP001419)		PF00076:RNA recognition motif. (a.k.a. RRM, RBD, or RNP domain),			GO:0000166~nucleotide binding,GO:0003676~nucleic acid binding,GO:0005488~binding,GO:0036094~small molecule binding,GO:0097159~organic cyclic compound binding,GO:1901265~nucleoside phosphate binding,GO:1901363~heterocyclic compound binding,		0.127841	1.05864	-0.547479	-1.20164	0.184309	1.34101	-0.631001	-1.12749	-0.0385864	-0.179901	0.0068194	-0.266349	9.99873	10.53	-0.336639	H3K9ac/K4me3	H3K9me3
2R	4794058	4797073	-	AGAP001430	AGAP001430-PA(AgaP_AGAP001430)							0.863644	1.95401	0.830311	-2.48555	1.48459	2.8137	1.03413	-2.2481	-0.484978	-0.650979	-0.121205	-1.07952	8.11708	7.93216	0.30608	H3K4me3	H3K9me3
2R	4796080	4799501	+	AGAP001432	AGAP001432-PA(AgaP_AGAP001432)		PF05485:THAP domain,			GO:0003676~nucleic acid binding,GO:0005488~binding,GO:0097159~organic cyclic compound binding,GO:1901363~heterocyclic compound binding,		0.246099	1.43161	0.977456	-2.5735	0.29834	2.01171	0.720491	-2.78094	-0.0245634	-0.426397	0.303662	-0.817722	5.73688	5.36515	0.476609	H3K4me3	H3K9me3
2R	5140730	5216670	-	AGAP001446	AGAP001446-PA(AgaP_AGAP001446)		PF00571:CBS domain,					0.338282	0.87714	-0.333668	-2.1539	0.471007	1.1388	-0.429993	-1.69919	-0.0893273	-0.170213	0.0486882	-0.985828	11.5329	11.5563	0.116201	H3K9ac/K27ac/K4me3	H3K9me3
2R	5267487	5282188	-	AGAP001455	AGAP001455-PA(AgaP_AGAP001455)		PF00855:PWWP domain,					-0.107477	0.465769	0.0398905	-2.12873	-0.129711	0.704409	-0.133523	-1.84582	0.00880703	-0.174337	0.160955	-0.830131	9.3975	9.54356	0.00515757	H3K9ac/K27ac/K4me3	H3K9me3
2R	5284141	5291320	+	AGAP001460	AGAP001460-PA(AgaP_AGAP001460)		PF00076:RNA recognition motif. (a.k.a. RRM, RBD, or RNP domain),			GO:0000166~nucleotide binding,GO:0003676~nucleic acid binding,GO:0005488~binding,GO:0036094~small molecule binding,GO:0097159~organic cyclic compound binding,GO:1901265~nucleoside phosphate binding,GO:1901363~heterocyclic compound binding,		0.633109	1.11612	0.780434	-2.13778	0.539148	1.54145	0.580181	-1.8157	0.135506	-0.303448	0.241245	-0.868055	9.44362	9.53786	0.0519055	H3K9ac/K4me3	H3K9me3
2R	5300731	5317891	-	AGAP001464	AGAP001464-PA(AgaP_AGAP001464)		PF00170:bZIP transcription factor,			GO:0001071~nucleic acid binding transcription factor activity,GO:0003676~nucleic acid binding,GO:0003677~DNA binding,GO:0003700~transcription factor activity, sequence-specific DNA binding,GO:0005488~binding,GO:0043565~sequence-specific DNA binding,GO:0097159~organic cyclic compound binding,GO:1901363~heterocyclic compound binding,	aga04931:Insulin resistance,	0.818688	1.85523	-0.0699006	-2.65246	0.994751	2.53059	-0.119605	-2.13792	-0.0970646	-0.496403	0.0376055	-1.47438	11.6308	11.8293	-0.0417435
2R	5321976	5328279	-	AGAP001467	AGAP001467-PA(AgaP_AGAP001467)							0.471361	1.12995	0.261943	-2.35006	0.542432	1.59637	0.0513455	-1.83287	-0.0243403	-0.338821	0.21495	-1.17629	8.86984	9.07422	-0.0473298	H3K9ac/K4me3	H3K9me3
2R	5327484	5336602	-	AGAP001468	AGAP001468-PA(AgaP_AGAP001468)		PF02460:Patched family,		GO:0016020~membrane,GO:0016021~integral component of membrane,GO:0031224~intrinsic component of membrane,GO:0044425~membrane part,			0.389789	1.11281	-1.08098	-2.54404	0.435708	1.28989	-1.21009	-2.1536	-0.00760937	-0.0837667	-0.0554998	-1.25857	10.3262	10.01	0.427506
2R	5352331	5357060	-	AGAP001470	AGAP001470-PA(AgaP_AGAP001470)		PF13855:Leucine rich repeat,	GO:0002218~activation of innate immune response,GO:0002221~pattern recognition receptor signaling pathway,GO:0002224~toll-like receptor signaling pathway,GO:0002253~activation of immune response,GO:0002376~immune system process,GO:0002682~regulation of immune system process,GO:0002684~positive regulation of immune system process,GO:0002757~immune response-activating signal transduction,GO:0002758…		GO:0003676~nucleic acid binding,GO:0003723~RNA binding,GO:0003725~double-stranded RNA binding,GO:0005488~binding,GO:0097159~organic cyclic compound binding,GO:1901363~heterocyclic compound binding,		-0.159302	0.68461	-0.523473	-2.19278	-0.162719	0.939077	-0.379827	-1.95179	-0.0138706	-0.174393	-0.192464	-0.838281	1.94062	3.00525	-0.82204	H3K9ac/K27ac/K4me3	H3K9me3
2R	5355840	5360629	-	AGAP001471	AGAP001471-PA(AgaP_AGAP001471)		PF00069:Protein kinase domain,	GO:0006464~cellular protein modification process,GO:0006468~protein phosphorylation,GO:0006793~phosphorus metabolic process,GO:0006796~phosphate-containing compound metabolic process,GO:0007154~cell communication,GO:0007165~signal transduction,GO:0008152~metabolic process,GO:0009987~cellular process,GO:0016310~phosphorylation,GO:0018105~peptidyl-serine phosphorylation,GO:0018193~peptidyl-amino ac…	GO:0005622~intracellular,GO:0005623~cell,GO:0044464~cell part,	GO:0000166~nucleotide binding,GO:0001882~nucleoside binding,GO:0001883~purine nucleoside binding,GO:0003824~catalytic activity,GO:0004672~protein kinase activity,GO:0004674~protein serine/threonine kinase activity,GO:0005488~binding,GO:0005524~ATP binding,GO:0016301~kinase activity,GO:0016740~transferase activity,GO:0016772~transferase activity, transferring phosphorus-containing groups,GO:001677…	aga04068:FoxO signaling pathway,aga04150:mTOR signaling pathway,aga04931:Insulin resistance,	0.628197	1.35092	0.36696	-2.28454	1.18129	2.07603	0.385908	-1.83055	-0.439358	-0.553777	0.0149581	-1.07598	7.44352	7.26273	0.302004	H3K4me3	H3K9me3
2R	5386547	5390354	-	AGAP001477	AGAP001477-PA(AgaP_AGAP001477)		PF00876:Innexin,	GO:0006810~transport,GO:0006811~ion transport,GO:0044699~single-organism process,GO:0044765~single-organism transport,GO:0051179~localization,GO:0051234~establishment of localization,GO:1902578~single-organism localization,	GO:0005911~cell-cell junction,GO:0005921~gap junction,GO:0016020~membrane,GO:0016021~integral component of membrane,GO:0030054~cell junction,GO:0031224~intrinsic component of membrane,GO:0044425~membrane part,			0.958722	2.2162	0.723589	-0.980884	1.45196	2.96413	0.567645	-0.530754	-0.369824	-0.550793	0.197461	-0.54055	12.1892	11.8986	0.403892
2R	5636255	5642700	+	AGAP001496	AGAP001496-PA(AgaP_AGAP001496)					GO:0005488~binding,GO:0043167~ion binding,GO:0043169~cation binding,GO:0046872~metal ion binding,		0.28222	1.38016	0.0643261	-1.55383	0.317876	1.82196	0.027746	-1.49091	-0.00670544	-0.307694	0.0392569	-0.365393	9.22972	9.2335	0.133856	H3K9ac/K4me3	H3K9me3
2R	5684804	5690313	-	AGAP001500	AGAP001500-PA(AgaP_AGAP001500)							0.531548	1.47286	0.90414	-1.99251	0.639169	1.7506	0.403345	-1.53776	-0.0530317	-0.159773	0.52545	-0.890853	8.62842	8.64459	0.122481	H3K4me3	H3K9me3
2R	5687163	5690818	+	AGAP001501	AGAP001501-PA(AgaP_AGAP001501)		PF08450:SMP-30/Gluconolaconase/LRE-like region,	GO:0006082~organic acid metabolic process,GO:0006766~vitamin metabolic process,GO:0006767~water-soluble vitamin metabolic process,GO:0008152~metabolic process,GO:0009058~biosynthetic process,GO:0009110~vitamin biosynthetic process,GO:0009987~cellular process,GO:0016053~organic acid biosynthetic process,GO:0019752~carboxylic acid metabolic process,GO:0019852~L-ascorbic acid metabolic process,GO:00…	GO:0005576~extracellular region,	GO:0003824~catalytic activity,GO:0004341~gluconolactonase activity,GO:0005488~binding,GO:0005509~calcium ion binding,GO:0016787~hydrolase activity,GO:0016788~hydrolase activity, acting on ester bonds,GO:0043167~ion binding,GO:0043169~cation binding,GO:0046872~metal ion binding,GO:0052689~carboxylic ester hydrolase activity,		0.769787	1.5234	1.05128	-2.10348	0.878929	1.82251	0.516832	-1.77095	-0.0398411	-0.177092	0.564132	-0.855002	9.59901	9.44204	0.280724	H3K4me3	H3K9me3
2R	5690856	5694322	-	AGAP001502	AGAP001502-PA(AgaP_AGAP001502)		PF00166:Chaperonin 10 Kd subunit,	GO:0006457~protein folding,GO:0006458~'de novo' protein folding,GO:0006950~response to stress,GO:0006986~response to unfolded protein,GO:0009987~cellular process,GO:0010033~response to organic substance,GO:0035966~response to topologically incorrect protein,GO:0042221~response to chemical,GO:0050896~response to stimulus,GO:0051084~'de novo' posttranslational protein folding,GO:0051085~chaperone m…	GO:0005622~intracellular,GO:0005623~cell,GO:0005737~cytoplasm,GO:0005739~mitochondrion,GO:0005759~mitochondrial matrix,GO:0031974~membrane-enclosed lumen,GO:0043226~organelle,GO:0043227~membrane-bounded organelle,GO:0043229~intracellular organelle,GO:0043231~intracellular membrane-bounded organelle,GO:0043233~organelle lumen,GO:0044422~organelle part,GO:0044424~intracellular part,GO:0044429~mitoc…	GO:0000166~nucleotide binding,GO:0001882~nucleoside binding,GO:0001883~purine nucleoside binding,GO:0005488~binding,GO:0005515~protein binding,GO:0005524~ATP binding,GO:0017076~purine nucleotide binding,GO:0030554~adenyl nucleotide binding,GO:0032549~ribonucleoside binding,GO:0032550~purine ribonucleoside binding,GO:0032553~ribonucleotide binding,GO:0032555~purine ribonucleotide binding,GO:003255…		0.88168	1.21915	0.875536	-2.14075	1.1625	1.96531	0.60299	-1.68509	-0.18697	-0.576515	0.31278	-0.978196	10.6722	10.9216	-0.0874041	H3K4me3	H3K9me3
2R	5690708	5694802	+	AGAP001503	AGAP001503-PA(AgaP_AGAP001503)		PF03568:Peptidase family C50,		GO:0005622~intracellular,GO:0005623~cell,GO:0005634~nucleus,GO:0043226~organelle,GO:0043227~membrane-bounded organelle,GO:0043229~intracellular organelle,GO:0043231~intracellular membrane-bounded organelle,GO:0044424~intracellular part,GO:0044464~cell part,	GO:0003824~catalytic activity,GO:0008233~peptidase activity,GO:0016787~hydrolase activity,		0.795581	1.1699	0.783396	-2.15635	1.05038	1.87023	0.497092	-1.69227	-0.168412	-0.539357	0.320379	-0.994901	0.699576	-0.205317	0.893061	H3K4me3	H3K9me3
2R	5698131	5702330	-	AGAP001506	AGAP001506-PA(AgaP_AGAP001506)		PF00400:WD domain, G-beta repeat,	GO:0007154~cell communication,GO:0007165~signal transduction,GO:0009987~cellular process,GO:0023052~signaling,GO:0044699~single-organism process,GO:0044700~single organism signaling,GO:0044763~single-organism cellular process,GO:0050789~regulation of biological process,GO:0050794~regulation of cellular process,GO:0050896~response to stimulus,GO:0051716~cellular response to stimulus,GO:0065007~bio…			aga04745:Phototransduction - fly,	-0.00884573	1.07037	0.1455	-1.48976	-0.295591	0.965277	-0.193667	-1.2242	0.259599	0.169088	0.322689	-0.518185	3.57729	3.27675	0.40194	H3K9ac/K27ac/K4me3	H3K9me3
2R	5787031	5811072	+	AGAP001520	AGAP001520-PB(AgaP_AGAP001520)		PF03370:Putative phosphatase regulatory subunit,				aga04931:Insulin resistance,	0.570616	1.58898	-0.896212	-1.46385	0.490184	1.98369	-0.925966	-1.6295	0.119211	-0.25953	-0.103391	-0.132471	9.35522	9.6536	-0.131249	H3K9ac	H3K27ac
2R	5856010	5858568	-	AGAP001528	AGAP001528-PA(AgaP_AGAP001528)		PF02594:Uncharacterised ACR, YggU family COG1872,					0.719066	1.76465	1.39753	-1.09673	1.16173	2.35448	1.50199	-0.633746	-0.338109	-0.424944	-0.00745474	-0.577067	6.91318	6.8041	0.235912	H3K4me3	H3K9me3
2R	6108729	6128244	-	AGAP001551	AGAP001551-PA(AgaP_AGAP001551)		PF12656:DExH-box splicing factor binding site,					0.697277	1.47702	0.186192	-0.185138	0.770801	1.86632	0.0554017	-0.0726402	-0.0120169	-0.258298	0.135745	-0.120575	7.43468	7.23911	0.315583	H3K4me3	H3K27ac
2R	6276431	6282676	-	AGAP001563	AGAP001563-PA(AgaP_AGAP001563)		PF00370:FGGY family of carbohydrate kinases, N-terminal domain,PF02782:FGGY family of carbohydrate kinases, C-terminal domain,	GO:0005975~carbohydrate metabolic process,GO:0006066~alcohol metabolic process,GO:0006071~glycerol metabolic process,GO:0006072~glycerol-3-phosphate metabolic process,GO:0006629~lipid metabolic process,GO:0006638~neutral lipid metabolic process,GO:0006639~acylglycerol metabolic process,GO:0006641~triglyceride metabolic process,GO:0006793~phosphorus metabolic process,GO:0006796~phosphate-containin…	GO:0005622~intracellular,GO:0005623~cell,GO:0005737~cytoplasm,GO:0005739~mitochondrion,GO:0016020~membrane,GO:0016021~integral component of membrane,GO:0031224~intrinsic component of membrane,GO:0043226~organelle,GO:0043227~membrane-bounded organelle,GO:0043229~intracellular organelle,GO:0043231~intracellular membrane-bounded organelle,GO:0044424~intracellular part,GO:0044425~membrane part,GO:004…	GO:0003824~catalytic activity,GO:0004370~glycerol kinase activity,GO:0016301~kinase activity,GO:0016740~transferase activity,GO:0016772~transferase activity, transferring phosphorus-containing groups,GO:0016773~phosphotransferase activity, alcohol group as acceptor,	aga00561:Glycerolipid metabolism,aga01100:Metabolic pathways,	0.554083	1.50611	-0.241401	-1.91666	0.578228	2.04587	-0.0751787	-1.58575	0.0235036	-0.38899	-0.174907	-0.749356	8.56764	8.44965	0.244801	H3K9ac	H3K9me3
2R	6462426	6477495	+	AGAP001583	AGAP001583-PA(AgaP_AGAP001583)			GO:0006996~organelle organization,GO:0007010~cytoskeleton organization,GO:0009987~cellular process,GO:0016043~cellular component organization,GO:0030029~actin filament-based process,GO:0030036~actin cytoskeleton organization,GO:0044699~single-organism process,GO:0044763~single-organism cellular process,GO:0071840~cellular component organization or biogenesis,GO:1902589~single-organism organelle o…	GO:0005622~intracellular,GO:0005623~cell,GO:0005856~cytoskeleton,GO:0043226~organelle,GO:0043228~non-membrane-bounded organelle,GO:0043229~intracellular organelle,GO:0043232~intracellular non-membrane-bounded organelle,GO:0044424~intracellular part,GO:0044464~cell part,			0.614924	1.31817	0.233061	-1.64296	0.688974	1.89446	0.062616	-1.522	-0.0175078	-0.427035	0.17588	-0.44932	10.3631	10.3681	0.132863	H3K4me3
2R	6498797	6508125	+	AGAP001590	AGAP001590-PA(AgaP_AGAP001590)		PF14545:Dof, BCAP, and BANK (DBB) motif,,					-0.0520311	0.35169	-0.14321	-0.732026	-0.0809249	0.585462	-0.248107	-1.35167	0.0207119	-0.178265	0.0795016	0.466013	4.73863	5.49968	-0.539826
2R	6777110	6798100	-	AGAP001609	AGAP001609-PA(AgaP_AGAP001609)		PF00373:FERM central domain,PF09379:FERM N-terminal domain ,	GO:0006464~cellular protein modification process,GO:0006508~proteolysis,GO:0006511~ubiquitin-dependent protein catabolic process,GO:0008152~metabolic process,GO:0009056~catabolic process,GO:0009057~macromolecule catabolic process,GO:0009987~cellular process,GO:0016567~protein ubiquitination,GO:0019538~protein metabolic process,GO:0019941~modification-dependent protein catabolic process,GO:0030163…		GO:0003824~catalytic activity,GO:0004842~ubiquitin-protein transferase activity,GO:0005488~binding,GO:0008270~zinc ion binding,GO:0016740~transferase activity,GO:0019787~ubiquitin-like protein transferase activity,GO:0043167~ion binding,GO:0043169~cation binding,GO:0046872~metal ion binding,GO:0046914~transition metal ion binding,		0.734659	1.67486	0.02745	-2.1796	1.03288	2.24853	0.0218199	-1.9355	-0.210261	-0.413383	0.00778558	-0.831795	10.2564	10.3344	0.0666751
2R	6802960	6809210	+	AGAP001610	AGAP001610-PA(AgaP_AGAP001610)							0.356996	1.14414	-0.787068	-1.90506	0.584063	1.766	-0.494276	-1.58577	-0.171918	-0.47307	-0.366877	-0.733853	12.3775	12.1188	0.374511	H3K9ac	H3K9me3
2R	6827828	6833707	-	AGAP001617	AGAP001617-PA(AgaP_AGAP001617)		PF00071:Ras family,	GO:0001845~phagolysosome assembly,GO:0006810~transport,GO:0006897~endocytosis,GO:0006906~vesicle fusion,GO:0006909~phagocytosis,GO:0006996~organelle organization,GO:0007033~vacuole organization,GO:0007034~vacuolar transport,GO:0007040~lysosome organization,GO:0007041~lysosomal transport,GO:0007154~cell communication,GO:0007165~signal transduction,GO:0007264~small GTPase mediated signal transducti…	GO:0000323~lytic vacuole,GO:0005622~intracellular,GO:0005623~cell,GO:0005737~cytoplasm,GO:0005764~lysosome,GO:0005768~endosome,GO:0005770~late endosome,GO:0005773~vacuole,GO:0005774~vacuolar membrane,GO:0012505~endomembrane system,GO:0016020~membrane,GO:0016023~cytoplasmic, membrane-bounded vesicle,GO:0030139~endocytic vesicle,GO:0031090~organelle membrane,GO:0031410~cytoplasmic vesicle,GO:003198…	GO:0000166~nucleotide binding,GO:0001882~nucleoside binding,GO:0001883~purine nucleoside binding,GO:0005488~binding,GO:0005525~GTP binding,GO:0017076~purine nucleotide binding,GO:0019001~guanyl nucleotide binding,GO:0032549~ribonucleoside binding,GO:0032550~purine ribonucleoside binding,GO:0032553~ribonucleotide binding,GO:0032555~purine ribonucleotide binding,GO:0032561~guanyl ribonucleotide bin…	aga04144:Endocytosis,aga04145:Phagosome,	1.06973	1.8481	0.709092	-0.991621	1.1431	2.22218	0.908376	-0.802375	0.00738598	-0.234189	-0.123899	-0.317126	10.0872	9.70656	0.487265	H3K9ac	H3K9me3
2R	7152914	7190656	-	AGAP001633	AGAP001633-PA(AgaP_AGAP001633)		PF00041:Fibronectin type III domain,PF00069:Protein kinase domain,PF07679:Immunoglobulin I-set domain,			GO:0000166~nucleotide binding,GO:0001882~nucleoside binding,GO:0001883~purine nucleoside binding,GO:0003824~catalytic activity,GO:0004672~protein kinase activity,GO:0005488~binding,GO:0005524~ATP binding,GO:0016301~kinase activity,GO:0016740~transferase activity,GO:0016772~transferase activity, transferring phosphorus-containing groups,GO:0016773~phosphotransferase activity, alcohol group as acce…		-0.295806	-1.11963	1.37434	1.68117	-0.469175	-1.07786	1.47734	1.6098	0.123344	-0.21696	-0.00697494	0.160852	10.279	10.7762	-0.306809		H3K27ac
2R	8247070	8440651	-	AGAP001683	AGAP001683-PA(AgaP_AGAP001683)		PF00069:Protein kinase domain,PF00595:PDZ domain (Also known as DHR or GLGF),PF00625:Guanylate kinase,PF02828:L27 domain,PF07653:Variant SH3 domain,			GO:0000166~nucleotide binding,GO:0001882~nucleoside binding,GO:0001883~purine nucleoside binding,GO:0003824~catalytic activity,GO:0004672~protein kinase activity,GO:0005488~binding,GO:0005524~ATP binding,GO:0016301~kinase activity,GO:0016740~transferase activity,GO:0016772~transferase activity, transferring phosphorus-containing groups,GO:0016773~phosphotransferase activity, alcohol group as acce…		0.330128	-0.12611	-0.545166	-1.02622	0.409854	-0.24949	-0.560577	-1.20311	-0.0425052	0.0981572	-0.0540121	0.000296259	9.33266	9.61529	-0.117219
2R	8851105	8859906	-	AGAP001710	AGAP001710-PA(AgaP_AGAP001710)		PF12738:twin BRCT domain,					0.215898	0.752619	1.18465	-1.55785	0.231535	1.38246	1.17868	-1.1695	0.00582699	-0.498396	0.084023	-0.645952	7.09283	7.78392	-0.476071	H3K9ac/K4me3	H3K9me3
2R	8856256	8859760	+	AGAP001711	AGAP001711-PA(AgaP_AGAP001711)		PF12838:4Fe-4S dicluster domain,		GO:0016020~membrane,	GO:0003824~catalytic activity,GO:0005488~binding,GO:0016491~oxidoreductase activity,GO:0016651~oxidoreductase activity, acting on NAD(P)H,GO:0051536~iron-sulfur cluster binding,GO:0051539~4 iron, 4 sulfur cluster binding,GO:0051540~metal cluster binding,	aga00190:Oxidative phosphorylation,aga01100:Metabolic pathways,	0.574483	1.12386	1.77465	-1.61521	0.797161	1.8481	1.92053	-1.46273	-0.152925	-0.561629	-0.0329607	-0.465801	10.0324	9.78959	0.359729
2R	8860946	8877405	+	AGAP001713	AGAP001713-PD(AgaP_AGAP001713)		PF00487:Fatty acid desaturase,	GO:0001676~long-chain fatty acid metabolic process,GO:0006082~organic acid metabolic process,GO:0006629~lipid metabolic process,GO:0006631~fatty acid metabolic process,GO:0006633~fatty acid biosynthetic process,GO:0006636~unsaturated fatty acid biosynthetic process,GO:0008152~metabolic process,GO:0008610~lipid biosynthetic process,GO:0009058~biosynthetic process,GO:0009987~cellular process,GO:001…	GO:0005622~intracellular,GO:0005623~cell,GO:0005737~cytoplasm,GO:0005783~endoplasmic reticulum,GO:0005789~endoplasmic reticulum membrane,GO:0012505~endomembrane system,GO:0016020~membrane,GO:0016021~integral component of membrane,GO:0031224~intrinsic component of membrane,GO:0042175~nuclear outer membrane-endoplasmic reticulum membrane network,GO:0043226~organelle,GO:0043227~membrane-bounded orga…	GO:0003824~catalytic activity,GO:0004768~stearoyl-CoA 9-desaturase activity,GO:0005488~binding,GO:0005506~iron ion binding,GO:0016215~acyl-CoA desaturase activity,GO:0016491~oxidoreductase activity,GO:0016705~oxidoreductase activity, acting on paired donors, with incorporation or reduction of molecular oxygen,GO:0016717~oxidoreductase activity, acting on paired donors, with oxidation of a pair of…	aga01040:Biosynthesis of unsaturated fatty acids,aga01212:Fatty acid metabolism,	0.745426	1.64932	-0.55944	-1.979	0.666064	2.03877	-0.673611	-1.60782	0.128991	-0.253111	0.0325904	-0.815123	12.2439	12.2678	0.115763	H3K9ac	H3K9me3
2R	9045750	9069187	-	AGAP001730	AGAP001730-PA(AgaP_AGAP001730)		PF00134:Cyclin, N-terminal domain,				aga04068:FoxO signaling pathway,	0.514459	1.60415	-0.656703	-0.740958	0.535339	2.06711	-0.717385	-0.579859	0.0237977	-0.318989	-0.0312993	-0.243193	10.8552	11.1551	-0.132459	H3K9ac/K4me3	H3K27ac
2R	9117331	9126257	+	AGAP001739	AGAP001739-PA(AgaP_AGAP001739)							-0.160086	1.22139	0.774251	1.91663	-0.472749	1.39491	0.788129	1.77913	0.266904	-0.0760448	0.0461652	0.227572	7.6086	7.74746	0.0111711		H3K27ac
2R	9255340	9285083	-	AGAP001748	AGAP001748-PA(AgaP_AGAP001748)			GO:0000271~polysaccharide biosynthetic process,GO:0005975~carbohydrate metabolic process,GO:0005976~polysaccharide metabolic process,GO:0006022~aminoglycan metabolic process,GO:0006023~aminoglycan biosynthetic process,GO:0006030~chitin metabolic process,GO:0006031~chitin biosynthetic process,GO:0006034~cuticle chitin metabolic process,GO:0006035~cuticle chitin biosynthetic process,GO:0006037~cell…	GO:0005623~cell,GO:0016020~membrane,GO:0016021~integral component of membrane,GO:0030428~cell septum,GO:0031224~intrinsic component of membrane,GO:0044425~membrane part,GO:0044464~cell part,GO:0071944~cell periphery,	GO:0003824~catalytic activity,GO:0004100~chitin synthase activity,GO:0008194~UDP-glycosyltransferase activity,GO:0008375~acetylglucosaminyltransferase activity,GO:0016740~transferase activity,GO:0016757~transferase activity, transferring glycosyl groups,GO:0016758~transferase activity, transferring hexosyl groups,	aga00520:Amino sugar and nucleotide sugar metabolism,	-0.192816	-0.304458	0.914617	0.178367	-0.236878	-0.236233	0.991606	-0.0751645	0.0188739	-0.0953898	-0.00326049	0.247045	0.0553113	1.37507	-1.11389	H3K9me3	H3K27ac
2R	9303752	9397954	+	AGAP001751	AGAP001751-PE(AgaP_AGAP001751)		PF01476:LysM domain,PF07534:TLD,					0.345163	0.595616	-0.272206	-0.879983	0.421482	0.6575	-0.251336	-1.08674	-0.0382902	-0.00779079	-0.0489988	0.0589327	9.89403	10.164	-0.105855
2R	9497142	9513895	-	AGAP001761	AGAP001761-PA(AgaP_AGAP001761)		PF00046:Homeobox domain,PF03798:TLC domain,	GO:0006629~lipid metabolic process,GO:0006643~membrane lipid metabolic process,GO:0006665~sphingolipid metabolic process,GO:0006672~ceramide metabolic process,GO:0006807~nitrogen compound metabolic process,GO:0008152~metabolic process,GO:0008610~lipid biosynthetic process,GO:0009058~biosynthetic process,GO:0009987~cellular process,GO:0030148~sphingolipid biosynthetic process,GO:0034641~cellular n…	GO:0005622~intracellular,GO:0005623~cell,GO:0005634~nucleus,GO:0005737~cytoplasm,GO:0005783~endoplasmic reticulum,GO:0012505~endomembrane system,GO:0016020~membrane,GO:0016021~integral component of membrane,GO:0031224~intrinsic component of membrane,GO:0043226~organelle,GO:0043227~membrane-bounded organelle,GO:0043229~intracellular organelle,GO:0043231~intracellular membrane-bounded organelle,GO:…	GO:0003676~nucleic acid binding,GO:0003677~DNA binding,GO:0003824~catalytic activity,GO:0005488~binding,GO:0016410~N-acyltransferase activity,GO:0016740~transferase activity,GO:0016746~transferase activity, transferring acyl groups,GO:0016747~transferase activity, transferring acyl groups other than amino-acyl groups,GO:0050291~sphingosine N-acyltransferase activity,GO:0097159~organic cyclic comp…	aga00600:Sphingolipid metabolism,aga01100:Metabolic pathways,	0.890696	1.83383	-0.15274	-1.34198	1.02367	2.55031	-0.149944	-0.75124	-0.0547466	-0.532179	-0.0187155	-0.747396	10.5333	10.1642	0.476546	H3K9ac/K4me3	H3K9me3
2R	9521897	9529284	+	AGAP001763	AGAP001763-PA(AgaP_AGAP001763)		PF00501:AMP-binding enzyme,PF13193:AMP-binding enzyme C-terminal domain,	GO:0008152~metabolic process,	GO:0016020~membrane,GO:0016021~integral component of membrane,GO:0031224~intrinsic component of membrane,GO:0044425~membrane part,	GO:0003824~catalytic activity,	aga04931:Insulin resistance,	0.0616305	0.601994	-0.245842	-0.0420064	0.709306	1.45103	0.213029	0.286606	-0.56246	-0.692966	-0.431904	-0.296334	7.63945	7.61114	0.162605	H3K9me3	H3K9ac/K27ac
2R	9766909	10001598	-	AGAP001773	AGAP001773-PA(GPRALS2)		PF00001:7 transmembrane receptor (rhodopsin family),	GO:0007154~cell communication,GO:0007165~signal transduction,GO:0007186~G-protein coupled receptor signaling pathway,GO:0007218~neuropeptide signaling pathway,GO:0009987~cellular process,GO:0023052~signaling,GO:0044699~single-organism process,GO:0044700~single organism signaling,GO:0044763~single-organism cellular process,GO:0050789~regulation of biological process,GO:0050794~regulation of cellul…	GO:0016020~membrane,GO:0016021~integral component of membrane,GO:0031224~intrinsic component of membrane,GO:0044425~membrane part,	GO:0001653~peptide receptor activity,GO:0004871~signal transducer activity,GO:0004872~receptor activity,GO:0004888~transmembrane signaling receptor activity,GO:0004930~G-protein coupled receptor activity,GO:0008261~allatostatin receptor activity,GO:0008528~G-protein coupled peptide receptor activity,GO:0038023~signaling receptor activity,GO:0060089~molecular transducer activity,GO:0099600~transme…	aga04080:Neuroactive ligand-receptor interaction,	0.0879757	-0.947688	-0.775967	-1.08929	0.0556798	-1.08001	-0.610044	-0.968776	0.037627	-0.0223141	-0.253726	-0.279033	6.47541	6.72869	-0.0922748	H3K9ac/K27ac	H3K9me3/K4me3
2R	10214145	10230335	+	AGAP001780	AGAP001780-PA(AgaP_AGAP001780)		PF00632:HECT-domain (ubiquitin-transferase),PF00658:Poly-adenylate binding protein, unique domain,PF11547:E3 ubiquitin ligase EDD,	GO:0006464~cellular protein modification process,GO:0006508~proteolysis,GO:0006511~ubiquitin-dependent protein catabolic process,GO:0008152~metabolic process,GO:0009056~catabolic process,GO:0009057~macromolecule catabolic process,GO:0009987~cellular process,GO:0016567~protein ubiquitination,GO:0019538~protein metabolic process,GO:0019941~modification-dependent protein catabolic process,GO:0030163…	GO:0005622~intracellular,GO:0005623~cell,GO:0005634~nucleus,GO:0005737~cytoplasm,GO:0043226~organelle,GO:0043227~membrane-bounded organelle,GO:0043229~intracellular organelle,GO:0043231~intracellular membrane-bounded organelle,GO:0044424~intracellular part,GO:0044464~cell part,	GO:0003676~nucleic acid binding,GO:0003723~RNA binding,GO:0003824~catalytic activity,GO:0004842~ubiquitin-protein transferase activity,GO:0005488~binding,GO:0008270~zinc ion binding,GO:0016740~transferase activity,GO:0016874~ligase activity,GO:0019787~ubiquitin-like protein transferase activity,GO:0043167~ion binding,GO:0043169~cation binding,GO:0046872~metal ion binding,GO:0046914~transition met…	aga04120:Ubiquitin mediated proteolysis,	-0.00459155	0.582329	-0.215321	-1.61635	-0.00387346	0.881091	-0.26852	-1.37967	-0.0011062	-0.219851	0.0244696	-0.538502	9.98183	10.633	-0.440833	H3K9ac/K4me3	H3K9me3
2R	10282125	10289251	-	AGAP001782	AGAP001782-PA(AgaP_AGAP001782)		PF07690:Major Facilitator Superfamily,	GO:0006810~transport,GO:0006811~ion transport,GO:0006820~anion transport,GO:0015711~organic anion transport,GO:0015718~monocarboxylic acid transport,GO:0044699~single-organism process,GO:0044765~single-organism transport,GO:0046942~carboxylic acid transport,GO:0051179~localization,GO:0051234~establishment of localization,GO:0071702~organic substance transport,GO:1902578~single-organism localizati…	GO:0016020~membrane,GO:0016021~integral component of membrane,GO:0031224~intrinsic component of membrane,GO:0044425~membrane part,	GO:0005215~transporter activity,GO:0005342~organic acid transmembrane transporter activity,GO:0008028~monocarboxylic acid transmembrane transporter activity,GO:0022857~transmembrane transporter activity,GO:0022891~substrate-specific transmembrane transporter activity,GO:0022892~substrate-specific transporter activity,GO:0046943~carboxylic acid transmembrane transporter activity,		0.0819989	0.693911	-0.986274	-1.16812	0.00614962	1.1253	-0.881431	-1.45022	0.0764314	-0.329692	-0.241805	0.060341	7.89848	8.3168	-0.237902
2R	10310921	10332387	+	AGAP001783	AGAP001783-PB(AgaP_AGAP001783)		PF00004:ATPase family associated with various cellular activities (AAA),PF09336:Vps4 C terminal oligomerisation domain,	GO:0000226~microtubule cytoskeleton organization,GO:0000278~mitotic cell cycle,GO:0000280~nuclear division,GO:0006996~organelle organization,GO:0007010~cytoskeleton organization,GO:0007017~microtubule-based process,GO:0007049~cell cycle,GO:0007067~mitotic nuclear division,GO:0009987~cellular process,GO:0016043~cellular component organization,GO:0022402~cell cycle process,GO:0031122~cytoplasmic mi…	GO:0000922~spindle pole,GO:0005622~intracellular,GO:0005623~cell,GO:0005634~nucleus,GO:0005737~cytoplasm,GO:0005813~centrosome,GO:0005815~microtubule organizing center,GO:0005819~spindle,GO:0005856~cytoskeleton,GO:0005874~microtubule,GO:0015630~microtubule cytoskeleton,GO:0043226~organelle,GO:0043227~membrane-bounded organelle,GO:0043228~non-membrane-bounded organelle,GO:0043229~intracellular org…	GO:0000166~nucleotide binding,GO:0001882~nucleoside binding,GO:0001883~purine nucleoside binding,GO:0003824~catalytic activity,GO:0005488~binding,GO:0005524~ATP binding,GO:0008568~microtubule-severing ATPase activity,GO:0016462~pyrophosphatase activity,GO:0016787~hydrolase activity,GO:0016817~hydrolase activity, acting on acid anhydrides,GO:0016818~hydrolase activity, acting on acid anhydrides, i…		0.437621	1.2585	-0.591862	-0.236832	0.443134	1.60444	-0.712646	-0.382932	0.032287	-0.227847	0.033433	0.105912	8.00432	8.10563	0.0451947	H3K9me3	H3K27ac
2R	10539384	10585913	+	AGAP001797	AGAP001797-PH(AgaP_AGAP001797)		PF00261:Tropomyosin,					0.21446	1.00823	-0.392981	-1.34239	0.209805	1.31749	-0.447421	-1.27896	0.023988	-0.206003	0.00302062	-0.296326	12.6969	12.505	0.312977	H3K9ac/K4me3	H3K9me3
2R	10900129	10903647	-	AGAP001822	AGAP001822-PA(AgaP_AGAP001822)		PF00339:Arrestin (or S-antigen), N-terminal domain,PF02752:Arrestin (or S-antigen), C-terminal domain,	GO:0007154~cell communication,GO:0007165~signal transduction,GO:0009987~cellular process,GO:0023052~signaling,GO:0044699~single-organism process,GO:0044700~single organism signaling,GO:0044763~single-organism cellular process,GO:0050789~regulation of biological process,GO:0050794~regulation of cellular process,GO:0050896~response to stimulus,GO:0051716~cellular response to stimulus,GO:0065007~bio…				0.655066	1.10588	0.698507	-0.953964	0.438614	1.3256	0.780218	-1.28173	0.248643	-0.122128	-0.0193043	0.153073	2.07398	3.12641	-0.809184
2R	10902267	10905524	-	AGAP001823	AGAP001823-PA(AgaP_AGAP001823)			GO:0006810~transport,GO:0006811~ion transport,GO:0006812~cation transport,GO:0006818~hydrogen transport,GO:0015672~monovalent inorganic cation transport,GO:0015992~proton transport,GO:0044699~single-organism process,GO:0044765~single-organism transport,GO:0051179~localization,GO:0051234~establishment of localization,GO:1902578~single-organism localization,	GO:0005622~intracellular,GO:0005623~cell,GO:0005737~cytoplasm,GO:0005773~vacuole,GO:0005774~vacuolar membrane,GO:0016020~membrane,GO:0016469~proton-transporting two-sector ATPase complex,GO:0016471~vacuolar proton-transporting V-type ATPase complex,GO:0031090~organelle membrane,GO:0032991~macromolecular complex,GO:0033176~proton-transporting V-type ATPase complex,GO:0043226~organelle,GO:0043227~m…	GO:0003824~catalytic activity,GO:0005215~transporter activity,GO:0016787~hydrolase activity,GO:0016817~hydrolase activity, acting on acid anhydrides,GO:0016820~hydrolase activity, acting on acid anhydrides, catalyzing transmembrane movement of substances,GO:0022804~active transmembrane transporter activity,GO:0022857~transmembrane transporter activity,	aga00190:Oxidative phosphorylation,aga01100:Metabolic pathways,aga04145:Phagosome,	0.891079	1.34736	0.776805	-1.44538	0.692087	1.41185	0.701523	-1.20679	0.246105	0.0267278	0.127072	-0.480468	12.7712	12.662	0.237048	H3K9ac/K27ac/K4me3	H3K9me3
2R	11639205	11688314	+	AGAP001866	AGAP001866-PA(AgaP_AGAP001866)							0.284926	1.06075	-1.10351	-2.10335	0.318386	1.22884	-0.968344	-1.96035	-0.00451229	-0.078018	-0.2953	-0.697889	10.3783	10.4811	0.0442198
2R	11780127	11796013	-	AGAP001877	AGAP001877-PA(AgaP_AGAP001877)			GO:0006139~nucleobase-containing compound metabolic process,GO:0006355~regulation of transcription, DNA-templated,GO:0006725~cellular aromatic compound metabolic process,GO:0006807~nitrogen compound metabolic process,GO:0008152~metabolic process,GO:0009058~biosynthetic process,GO:0009059~macromolecule biosynthetic process,GO:0009889~regulation of biosynthetic process,GO:0009987~cellular process,G…		GO:0005488~binding,GO:0008270~zinc ion binding,GO:0043167~ion binding,GO:0043169~cation binding,GO:0046872~metal ion binding,GO:0046914~transition metal ion binding,		0.281543	1.28281	-0.135423	-2.07678	0.236363	1.76669	-0.217826	-1.92921	0.0661561	-0.34801	0.0600222	-0.685192	8.77726	9.35442	-0.376827
2R	11805627	11809268	-	AGAP001880	AGAP001880-PA(AgaP_AGAP001880)		PF07716:Basic region leucine zipper,	GO:0007275~multicellular organism development,GO:0032501~multicellular organismal process,GO:0032502~developmental process,GO:0044699~single-organism process,GO:0044707~single-multicellular organism process,GO:0044767~single-organism developmental process,GO:0048856~anatomical structure development,	GO:0005622~intracellular,GO:0005623~cell,GO:0005634~nucleus,GO:0043226~organelle,GO:0043227~membrane-bounded organelle,GO:0043229~intracellular organelle,GO:0043231~intracellular membrane-bounded organelle,GO:0044424~intracellular part,GO:0044464~cell part,	GO:0000975~regulatory region DNA binding,GO:0000976~transcription regulatory region sequence-specific DNA binding,GO:0000977~RNA polymerase II regulatory region sequence-specific DNA binding,GO:0000981~RNA polymerase II transcription factor activity, sequence-specific DNA binding,GO:0000982~transcription factor activity, RNA polymerase II core promoter proximal region sequence-specific binding,GO…		0.198178	0.201211	1.06395	0.89012	0.396239	0.260582	1.12259	0.679998	-0.158852	-0.0347411	0.0204042	0.256249	2.03109	2.08962	0.0520679	H3K9me3	H3K9ac
2R	11953826	11957037	-	AGAP001898	AGAP001898-PA(AgaP_AGAP001898)			GO:0006139~nucleobase-containing compound metabolic process,GO:0006396~RNA processing,GO:0006412~translation,GO:0006417~regulation of translation,GO:0006518~peptide metabolic process,GO:0006725~cellular aromatic compound metabolic process,GO:0006807~nitrogen compound metabolic process,GO:0008152~metabolic process,GO:0009058~biosynthetic process,GO:0009059~macromolecule biosynthetic process,GO:000…	GO:0005622~intracellular,GO:0005623~cell,GO:0005634~nucleus,GO:0043226~organelle,GO:0043227~membrane-bounded organelle,GO:0043229~intracellular organelle,GO:0043231~intracellular membrane-bounded organelle,GO:0044424~intracellular part,GO:0044464~cell part,	GO:0003676~nucleic acid binding,GO:0003723~RNA binding,GO:0003725~double-stranded RNA binding,GO:0003824~catalytic activity,GO:0004518~nuclease activity,GO:0004519~endonuclease activity,GO:0004521~endoribonuclease activity,GO:0004525~ribonuclease III activity,GO:0004540~ribonuclease activity,GO:0005488~binding,GO:0016787~hydrolase activity,GO:0016788~hydrolase activity, acting on ester bonds,GO:0…		0.400398	0.89934	1.64184	-0.0553153	0.710613	1.22657	1.88233	0.0885069	-0.242268	-0.227133	-0.121345	-0.134369	8.70559	8.30868	0.502202
2R	11955910	11965410	-	AGAP001899	AGAP001899-PA(AgaP_AGAP001899)		PF00107:Zinc-binding dehydrogenase,PF00109:Beta-ketoacyl synthase, N-terminal domain,PF00550:Phosphopantetheine attachment site,PF00698:Acyl transferase domain,PF00975:Thioesterase domain,PF02801:Beta-ketoacyl synthase, C-terminal domain,PF08659:KR domain,PF14765:Polyketide synthase dehydratase,	GO:0008152~metabolic process,GO:0009058~biosynthetic process,		GO:0003824~catalytic activity,GO:0005488~binding,GO:0016491~oxidoreductase activity,GO:0016740~transferase activity,GO:0016787~hydrolase activity,GO:0016788~hydrolase activity, acting on ester bonds,GO:0019842~vitamin binding,GO:0031177~phosphopantetheine binding,GO:0033218~amide binding,GO:0036094~small molecule binding,GO:0072341~modified amino acid binding,	aga00061:Fatty acid biosynthesis,aga01100:Metabolic pathways,aga01212:Fatty acid metabolism,	-0.317768	0.386286	1.40921	0.304009	-0.375519	0.326848	1.41975	-0.190524	0.015942	0.0872352	0.0777092	0.480003	5.98109	6.24189	-0.0995855	H3K9me3	H3K9ac
2R	12383704	12390896	-	AGAP001929	AGAP001929-PA(AgaP_AGAP001929)		PF00136:DNA polymerase family B,PF03104:DNA polymerase family B, exonuclease domain,PF08996:DNA Polymerase alpha zinc finger,PF12254:DNA polymerase alpha subunit p180 N terminal,	GO:0000726~non-recombinational repair,GO:0006139~nucleobase-containing compound metabolic process,GO:0006259~DNA metabolic process,GO:0006260~DNA replication,GO:0006261~DNA-dependent DNA replication,GO:0006270~DNA replication initiation,GO:0006271~DNA strand elongation involved in DNA replication,GO:0006272~leading strand elongation,GO:0006273~lagging strand elongation,GO:0006281~DNA repair,GO:00…	GO:0000228~nuclear chromosome,GO:0000428~DNA-directed RNA polymerase complex,GO:0005622~intracellular,GO:0005623~cell,GO:0005634~nucleus,GO:0005657~replication fork,GO:0005658~alpha DNA polymerase:primase complex,GO:0005694~chromosome,GO:0030880~RNA polymerase complex,GO:0030894~replisome,GO:0031974~membrane-enclosed lumen,GO:0031981~nuclear lumen,GO:0032991~macromolecular complex,GO:0032993~prot…	GO:0000166~nucleotide binding,GO:0001882~nucleoside binding,GO:0003676~nucleic acid binding,GO:0003677~DNA binding,GO:0003824~catalytic activity,GO:0003887~DNA-directed DNA polymerase activity,GO:0004518~nuclease activity,GO:0004527~exonuclease activity,GO:0005488~binding,GO:0008408~3'-5' exonuclease activity,GO:0016740~transferase activity,GO:0016772~transferase activity, transferring phosphorus…	aga00230:Purine metabolism,aga00240:Pyrimidine metabolism,aga01100:Metabolic pathways,aga03030:DNA replication,	0.241509	1.27265	0.242306	-1.57327	0.156309	1.54077	0.167018	-1.23429	0.0990971	-0.158382	0.0901798	-0.609704	5.76725	5.73092	0.168149
2R	12669583	12673939	+	AGAP001938	AGAP001938-PA(AgaP_AGAP001938)		PF08007:Cupin superfamily protein,	GO:0006139~nucleobase-containing compound metabolic process,GO:0006325~chromatin organization,GO:0006338~chromatin remodeling,GO:0006351~transcription, DNA-templated,GO:0006355~regulation of transcription, DNA-templated,GO:0006464~cellular protein modification process,GO:0006725~cellular aromatic compound metabolic process,GO:0006807~nitrogen compound metabolic process,GO:0006996~organelle organi…	GO:0005622~intracellular,GO:0005623~cell,GO:0005634~nucleus,GO:0043226~organelle,GO:0043227~membrane-bounded organelle,GO:0043229~intracellular organelle,GO:0043231~intracellular membrane-bounded organelle,GO:0044424~intracellular part,GO:0044464~cell part,	GO:0003824~catalytic activity,GO:0005488~binding,GO:0005506~iron ion binding,GO:0016491~oxidoreductase activity,GO:0016705~oxidoreductase activity, acting on paired donors, with incorporation or reduction of molecular oxygen,GO:0016706~oxidoreductase activity, acting on paired donors, with incorporation or reduction of molecular oxygen, 2-oxoglutarate as one donor, and incorporation of one atom e…		0.316697	0.970859	1.14089	-1.06033	0.587274	1.56267	1.21096	-1.28227	-0.213524	-0.45471	0.0134861	0.0329267	8.43605	8.42758	0.144825	H3K9me3/K4me3	H3K27ac
2R	12720850	12726816	-	AGAP001945	AGAP001945-PA(AgaP_AGAP001945)		PF06911:Senescence-associated protein,				aga04144:Endocytosis,	0.0764308	0.823444	-0.349371	-0.533161	-0.0237855	1.07099	-0.361498	-0.783798	0.0979773	-0.160476	-0.0291979	0.160361	6.6857	6.83756	-0.00113274
2R	12780685	12784505	-	AGAP001952	AGAP001952-PA(AgaP_AGAP001952)		PF00883:Cytosol aminopeptidase family, catalytic domain,PF02789:Cytosol aminopeptidase family, N-terminal domain,		GO:0005622~intracellular,GO:0005623~cell,GO:0005737~cytoplasm,GO:0044424~intracellular part,GO:0044464~cell part,	GO:0003824~catalytic activity,GO:0004177~aminopeptidase activity,GO:0005488~binding,GO:0008233~peptidase activity,GO:0008235~metalloexopeptidase activity,GO:0008237~metallopeptidase activity,GO:0008238~exopeptidase activity,GO:0016787~hydrolase activity,GO:0030145~manganese ion binding,GO:0043167~ion binding,GO:0043169~cation binding,GO:0046872~metal ion binding,GO:0046914~transition metal ion bi…	aga00330:Arginine and proline metabolism,aga00480:Glutathione metabolism,aga01100:Metabolic pathways,	0.8164	1.5995	0.0886085	-0.0878437	0.336056	1.72135	-0.0257607	-0.146885	0.501674	-0.0164223	0.111966	0.0441225	0.745784	0.764362	0.0403084
2R	12791303	12794674	+	AGAP001953	AGAP001953-PA(AgaP_AGAP001953)		PF00566:Rab-GTPase-TBC domain,	GO:0006810~transport,GO:0006886~intracellular protein transport,GO:0006996~organelle organization,GO:0008104~protein localization,GO:0009987~cellular process,GO:0015031~protein transport,GO:0016043~cellular component organization,GO:0016192~vesicle-mediated transport,GO:0031338~regulation of vesicle fusion,GO:0032879~regulation of localization,GO:0033036~macromolecule localization,GO:0033043~regu…	GO:0005622~intracellular,GO:0005623~cell,GO:0012505~endomembrane system,GO:0044464~cell part,	GO:0005096~GTPase activator activity,GO:0005488~binding,GO:0005515~protein binding,GO:0008047~enzyme activator activity,GO:0017016~Ras GTPase binding,GO:0017137~Rab GTPase binding,GO:0019899~enzyme binding,GO:0030234~enzyme regulator activity,GO:0030695~GTPase regulator activity,GO:0031267~small GTPase binding,GO:0051020~GTPase binding,GO:0060589~nucleoside-triphosphatase regulator activity,GO:00…		0.768432	0.896931	-1.12833	-1.89705	0.662916	1.37415	-1.02674	-1.82037	0.15409	-0.358852	-0.271836	-0.524786	7.93878	7.5226	0.51989	H3K9ac	H3K9me3
2R	12797646	12803508	-	AGAP001954	AGAP001954-PA(NAA25_ANOGA)		PF09797:N-acetyltransferase B complex (NatB) non catalytic subunit,	GO:0002376~immune system process,GO:0006464~cellular protein modification process,GO:0006473~protein acetylation,GO:0006474~N-terminal protein amino acid acetylation,GO:0006810~transport,GO:0006897~endocytosis,GO:0006909~phagocytosis,GO:0006911~phagocytosis, engulfment,GO:0006950~response to stress,GO:0006952~defense response,GO:0006955~immune response,GO:0008152~metabolic process,GO:0009987~cell…	GO:0000323~lytic vacuole,GO:0005622~intracellular,GO:0005623~cell,GO:0005737~cytoplasm,GO:0005764~lysosome,GO:0005773~vacuole,GO:0031248~protein acetyltransferase complex,GO:0031414~N-terminal protein acetyltransferase complex,GO:0031416~NatB complex,GO:0032991~macromolecular complex,GO:0043226~organelle,GO:0043227~membrane-bounded organelle,GO:0043229~intracellular organelle,GO:0043231~intracell…			0.370869	1.19367	0.69901	-1.81942	0.337593	1.63823	0.550293	-1.4949	0.0623938	-0.317103	0.189407	-0.697317	8.09985	7.97862	0.247642	H3K9ac/K4me3	H3K9me3
2R	12800213	12808232	+	AGAP001955	AGAP001955-PB(AgaP_AGAP001955)		PF02585:GlcNAc-PI de-N-acetylase,		GO:0016020~membrane,GO:0016021~integral component of membrane,GO:0031224~intrinsic component of membrane,GO:0044425~membrane part,		aga00563:Glycosylphosphatidylinositol(GPI)-anchor biosynthesis,aga01100:Metabolic pathways,	0.639638	1.83413	0.54271	0.571769	0.807379	2.47419	0.62262	0.885147	-0.0999062	-0.466559	-0.0274284	-0.233427	9.72102	9.59456	0.252755	H3K9ac/K4me3	H3K27ac
2R	12807543	12829007	+	AGAP001957	AGAP001957-PB(AgaP_AGAP001957)		PF02121:Phosphatidylinositol transfer protein,	GO:0006810~transport,GO:0051179~localization,GO:0051234~establishment of localization,	GO:0005622~intracellular,GO:0005623~cell,GO:0044464~cell part,			0.602252	1.0938	-0.571667	-0.73533	0.510414	1.13991	-0.788262	-0.775807	0.131622	0.0330373	0.123387	-0.0630493	9.99541	9.76742	0.346056	H3K9ac	H3K9me3
2R	13873376	13889539	+	AGAP002009	AGAP002009-PA(AgaP_AGAP002009)		PF03028:Dynein heavy chain and region D6 of dynein motor,PF08393:Dynein heavy chain, N-terminal region 2,PF12777:Microtubule-binding stalk of dynein motor,PF12780:P-loop containing dynein motor region D4,	GO:0006928~movement of cell or subcellular component,GO:0007017~microtubule-based process,GO:0007018~microtubule-based movement,GO:0009987~cellular process,GO:0044699~single-organism process,GO:0044763~single-organism cellular process,	GO:0005622~intracellular,GO:0005623~cell,GO:0005856~cytoskeleton,GO:0005875~microtubule associated complex,GO:0015630~microtubule cytoskeleton,GO:0030286~dynein complex,GO:0032991~macromolecular complex,GO:0043226~organelle,GO:0043228~non-membrane-bounded organelle,GO:0043229~intracellular organelle,GO:0043232~intracellular non-membrane-bounded organelle,GO:0043234~protein complex,GO:0044422~orga…	GO:0003774~motor activity,GO:0003777~microtubule motor activity,GO:0003824~catalytic activity,GO:0016462~pyrophosphatase activity,GO:0016787~hydrolase activity,GO:0016817~hydrolase activity, acting on acid anhydrides,GO:0016818~hydrolase activity, acting on acid anhydrides, in phosphorus-containing anhydrides,GO:0017111~nucleoside-triphosphatase activity,		-0.316479	0.313412	0.645233	1.25068	-0.296284	0.476994	0.784884	1.21645	-0.0539405	-0.118792	-0.0744584	0.112328	1.18868	2.04562	-0.671388
2R	13958288	13962286	-	AGAP002017	AGAP002017-PA(AgaP_AGAP002017)		PF01762:Galactosyltransferase,	GO:0005975~carbohydrate metabolic process,GO:0006464~cellular protein modification process,GO:0006486~protein glycosylation,GO:0008152~metabolic process,GO:0009058~biosynthetic process,GO:0009059~macromolecule biosynthetic process,GO:0009100~glycoprotein metabolic process,GO:0009101~glycoprotein biosynthetic process,GO:0009987~cellular process,GO:0019538~protein metabolic process,GO:0034645~cellu…	GO:0000139~Golgi membrane,GO:0005622~intracellular,GO:0005623~cell,GO:0005737~cytoplasm,GO:0005794~Golgi apparatus,GO:0012505~endomembrane system,GO:0016020~membrane,GO:0016021~integral component of membrane,GO:0031090~organelle membrane,GO:0031224~intrinsic component of membrane,GO:0043226~organelle,GO:0043227~membrane-bounded organelle,GO:0043229~intracellular organelle,GO:0043231~intracellular…	GO:0003824~catalytic activity,GO:0008378~galactosyltransferase activity,GO:0016740~transferase activity,GO:0016757~transferase activity, transferring glycosyl groups,GO:0016758~transferase activity, transferring hexosyl groups,		0.795401	1.20732	1.15975	-1.56984	0.679797	1.24309	0.944738	-1.33016	0.16479	0.0472084	0.273528	-0.523871	4.78389	4.97127	-0.0365008	H3K9ac/K27ac/K4me3	H3K9me3
2R	14067095	14069749	+	AGAP002025	AGAP002025-PA(OBP11)		PF01395:PBP/GOBP family,			GO:0005488~binding,GO:0005549~odorant binding,		1.04373	1.28322	-0.938469	-2.3664	0.650107	1.45183	-1.08239	-1.9753	0.432926	-0.0692348	-0.00991923	-1.0913	0.079569	-0.102727	0.172882	H3K9ac/K27ac/K4me3	H3K9me3
2R	14070673	14074022	+	AGAP002026	AGAP002026-PA(AgaP_AGAP002026)		PF01255:Putative undecaprenyl diphosphate synthase,	GO:0005975~carbohydrate metabolic process,GO:0006066~alcohol metabolic process,GO:0006464~cellular protein modification process,GO:0006486~protein glycosylation,GO:0006629~lipid metabolic process,GO:0006720~isoprenoid metabolic process,GO:0008152~metabolic process,GO:0008299~isoprenoid biosynthetic process,GO:0008610~lipid biosynthetic process,GO:0009058~biosynthetic process,GO:0009059~macromolec…	GO:0005622~intracellular,GO:0005623~cell,GO:0005737~cytoplasm,GO:0005783~endoplasmic reticulum,GO:0012505~endomembrane system,GO:0043226~organelle,GO:0043227~membrane-bounded organelle,GO:0043229~intracellular organelle,GO:0043231~intracellular membrane-bounded organelle,GO:0044424~intracellular part,GO:0044444~cytoplasmic part,GO:0044464~cell part,	GO:0002094~polyprenyltransferase activity,GO:0003824~catalytic activity,GO:0004659~prenyltransferase activity,GO:0016740~transferase activity,GO:0016765~transferase activity, transferring alkyl or aryl (other than methyl) groups,	aga00900:Terpenoid backbone biosynthesis,	1.03415	1.55521	0.908159	-2.4351	1.13865	1.86101	0.774375	-2.19243	-0.0222252	-0.18202	0.187393	-1.03474	7.68802	7.7658	0.0663423	H3K9ac/K27ac/K4me3	H3K9me3
2R	14659703	14677948	-	AGAP002054	AGAP002054-PA(AgaP_AGAP002054)		PF00169:PH domain,PF00373:FERM central domain,					0.8695	1.90852	0.0387579	-1.80637	1.05411	2.58074	-0.00564965	-1.56808	-0.102021	-0.492429	0.0438586	-0.618737	11.9756	11.6789	0.409649	H3K9ac/K4me3	H3K9me3
2R	14717716	14721808	+	AGAP002063	AGAP002063-PA(AgaP_AGAP002063)		PF01798:Putative snoRNA binding domain,PF08156:NOP5NT (NUC127) domain,	GO:0000154~rRNA modification,GO:0006139~nucleobase-containing compound metabolic process,GO:0006364~rRNA processing,GO:0006396~RNA processing,GO:0006725~cellular aromatic compound metabolic process,GO:0006807~nitrogen compound metabolic process,GO:0008152~metabolic process,GO:0009451~RNA modification,GO:0009987~cellular process,GO:0010467~gene expression,GO:0016070~RNA metabolic process,GO:001607…	GO:0005622~intracellular,GO:0005623~cell,GO:0005634~nucleus,GO:0005730~nucleolus,GO:0005732~small nucleolar ribonucleoprotein complex,GO:0030529~intracellular ribonucleoprotein complex,GO:0030684~preribosome,GO:0031428~box C/D snoRNP complex,GO:0031974~membrane-enclosed lumen,GO:0031981~nuclear lumen,GO:0032040~small-subunit processome,GO:0032991~macromolecular complex,GO:0043226~organelle,GO:004…	GO:0003676~nucleic acid binding,GO:0003723~RNA binding,GO:0005488~binding,GO:0030515~snoRNA binding,GO:0097159~organic cyclic compound binding,GO:1901363~heterocyclic compound binding,	aga03008:Ribosome biogenesis in eukaryotes,	0.876373	1.22584	1.3945	-1.50005	0.998686	1.77363	1.32774	-1.49623	-0.0459258	-0.405803	0.14733	-0.294683	11.7677	11.6017	0.289073	H3K4me3
2R	14721721	14725114	-	AGAP002064	AGAP002064-PA(AgaP_AGAP002064)					GO:0005488~binding,GO:0043167~ion binding,GO:0043169~cation binding,GO:0046872~metal ion binding,		0.600439	1.93965	0.150512	-2.33391	1.07934	2.96576	0.363168	-2.08302	-0.376699	-0.790286	-0.175922	-0.95264	7.73505	7.17097	0.657869
2R	14778225	14781463	+	AGAP002070	AGAP002070-PA(AgaP_AGAP002070)							0.133965	-0.150002	1.3148	0.23972	-0.171115	-0.159505	1.45319	0.0841289	0.2903	-0.0073502	-0.040952	0.162909	-3.32193	-0.102727	-3.32193	H3K9ac	H3K27ac
2R	14821998	14825625	-	AGAP002074	AGAP002074-PA(AgaP_AGAP002074)		PF10545:Alcohol dehydrogenase transcription factor Myb/SANT-like,					0.0413212	0.533208	0.208141	-2.13848	-0.0369173	0.920018	0.317073	-1.9368	0.0746921	-0.300504	-0.0785567	-0.769348	6.1403	6.18597	0.0941898	H3K9ac	H3K9me3
2R	15296631	15328760	-	AGAP002095	AGAP002095-PC(AgaP_AGAP002095)		PF00104:Ligand-binding domain of nuclear hormone receptor,PF00105:Zinc finger, C4 type (two domains),	GO:0006139~nucleobase-containing compound metabolic process,GO:0006351~transcription, DNA-templated,GO:0006725~cellular aromatic compound metabolic process,GO:0006807~nitrogen compound metabolic process,GO:0008152~metabolic process,GO:0009058~biosynthetic process,GO:0009059~macromolecule biosynthetic process,GO:0009987~cellular process,GO:0010467~gene expression,GO:0016070~RNA metabolic process,G…	GO:0005622~intracellular,GO:0005623~cell,GO:0005634~nucleus,GO:0043226~organelle,GO:0043227~membrane-bounded organelle,GO:0043229~intracellular organelle,GO:0043231~intracellular membrane-bounded organelle,GO:0044424~intracellular part,GO:0044464~cell part,	GO:0001071~nucleic acid binding transcription factor activity,GO:0003676~nucleic acid binding,GO:0003677~DNA binding,GO:0003700~transcription factor activity, sequence-specific DNA binding,GO:0003707~steroid hormone receptor activity,GO:0004871~signal transducer activity,GO:0004872~receptor activity,GO:0005488~binding,GO:0008270~zinc ion binding,GO:0038023~signaling receptor activity,GO:0043167~i…		0.536062	0.148385	-0.0500305	-1.84332	0.666561	0.16191	-0.173177	-1.86744	-0.0732186	0.0018524	0.106152	-0.411246	6.91441	6.82703	0.216058	H3K4me3	H3K9me3
2R	15753287	15758115	+	AGAP002113	AGAP002113-PC(AgaP_AGAP002113)		PF00173:Cytochrome b5-like Heme/Steroid binding domain,		GO:0016020~membrane,GO:0016021~integral component of membrane,GO:0031224~intrinsic component of membrane,GO:0044425~membrane part,	GO:0005488~binding,GO:0020037~heme binding,GO:0043167~ion binding,GO:0043169~cation binding,GO:0046872~metal ion binding,GO:0046906~tetrapyrrole binding,GO:0097159~organic cyclic compound binding,GO:1901363~heterocyclic compound binding,		0.703065	1.6277	1.06604	-2.26372	1.054	2.39102	1.21195	-1.59662	-0.258578	-0.577608	-0.057933	-1.22656	10.2024	10.0446	0.281569	H3K9ac/K4me3	H3K9me3
2R	15759226	15781255	-	AGAP002114	AGAP002114-PA(AgaP_AGAP002114)		PF00400:WD domain, G-beta repeat,PF12894:Anaphase-promoting complex subunit 4 WD40 domain,	GO:0006464~cellular protein modification process,GO:0008152~metabolic process,GO:0009893~positive regulation of metabolic process,GO:0009987~cellular process,GO:0010604~positive regulation of macromolecule metabolic process,GO:0016567~protein ubiquitination,GO:0019222~regulation of metabolic process,GO:0019538~protein metabolic process,GO:0031323~regulation of cellular metabolic process,GO:003132…		GO:0030234~enzyme regulator activity,GO:0055103~ligase regulator activity,GO:0055106~ubiquitin-protein transferase regulator activity,GO:0097027~ubiquitin-protein transferase activator activity,GO:0098772~molecular function regulator,	aga04120:Ubiquitin mediated proteolysis,	0.637403	1.46682	-0.490865	-2.3878	0.858292	2.00569	-0.413498	-1.9282	-0.147401	-0.389479	-0.128795	-1.16291	8.1959	8.36684	-0.0174719	H3K9ac/K27ac/K4me3	H3K9me3
2R	16090073	16094193	+	AGAP002128	AGAP002128-PB(AgaP_AGAP002128)		PF02148:Zn-finger in ubiquitin-hydrolases and other protein,PF07576:BRCA1-associated protein 2,PF13639:Ring finger domain,	GO:0006464~cellular protein modification process,GO:0008152~metabolic process,GO:0009987~cellular process,GO:0016567~protein ubiquitination,GO:0019538~protein metabolic process,GO:0032446~protein modification by small protein conjugation,GO:0036211~protein modification process,GO:0043170~macromolecule metabolic process,GO:0043412~macromolecule modification,GO:0044237~cellular metabolic process,GO…	GO:0000151~ubiquitin ligase complex,GO:0005622~intracellular,GO:0005623~cell,GO:0032991~macromolecular complex,GO:0043234~protein complex,GO:0044424~intracellular part,GO:0044464~cell part,GO:1902494~catalytic complex,GO:1990234~transferase complex,	GO:0003824~catalytic activity,GO:0004842~ubiquitin-protein transferase activity,GO:0005488~binding,GO:0005515~protein binding,GO:0008270~zinc ion binding,GO:0016740~transferase activity,GO:0019787~ubiquitin-like protein transferase activity,GO:0032182~ubiquitin-like protein binding,GO:0043130~ubiquitin binding,GO:0043167~ion binding,GO:0043169~cation binding,GO:0046872~metal ion binding,GO:004691…		0.688325	1.30588	1.4917	-1.87413	0.5508	1.64893	1.20978	-1.60682	0.178558	-0.223507	0.347759	-0.675112	8.59146	8.30984	0.395332	H3K9ac/K4me3	H3K9me3
2R	16401573	16404142	-	AGAP002140	AGAP002140-PA(AgaP_AGAP002140)							0.706964	1.55025	1.18515	-1.82462	0.837216	1.65475	1.28061	-1.53867	-0.0623551	-0.00235371	-0.00751188	-0.667315	8.07836	7.86212	0.33488
2R	16400495	16405075	+	AGAP002141	AGAP002141-PA(AgaP_AGAP002141)		PF07228:Stage II sporulation protein E (SpoIIE),	GO:0006464~cellular protein modification process,GO:0006470~protein dephosphorylation,GO:0006793~phosphorus metabolic process,GO:0006796~phosphate-containing compound metabolic process,GO:0008152~metabolic process,GO:0009987~cellular process,GO:0016311~dephosphorylation,GO:0019538~protein metabolic process,GO:0036211~protein modification process,GO:0043170~macromolecule metabolic process,GO:00434…	GO:0005622~intracellular,GO:0005623~cell,GO:0005737~cytoplasm,GO:0005739~mitochondrion,GO:0043226~organelle,GO:0043227~membrane-bounded organelle,GO:0043229~intracellular organelle,GO:0043231~intracellular membrane-bounded organelle,GO:0044424~intracellular part,GO:0044444~cytoplasmic part,GO:0044464~cell part,	GO:0003824~catalytic activity,GO:0004721~phosphoprotein phosphatase activity,GO:0004722~protein serine/threonine phosphatase activity,GO:0016787~hydrolase activity,GO:0016788~hydrolase activity, acting on ester bonds,GO:0016791~phosphatase activity,GO:0042578~phosphoric ester hydrolase activity,		0.382561	1.13438	0.929091	-1.62634	0.466586	1.21486	0.8308	-1.47806	-0.0423754	0.00383165	0.156115	-0.466441	11.2172	10.8483	0.476451	H3K4me3	H3K9me3
2R	16922254	17081034	-	AGAP002178	AGAP002178-PA(AgaP_AGAP002178)		PF05920:Homeobox KN domain,	GO:0006139~nucleobase-containing compound metabolic process,GO:0006355~regulation of transcription, DNA-templated,GO:0006725~cellular aromatic compound metabolic process,GO:0006807~nitrogen compound metabolic process,GO:0008152~metabolic process,GO:0009058~biosynthetic process,GO:0009059~macromolecule biosynthetic process,GO:0009889~regulation of biosynthetic process,GO:0009987~cellular process,G…	GO:0005622~intracellular,GO:0005623~cell,GO:0005634~nucleus,GO:0043226~organelle,GO:0043227~membrane-bounded organelle,GO:0043229~intracellular organelle,GO:0043231~intracellular membrane-bounded organelle,GO:0044424~intracellular part,GO:0044464~cell part,	GO:0003676~nucleic acid binding,GO:0003677~DNA binding,GO:0005488~binding,GO:0097159~organic cyclic compound binding,GO:1901363~heterocyclic compound binding,	aga04391:Hippo signaling pathway - fly,	0.2293	-0.683036	0.947025	-0.14751	0.309381	-0.713042	0.9668	-0.478205	-0.0509419	-0.0632721	0.0499404	0.284891	2.81306	4.05292	-0.950685	H3K9me3	H3K9ac/K27ac
2R	17787347	17790652	-	AGAP002227	AGAP002227-PA(AgaP_AGAP002227)		PF01243:Pyridoxamine 5'-phosphate oxidase,PF10590:Pyridoxine 5'-phosphate oxidase C-terminal dimerisation region,	GO:0006725~cellular aromatic compound metabolic process,GO:0006732~coenzyme metabolic process,GO:0006766~vitamin metabolic process,GO:0006767~water-soluble vitamin metabolic process,GO:0006793~phosphorus metabolic process,GO:0006807~nitrogen compound metabolic process,GO:0008152~metabolic process,GO:0008614~pyridoxine metabolic process,GO:0008615~pyridoxine biosynthetic process,GO:0009058~biosynt…		GO:0000166~nucleotide binding,GO:0003824~catalytic activity,GO:0004733~pyridoxamine-phosphate oxidase activity,GO:0005488~binding,GO:0010181~FMN binding,GO:0016491~oxidoreductase activity,GO:0016638~oxidoreductase activity, acting on the CH-NH2 group of donors,GO:0016641~oxidoreductase activity, acting on the CH-NH2 group of donors, oxygen as acceptor,GO:0032553~ribonucleotide binding,GO:0036094~…	aga00750:Vitamin B6 metabolism,aga01100:Metabolic pathways,	0.55207	0.80849	0.789908	-0.834276	0.781333	1.29165	0.430177	-0.768938	-0.160221	-0.368548	0.388431	-0.17573	9.65277	9.52814	0.251069	H3K4me3	H3K27ac
2R	18034551	18049871	-	AGAP002238	AGAP002238-PB(AgaP_AGAP002238)		PF00320:GATA zinc finger,	GO:0007275~multicellular organism development,GO:0007507~heart development,GO:0009653~anatomical structure morphogenesis,GO:0009887~organ morphogenesis,GO:0009888~tissue development,GO:0009987~cellular process,GO:0030154~cell differentiation,GO:0032501~multicellular organismal process,GO:0032502~developmental process,GO:0035295~tube development,GO:0044699~single-organism process,GO:0044707~single…	GO:0005622~intracellular,GO:0005623~cell,GO:0005634~nucleus,GO:0005667~transcription factor complex,GO:0032991~macromolecular complex,GO:0043226~organelle,GO:0043227~membrane-bounded organelle,GO:0043229~intracellular organelle,GO:0043231~intracellular membrane-bounded organelle,GO:0043234~protein complex,GO:0044424~intracellular part,GO:0044464~cell part,	GO:0000975~regulatory region DNA binding,GO:0000976~transcription regulatory region sequence-specific DNA binding,GO:0000977~RNA polymerase II regulatory region sequence-specific DNA binding,GO:0000981~RNA polymerase II transcription factor activity, sequence-specific DNA binding,GO:0001012~RNA polymerase II regulatory region DNA binding,GO:0001067~regulatory region nucleic acid binding,GO:000107…		-0.250605	0.164788	1.63649	0.492525	-0.402519	0.365107	1.80984	0.388952	0.109509	-0.163725	-0.0615135	0.134961	3.89346	5.00326	-0.835878		H3K27ac
2R	18061032	18063821	-	AGAP002240	AGAP002240-PA(AgaP_AGAP002240)		PF04923:Ninjurin ,	GO:0006950~response to stress,GO:0007155~cell adhesion,GO:0009611~response to wounding,GO:0009888~tissue development,GO:0022610~biological adhesion,GO:0031099~regeneration,GO:0032502~developmental process,GO:0040007~growth,GO:0042060~wound healing,GO:0042246~tissue regeneration,GO:0044699~single-organism process,GO:0044767~single-organism developmental process,GO:0048589~developmental growth,GO:0…	GO:0016020~membrane,GO:0016021~integral component of membrane,GO:0031224~intrinsic component of membrane,GO:0044425~membrane part,			0.713379	1.68556	1.3613	-0.841858	0.823602	1.86057	1.14274	-0.869284	-0.0440302	-0.0615631	0.28484	-0.0946237	10.067	9.97828	0.218287	H3K4me3	H3K9me3
2R	18061979	18065757	-	AGAP002241	AGAP002241-PA(AgaP_AGAP002241)		PF00096:Zinc finger, C2H2 type,			GO:0003676~nucleic acid binding,GO:0005488~binding,GO:0043167~ion binding,GO:0043169~cation binding,GO:0046872~metal ion binding,GO:0097159~organic cyclic compound binding,GO:1901363~heterocyclic compound binding,		0.44246	1.31966	1.51888	0.0897056	0.796849	1.65386	1.62262	0.63935	-0.278163	-0.21517	-0.00268446	-0.475959	5.89298	5.59248	0.410889
2R	18195396	18200939	-	AGAP002251	AGAP002251-PA(AgaP_AGAP002251)		PF00179:Ubiquitin-conjugating enzyme,	GO:0000209~protein polyubiquitination,GO:0006464~cellular protein modification process,GO:0006508~proteolysis,GO:0006511~ubiquitin-dependent protein catabolic process,GO:0008152~metabolic process,GO:0009056~catabolic process,GO:0009057~macromolecule catabolic process,GO:0009987~cellular process,GO:0016567~protein ubiquitination,GO:0019538~protein metabolic process,GO:0019941~modification-dependen…	GO:0005622~intracellular,GO:0005623~cell,GO:0005737~cytoplasm,GO:0044424~intracellular part,GO:0044464~cell part,	GO:0000166~nucleotide binding,GO:0001882~nucleoside binding,GO:0001883~purine nucleoside binding,GO:0003824~catalytic activity,GO:0004842~ubiquitin-protein transferase activity,GO:0005488~binding,GO:0005515~protein binding,GO:0005524~ATP binding,GO:0016740~transferase activity,GO:0017076~purine nucleotide binding,GO:0019787~ubiquitin-like protein transferase activity,GO:0019899~enzyme binding,GO:…	aga04120:Ubiquitin mediated proteolysis,aga04141:Protein processing in endoplasmic reticulum,	0.603485	0.972958	0.516603	-1.37964	0.722484	1.4218	0.545762	-1.18794	-0.0585618	-0.33042	0.0164799	-0.419382	10.0514	9.86463	0.308101	H3K9ac/K4me3	H3K9me3
2R	18229188	18232485	-	AGAP002257	AGAP002257-PA(AgaP_AGAP002257)		PF00335:Tetraspanin family,	GO:0007009~plasma membrane organization,GO:0007154~cell communication,GO:0007165~signal transduction,GO:0007166~cell surface receptor signaling pathway,GO:0007219~Notch signaling pathway,GO:0008104~protein localization,GO:0008593~regulation of Notch signaling pathway,GO:0009966~regulation of signal transduction,GO:0009967~positive regulation of signal transduction,GO:0009987~cellular process,GO:0…	GO:0005623~cell,GO:0005886~plasma membrane,GO:0005887~integral component of plasma membrane,GO:0016020~membrane,GO:0016021~integral component of membrane,GO:0031224~intrinsic component of membrane,GO:0031226~intrinsic component of plasma membrane,GO:0044425~membrane part,GO:0044459~plasma membrane part,GO:0044464~cell part,GO:0071944~cell periphery,			1.07684	1.04911	1.48251	-1.13974	1.26401	1.60421	1.41725	-0.992494	-0.0943584	-0.419434	0.149038	-0.314716	6.27247	6.11587	0.278834	H3K4me3
2R	18228838	18233631	+	AGAP002258	AGAP002258-PB(AgaP_AGAP002258)		PF05669:SOH1,	GO:0006139~nucleobase-containing compound metabolic process,GO:0006351~transcription, DNA-templated,GO:0006355~regulation of transcription, DNA-templated,GO:0006357~regulation of transcription from RNA polymerase II promoter,GO:0006725~cellular aromatic compound metabolic process,GO:0006807~nitrogen compound metabolic process,GO:0008152~metabolic process,GO:0009058~biosynthetic process,GO:0009059…	GO:0000428~DNA-directed RNA polymerase complex,GO:0005622~intracellular,GO:0005623~cell,GO:0005634~nucleus,GO:0005654~nucleoplasm,GO:0005667~transcription factor complex,GO:0016591~DNA-directed RNA polymerase II, holoenzyme,GO:0016592~mediator complex,GO:0030880~RNA polymerase complex,GO:0031974~membrane-enclosed lumen,GO:0031981~nuclear lumen,GO:0032991~macromolecular complex,GO:0043226~organell…	GO:0000988~transcription factor activity, protein binding,GO:0000989~transcription factor activity, transcription factor binding,GO:0001076~transcription factor activity, RNA polymerase II transcription factor binding,GO:0001104~RNA polymerase II transcription cofactor activity,GO:0003712~transcription cofactor activity,GO:0003713~transcription coactivator activity,		0.889712	0.858049	1.26191	-1.14574	1.09519	1.41797	1.2081	-0.90549	-0.119594	-0.43262	0.130563	-0.397297	6.92436	6.689	0.351886	H3K4me3
2R	18263195	18274647	-	AGAP002261	AGAP002261-PA(AgaP_AGAP002261)		PF00168:C2 domain,PF00169:PH domain,PF00616:GTPase-activator protein for Ras-like GTPase,PF00779:BTK motif,	GO:0007154~cell communication,GO:0007165~signal transduction,GO:0007264~small GTPase mediated signal transduction,GO:0007265~Ras protein signal transduction,GO:0009966~regulation of signal transduction,GO:0009968~negative regulation of signal transduction,GO:0009987~cellular process,GO:0010646~regulation of cell communication,GO:0010648~negative regulation of cell communication,GO:0023051~regulat…	GO:0005622~intracellular,GO:0005623~cell,GO:0005737~cytoplasm,GO:0005886~plasma membrane,GO:0009898~cytoplasmic side of plasma membrane,GO:0016020~membrane,GO:0031224~intrinsic component of membrane,GO:0031226~intrinsic component of plasma membrane,GO:0031235~intrinsic component of the cytoplasmic side of the plasma membrane,GO:0044424~intracellular part,GO:0044425~membrane part,GO:0044459~plasma…	GO:0005096~GTPase activator activity,GO:0008047~enzyme activator activity,GO:0030234~enzyme regulator activity,GO:0030695~GTPase regulator activity,GO:0060589~nucleoside-triphosphatase regulator activity,GO:0098772~molecular function regulator,	aga04013:MAPK signaling pathway - fly,	0.0221706	0.995528	-0.969744	-2.28168	-0.159213	1.40824	-0.846776	-1.86449	0.166462	-0.29773	-0.254206	-1.04471	6.08861	6.89604	-0.576568	H3K9ac/K27ac/K4me3	H3K9me3
2R	18343910	18359222	-	AGAP002263	AGAP002263-PD(AgaP_AGAP002263)		PF01467:Cytidylyltransferase,	GO:0008152~metabolic process,GO:0009058~biosynthetic process,		GO:0003824~catalytic activity,	aga00564:Glycerophospholipid metabolism,aga01100:Metabolic pathways,	0.403366	1.1705	-0.535853	-1.87454	0.643437	1.75329	-0.585801	-1.45605	-0.180029	-0.438288	-0.0215988	-0.801256	10.3622	10.184	0.300335	H3K9ac/K4me3	H3K9me3
2R	18458387	18507336	+	AGAP002274	AGAP002274-PB(AgaP_AGAP002274)							-0.55853	-0.700655	0.752957	2.16487	-0.7264	-0.614582	0.802816	2.09476	0.0812691	-0.16979	0.0125081	0.1717	5.61069	6.52137	-0.664644
2R	18573300	18579274	+	AGAP002284	AGAP002284-PA(AgaP_AGAP002284)		PF12569:NMDA receptor-regulated protein 1 ,PF13181:Tetratricopeptide repeat,	GO:0006464~cellular protein modification process,GO:0006473~protein acetylation,GO:0006474~N-terminal protein amino acid acetylation,GO:0008152~metabolic process,GO:0009987~cellular process,GO:0017196~N-terminal peptidyl-methionine acetylation,GO:0018193~peptidyl-amino acid modification,GO:0018206~peptidyl-methionine modification,GO:0019538~protein metabolic process,GO:0031365~N-terminal protein …	GO:0005622~intracellular,GO:0005623~cell,GO:0005737~cytoplasm,GO:0031248~protein acetyltransferase complex,GO:0031414~N-terminal protein acetyltransferase complex,GO:0031415~NatA complex,GO:0032991~macromolecular complex,GO:0043234~protein complex,GO:0044424~intracellular part,GO:0044444~cytoplasmic part,GO:0044464~cell part,GO:1902493~acetyltransferase complex,GO:1902494~catalytic complex,GO:199…			0.650083	1.38679	0.886748	-2.03496	0.781496	1.92504	1.17304	-1.37447	-0.0667891	-0.391624	-0.191564	-1.0789	10.21	9.8742	0.445701
2R	18593418	18612386	-	AGAP002288	AGAP002288-PA(AgaP_AGAP002288)		PF00368:Hydroxymethylglutaryl-coenzyme A reductase,PF12349:Sterol-sensing domain of SREBP cleavage-activation,	GO:0006139~nucleobase-containing compound metabolic process,GO:0006163~purine nucleotide metabolic process,GO:0006629~lipid metabolic process,GO:0006694~steroid biosynthetic process,GO:0006720~isoprenoid metabolic process,GO:0006725~cellular aromatic compound metabolic process,GO:0006732~coenzyme metabolic process,GO:0006753~nucleoside phosphate metabolic process,GO:0006793~phosphorus metabolic p…	GO:0005622~intracellular,GO:0005623~cell,GO:0005737~cytoplasm,GO:0005777~peroxisome,GO:0005778~peroxisomal membrane,GO:0005783~endoplasmic reticulum,GO:0005789~endoplasmic reticulum membrane,GO:0012505~endomembrane system,GO:0016020~membrane,GO:0016021~integral component of membrane,GO:0031090~organelle membrane,GO:0031224~intrinsic component of membrane,GO:0031903~microbody membrane,GO:0042175~n…	GO:0000166~nucleotide binding,GO:0003824~catalytic activity,GO:0004420~hydroxymethylglutaryl-CoA reductase (NADPH) activity,GO:0005488~binding,GO:0016491~oxidoreductase activity,GO:0016614~oxidoreductase activity, acting on CH-OH group of donors,GO:0016616~oxidoreductase activity, acting on the CH-OH group of donors, NAD or NADP as acceptor,GO:0036094~small molecule binding,GO:0048037~cofactor bi…	aga00900:Terpenoid backbone biosynthesis,aga01100:Metabolic pathways,aga01130:Biosynthesis of antibiotics,	0.297713	-0.211832	1.85745	0.775562	0.474142	-0.066477	1.94657	0.479731	-0.131469	-0.152899	0.0202772	0.328699	6.99178	7.60972	-0.412948	H3K9me3	H3K9ac/K27ac
2R	20274998	20279322	-	AGAP002337	AGAP002337-PA(EIF3D_ANOGA)		PF05091:Eukaryotic translation initiation factor 3 subunit 7 (eIF-3),	GO:0001731~formation of translation preinitiation complex,GO:0006412~translation,GO:0006413~translational initiation,GO:0006417~regulation of translation,GO:0006446~regulation of translational initiation,GO:0006518~peptide metabolic process,GO:0006807~nitrogen compound metabolic process,GO:0008152~metabolic process,GO:0009058~biosynthetic process,GO:0009059~macromolecule biosynthetic process,GO:0…	GO:0005622~intracellular,GO:0005623~cell,GO:0005737~cytoplasm,GO:0005852~eukaryotic translation initiation factor 3 complex,GO:0016282~eukaryotic 43S preinitiation complex,GO:0030529~intracellular ribonucleoprotein complex,GO:0032991~macromolecular complex,GO:0033290~eukaryotic 48S preinitiation complex,GO:0043234~protein complex,GO:0044424~intracellular part,GO:0044444~cytoplasmic part,GO:004446…	GO:0003676~nucleic acid binding,GO:0003723~RNA binding,GO:0003743~translation initiation factor activity,GO:0005488~binding,GO:0008135~translation factor activity, RNA binding,GO:0097159~organic cyclic compound binding,GO:1901363~heterocyclic compound binding,	aga03013:RNA transport,	1.133	1.2771	1.83067	-1.21518	1.3391	1.47973	1.43302	-1.2597	-0.10881	-0.0998802	0.465004	-0.165065	11.6537	11.4896	0.28742	H3K4me3	H3K9me3
2R	20275667	20278503	+	AGAP002338	AGAP002338-PA(AgaP_AGAP002338)		PF12850:Calcineurin-like phosphoesterase superfamily domain,	GO:0006810~transport,GO:0006886~intracellular protein transport,GO:0007034~vacuolar transport,GO:0008104~protein localization,GO:0015031~protein transport,GO:0016192~vesicle-mediated transport,GO:0016197~endosomal transport,GO:0016482~cytosolic transport,GO:0033036~macromolecule localization,GO:0034613~cellular protein localization,GO:0042147~retrograde transport, endosome to Golgi,GO:0045184~est…	GO:0005622~intracellular,GO:0005623~cell,GO:0005737~cytoplasm,GO:0005768~endosome,GO:0005773~vacuole,GO:0005829~cytosol,GO:0012505~endomembrane system,GO:0016020~membrane,GO:0030904~retromer complex,GO:0032991~macromolecular complex,GO:0043226~organelle,GO:0043227~membrane-bounded organelle,GO:0043229~intracellular organelle,GO:0043231~intracellular membrane-bounded organelle,GO:0043234~protein c…		aga04144:Endocytosis,	1.33778	1.51635	1.97783	-1.20887	1.63096	1.71483	1.66042	-1.42094	-0.178185	-0.0877237	0.394465	-0.0136445	8.69642	8.36684	0.439725
2R	20278838	20281921	-	AGAP002339	AGAP002339-PA(AgaP_AGAP002339)		PF01428:AN1-like Zinc finger,PF02809:Ubiquitin interaction motif,			GO:0005488~binding,GO:0008270~zinc ion binding,GO:0043167~ion binding,GO:0043169~cation binding,GO:0046872~metal ion binding,GO:0046914~transition metal ion binding,		1.38129	1.8169	2.2728	-0.677656	1.80677	2.37967	1.81746	-0.0732324	-0.293338	-0.400136	0.528808	-0.615891	8.39978	7.23177	1.23041	H3K4me3	H3K9me3
2R	20498138	20502586	+	AGAP002345	AGAP002345-PA(AgaP_AGAP002345)		PF12894:Anaphase-promoting complex subunit 4 WD40 domain,PF12896:Anaphase-promoting complex, cyclosome, subunit 4,	GO:0000070~mitotic sister chromatid segregation,GO:0000278~mitotic cell cycle,GO:0000280~nuclear division,GO:0000819~sister chromatid segregation,GO:0006508~proteolysis,GO:0006511~ubiquitin-dependent protein catabolic process,GO:0006996~organelle organization,GO:0007049~cell cycle,GO:0007059~chromosome segregation,GO:0007067~mitotic nuclear division,GO:0007088~regulation of mitotic nuclear divisi…	GO:0000151~ubiquitin ligase complex,GO:0000152~nuclear ubiquitin ligase complex,GO:0005622~intracellular,GO:0005623~cell,GO:0005634~nucleus,GO:0005680~anaphase-promoting complex,GO:0031461~cullin-RING ubiquitin ligase complex,GO:0032991~macromolecular complex,GO:0043226~organelle,GO:0043227~membrane-bounded organelle,GO:0043229~intracellular organelle,GO:0043231~intracellular membrane-bounded org…		aga04120:Ubiquitin mediated proteolysis,	0.695359	1.45479	1.49009	-2.17399	0.943752	1.96966	1.42407	-1.51169	-0.168373	-0.368987	0.149978	-1.16254	6.05368	5.78043	0.385931
2R	20503869	20507783	-	AGAP002347	AGAP002347-PA(AgaP_AGAP002347)		PF01979:Amidohydrolase family,	GO:0005975~carbohydrate metabolic process,GO:0006040~amino sugar metabolic process,GO:0006044~N-acetylglucosamine metabolic process,GO:0006046~N-acetylglucosamine catabolic process,GO:0008152~metabolic process,GO:0009056~catabolic process,GO:0044238~primary metabolic process,GO:0046348~amino sugar catabolic process,GO:0071704~organic substance metabolic process,GO:1901071~glucosamine-containing c…	GO:0005622~intracellular,GO:0005623~cell,GO:0005634~nucleus,GO:0043226~organelle,GO:0043227~membrane-bounded organelle,GO:0043229~intracellular organelle,GO:0043231~intracellular membrane-bounded organelle,GO:0044424~intracellular part,GO:0044464~cell part,	GO:0003824~catalytic activity,GO:0008448~N-acetylglucosamine-6-phosphate deacetylase activity,GO:0016787~hydrolase activity,GO:0016810~hydrolase activity, acting on carbon-nitrogen (but not peptide) bonds,GO:0016811~hydrolase activity, acting on carbon-nitrogen (but not peptide) bonds, in linear amides,GO:0019213~deacetylase activity,	aga00520:Amino sugar and nucleotide sugar metabolism,aga01130:Biosynthesis of antibiotics,	0.524849	1.22818	1.50656	-1.85824	0.714233	1.54845	1.65374	-2.1808	-0.126538	-0.206341	-0.0421143	-0.156588	7.69136	7.40396	0.400366
2R	20506394	20509830	-	AGAP002348	AGAP002348-PA(AgaP_AGAP002348)		PF01138:3' exoribonuclease family, domain 1,PF03725:3' exoribonuclease family, domain 2,	GO:0000288~nuclear-transcribed mRNA catabolic process, deadenylation-dependent decay,GO:0000291~nuclear-transcribed mRNA catabolic process, exonucleolytic,GO:0000459~exonucleolytic trimming involved in rRNA processing,GO:0000460~maturation of 5.8S rRNA,GO:0000466~maturation of 5.8S rRNA from tricistronic rRNA transcript (SSU-rRNA, 5.8S rRNA, LSU-rRNA),GO:0000467~exonucleolytic trimming to generat…	GO:0000176~nuclear exosome (RNase complex),GO:0000177~cytoplasmic exosome (RNase complex),GO:0000178~exosome (RNase complex),GO:0005622~intracellular,GO:0005623~cell,GO:0005634~nucleus,GO:0005737~cytoplasm,GO:0031974~membrane-enclosed lumen,GO:0031981~nuclear lumen,GO:0032991~macromolecular complex,GO:0043226~organelle,GO:0043227~membrane-bounded organelle,GO:0043229~intracellular organelle,GO:00…	GO:0003676~nucleic acid binding,GO:0003723~RNA binding,GO:0005488~binding,GO:0017091~AU-rich element binding,GO:0097159~organic cyclic compound binding,GO:1901363~heterocyclic compound binding,	aga03018:RNA degradation,	-0.2486	0.435413	1.55245	-1.74147	-0.452713	0.756284	1.67074	-1.94453	0.157195	-0.249163	-0.0146888	-0.207182	7.14469	6.62222	0.618618	H3K9ac	H3K27ac
2R	20545215	20548780	+	AGAP002353	AGAP002353-PA(AgaP_AGAP002353)		PF04083:Partial alpha/beta-hydrolase lipase region,	GO:0006629~lipid metabolic process,GO:0008152~metabolic process,GO:0009056~catabolic process,GO:0016042~lipid catabolic process,GO:0044238~primary metabolic process,GO:0044699~single-organism process,GO:0044710~single-organism metabolic process,GO:0044712~single-organism catabolic process,GO:0071704~organic substance metabolic process,GO:1901575~organic substance catabolic process,		GO:0003824~catalytic activity,GO:0016787~hydrolase activity,GO:0016788~hydrolase activity, acting on ester bonds,		0.0533296	0.829231	0.0599279	-2.33623	0.170327	1.24314	0.41706	-1.91231	-0.0996787	-0.306964	-0.31147	-1.09239	17.4855	17.095	0.496548	H3K9ac/K27ac/K4me3	H3K9me3
2R	20761175	20772172	-	AGAP002371	AGAP002371-PA(AgaP_AGAP002371)		PF00069:Protein kinase domain,		GO:0005622~intracellular,GO:0005623~cell,GO:0005737~cytoplasm,GO:0044424~intracellular part,GO:0044464~cell part,	GO:0000166~nucleotide binding,GO:0001882~nucleoside binding,GO:0001883~purine nucleoside binding,GO:0003824~catalytic activity,GO:0004672~protein kinase activity,GO:0004674~protein serine/threonine kinase activity,GO:0004702~receptor signaling protein serine/threonine kinase activity,GO:0004871~signal transducer activity,GO:0005057~receptor signaling protein activity,GO:0005488~binding,GO:0005524…		-0.155292	0.599479	0.163924	-1.86382	0.0849684	1.55547	0.122154	-1.02862	-0.230546	-0.782231	0.0531034	-1.13132	11.4619	11.6684	-0.0489259	H3K4me3	H3K9me3
2R	20960261	20963211	-	AGAP002402	AGAP002402-PA(AgaP_AGAP002402)		PF03932:CutC family,	GO:0042592~homeostatic process,GO:0048878~chemical homeostasis,GO:0050801~ion homeostasis,GO:0055065~metal ion homeostasis,GO:0055070~copper ion homeostasis,GO:0055076~transition metal ion homeostasis,GO:0055080~cation homeostasis,GO:0065007~biological regulation,GO:0065008~regulation of biological quality,GO:0098771~inorganic ion homeostasis,		GO:0005488~binding,GO:0005507~copper ion binding,GO:0043167~ion binding,GO:0043169~cation binding,GO:0046872~metal ion binding,GO:0046914~transition metal ion binding,		0.777296	1.46765	1.0196	-1.34315	0.678767	1.76583	0.755498	-1.09734	0.148233	-0.178091	0.312261	-0.455249	6.97543	6.62034	0.462624	H3K4me3	H3K9me3
2R	20964774	20968437	+	AGAP002403	AGAP002403-PA(AgaP_AGAP002403)		PF00293:NUDIX domain,			GO:0003824~catalytic activity,GO:0016787~hydrolase activity,		-0.0166612	0.295896	0.120835	-0.910867	0.439045	1.2336	0.585794	-0.41632	-0.404705	-0.787025	-0.399991	-0.564195	4.54741	5.34487	-0.571535	H3K9ac/K4me3	H3K27ac
2R	20968024	20973127	+	AGAP002404	AGAP002404-PA(AgaP_AGAP002404)		PF00888:Cullin family,PF10557:Cullin protein neddylation domain,	GO:0006464~cellular protein modification process,GO:0006508~proteolysis,GO:0006511~ubiquitin-dependent protein catabolic process,GO:0008152~metabolic process,GO:0009056~catabolic process,GO:0009057~macromolecule catabolic process,GO:0009987~cellular process,GO:0016567~protein ubiquitination,GO:0019538~protein metabolic process,GO:0019941~modification-dependent protein catabolic process,GO:0030163…	GO:0000151~ubiquitin ligase complex,GO:0005622~intracellular,GO:0005623~cell,GO:0031461~cullin-RING ubiquitin ligase complex,GO:0031466~Cul5-RING ubiquitin ligase complex,GO:0032991~macromolecular complex,GO:0043234~protein complex,GO:0044424~intracellular part,GO:0044464~cell part,GO:1902494~catalytic complex,GO:1990234~transferase complex,	GO:0005488~binding,GO:0005515~protein binding,GO:0019899~enzyme binding,GO:0031625~ubiquitin protein ligase binding,GO:0044389~ubiquitin-like protein ligase binding,	aga04120:Ubiquitin mediated proteolysis,	0.326001	0.794362	1.17266	-1.68905	0.595785	1.34011	1.05883	-0.910242	-0.212107	-0.423647	0.18154	-1.01476	6.71619	6.6436	0.202394	H3K4me3	H3K9me3
2R	21032955	21047056	-	AGAP002414	AGAP002414-PA(AgaP_AGAP002414)		PF00246:Zinc carboxypeptidase,	GO:0006508~proteolysis,GO:0006518~peptide metabolic process,GO:0006807~nitrogen compound metabolic process,GO:0008152~metabolic process,GO:0009987~cellular process,GO:0010467~gene expression,GO:0016485~protein processing,GO:0019538~protein metabolic process,GO:0034641~cellular nitrogen compound metabolic process,GO:0043170~macromolecule metabolic process,GO:0043603~cellular amide metabolic proces…	GO:0005576~extracellular region,GO:0005615~extracellular space,GO:0016020~membrane,GO:0016021~integral component of membrane,GO:0031224~intrinsic component of membrane,GO:0044421~extracellular region part,GO:0044425~membrane part,	GO:0003824~catalytic activity,GO:0004180~carboxypeptidase activity,GO:0004181~metallocarboxypeptidase activity,GO:0004185~serine-type carboxypeptidase activity,GO:0005488~binding,GO:0008233~peptidase activity,GO:0008235~metalloexopeptidase activity,GO:0008236~serine-type peptidase activity,GO:0008237~metallopeptidase activity,GO:0008238~exopeptidase activity,GO:0008270~zinc ion binding,GO:0016787…		0.510018	1.05192	-0.104554	-2.23125	0.568873	1.41125	-0.218837	-1.83124	-0.0106998	-0.248228	0.0922858	-0.99422	9.78184	9.66353	0.245295	H3K9ac/K27ac/K4me3	H3K9me3
2R	21043662	21047271	+	AGAP002415	AGAP002415-PA(AgaP_AGAP002415)		PF00620:RhoGAP domain,	GO:0007154~cell communication,GO:0007165~signal transduction,GO:0009987~cellular process,GO:0023052~signaling,GO:0044699~single-organism process,GO:0044700~single organism signaling,GO:0044763~single-organism cellular process,GO:0050789~regulation of biological process,GO:0050794~regulation of cellular process,GO:0050896~response to stimulus,GO:0051716~cellular response to stimulus,GO:0065007~bio…				1.10041	1.79088	0.878889	-2.00262	1.30017	2.39596	0.867528	-1.64265	-0.104561	-0.437457	0.0746388	-0.818734	11.1192	10.966	0.27736
2R	21351080	21375362	+	AGAP002434	AGAP002434-PA(AgaP_AGAP002434)		PF07989:Microtubule associated,		GO:0005622~intracellular,GO:0005623~cell,GO:0005815~microtubule organizing center,GO:0005856~cytoskeleton,GO:0015630~microtubule cytoskeleton,GO:0043226~organelle,GO:0043228~non-membrane-bounded organelle,GO:0043229~intracellular organelle,GO:0043232~intracellular non-membrane-bounded organelle,GO:0044422~organelle part,GO:0044424~intracellular part,GO:0044430~cytoskeletal part,GO:0044446~intrace…			-0.0754132	0.124508	0.845191	-0.532667	-0.00119241	0.297181	0.788406	-0.674142	-0.0743463	-0.142714	0.11403	0.0613861	6.33208	6.81889	-0.299174	H3K9me3/K4me3	H3K9ac/K27ac
2R	21424814	21431766	-	AGAP002440	AGAP002440-PC(CDC42_ANOGA)		PF00071:Ras family,	GO:0007154~cell communication,GO:0007165~signal transduction,GO:0007264~small GTPase mediated signal transduction,GO:0007275~multicellular organism development,GO:0009987~cellular process,GO:0023052~signaling,GO:0032501~multicellular organismal process,GO:0032502~developmental process,GO:0035556~intracellular signal transduction,GO:0044699~single-organism process,GO:0044700~single organism signal…	GO:0005622~intracellular,GO:0005623~cell,GO:0005886~plasma membrane,GO:0005912~adherens junction,GO:0016020~membrane,GO:0030054~cell junction,GO:0044464~cell part,GO:0070161~anchoring junction,GO:0071944~cell periphery,	GO:0000166~nucleotide binding,GO:0001882~nucleoside binding,GO:0001883~purine nucleoside binding,GO:0005488~binding,GO:0005525~GTP binding,GO:0017076~purine nucleotide binding,GO:0019001~guanyl nucleotide binding,GO:0032549~ribonucleoside binding,GO:0032550~purine ribonucleoside binding,GO:0032553~ribonucleotide binding,GO:0032555~purine ribonucleotide binding,GO:0032561~guanyl ribonucleotide bin…	aga04144:Endocytosis,	1.1007	1.93894	0.127488	-2.04864	1.21348	2.67694	0.385287	-1.66442	-0.0266758	-0.548072	-0.217926	-0.864577	11.2201	11.0287	0.312434	H3K9ac	H3K9me3
2R	21672481	21675692	+	AGAP002460	AGAP002460-PA(AgaP_AGAP002460)		PF00250:Fork head domain,		GO:0005622~intracellular,GO:0005623~cell,GO:0005634~nucleus,GO:0043226~organelle,GO:0043227~membrane-bounded organelle,GO:0043229~intracellular organelle,GO:0043231~intracellular membrane-bounded organelle,GO:0044424~intracellular part,GO:0044464~cell part,	GO:0000981~RNA polymerase II transcription factor activity, sequence-specific DNA binding,GO:0001071~nucleic acid binding transcription factor activity,GO:0003676~nucleic acid binding,GO:0003677~DNA binding,GO:0003700~transcription factor activity, sequence-specific DNA binding,GO:0005488~binding,GO:0043565~sequence-specific DNA binding,GO:0097159~organic cyclic compound binding,GO:1901363~hetero…		0.557614	-0.555659	2.41223	1.11841	0.904473	-0.638152	2.37484	0.592009	-0.263834	0.0046271	0.146625	0.559729	0.422626	-3.32193	3.64428	H3K9me3	H3K9ac
2R	21727428	21731313	-	AGAP002461	AGAP002461-PA(AgaP_AGAP002461)							1.07638	1.31217	0.69288	-2.15164	1.15396	1.82556	0.607223	-1.72466	0.00390344	-0.372657	0.131623	-0.962077	10.5575	10.4106	0.271565	H3K9ac/K4me3	H3K9me3
2R	21815458	21821369	+	AGAP002463	AGAP002463-PA(AgaP_AGAP002463)		PF00300:Histidine phosphatase superfamily (branch 1),PF00627:UBA/TS-N domain,PF14604:Variant SH3 domain,					0.564737	1.72427	0.472986	-1.6413	0.323934	1.98129	0.423566	-1.60969	0.26515	-0.133708	0.0844597	-0.371192	8.47827	8.42973	0.181325	H3K9ac	H3K9me3
2R	21843638	21846268	+	AGAP002471	AGAP002471-PA(AgaP_AGAP002471)		PF00025:ADP-ribosylation factor family,	GO:0007154~cell communication,GO:0007165~signal transduction,GO:0007264~small GTPase mediated signal transduction,GO:0009987~cellular process,GO:0023052~signaling,GO:0035556~intracellular signal transduction,GO:0044699~single-organism process,GO:0044700~single organism signaling,GO:0044763~single-organism cellular process,GO:0050789~regulation of biological process,GO:0050794~regulation of cellul…	GO:0005622~intracellular,GO:0005623~cell,GO:0044464~cell part,	GO:0000166~nucleotide binding,GO:0001882~nucleoside binding,GO:0001883~purine nucleoside binding,GO:0005488~binding,GO:0005525~GTP binding,GO:0017076~purine nucleotide binding,GO:0019001~guanyl nucleotide binding,GO:0032549~ribonucleoside binding,GO:0032550~purine ribonucleoside binding,GO:0032553~ribonucleotide binding,GO:0032555~purine ribonucleotide binding,GO:0032561~guanyl ribonucleotide bin…		0.356778	1.03019	0.545223	-1.27496	0.41101	1.38361	0.542344	-0.728177	-0.017567	-0.244	0.0473037	-0.692249	-3.32193	-3.32193	-3.32193	H3K9ac/K4me3	H3K9me3
2R	21844490	21850734	+	AGAP002472	AGAP002472-PA(AgaP_AGAP002472)		PF03178:CPSF A subunit region,	GO:0006139~nucleobase-containing compound metabolic process,GO:0006259~DNA metabolic process,GO:0006281~DNA repair,GO:0006289~nucleotide-excision repair,GO:0006508~proteolysis,GO:0006511~ubiquitin-dependent protein catabolic process,GO:0006725~cellular aromatic compound metabolic process,GO:0006807~nitrogen compound metabolic process,GO:0006950~response to stress,GO:0006974~cellular response to D…	GO:0000151~ubiquitin ligase complex,GO:0005622~intracellular,GO:0005623~cell,GO:0005634~nucleus,GO:0031461~cullin-RING ubiquitin ligase complex,GO:0032991~macromolecular complex,GO:0043226~organelle,GO:0043227~membrane-bounded organelle,GO:0043229~intracellular organelle,GO:0043231~intracellular membrane-bounded organelle,GO:0043234~protein complex,GO:0044424~intracellular part,GO:0044464~cell pa…	GO:0003676~nucleic acid binding,GO:0003677~DNA binding,GO:0003684~damaged DNA binding,GO:0005488~binding,GO:0097159~organic cyclic compound binding,GO:1901363~heterocyclic compound binding,	aga03420:Nucleotide excision repair,aga04120:Ubiquitin mediated proteolysis,	0.165072	0.755467	0.947014	-1.81194	0.356872	1.18074	0.766669	-1.21346	-0.156134	-0.320874	0.231897	-0.919867	10.3583	10.1653	0.313919	H3K4me3	H3K9me3
2R	21891980	21896055	+	AGAP002485	AGAP002485-PA(AgaP_AGAP002485)				GO:0016020~membrane,GO:0016021~integral component of membrane,GO:0031224~intrinsic component of membrane,GO:0044425~membrane part,			-0.297013	-1.07133	1.69681	0.720036	-0.455079	-0.719216	1.93993	0.677063	0.1093	-0.476321	-0.122091	0.0944939	2.23491	3.25759	-0.781547		H3K27ac
2R	22045705	22050873	-	AGAP002499	AGAP002499-PA(MMSA_ANOGA)		PF00171:Aldehyde dehydrogenase family,		GO:0005622~intracellular,GO:0005623~cell,GO:0005737~cytoplasm,GO:0005739~mitochondrion,GO:0043226~organelle,GO:0043227~membrane-bounded organelle,GO:0043229~intracellular organelle,GO:0043231~intracellular membrane-bounded organelle,GO:0044424~intracellular part,GO:0044444~cytoplasmic part,GO:0044464~cell part,	GO:0003824~catalytic activity,GO:0004029~aldehyde dehydrogenase (NAD) activity,GO:0004491~methylmalonate-semialdehyde dehydrogenase (acylating) activity,GO:0016491~oxidoreductase activity,GO:0016620~oxidoreductase activity, acting on the aldehyde or oxo group of donors, NAD or NADP as acceptor,GO:0016903~oxidoreductase activity, acting on the aldehyde or oxo group of donors,GO:0018478~malonate-se…	aga00280:Valine, leucine and isoleucine degradation,aga00410:beta-Alanine metabolism,aga00562:Inositol phosphate metabolism,aga00640:Propanoate metabolism,aga01100:Metabolic pathways,aga01200:Carbon metabolism,	0.77508	1.51092	0.999223	-2.17857	0.940261	1.86825	0.874485	-2.02664	-0.0897235	-0.229016	0.183664	-0.754889	12.371	12.2256	0.270233	H3K4me3	H3K9me3
2R	22048381	22053158	+	AGAP002501	AGAP002501-PA(AgaP_AGAP002501)		PF09184:PPP4R2,		GO:0005622~intracellular,GO:0005623~cell,GO:0008287~protein serine/threonine phosphatase complex,GO:0030289~protein phosphatase 4 complex,GO:0032991~macromolecular complex,GO:0043234~protein complex,GO:0044424~intracellular part,GO:0044464~cell part,GO:1902494~catalytic complex,GO:1903293~phosphatase complex,	GO:0019208~phosphatase regulator activity,GO:0019888~protein phosphatase regulator activity,GO:0030234~enzyme regulator activity,GO:0030362~protein phosphatase type 4 regulator activity,GO:0098772~molecular function regulator,		0.757911	1.53891	1.07015	-2.12323	0.819881	1.94503	0.947315	-1.9202	0.00188349	-0.271119	0.185248	-0.760603	9.26865	9.16652	0.230423	H3K9ac/K4me3	H3K9me3
2R	22055523	22065775	-	AGAP002502	AGAP002502-PA(AgaP_AGAP002502)		PF02854:MIF4G domain,			GO:0003676~nucleic acid binding,GO:0003723~RNA binding,GO:0005488~binding,GO:0097159~organic cyclic compound binding,GO:1901363~heterocyclic compound binding,	aga03013:RNA transport,	0.0398092	0.755627	0.485938	-1.57528	-0.159645	1.14441	0.459487	-1.11758	0.184677	-0.288883	0.0645777	-0.710365	10.2818	10.877	-0.392276	H3K9ac	H3K9me3
2R	22051162	22068256	-	AGAP002503	AGAP002503-PA(AgaP_AGAP002503)		PF00501:AMP-binding enzyme,PF13193:AMP-binding enzyme C-terminal domain,	GO:0008152~metabolic process,		GO:0003824~catalytic activity,		0.105095	0.959093	0.502482	-1.6315	-0.0359297	1.33454	0.368845	-1.33126	0.137721	-0.26671	0.163003	-0.598389	5.25739	5.97338	-0.49982
2R	22070155	22092671	-	AGAP002505	AGAP002505-PA(AgaP_AGAP002505)		PF00520:Ion transport protein,	GO:0001508~action potential,GO:0006810~transport,GO:0006811~ion transport,GO:0006812~cation transport,GO:0006816~calcium ion transport,GO:0009987~cellular process,GO:0030001~metal ion transport,GO:0034220~ion transmembrane transport,GO:0042391~regulation of membrane potential,GO:0044699~single-organism process,GO:0044763~single-organism cellular process,GO:0044765~single-organism transport,GO:005…	GO:0005623~cell,GO:0005886~plasma membrane,GO:0016020~membrane,GO:0016021~integral component of membrane,GO:0031224~intrinsic component of membrane,GO:0044425~membrane part,GO:0044464~cell part,GO:0071944~cell periphery,	GO:0005215~transporter activity,GO:0005216~ion channel activity,GO:0005261~cation channel activity,GO:0008324~cation transmembrane transporter activity,GO:0015075~ion transmembrane transporter activity,GO:0015267~channel activity,GO:0022803~passive transmembrane transporter activity,GO:0022838~substrate-specific channel activity,GO:0022857~transmembrane transporter activity,GO:0022891~substrate-s…		0.104213	-0.694463	1.81259	1.24149	-0.0287294	-0.698472	1.93585	1.0121	0.130294	-0.0884933	-0.011626	0.290136	7.38263	7.24885	0.258834	H3K9me3	H3K27ac
2R	22585211	22660168	+	AGAP002544	AGAP002544-PA(AgaP_AGAP002544)		PF00104:Ligand-binding domain of nuclear hormone receptor,PF00105:Zinc finger, C4 type (two domains),	GO:0006139~nucleobase-containing compound metabolic process,GO:0006351~transcription, DNA-templated,GO:0006725~cellular aromatic compound metabolic process,GO:0006807~nitrogen compound metabolic process,GO:0008152~metabolic process,GO:0009058~biosynthetic process,GO:0009059~macromolecule biosynthetic process,GO:0009987~cellular process,GO:0010467~gene expression,GO:0016070~RNA metabolic process,G…	GO:0005622~intracellular,GO:0005623~cell,GO:0005634~nucleus,GO:0043226~organelle,GO:0043227~membrane-bounded organelle,GO:0043229~intracellular organelle,GO:0043231~intracellular membrane-bounded organelle,GO:0044424~intracellular part,GO:0044464~cell part,	GO:0000981~RNA polymerase II transcription factor activity, sequence-specific DNA binding,GO:0001071~nucleic acid binding transcription factor activity,GO:0003676~nucleic acid binding,GO:0003677~DNA binding,GO:0003700~transcription factor activity, sequence-specific DNA binding,GO:0003707~steroid hormone receptor activity,GO:0004871~signal transducer activity,GO:0004872~receptor activity,GO:00048…		0.054953	-0.665705	1.64631	0.65013	0.109123	-0.675622	1.71907	0.351427	-0.0432989	-0.0783058	0.0291972	0.323839	2.71543	4.28357	-1.21054	H3K9me3	H3K9ac/K27ac
2R	23096751	23109410	-	AGAP002575	AGAP002575-PA(AgaP_AGAP002575)		PF13855:Leucine rich repeat,					0.233658	0.655414	-0.258198	-1.58481	0.337713	0.812054	-0.241497	-1.60907	-0.072051	-0.0890297	-0.0435436	-0.300612	7.54755	7.68964	0.00823001	H3K9ac/K27ac/K4me3	H3K9me3
2R	23114859	23128509	-	AGAP002576	AGAP002576-PA(AgaP_AGAP002576)		PF13180:PDZ domain,	GO:0007154~cell communication,GO:0007165~signal transduction,GO:0009987~cellular process,GO:0023052~signaling,GO:0035556~intracellular signal transduction,GO:0044699~single-organism process,GO:0044700~single organism signaling,GO:0044763~single-organism cellular process,GO:0050789~regulation of biological process,GO:0050794~regulation of cellular process,GO:0050896~response to stimulus,GO:0051716…	GO:0005622~intracellular,GO:0005623~cell,GO:0016020~membrane,GO:0016021~integral component of membrane,GO:0031224~intrinsic component of membrane,GO:0044425~membrane part,GO:0044464~cell part,	GO:0005488~binding,GO:0043167~ion binding,GO:0043169~cation binding,GO:0046872~metal ion binding,		0.274691	0.537225	-0.107318	-1.11151	0.140457	0.815506	-0.242229	-1.30697	0.146377	-0.204645	0.110689	-0.00336947	6.47801	6.59861	0.0268264	H3K9ac/K4me3	H3K27ac
2R	23835373	23838583	-	AGAP002606	AGAP002606-PA(AgaP_AGAP002606)		PF10075:COP9 signalosome, subunit CSN8,	GO:0006461~protein complex assembly,GO:0006508~proteolysis,GO:0006511~ubiquitin-dependent protein catabolic process,GO:0008152~metabolic process,GO:0009056~catabolic process,GO:0009057~macromolecule catabolic process,GO:0009987~cellular process,GO:0010498~proteasomal protein catabolic process,GO:0016043~cellular component organization,GO:0019538~protein metabolic process,GO:0019941~modification-d…	GO:0000502~proteasome complex,GO:0005622~intracellular,GO:0005623~cell,GO:0005634~nucleus,GO:0005737~cytoplasm,GO:0005829~cytosol,GO:0005838~proteasome regulatory particle,GO:0008541~proteasome regulatory particle, lid subcomplex,GO:0022624~proteasome accessory complex,GO:0032991~macromolecular complex,GO:0043226~organelle,GO:0043227~membrane-bounded organelle,GO:0043229~intracellular organelle,G…		aga03050:Proteasome,	0.691291	1.38226	1.34442	-1.86118	0.772975	1.53071	1.01138	-1.84367	-0.0197068	-0.0475059	0.389632	-0.455973	9.34098	9.07985	0.376549	H3K4me3	H3K9me3
2R	23834783	23841399	+	AGAP002607	AGAP002607-PA(AgaP_AGAP002607)					GO:0003676~nucleic acid binding,GO:0003677~DNA binding,GO:0005488~binding,GO:0097159~organic cyclic compound binding,GO:1901363~heterocyclic compound binding,		0.42931	1.22294	0.901806	-1.97739	0.579492	1.47707	0.695183	-1.68896	-0.098171	-0.147884	0.253651	-0.74572	7.56516	7.8826	-0.148687	H3K4me3	H3K9me3
2R	23841728	23845238	-	AGAP002608	AGAP002608-PA(AgaP_AGAP002608)		PF00294:pfkB family carbohydrate kinase,	GO:0005975~carbohydrate metabolic process,GO:0005996~monosaccharide metabolic process,GO:0006014~D-ribose metabolic process,GO:0008152~metabolic process,GO:0009056~catabolic process,GO:0016052~carbohydrate catabolic process,GO:0019303~D-ribose catabolic process,GO:0019321~pentose metabolic process,GO:0019323~pentose catabolic process,GO:0044238~primary metabolic process,GO:0044281~small molecule …	GO:0005622~intracellular,GO:0005623~cell,GO:0005634~nucleus,GO:0005737~cytoplasm,GO:0043226~organelle,GO:0043227~membrane-bounded organelle,GO:0043229~intracellular organelle,GO:0043231~intracellular membrane-bounded organelle,GO:0044424~intracellular part,GO:0044464~cell part,	GO:0000166~nucleotide binding,GO:0001882~nucleoside binding,GO:0001883~purine nucleoside binding,GO:0003824~catalytic activity,GO:0004747~ribokinase activity,GO:0005488~binding,GO:0005524~ATP binding,GO:0016301~kinase activity,GO:0016740~transferase activity,GO:0016772~transferase activity, transferring phosphorus-containing groups,GO:0016773~phosphotransferase activity, alcohol group as acceptor…	aga00030:Pentose phosphate pathway,	0.598253	1.2822	0.763197	-1.94632	0.761345	1.99986	0.925897	-0.801975	-0.0983292	-0.549867	-0.0881676	-1.40336	9.72273	9.60668	0.243221
2R	25142459	25163648	-	AGAP002651	AGAP002651-PA(AgaP_AGAP002651)	Yes	PF00179:Ubiquitin-conjugating enzyme,PF00653:Inhibitor of Apoptosis domain,PF12356:Protein of unknown function (DUF3643) ,	GO:0006915~apoptotic process,GO:0007049~cell cycle,GO:0007154~cell communication,GO:0008219~cell death,GO:0009966~regulation of signal transduction,GO:0009987~cellular process,GO:0010564~regulation of cell cycle process,GO:0010646~regulation of cell communication,GO:0012501~programmed cell death,GO:0022402~cell cycle process,GO:0023051~regulation of signaling,GO:0023052~signaling,GO:0032465~regul…	GO:0005622~intracellular,GO:0005623~cell,GO:0005737~cytoplasm,GO:0044424~intracellular part,GO:0044464~cell part,	GO:0003824~catalytic activity,GO:0004842~ubiquitin-protein transferase activity,GO:0016740~transferase activity,GO:0019787~ubiquitin-like protein transferase activity,	aga04120:Ubiquitin mediated proteolysis,	-0.58673	-0.303171	-0.356398	-2.01473	-0.838026	-0.0795377	-0.369972	-1.62073	0.152528	-0.233213	-0.0288213	-0.853376	11.013	11.6515	-0.429811
2R	25205541	25210321	-	AGAP002659	AGAP002659-PA(AgaP_AGAP002659)		PF01758:Sodium Bile acid symporter family,		GO:0005623~cell,GO:0005886~plasma membrane,GO:0005887~integral component of plasma membrane,GO:0016020~membrane,GO:0016021~integral component of membrane,GO:0031224~intrinsic component of membrane,GO:0031226~intrinsic component of plasma membrane,GO:0044425~membrane part,GO:0044459~plasma membrane part,GO:0044464~cell part,GO:0071944~cell periphery,	GO:0005215~transporter activity,GO:0005342~organic acid transmembrane transporter activity,GO:0022857~transmembrane transporter activity,GO:0022891~substrate-specific transmembrane transporter activity,GO:0022892~substrate-specific transporter activity,		0.287635	1.03913	0.937953	-2.29297	0.548911	1.70664	1.11543	-1.82237	-0.207567	-0.51673	-0.092197	-1.09541	9.92214	9.57704	0.45429	H3K9ac/K4me3	H3K9me3
2R	25205247	25207318	+	AGAP002660	tRNA(AgaP_AGAP002660)							0.0902756	0.747574	0.929313	-2.13197	0.639414	1.44369	1.44983	-2.08084	-0.475473	-0.555399	-0.394953	-0.639066	-0.473565	1.33907	-1.53474	H3K4me3	H3K9me3
2R	25206503	25209884	+	AGAP002661	AGAP002661-PA(AgaP_AGAP002661)		PF00378:Enoyl-CoA hydratase/isomerase family,	GO:0006082~organic acid metabolic process,GO:0006629~lipid metabolic process,GO:0006631~fatty acid metabolic process,GO:0008152~metabolic process,GO:0009056~catabolic process,GO:0009062~fatty acid catabolic process,GO:0009987~cellular process,GO:0016042~lipid catabolic process,GO:0016054~organic acid catabolic process,GO:0019752~carboxylic acid metabolic process,GO:0032787~monocarboxylic acid met…	GO:0005622~intracellular,GO:0005623~cell,GO:0005737~cytoplasm,GO:0005739~mitochondrion,GO:0043226~organelle,GO:0043227~membrane-bounded organelle,GO:0043229~intracellular organelle,GO:0043231~intracellular membrane-bounded organelle,GO:0044424~intracellular part,GO:0044444~cytoplasmic part,GO:0044464~cell part,	GO:0003824~catalytic activity,	aga04146:Peroxisome,	0.375778	1.19182	0.941858	-2.3778	0.750237	1.96387	1.21757	-1.69689	-0.300548	-0.599572	-0.179444	-1.32349	8.37924	8.21025	0.291518	H3K9ac/K4me3	H3K9me3
2R	25663762	25668707	-	AGAP002693	AGAP002693-PA(AgaP_AGAP002693)		PF00005:ABC transporter,PF12848:ABC transporter,			GO:0000166~nucleotide binding,GO:0001882~nucleoside binding,GO:0001883~purine nucleoside binding,GO:0003824~catalytic activity,GO:0005488~binding,GO:0005524~ATP binding,GO:0016462~pyrophosphatase activity,GO:0016787~hydrolase activity,GO:0016817~hydrolase activity, acting on acid anhydrides,GO:0016818~hydrolase activity, acting on acid anhydrides, in phosphorus-containing anhydrides,GO:0016887~AT…		0.352991	0.990998	0.597576	-1.27471	0.726218	1.49581	0.560618	-1.25793	-0.301151	-0.378392	0.0815401	-0.235684	12.1591	11.8592	0.412475	H3K4me3	H3K27ac
2R	26170969	26184520	-	AGAP002718	AGAP002718-PB(AgaP_AGAP002718)		PF00501:AMP-binding enzyme,PF13193:AMP-binding enzyme C-terminal domain,	GO:0008152~metabolic process,		GO:0003824~catalytic activity,		-0.181906	0.335983	-0.505178	-0.2754	-0.108589	0.866828	-0.30148	-0.239707	-0.0852316	-0.43965	-0.242839	-0.0626739	5.58009	6.16426	-0.385261		H3K27ac
2R	26297612	26300794	-	AGAP002730	AGAP002730-PA(AgaP_AGAP002730)		PF01521:Iron-sulphur cluster biosynthesis,	GO:0006790~sulfur compound metabolic process,GO:0008152~metabolic process,GO:0009058~biosynthetic process,GO:0009987~cellular process,GO:0010467~gene expression,GO:0016043~cellular component organization,GO:0016226~iron-sulfur cluster assembly,GO:0019538~protein metabolic process,GO:0022607~cellular component assembly,GO:0031163~metallo-sulfur cluster assembly,GO:0043170~macromolecule metabolic p…	GO:0005622~intracellular,GO:0005623~cell,GO:0005737~cytoplasm,GO:0005739~mitochondrion,GO:0005759~mitochondrial matrix,GO:0031974~membrane-enclosed lumen,GO:0043226~organelle,GO:0043227~membrane-bounded organelle,GO:0043229~intracellular organelle,GO:0043231~intracellular membrane-bounded organelle,GO:0043233~organelle lumen,GO:0044422~organelle part,GO:0044424~intracellular part,GO:0044429~mitoc…	GO:0005198~structural molecule activity,GO:0005488~binding,GO:0005506~iron ion binding,GO:0008198~ferrous iron binding,GO:0043167~ion binding,GO:0043169~cation binding,GO:0046872~metal ion binding,GO:0046914~transition metal ion binding,GO:0051536~iron-sulfur cluster binding,GO:0051537~2 iron, 2 sulfur cluster binding,GO:0051539~4 iron, 4 sulfur cluster binding,GO:0051540~metal cluster binding,		0.588299	1.38527	1.47108	-1.79658	0.852246	1.73102	1.47988	-1.3755	-0.18867	-0.223014	0.0814334	-0.767567	8.43383	8.48921	0.0868737
2R	26297185	26302081	+	AGAP002731	AGAP002731-PA(AgaP_AGAP002731)		PF01239:Protein prenyltransferase alpha subunit repeat,	GO:0006464~cellular protein modification process,GO:0008152~metabolic process,GO:0009987~cellular process,GO:0018342~protein prenylation,GO:0019538~protein metabolic process,GO:0036211~protein modification process,GO:0043170~macromolecule metabolic process,GO:0043412~macromolecule modification,GO:0044237~cellular metabolic process,GO:0044238~primary metabolic process,GO:0044260~cellular macromole…	GO:0005622~intracellular,GO:0005623~cell,GO:0005737~cytoplasm,GO:0032991~macromolecular complex,GO:0043234~protein complex,GO:0044424~intracellular part,GO:0044464~cell part,GO:1902494~catalytic complex,GO:1990234~transferase complex,	GO:0003824~catalytic activity,GO:0004659~prenyltransferase activity,GO:0008318~protein prenyltransferase activity,GO:0016740~transferase activity,GO:0016765~transferase activity, transferring alkyl or aryl (other than methyl) groups,		0.612083	1.38032	1.22836	-1.76893	0.83638	1.75122	1.10489	-1.50414	-0.151991	-0.245378	0.192644	-0.624453	6.32509	6.35553	0.108227	H3K4me3	H3K9me3
2R	26365279	26395076	+	AGAP002737	AGAP002737-PA(AgaP_AGAP002737)		PF07679:Immunoglobulin I-set domain,		GO:0016020~membrane,GO:0016021~integral component of membrane,GO:0031224~intrinsic component of membrane,GO:0044425~membrane part,			-0.187028	-0.180365	0.851722	1.60357	-0.25605	-0.115882	0.906923	1.47938	0.0420625	-0.0771564	0.0131099	0.206685	6.41982	7.21261	-0.563731	H3K9me3	H3K27ac
2R	26426070	26440703	+	AGAP002739	AGAP002739-PA(AgaP_AGAP002739)		PF00008:EGF-like domain,PF00057:Low-density lipoprotein receptor domain class A,PF00084:Sushi domain (SCR repeat),PF00431:CUB domain,PF00754:F5/8 type C domain,PF02494:HYR domain,PF07645:Calcium-binding EGF domain,PF07699:GCC2 and GCC3,		GO:0016020~membrane,GO:0016021~integral component of membrane,GO:0031224~intrinsic component of membrane,GO:0044425~membrane part,	GO:0005488~binding,GO:0005509~calcium ion binding,GO:0043167~ion binding,GO:0043169~cation binding,GO:0046872~metal ion binding,		-0.0211935	-0.439174	1.18388	0.405468	-0.295659	-0.430553	1.16473	0.20728	0.247078	-0.0599947	0.0959361	0.21492	4.61887	5.77707	-0.872369		H3K27ac
2R	26668074	26672699	+	AGAP002752	AGAP002752-PA(AgaP_AGAP002752)		PF00226:DnaJ domain,PF13181:Tetratricopeptide repeat,PF13414:TPR repeat,				aga04141:Protein processing in endoplasmic reticulum,	0.474422	1.22796	0.819575	-1.10475	0.454287	1.70001	0.914968	-1.15364	0.0580636	-0.339782	-0.0247638	-0.132908	9.38366	9.612	-0.0687121	H3K9ac/K4me3	H3K27ac
2R	26729415	26732635	-	AGAP002756	AGAP002756-PA(AgaP_AGAP002756)				GO:0016020~membrane,GO:0016021~integral component of membrane,GO:0031224~intrinsic component of membrane,GO:0044425~membrane part,			1.05661	2.01494	0.704932	-1.16107	1.49961	2.54336	0.580438	-0.787888	-0.321498	-0.365578	0.167677	-0.515764	11.9926	12.0958	0.0439356	H3K4me3	H3K9me3
2R	26715517	26747494	+	AGAP002757	AGAP002757-PA(AgaP_AGAP002757)		PF14719:Phosphotyrosine interaction domain (PTB/PID),					0.196232	0.835891	0.511066	0.182399	0.224536	1.0293	0.525417	0.223613	-0.00725234	-0.111629	0.0294545	-0.0200551	7.32497	7.29598	0.163062
2R	26787557	26791781	-	AGAP002761	AGAP002761-PA(AgaP_AGAP002761)		PF01039:Carboxyl transferase domain,			GO:0003824~catalytic activity,GO:0016874~ligase activity,	aga00280:Valine, leucine and isoleucine degradation,aga01100:Metabolic pathways,	0.677899	1.50313	1.19752	-1.60222	0.554267	2.10116	1.2008	-1.14989	0.165267	-0.439575	0.0761823	-0.715562	7.97669	7.86411	0.239688
2R	26788354	26793054	+	AGAP002762	AGAP002762-PA(AgaP_AGAP002762)		PF00118:TCP-1/cpn60 chaperonin family,	GO:0006457~protein folding,GO:0009987~cellular process,	GO:0005622~intracellular,GO:0005623~cell,GO:0005737~cytoplasm,GO:0044424~intracellular part,GO:0044464~cell part,	GO:0000166~nucleotide binding,GO:0001882~nucleoside binding,GO:0001883~purine nucleoside binding,GO:0005488~binding,GO:0005524~ATP binding,GO:0017076~purine nucleotide binding,GO:0030554~adenyl nucleotide binding,GO:0032549~ribonucleoside binding,GO:0032550~purine ribonucleoside binding,GO:0032553~ribonucleotide binding,GO:0032555~purine ribonucleotide binding,GO:0032559~adenyl ribonucleotide bin…		0.69979	1.56256	1.03826	-1.74607	0.634528	2.19006	1.06676	-1.11036	0.113513	-0.46318	0.0464201	-0.922146	10.8772	10.5936	0.397385	H3K9ac	H3K9me3
2R	27028814	27030885	+	AGAP002774	tRNA(AgaP_AGAP002774)							-0.18367	-1.2862	1.13089	0.312948	-0.12725	-0.802813	1.46253	0.433802	-0.070321	-0.641945	-0.220375	-0.0806799	-3.32193	-3.32193	-3.32193		H3K27ac
2R	27638116	27646376	-	AGAP002797	AGAP002797-PA(AgaP_AGAP002797)		PF00060:Ligand-gated ion channel,PF01094:Receptor family ligand binding region,PF10613:Ligated ion channel L-glutamate- and glycine-binding site,		GO:0005623~cell,GO:0005886~plasma membrane,GO:0016020~membrane,GO:0016021~integral component of membrane,GO:0030054~cell junction,GO:0031224~intrinsic component of membrane,GO:0044425~membrane part,GO:0044456~synapse part,GO:0044459~plasma membrane part,GO:0044464~cell part,GO:0045202~synapse,GO:0045211~postsynaptic membrane,GO:0071944~cell periphery,GO:0097060~synaptic membrane,GO:0098590~plasma…	GO:0004871~signal transducer activity,GO:0004872~receptor activity,GO:0004888~transmembrane signaling receptor activity,GO:0004970~ionotropic glutamate receptor activity,GO:0005215~transporter activity,GO:0005216~ion channel activity,GO:0005230~extracellular ligand-gated ion channel activity,GO:0005231~excitatory extracellular ligand-gated ion channel activity,GO:0005234~extracellular-glutamate-g…		-0.395417	-0.111911	0.258699	0.933298	-0.574477	-0.065742	0.257109	0.538782	0.115342	-0.0531305	0.0249247	0.428321	1.18868	-0.102727	1.28706
2R	27777901	27784486	+	AGAP002803	AGAP002803-PA(AgaP_AGAP002803)							-0.282775	-0.959598	-0.0181701	1.4839	-0.694831	-1.15221	0.0613936	1.94678	0.343364	0.0293829	-0.0732262	-0.322658	1.16621	1.37507	-0.109882
2R	27853924	27871933	-	AGAP002807	AGAP002807-PB(AgaP_AGAP002807)		PF00439:Bromodomain,					0.189637	0.653042	-1.03195	-2.27365	0.264114	0.932185	-0.925563	-2.11632	-0.0492849	-0.198139	-0.253309	-0.828545	10.1025	10.5401	-0.254497	H3K9ac/K27ac/K4me3	H3K9me3
2R	28092164	28122800	-	AGAP002832	AGAP002832-PB(AgaP_AGAP002832)		PF00041:Fibronectin type III domain,PF00102:Protein-tyrosine phosphatase,		GO:0016020~membrane,GO:0016021~integral component of membrane,GO:0031224~intrinsic component of membrane,GO:0044425~membrane part,	GO:0003824~catalytic activity,GO:0004721~phosphoprotein phosphatase activity,GO:0004725~protein tyrosine phosphatase activity,GO:0016787~hydrolase activity,GO:0016788~hydrolase activity, acting on ester bonds,GO:0016791~phosphatase activity,GO:0042578~phosphoric ester hydrolase activity,		0.122214	0.23185	-0.223696	-1.4665	0.0631534	0.368183	-0.22783	-1.30866	0.06498	-0.101051	-0.0206885	-0.417632	8.00142	8.13907	0.0124161	H3K9ac/K27ac/K4me3	H3K9me3
2R	28203498	28207075	+	AGAP002838	AGAP002838-PA(AgaP_AGAP002838)			GO:0006139~nucleobase-containing compound metabolic process,GO:0006351~transcription, DNA-templated,GO:0006355~regulation of transcription, DNA-templated,GO:0006357~regulation of transcription from RNA polymerase II promoter,GO:0006366~transcription from RNA polymerase II promoter,GO:0006725~cellular aromatic compound metabolic process,GO:0006807~nitrogen compound metabolic process,GO:0008152~met…		GO:0000975~regulatory region DNA binding,GO:0001067~regulatory region nucleic acid binding,GO:0001071~nucleic acid binding transcription factor activity,GO:0003676~nucleic acid binding,GO:0003677~DNA binding,GO:0003700~transcription factor activity, sequence-specific DNA binding,GO:0005488~binding,GO:0044212~transcription regulatory region DNA binding,GO:0097159~organic cyclic compound binding,GO…		0.445416	0.896157	1.55762	-1.34997	0.721842	1.55228	1.56301	-0.79387	-0.209225	-0.513573	0.0873699	-0.720787	7.93779	7.82355	0.241183	H3K4me3	H3K9me3
2R	28297667	28300338	+	AGAP002847	AGAP002847-PA(AgaP_AGAP002847)	Yes	PF02221:ML domain,	GO:0006810~transport,GO:0006869~lipid transport,GO:0010876~lipid localization,GO:0015850~organic hydroxy compound transport,GO:0015918~sterol transport,GO:0030301~cholesterol transport,GO:0032365~intracellular lipid transport,GO:0032366~intracellular sterol transport,GO:0032367~intracellular cholesterol transport,GO:0033036~macromolecule localization,GO:0044699~single-organism process,GO:0044765~…	GO:0005622~intracellular,GO:0005623~cell,GO:0044464~cell part,			0.547561	1.52014	-0.117753	-0.709207	0.828964	1.70019	-0.127071	-0.559765	-0.206733	-0.0711221	-0.0039405	-0.227361	7.91974	7.63546	0.397584
2R	28298478	28301113	+	AGAP002848	AGAP002848-PA(AgaP_AGAP002848)	Yes	PF02221:ML domain,	GO:0006810~transport,GO:0006869~lipid transport,GO:0010876~lipid localization,GO:0015850~organic hydroxy compound transport,GO:0015918~sterol transport,GO:0030301~cholesterol transport,GO:0032365~intracellular lipid transport,GO:0032366~intracellular sterol transport,GO:0032367~intracellular cholesterol transport,GO:0033036~macromolecule localization,GO:0044699~single-organism process,GO:0044765~…	GO:0005622~intracellular,GO:0005623~cell,GO:0044464~cell part,			0.796851	1.71833	-0.0300775	-1.14465	0.900111	2.05654	0.081155	-1.00101	-0.0330637	-0.205918	-0.102734	-0.312775	12.5877	12.292	0.408713	H3K9ac	H3K9me3
2R	28320913	28389385	+	AGAP002858	AGAP002858-PC(AgaP_AGAP002858)		PF00122:E1-E2 ATPase,PF00689:Cation transporting ATPase, C-terminus,PF00690:Cation transporter/ATPase, N-terminus,	GO:0006810~transport,GO:0006811~ion transport,GO:0006812~cation transport,GO:0006813~potassium ion transport,GO:0006814~sodium ion transport,GO:0006818~hydrogen transport,GO:0006873~cellular ion homeostasis,GO:0006875~cellular metal ion homeostasis,GO:0006883~cellular sodium ion homeostasis,GO:0009987~cellular process,GO:0010107~potassium ion import,GO:0015672~monovalent inorganic cation transpor…	GO:0005622~intracellular,GO:0005623~cell,GO:0005886~plasma membrane,GO:0005887~integral component of plasma membrane,GO:0016020~membrane,GO:0016021~integral component of membrane,GO:0031224~intrinsic component of membrane,GO:0031226~intrinsic component of plasma membrane,GO:0043226~organelle,GO:0043227~membrane-bounded organelle,GO:0043229~intracellular organelle,GO:0043231~intracellular membrane…	GO:0000166~nucleotide binding,GO:0001882~nucleoside binding,GO:0001883~purine nucleoside binding,GO:0003824~catalytic activity,GO:0005215~transporter activity,GO:0005391~sodium:potassium-exchanging ATPase activity,GO:0005488~binding,GO:0005524~ATP binding,GO:0008324~cation transmembrane transporter activity,GO:0008556~potassium-transporting ATPase activity,GO:0015075~ion transmembrane transporter…		0.431049	1.43621	-0.102404	-1.68692	0.636748	2.03044	-0.206419	-1.57409	-0.147518	-0.438463	0.0832175	-0.459921	16.2877	16.1435	0.269182	H3K4me3
2R	29080227	29098273	-	AGAP002898	AGAP002898-PD(GSTZ1)		PF13417:Glutathione S-transferase, N-terminal domain,PF14497:Glutathione S-transferase, C-terminal domain,	GO:0006082~organic acid metabolic process,GO:0006518~peptide metabolic process,GO:0006575~cellular modified amino acid metabolic process,GO:0006725~cellular aromatic compound metabolic process,GO:0006749~glutathione metabolic process,GO:0006790~sulfur compound metabolic process,GO:0006807~nitrogen compound metabolic process,GO:0008152~metabolic process,GO:0009072~aromatic amino acid family metabo…	GO:0005622~intracellular,GO:0005623~cell,GO:0005737~cytoplasm,GO:0044424~intracellular part,GO:0044464~cell part,	GO:0003824~catalytic activity,GO:0004364~glutathione transferase activity,GO:0016740~transferase activity,GO:0016765~transferase activity, transferring alkyl or aryl (other than methyl) groups,	aga00350:Tyrosine metabolism,aga01100:Metabolic pathways,	-0.0379509	0.734869	0.966903	1.59488	-0.0608919	0.860335	0.772892	1.37913	0.0168066	-0.0564532	0.245392	0.29027	8.6905	8.50174	0.309767
2R	29228227	29232310	-	AGAP002913	AGAP002913-PA(AgaP_AGAP002913)		PF06702:Protein of unknown function (DUF1193),					0.477686	0.796023	-0.54109	-1.66206	0.456409	1.11657	-0.401821	-1.75303	0.0593241	-0.226601	-0.191225	-0.272256	7.87318	8.30168	-0.24688	H3K9ac	H3K9me3
2R	29605066	29608466	+	AGAP002918	AGAP002918-PA(AgaP_AGAP002918)		PF00096:Zinc finger, C2H2 type,PF07776:Zinc-finger associated domain (zf-AD) ,PF13912:C2H2-type zinc finger,		GO:0005622~intracellular,GO:0005623~cell,GO:0005634~nucleus,GO:0043226~organelle,GO:0043227~membrane-bounded organelle,GO:0043229~intracellular organelle,GO:0043231~intracellular membrane-bounded organelle,GO:0044424~intracellular part,GO:0044464~cell part,	GO:0003676~nucleic acid binding,GO:0005488~binding,GO:0008270~zinc ion binding,GO:0043167~ion binding,GO:0043169~cation binding,GO:0046872~metal ion binding,GO:0046914~transition metal ion binding,GO:0097159~organic cyclic compound binding,GO:1901363~heterocyclic compound binding,		-0.0340396	0.419149	1.69782	-1.59118	0.588625	1.07349	1.97974	-1.69799	-0.5501	-0.539838	-0.156591	-0.230409	5.86521	5.74819	0.242004	H3K9me3/K4me3	H3K9ac/K27ac
2R	29609053	29613329	-	AGAP002919	AGAP002919-PA(AgaP_AGAP002919)		PF01092:Ribosomal protein S6e,	GO:0006139~nucleobase-containing compound metabolic process,GO:0006364~rRNA processing,GO:0006396~RNA processing,GO:0006412~translation,GO:0006518~peptide metabolic process,GO:0006725~cellular aromatic compound metabolic process,GO:0006807~nitrogen compound metabolic process,GO:0008152~metabolic process,GO:0009058~biosynthetic process,GO:0009059~macromolecule biosynthetic process,GO:0009987~cellu…	GO:0005622~intracellular,GO:0005623~cell,GO:0005737~cytoplasm,GO:0005829~cytosol,GO:0005840~ribosome,GO:0015935~small ribosomal subunit,GO:0022626~cytosolic ribosome,GO:0022627~cytosolic small ribosomal subunit,GO:0030529~intracellular ribonucleoprotein complex,GO:0032991~macromolecular complex,GO:0043226~organelle,GO:0043228~non-membrane-bounded organelle,GO:0043229~intracellular organelle,GO:00…	GO:0003735~structural constituent of ribosome,GO:0005198~structural molecule activity,	aga03010:Ribosome,aga04150:mTOR signaling pathway,	0.366939	0.688705	1.06444	-1.12852	0.457194	0.841432	0.852656	-1.09568	-0.0491339	-0.0835393	0.266332	-0.211258	15.0845	14.8792	0.325337	H3K4me3	H3K9me3
2R	29613095	29616280	+	AGAP002921	AGAP002921-PA(AgaP_AGAP002921)		PF01158:Ribosomal protein L36e,	GO:0002181~cytoplasmic translation,GO:0006412~translation,GO:0006518~peptide metabolic process,GO:0006807~nitrogen compound metabolic process,GO:0008152~metabolic process,GO:0009058~biosynthetic process,GO:0009059~macromolecule biosynthetic process,GO:0009987~cellular process,GO:0010467~gene expression,GO:0019538~protein metabolic process,GO:0034641~cellular nitrogen compound metabolic process,GO…	GO:0005622~intracellular,GO:0005623~cell,GO:0005737~cytoplasm,GO:0005829~cytosol,GO:0005840~ribosome,GO:0015934~large ribosomal subunit,GO:0022625~cytosolic large ribosomal subunit,GO:0022626~cytosolic ribosome,GO:0030529~intracellular ribonucleoprotein complex,GO:0032991~macromolecular complex,GO:0043226~organelle,GO:0043228~non-membrane-bounded organelle,GO:0043229~intracellular organelle,GO:00…	GO:0003735~structural constituent of ribosome,GO:0005198~structural molecule activity,	aga03010:Ribosome,	0.933324	1.33414	1.25177	-1.60231	0.900072	1.49402	1.08654	-1.70396	0.0972467	-0.059502	0.231746	-0.239216	14.6812	14.6482	0.167504	H3K4me3	H3K9me3
2R	29619274	29624732	-	AGAP002922	AGAP002922-PA(AgaP_AGAP002922)		PF04144:SCAMP family,	GO:0006810~transport,GO:0008104~protein localization,GO:0015031~protein transport,GO:0033036~macromolecule localization,GO:0045184~establishment of protein localization,GO:0051179~localization,GO:0051234~establishment of localization,GO:0071702~organic substance transport,	GO:0016020~membrane,GO:0016021~integral component of membrane,GO:0031224~intrinsic component of membrane,GO:0044425~membrane part,			0.815513	1.83132	0.480651	-2.0674	0.797658	2.25595	0.20804	-1.74619	0.0771402	-0.279121	0.28856	-0.823865	10.5032	10.3279	0.297571	H3K9ac/K4me3	H3K9me3
2R	29629576	29633329	-	AGAP002923	AGAP002923-PA(AgaP_AGAP002923)		PF05291:Bystin,					0.217855	0.346178	1.27143	-1.366	0.228116	0.74779	1.19409	-1.57328	0.0108334	-0.326515	0.152337	-0.063513	9.29762	8.96418	0.443411	H3K4me3	H3K27ac
2R	29826627	29831850	-	AGAP002932	AGAP002932-PA(AgaP_AGAP002932)		PF00781:Diacylglycerol kinase catalytic domain,			GO:0003824~catalytic activity,GO:0016301~kinase activity,GO:0016740~transferase activity,GO:0016772~transferase activity, transferring phosphorus-containing groups,	aga00600:Sphingolipid metabolism,	0.538657	1.30878	0.544158	-0.0664917	0.75835	1.87304	0.541255	0.43789	-0.152594	-0.416959	0.0472549	-0.451778	7.55688	7.39577	0.283985	H3K4me3
2R	29865841	29870431	-	AGAP002939	AGAP002939-PA(AgaP_AGAP002939)		PF00153:Mitochondrial carrier protein,	GO:0006412~translation,GO:0006518~peptide metabolic process,GO:0006807~nitrogen compound metabolic process,GO:0006810~transport,GO:0008152~metabolic process,GO:0009058~biosynthetic process,GO:0009059~macromolecule biosynthetic process,GO:0009987~cellular process,GO:0010467~gene expression,GO:0019538~protein metabolic process,GO:0034641~cellular nitrogen compound metabolic process,GO:0034645~cellu…	GO:0016020~membrane,GO:0016021~integral component of membrane,GO:0031224~intrinsic component of membrane,GO:0044425~membrane part,	GO:0003735~structural constituent of ribosome,GO:0005198~structural molecule activity,		0.526828	0.930037	1.38572	-1.44819	0.689966	1.17121	1.47691	-1.21175	-0.103002	-0.149361	0.00406676	-0.479519	7.69455	7.39413	0.412415	H3K9ac/K27ac/K4me3	H3K9me3
2R	29866774	29869872	+	AGAP002940	AGAP002940-PA(AgaP_AGAP002940)		PF06747:CHCH domain,					0.549083	0.955344	1.5892	-1.434	0.862976	1.22848	1.74974	-1.08818	-0.235338	-0.176511	-0.0514678	-0.568635	8.84475	8.86161	0.1219	H3K4me3	H3K9me3
2R	29876419	29985540	+	AGAP002942	AGAP002942-PA(AgaP_AGAP002942)		PF00989:PAS fold,PF08447:PAS fold,	GO:0006139~nucleobase-containing compound metabolic process,GO:0006351~transcription, DNA-templated,GO:0006355~regulation of transcription, DNA-templated,GO:0006357~regulation of transcription from RNA polymerase II promoter,GO:0006366~transcription from RNA polymerase II promoter,GO:0006725~cellular aromatic compound metabolic process,GO:0006807~nitrogen compound metabolic process,GO:0008152~met…	GO:0005622~intracellular,GO:0005623~cell,GO:0005634~nucleus,GO:0043226~organelle,GO:0043227~membrane-bounded organelle,GO:0043229~intracellular organelle,GO:0043231~intracellular membrane-bounded organelle,GO:0044424~intracellular part,GO:0044464~cell part,	GO:0000981~RNA polymerase II transcription factor activity, sequence-specific DNA binding,GO:0001071~nucleic acid binding transcription factor activity,GO:0003676~nucleic acid binding,GO:0003677~DNA binding,GO:0003700~transcription factor activity, sequence-specific DNA binding,GO:0005488~binding,GO:0097159~organic cyclic compound binding,GO:1901363~heterocyclic compound binding,		0.282523	0.637367	-0.812217	-1.14844	0.300677	0.68926	-0.774332	-1.20056	0.00907211	0.00382247	-0.147135	-0.140899	9.94421	10.082	0.0126503	H3K9ac/K27ac	H3K9me3/K4me3
2R	30007174	30019368	-	AGAP002947	AGAP002947-PA(AgaP_AGAP002947)		PF02463:RecF/RecN/SMC N terminal domain,PF06470:SMC proteins Flexible Hinge Domain,	GO:0006996~organelle organization,GO:0009987~cellular process,GO:0016043~cellular component organization,GO:0051276~chromosome organization,GO:0071840~cellular component organization or biogenesis,	GO:0005622~intracellular,GO:0005623~cell,GO:0005634~nucleus,GO:0005694~chromosome,GO:0043226~organelle,GO:0043227~membrane-bounded organelle,GO:0043228~non-membrane-bounded organelle,GO:0043229~intracellular organelle,GO:0043231~intracellular membrane-bounded organelle,GO:0043232~intracellular non-membrane-bounded organelle,GO:0044424~intracellular part,GO:0044464~cell part,	GO:0000166~nucleotide binding,GO:0001882~nucleoside binding,GO:0001883~purine nucleoside binding,GO:0005488~binding,GO:0005524~ATP binding,GO:0017076~purine nucleotide binding,GO:0030554~adenyl nucleotide binding,GO:0032549~ribonucleoside binding,GO:0032550~purine ribonucleoside binding,GO:0032553~ribonucleotide binding,GO:0032555~purine ribonucleotide binding,GO:0032559~adenyl ribonucleotide bin…		0.192053	0.711476	0.83721	-1.74318	0.517935	1.2036	0.822628	-1.42912	-0.272343	-0.38165	0.0753514	-0.65497	7.87807	8.00544	0.0216376	H3K4me3	H3K9me3
2R	30054830	30065986	-	AGAP002952	AGAP002952-PA(AgaP_AGAP002952)		PF00160:Cyclophilin type peptidyl-prolyl cis-trans isomerase/CLD,	GO:0006457~protein folding,GO:0009987~cellular process,		GO:0003755~peptidyl-prolyl cis-trans isomerase activity,GO:0003824~catalytic activity,GO:0016853~isomerase activity,GO:0016859~cis-trans isomerase activity,		0.475243	1.07489	0.318013	-1.86968	0.465539	1.31198	0.178637	-1.46581	0.0486946	-0.138954	0.154551	-0.786852	8.97331	8.9426	0.165187	H3K9ac/K27ac/K4me3	H3K9me3
2R	30248912	30255649	+	AGAP002967	AGAP002967-PA(AgaP_AGAP002967)		PF00270:DEAD/DEAH box helicase,PF00271:Helicase conserved C-terminal domain,PF00570:HRDC domain,PF09382:RQC domain,	GO:0000724~double-strand break repair via homologous recombination,GO:0000725~recombinational repair,GO:0006139~nucleobase-containing compound metabolic process,GO:0006259~DNA metabolic process,GO:0006260~DNA replication,GO:0006281~DNA repair,GO:0006302~double-strand break repair,GO:0006310~DNA recombination,GO:0006725~cellular aromatic compound metabolic process,GO:0006807~nitrogen compound meta…	GO:0005622~intracellular,GO:0005623~cell,GO:0005634~nucleus,GO:0005694~chromosome,GO:0005737~cytoplasm,GO:0043226~organelle,GO:0043227~membrane-bounded organelle,GO:0043228~non-membrane-bounded organelle,GO:0043229~intracellular organelle,GO:0043231~intracellular membrane-bounded organelle,GO:0043232~intracellular non-membrane-bounded organelle,GO:0044424~intracellular part,GO:0044464~cell part,	GO:0000166~nucleotide binding,GO:0001882~nucleoside binding,GO:0001883~purine nucleoside binding,GO:0003676~nucleic acid binding,GO:0003677~DNA binding,GO:0003678~DNA helicase activity,GO:0003824~catalytic activity,GO:0004003~ATP-dependent DNA helicase activity,GO:0004386~helicase activity,GO:0005488~binding,GO:0005524~ATP binding,GO:0008026~ATP-dependent helicase activity,GO:0008094~DNA-dependen…	aga03440:Homologous recombination,aga03460:Fanconi anemia pathway,	-0.340154	0.602725	0.907896	-1.47415	-0.285406	1.17249	0.877078	-1.32893	-0.0879063	-0.455291	0.0937547	-0.409236	6.15863	6.02954	0.253478	H3K4me3
2R	30255777	30259668	-	AGAP002968	AGAP002968-PA(AgaP_AGAP002968)		PF04263:Thiamin pyrophosphokinase, catalytic domain,PF04265:Thiamin pyrophosphokinase, vitamin B1 binding domain,	GO:0006725~cellular aromatic compound metabolic process,GO:0006732~coenzyme metabolic process,GO:0006766~vitamin metabolic process,GO:0006767~water-soluble vitamin metabolic process,GO:0006772~thiamine metabolic process,GO:0006790~sulfur compound metabolic process,GO:0006793~phosphorus metabolic process,GO:0006796~phosphate-containing compound metabolic process,GO:0006807~nitrogen compound metabo…		GO:0000166~nucleotide binding,GO:0001882~nucleoside binding,GO:0001883~purine nucleoside binding,GO:0003824~catalytic activity,GO:0004788~thiamine diphosphokinase activity,GO:0005488~binding,GO:0005524~ATP binding,GO:0016740~transferase activity,GO:0016772~transferase activity, transferring phosphorus-containing groups,GO:0016778~diphosphotransferase activity,GO:0017076~purine nucleotide binding,…	aga00730:Thiamine metabolism,aga01100:Metabolic pathways,	0.647008	1.42381	1.43542	-1.67673	1.07832	1.98621	1.26235	-1.3412	-0.332374	-0.411315	0.245824	-0.645821	7.94386	7.83369	0.23746	H3K4me3	H3K9me3
2R	30517486	30529694	+	AGAP002982	AGAP002982-PA(AgaP_AGAP002982)		PF00515:Tetratricopeptide repeat,PF00638:RanBP1 domain,PF00641:Zn-finger in Ran binding protein and others,	GO:0001678~cellular glucose homeostasis,GO:0005975~carbohydrate metabolic process,GO:0005996~monosaccharide metabolic process,GO:0006006~glucose metabolic process,GO:0006094~gluconeogenesis,GO:0006109~regulation of carbohydrate metabolic process,GO:0006111~regulation of gluconeogenesis,GO:0006464~cellular protein modification process,GO:0006605~protein targeting,GO:0006606~protein import into nuc…	GO:0005622~intracellular,GO:0005623~cell,GO:0005634~nucleus,GO:0005635~nuclear envelope,GO:0005643~nuclear pore,GO:0005737~cytoplasm,GO:0005739~mitochondrion,GO:0005856~cytoskeleton,GO:0005875~microtubule associated complex,GO:0012505~endomembrane system,GO:0015630~microtubule cytoskeleton,GO:0031967~organelle envelope,GO:0031975~envelope,GO:0032991~macromolecular complex,GO:0043226~organelle,GO:…	GO:0005488~binding,GO:0005515~protein binding,GO:0008270~zinc ion binding,GO:0008536~Ran GTPase binding,GO:0017016~Ras GTPase binding,GO:0019899~enzyme binding,GO:0031267~small GTPase binding,GO:0043167~ion binding,GO:0043169~cation binding,GO:0046872~metal ion binding,GO:0046914~transition metal ion binding,GO:0051020~GTPase binding,	aga03013:RNA transport,	-0.0397797	0.715751	0.307988	-2.21899	-0.00329856	1.04906	-0.054859	-1.60866	-0.0368199	-0.242315	0.358492	-1.15175	9.34839	10.0383	-0.474333
2R	30716523	30719472	-	AGAP002994	AGAP002994-PA(CPR10)		PF00379:Insect cuticle protein,			GO:0005198~structural molecule activity,GO:0042302~structural constituent of cuticle,		-0.0814203	-0.821802	0.948806	-0.0695536	-0.0524647	-0.618954	1.28807	-0.293617	-0.0344172	-0.294672	-0.235323	0.195911	2.51523	3.38668	-0.650556
2R	31180545	31184166	+	AGAP003016	AGAP003016-PA(AgaP_AGAP003016)		PF10208:Degradation arginine-rich protein for mis-folding,	GO:0007275~multicellular organism development,GO:0007399~nervous system development,GO:0009987~cellular process,GO:0016043~cellular component organization,GO:0022008~neurogenesis,GO:0030030~cell projection organization,GO:0030154~cell differentiation,GO:0030182~neuron differentiation,GO:0031175~neuron projection development,GO:0032501~multicellular organismal process,GO:0032502~developmental proc…	GO:0005576~extracellular region,GO:0005615~extracellular space,GO:0005622~intracellular,GO:0005623~cell,GO:0005737~cytoplasm,GO:0005783~endoplasmic reticulum,GO:0012505~endomembrane system,GO:0043226~organelle,GO:0043227~membrane-bounded organelle,GO:0043229~intracellular organelle,GO:0043231~intracellular membrane-bounded organelle,GO:0044421~extracellular region part,GO:0044424~intracellular pa…			0.861572	1.14745	0.920053	-1.52375	0.931035	1.75573	0.813687	-1.19543	0.000785436	-0.461232	0.16301	-0.583263	9.82294	9.74513	0.208262	H3K9ac/K4me3	H3K9me3
2R	31197556	31201234	+	AGAP003017	AGAP003017-PA(AgaP_AGAP003017)		PF00149:Calcineurin-like phosphoesterase,			GO:0003824~catalytic activity,GO:0004721~phosphoprotein phosphatase activity,GO:0016787~hydrolase activity,GO:0016788~hydrolase activity, acting on ester bonds,GO:0016791~phosphatase activity,GO:0042578~phosphoric ester hydrolase activity,		1.01905	2.0198	1.02446	-2.1345	1.20551	2.60646	1.05562	-1.62493	-0.0963524	-0.416069	0.0433799	-1.0174	9.27466	8.84084	0.536632	H3K9ac/K4me3	H3K9me3
2R	31185533	31201122	-	AGAP003018	AGAP003018-PB(AgaP_AGAP003018)		PF00169:PH domain,PF00350:Dynamin family,PF01031:Dynamin central region,PF02212:Dynamin GTPase effector domain,	GO:0000266~mitochondrial fission,GO:0003373~dynamin polymerization involved in membrane fission,GO:0003374~dynamin polymerization involved in mitochondrial fission,GO:0006461~protein complex assembly,GO:0006810~transport,GO:0006897~endocytosis,GO:0006898~receptor-mediated endocytosis,GO:0006996~organelle organization,GO:0007005~mitochondrion organization,GO:0008152~metabolic process,GO:0009987~ce…	GO:0005622~intracellular,GO:0005623~cell,GO:0005737~cytoplasm,GO:0005739~mitochondrion,GO:0005740~mitochondrial envelope,GO:0016020~membrane,GO:0031090~organelle membrane,GO:0031966~mitochondrial membrane,GO:0031967~organelle envelope,GO:0031975~envelope,GO:0043226~organelle,GO:0043227~membrane-bounded organelle,GO:0043229~intracellular organelle,GO:0043231~intracellular membrane-bounded organell…	GO:0000166~nucleotide binding,GO:0001882~nucleoside binding,GO:0001883~purine nucleoside binding,GO:0003824~catalytic activity,GO:0003924~GTPase activity,GO:0005488~binding,GO:0005515~protein binding,GO:0005525~GTP binding,GO:0008017~microtubule binding,GO:0008092~cytoskeletal protein binding,GO:0015631~tubulin binding,GO:0016462~pyrophosphatase activity,GO:0016787~hydrolase activity,GO:0016817~h…	aga04144:Endocytosis,	0.198697	1.03062	-0.115485	-1.06454	0.198931	1.3397	-0.197688	-0.930135	0.0182326	-0.204822	0.0620497	-0.28542	9.78931	9.73065	0.190776	H3K9ac/K4me3	H3K9me3
2R	31201266	31206342	-	AGAP003019	AGAP003019-PA(AgaP_AGAP003019)		PF05843:Suppressor of forked protein (Suf),	GO:0006139~nucleobase-containing compound metabolic process,GO:0006379~mRNA cleavage,GO:0006396~RNA processing,GO:0006397~mRNA processing,GO:0006725~cellular aromatic compound metabolic process,GO:0006807~nitrogen compound metabolic process,GO:0008152~metabolic process,GO:0009987~cellular process,GO:0010467~gene expression,GO:0016070~RNA metabolic process,GO:0016071~mRNA metabolic process,GO:0031…	GO:0005622~intracellular,GO:0005623~cell,GO:0005634~nucleus,GO:0043226~organelle,GO:0043227~membrane-bounded organelle,GO:0043229~intracellular organelle,GO:0043231~intracellular membrane-bounded organelle,GO:0044424~intracellular part,GO:0044464~cell part,	GO:0003676~nucleic acid binding,GO:0003723~RNA binding,GO:0003729~mRNA binding,GO:0005488~binding,GO:0044822~poly(A) RNA binding,GO:0097159~organic cyclic compound binding,GO:1901363~heterocyclic compound binding,	aga03015:mRNA surveillance pathway,	0.317629	0.874256	0.95143	-1.54398	0.301164	1.25449	0.773432	-1.20465	0.0430901	-0.275089	0.22997	-0.599624	7.82431	7.65711	0.289693	H3K4me3	H3K9me3
2R	31206394	31219116	+	AGAP003021	AGAP003021-PB(AgaP_AGAP003021)		PF00637:Region in Clathrin and VPS,PF01394:Clathrin propeller repeat,PF09268:Clathrin, heavy-chain linker,	GO:0006810~transport,GO:0006886~intracellular protein transport,GO:0008104~protein localization,GO:0015031~protein transport,GO:0016192~vesicle-mediated transport,GO:0033036~macromolecule localization,GO:0034613~cellular protein localization,GO:0045184~establishment of protein localization,GO:0046907~intracellular transport,GO:0051179~localization,GO:0051234~establishment of localization,GO:00516…	GO:0005622~intracellular,GO:0005623~cell,GO:0005737~cytoplasm,GO:0005794~Golgi apparatus,GO:0005798~Golgi-associated vesicle,GO:0005886~plasma membrane,GO:0005905~clathrin-coated pit,GO:0012505~endomembrane system,GO:0012506~vesicle membrane,GO:0012510~trans-Golgi network transport vesicle membrane,GO:0016020~membrane,GO:0016023~cytoplasmic, membrane-bounded vesicle,GO:0030117~membrane coat,GO:00…	GO:0005198~structural molecule activity,	aga04142:Lysosome,aga04144:Endocytosis,	0.452481	1.07119	-0.0800542	-2.02344	0.560123	1.63925	-0.017118	-1.70963	-0.0584739	-0.429689	-0.0647361	-0.792261	12.5158	12.5036	0.148609
2R	31232794	31236277	-	AGAP003025	AGAP003025-PB(AgaP_AGAP003025)			GO:0002181~cytoplasmic translation,GO:0006412~translation,GO:0006414~translational elongation,GO:0006518~peptide metabolic process,GO:0006807~nitrogen compound metabolic process,GO:0008152~metabolic process,GO:0009058~biosynthetic process,GO:0009059~macromolecule biosynthetic process,GO:0009987~cellular process,GO:0010467~gene expression,GO:0019538~protein metabolic process,GO:0034641~cellular ni…	GO:0005622~intracellular,GO:0005623~cell,GO:0005737~cytoplasm,GO:0005829~cytosol,GO:0005840~ribosome,GO:0015934~large ribosomal subunit,GO:0022625~cytosolic large ribosomal subunit,GO:0022626~cytosolic ribosome,GO:0030529~intracellular ribonucleoprotein complex,GO:0030684~preribosome,GO:0030687~preribosome, large subunit precursor,GO:0032991~macromolecular complex,GO:0043226~organelle,GO:0043228~…	GO:0003676~nucleic acid binding,GO:0003723~RNA binding,GO:0003735~structural constituent of ribosome,GO:0005198~structural molecule activity,GO:0005488~binding,GO:0019843~rRNA binding,GO:0070180~large ribosomal subunit rRNA binding,GO:0097159~organic cyclic compound binding,GO:1901363~heterocyclic compound binding,	aga03010:Ribosome,	0.62332	0.596167	1.62968	-1.0879	0.402417	0.484474	1.39867	-0.979242	0.250724	0.149285	0.305356	-0.268281	15.247	15.476	-0.0691079	H3K9ac/K27ac/K4me3	H3K9me3
2R	31237097	31243757	+	AGAP003027	AGAP003027-PA(AgaP_AGAP003027)		PF00008:EGF-like domain,	GO:0002064~epithelial cell development,GO:0007275~multicellular organism development,GO:0009888~tissue development,GO:0009987~cellular process,GO:0022404~molting cycle process,GO:0030154~cell differentiation,GO:0030855~epithelial cell differentiation,GO:0032501~multicellular organismal process,GO:0032502~developmental process,GO:0042303~molting cycle,GO:0042335~cuticle development,GO:0044699~sing…				-0.213314	-0.284519	1.68043	0.735096	-0.476751	-0.35114	1.5321	0.212898	0.215585	0.0281509	0.231077	0.535915	3.16924	3.51326	-0.185924	H3K9me3	H3K27ac
2R	31252286	31256127	-	AGAP003030	AGAP003030-PA(AgaP_AGAP003030)		PF00676:Dehydrogenase E1 component,	GO:0006082~organic acid metabolic process,GO:0006084~acetyl-CoA metabolic process,GO:0006085~acetyl-CoA biosynthetic process,GO:0006086~acetyl-CoA biosynthetic process from pyruvate,GO:0006090~pyruvate metabolic process,GO:0006637~acyl-CoA metabolic process,GO:0006732~coenzyme metabolic process,GO:0006790~sulfur compound metabolic process,GO:0008152~metabolic process,GO:0009058~biosynthetic proce…	GO:0005622~intracellular,GO:0005623~cell,GO:0005737~cytoplasm,GO:0005739~mitochondrion,GO:0043226~organelle,GO:0043227~membrane-bounded organelle,GO:0043229~intracellular organelle,GO:0043231~intracellular membrane-bounded organelle,GO:0044424~intracellular part,GO:0044444~cytoplasmic part,GO:0044464~cell part,	GO:0003824~catalytic activity,GO:0004738~pyruvate dehydrogenase activity,GO:0004739~pyruvate dehydrogenase (acetyl-transferring) activity,GO:0016491~oxidoreductase activity,GO:0016624~oxidoreductase activity, acting on the aldehyde or oxo group of donors, disulfide as acceptor,GO:0016903~oxidoreductase activity, acting on the aldehyde or oxo group of donors,	aga00010:Glycolysis / Gluconeogenesis,aga00020:Citrate cycle (TCA cycle),aga00620:Pyruvate metabolism,aga01100:Metabolic pathways,aga01130:Biosynthesis of antibiotics,aga01200:Carbon metabolism,	0.391171	0.898241	0.719065	-1.37483	0.392199	1.35509	0.703653	-1.54668	0.0329345	-0.34102	0.0694797	-0.0979557	10.5846	10.2863	0.411003	H3K9ac/K4me3	H3K27ac
2R	31351382	31366077	-	AGAP003039	AGAP003039-PA(AgaP_AGAP003039)		PF00083:Sugar (and other) transporter,		GO:0016020~membrane,GO:0016021~integral component of membrane,GO:0031224~intrinsic component of membrane,GO:0044425~membrane part,	GO:0005215~transporter activity,GO:0022857~transmembrane transporter activity,GO:0022891~substrate-specific transmembrane transporter activity,GO:0022892~substrate-specific transporter activity,		0.817379	1.26149	-0.902367	-2.0652	0.962782	1.47685	-0.898779	-1.89152	-0.0697242	-0.111852	-0.134371	-0.700039	9.96685	9.81582	0.275307
2R	31426492	31437204	-	AGAP003047	AGAP003047-PC(AgaP_AGAP003047)		PF00270:DEAD/DEAH box helicase,PF00271:Helicase conserved C-terminal domain,	GO:0006139~nucleobase-containing compound metabolic process,GO:0006412~translation,GO:0006413~translational initiation,GO:0006518~peptide metabolic process,GO:0006725~cellular aromatic compound metabolic process,GO:0006807~nitrogen compound metabolic process,GO:0007059~chromosome segregation,GO:0008152~metabolic process,GO:0009058~biosynthetic process,GO:0009059~macromolecule biosynthetic process…	GO:0005622~intracellular,GO:0005623~cell,GO:0005737~cytoplasm,GO:0030529~intracellular ribonucleoprotein complex,GO:0032991~macromolecular complex,GO:0035770~ribonucleoprotein granule,GO:0036464~cytoplasmic ribonucleoprotein granule,GO:0043226~organelle,GO:0043228~non-membrane-bounded organelle,GO:0043229~intracellular organelle,GO:0043232~intracellular non-membrane-bounded organelle,GO:0044424~i…	GO:0000166~nucleotide binding,GO:0001882~nucleoside binding,GO:0001883~purine nucleoside binding,GO:0003676~nucleic acid binding,GO:0003724~RNA helicase activity,GO:0003824~catalytic activity,GO:0004004~ATP-dependent RNA helicase activity,GO:0004386~helicase activity,GO:0005488~binding,GO:0005524~ATP binding,GO:0008026~ATP-dependent helicase activity,GO:0008186~RNA-dependent ATPase activity,GO:00…		1.10847	1.87815	0.629035	-1.483	0.977593	2.32123	0.599169	-1.18037	0.194312	-0.294146	0.0771116	-0.547643	10.6938	11.1197	-0.244137	H3K9ac	H3K9me3
2R	31433107	31436656	+	AGAP003048	AGAP003048-PA(AgaP_AGAP003048)		PF04427:Brix domain,	GO:0000027~ribosomal large subunit assembly,GO:0000463~maturation of LSU-rRNA from tricistronic rRNA transcript (SSU-rRNA, 5.8S rRNA, LSU-rRNA),GO:0000470~maturation of LSU-rRNA,GO:0006139~nucleobase-containing compound metabolic process,GO:0006364~rRNA processing,GO:0006396~RNA processing,GO:0006725~cellular aromatic compound metabolic process,GO:0006807~nitrogen compound metabolic process,GO:00…	GO:0005622~intracellular,GO:0005623~cell,GO:0005634~nucleus,GO:0005730~nucleolus,GO:0031974~membrane-enclosed lumen,GO:0031981~nuclear lumen,GO:0043226~organelle,GO:0043227~membrane-bounded organelle,GO:0043228~non-membrane-bounded organelle,GO:0043229~intracellular organelle,GO:0043231~intracellular membrane-bounded organelle,GO:0043232~intracellular non-membrane-bounded organelle,GO:0043233~org…	GO:0003676~nucleic acid binding,GO:0003723~RNA binding,GO:0005488~binding,GO:0019843~rRNA binding,GO:0097159~organic cyclic compound binding,GO:1901363~heterocyclic compound binding,		1.12695	1.79734	1.28597	-1.51401	1.13063	2.40349	1.31932	-0.944796	0.0728312	-0.438222	0.0525188	-0.782166	8.6534	8.43906	0.333293
2R	33124613	33130689	+	AGAP003137	AGAP003137-PB(AgaP_AGAP003137)		PF00628:PHD-finger,PF02791:DDT domain,PF10537:ATP-utilising chromatin assembly and remodelling N-terminal,PF15613:WSTF, HB1, Itc1p, MBD9 motif 2,			GO:0005488~binding,GO:0008270~zinc ion binding,GO:0043167~ion binding,GO:0043169~cation binding,GO:0046872~metal ion binding,GO:0046914~transition metal ion binding,		0.243859	1.49009	0.781965	-1.42999	0.257107	1.84192	0.478763	-1.39102	0.0103254	-0.224834	0.33585	-0.302078	6.61028	6.66466	0.0868095
2R	33157856	33179678	+	AGAP003140	AGAP003140-PB(AgaP_AGAP003140)		PF00616:GTPase-activator protein for Ras-like GTPase,PF13716:Divergent CRAL/TRIO domain,	GO:0007154~cell communication,GO:0007165~signal transduction,GO:0007264~small GTPase mediated signal transduction,GO:0007265~Ras protein signal transduction,GO:0009966~regulation of signal transduction,GO:0009968~negative regulation of signal transduction,GO:0009987~cellular process,GO:0010646~regulation of cell communication,GO:0010648~negative regulation of cell communication,GO:0023051~regulat…	GO:0005622~intracellular,GO:0005623~cell,GO:0005737~cytoplasm,GO:0005886~plasma membrane,GO:0009898~cytoplasmic side of plasma membrane,GO:0016020~membrane,GO:0031224~intrinsic component of membrane,GO:0031226~intrinsic component of plasma membrane,GO:0031235~intrinsic component of the cytoplasmic side of the plasma membrane,GO:0044424~intracellular part,GO:0044425~membrane part,GO:0044459~plasma…	GO:0005096~GTPase activator activity,GO:0008047~enzyme activator activity,GO:0030234~enzyme regulator activity,GO:0030695~GTPase regulator activity,GO:0060589~nucleoside-triphosphatase regulator activity,GO:0098772~molecular function regulator,		-0.611349	-0.308704	-0.0700474	1.44688	-0.709224	-0.179096	-0.17103	1.28191	0.00963909	-0.150621	0.0839519	0.238805	8.16569	8.82791	-0.450702
2R	33385658	33391657	-	AGAP003153	AGAP003153-PD(VATA_ANOGA)		PF00006:ATP synthase alpha/beta family, nucleotide-binding domain,PF02874:ATP synthase alpha/beta family, beta-barrel domain,	GO:0006139~nucleobase-containing compound metabolic process,GO:0006163~purine nucleotide metabolic process,GO:0006725~cellular aromatic compound metabolic process,GO:0006753~nucleoside phosphate metabolic process,GO:0006793~phosphorus metabolic process,GO:0006796~phosphate-containing compound metabolic process,GO:0006807~nitrogen compound metabolic process,GO:0006810~transport,GO:0006811~ion tran…	GO:0016020~membrane,GO:0016469~proton-transporting two-sector ATPase complex,GO:0032991~macromolecular complex,GO:0033176~proton-transporting V-type ATPase complex,GO:0033178~proton-transporting two-sector ATPase complex, catalytic domain,GO:0033180~proton-transporting V-type ATPase, V1 domain,GO:0043234~protein complex,GO:0044425~membrane part,GO:0098796~membrane protein complex,	GO:0000166~nucleotide binding,GO:0001882~nucleoside binding,GO:0001883~purine nucleoside binding,GO:0003824~catalytic activity,GO:0005215~transporter activity,GO:0005488~binding,GO:0005524~ATP binding,GO:0008324~cation transmembrane transporter activity,GO:0015075~ion transmembrane transporter activity,GO:0015077~monovalent inorganic cation transmembrane transporter activity,GO:0015078~hydrogen i…	aga00190:Oxidative phosphorylation,aga01100:Metabolic pathways,aga04145:Phagosome,	0.536497	0.716044	0.730266	-0.495555	0.564213	1.03176	0.742487	-0.743855	0.0191179	-0.226781	0.0451551	0.163939	12.9211	12.9145	0.143446	H3K9me3	H3K27ac
2R	33540680	33552363	+	AGAP003174	AGAP003174-PA(AgaP_AGAP003174)		PF00069:Protein kinase domain,	GO:0006464~cellular protein modification process,GO:0006468~protein phosphorylation,GO:0006793~phosphorus metabolic process,GO:0006796~phosphate-containing compound metabolic process,GO:0007154~cell communication,GO:0007165~signal transduction,GO:0008152~metabolic process,GO:0009987~cellular process,GO:0016310~phosphorylation,GO:0019538~protein metabolic process,GO:0023052~signaling,GO:0035556~in…	GO:0005622~intracellular,GO:0005623~cell,GO:0005634~nucleus,GO:0005737~cytoplasm,GO:0043226~organelle,GO:0043227~membrane-bounded organelle,GO:0043229~intracellular organelle,GO:0043231~intracellular membrane-bounded organelle,GO:0044424~intracellular part,GO:0044464~cell part,	GO:0000166~nucleotide binding,GO:0001882~nucleoside binding,GO:0001883~purine nucleoside binding,GO:0003824~catalytic activity,GO:0004672~protein kinase activity,GO:0004674~protein serine/threonine kinase activity,GO:0005488~binding,GO:0005524~ATP binding,GO:0016301~kinase activity,GO:0016740~transferase activity,GO:0016772~transferase activity, transferring phosphorus-containing groups,GO:001677…		-0.422486	-0.258577	-0.100313	0.686996	-0.484338	0.139297	-0.0509589	0.581099	0.00563146	-0.380485	-0.0547321	0.149673	8.00758	8.564	-0.358967	H3K9me3	H3K27ac
2R	33667739	33686808	+	AGAP003187	AGAP003187-PA(AgaP_AGAP003187)		PF00041:Fibronectin type III domain,PF00047:Immunoglobulin domain,PF00102:Protein-tyrosine phosphatase,		GO:0016020~membrane,GO:0016021~integral component of membrane,GO:0031224~intrinsic component of membrane,GO:0044425~membrane part,	GO:0003824~catalytic activity,GO:0004721~phosphoprotein phosphatase activity,GO:0004725~protein tyrosine phosphatase activity,GO:0016787~hydrolase activity,GO:0016788~hydrolase activity, acting on ester bonds,GO:0016791~phosphatase activity,GO:0042578~phosphoric ester hydrolase activity,		0.0483526	1.08518	-0.451617	-0.963597	-0.0172352	1.41003	-0.386998	-0.964464	0.0639301	-0.216335	-0.111803	-0.143265	8.26917	8.41926	0.00130026	H3K9ac	H3K27ac
2R	33788255	33793392	-	AGAP003201	AGAP003201-PA(AgaP_AGAP003201)							-0.589365	0.0274482	-0.253899	0.736933	-1.20853	-0.0843432	0.0662907	1.56644	0.490451	0.103731	-0.312123	-0.668964	6.90697	7.14643	-0.0795466
2R	33886401	33890456	+	AGAP003208	AGAP003208-PA(AgaP_AGAP003208)		PF00153:Mitochondrial carrier protein,	GO:0006412~translation,GO:0006518~peptide metabolic process,GO:0006807~nitrogen compound metabolic process,GO:0006810~transport,GO:0008152~metabolic process,GO:0009058~biosynthetic process,GO:0009059~macromolecule biosynthetic process,GO:0009987~cellular process,GO:0010467~gene expression,GO:0019538~protein metabolic process,GO:0034641~cellular nitrogen compound metabolic process,GO:0034645~cellu…	GO:0016020~membrane,GO:0016021~integral component of membrane,GO:0031224~intrinsic component of membrane,GO:0044425~membrane part,	GO:0003735~structural constituent of ribosome,GO:0005198~structural molecule activity,		0.895235	1.43492	0.735297	-1.57317	1.35004	2.06448	0.91813	-1.33563	-0.33938	-0.468996	-0.107723	-0.523249	8.32253	8.1482	0.296415
2R	34004616	34010423	+	AGAP003219	AGAP003219-PB(AgaP_AGAP003219)		PF00076:RNA recognition motif. (a.k.a. RRM, RBD, or RNP domain),	GO:0001731~formation of translation preinitiation complex,GO:0002181~cytoplasmic translation,GO:0006412~translation,GO:0006413~translational initiation,GO:0006461~protein complex assembly,GO:0006518~peptide metabolic process,GO:0006807~nitrogen compound metabolic process,GO:0008152~metabolic process,GO:0009058~biosynthetic process,GO:0009059~macromolecule biosynthetic process,GO:0009987~cellular …	GO:0005622~intracellular,GO:0005623~cell,GO:0005737~cytoplasm,GO:0005844~polysome,GO:0016281~eukaryotic translation initiation factor 4F complex,GO:0030529~intracellular ribonucleoprotein complex,GO:0032991~macromolecular complex,GO:0043234~protein complex,GO:0044424~intracellular part,GO:0044444~cytoplasmic part,GO:0044464~cell part,GO:1990904~ribonucleoprotein complex,	GO:0000166~nucleotide binding,GO:0003676~nucleic acid binding,GO:0003723~RNA binding,GO:0003725~double-stranded RNA binding,GO:0003727~single-stranded RNA binding,GO:0003743~translation initiation factor activity,GO:0005488~binding,GO:0008135~translation factor activity, RNA binding,GO:0033592~RNA strand annealing activity,GO:0034057~RNA strand-exchange activity,GO:0036094~small molecule binding,…		0.622278	0.897625	1.30487	-1.83567	0.977739	1.50217	1.18188	-1.33719	-0.267354	-0.469178	0.19523	-0.84894	8.63067	8.82221	-0.035862
2R	34018760	34028112	+	AGAP003221	AGAP003221-PA(AgaP_AGAP003221)		PF00005:ABC transporter,PF00664:ABC transporter transmembrane region,		GO:0016020~membrane,GO:0016021~integral component of membrane,GO:0031224~intrinsic component of membrane,GO:0044425~membrane part,	GO:0000166~nucleotide binding,GO:0001882~nucleoside binding,GO:0001883~purine nucleoside binding,GO:0003824~catalytic activity,GO:0005215~transporter activity,GO:0005488~binding,GO:0005524~ATP binding,GO:0015399~primary active transmembrane transporter activity,GO:0015405~P-P-bond-hydrolysis-driven transmembrane transporter activity,GO:0016462~pyrophosphatase activity,GO:0016787~hydrolase activit…		0.342174	0.838915	-0.653575	-1.57066	0.35118	1.17297	-0.645983	-1.46975	0.0220241	-0.236246	-0.0919243	-0.404557	8.63093	8.64666	0.122878	H3K9ac	H3K9me3
2R	34791432	34795941	+	AGAP003277	AGAP003277-PC(AgaP_AGAP003277)		PF00026:Eukaryotic aspartyl protease,	GO:0006508~proteolysis,GO:0008152~metabolic process,GO:0009056~catabolic process,GO:0009057~macromolecule catabolic process,GO:0019538~protein metabolic process,GO:0030163~protein catabolic process,GO:0043170~macromolecule metabolic process,GO:0044238~primary metabolic process,GO:0071704~organic substance metabolic process,GO:1901575~organic substance catabolic process,	GO:0000323~lytic vacuole,GO:0005576~extracellular region,GO:0005615~extracellular space,GO:0005622~intracellular,GO:0005623~cell,GO:0005737~cytoplasm,GO:0005764~lysosome,GO:0005773~vacuole,GO:0043226~organelle,GO:0043227~membrane-bounded organelle,GO:0043229~intracellular organelle,GO:0043231~intracellular membrane-bounded organelle,GO:0044421~extracellular region part,GO:0044424~intracellular pa…	GO:0003824~catalytic activity,GO:0004175~endopeptidase activity,GO:0004190~aspartic-type endopeptidase activity,GO:0008233~peptidase activity,GO:0016787~hydrolase activity,GO:0070001~aspartic-type peptidase activity,GO:0070011~peptidase activity, acting on L-amino acid peptides,	aga04142:Lysosome,	0.831907	1.42485	0.987584	-0.812757	1.3977	2.26608	1.22522	-0.553052	-0.439029	-0.649776	-0.143439	-0.342744	12.7026	12.6323	0.201613
2R	35200654	35211430	-	AGAP003296	AGAP003296-PB(AgaP_AGAP003296)		PF07766:LETM1-like protein,	GO:0006873~cellular ion homeostasis,GO:0006875~cellular metal ion homeostasis,GO:0009987~cellular process,GO:0019725~cellular homeostasis,GO:0030003~cellular cation homeostasis,GO:0042592~homeostatic process,GO:0044699~single-organism process,GO:0044763~single-organism cellular process,GO:0048878~chemical homeostasis,GO:0050801~ion homeostasis,GO:0055065~metal ion homeostasis,GO:0055080~cation ho…	GO:0005622~intracellular,GO:0005623~cell,GO:0005737~cytoplasm,GO:0005739~mitochondrion,GO:0005740~mitochondrial envelope,GO:0005743~mitochondrial inner membrane,GO:0016020~membrane,GO:0016021~integral component of membrane,GO:0019866~organelle inner membrane,GO:0031090~organelle membrane,GO:0031224~intrinsic component of membrane,GO:0031966~mitochondrial membrane,GO:0031967~organelle envelope,GO:…	GO:0005488~binding,GO:0005509~calcium ion binding,GO:0043021~ribonucleoprotein complex binding,GO:0043022~ribosome binding,GO:0043167~ion binding,GO:0043169~cation binding,GO:0044877~macromolecular complex binding,GO:0046872~metal ion binding,		0.437069	1.23166	0.0219878	-1.15003	0.278554	1.50373	0.0254865	-1.13928	0.181034	-0.163479	-0.00096851	-0.197098	9.68877	9.43219	0.372393	H3K9ac	H3K9me3
2R	35216911	35221286	-	AGAP003300	AGAP003300-PA(AgaP_AGAP003300)		PF02535:ZIP Zinc transporter,	GO:0000041~transition metal ion transport,GO:0006810~transport,GO:0006811~ion transport,GO:0006812~cation transport,GO:0006829~zinc II ion transport,GO:0006873~cellular ion homeostasis,GO:0006875~cellular metal ion homeostasis,GO:0006882~cellular zinc ion homeostasis,GO:0009987~cellular process,GO:0019725~cellular homeostasis,GO:0030001~metal ion transport,GO:0030003~cellular cation homeostasis,G…	GO:0005623~cell,GO:0016020~membrane,GO:0016021~integral component of membrane,GO:0031224~intrinsic component of membrane,GO:0044425~membrane part,	GO:0005215~transporter activity,GO:0005385~zinc ion transmembrane transporter activity,GO:0008324~cation transmembrane transporter activity,GO:0015075~ion transmembrane transporter activity,GO:0022857~transmembrane transporter activity,GO:0022890~inorganic cation transmembrane transporter activity,GO:0022891~substrate-specific transmembrane transporter activity,GO:0022892~substrate-specific trans…		0.3732	1.43613	-0.562694	-1.24013	0.446478	1.91069	-0.316112	-0.732123	-0.0334328	-0.334446	-0.289133	-0.650437	8.99901	9.27519	-0.111519
2R	35897937	35929388	+	AGAP003318	AGAP003318-PB(AgaP_AGAP003318)		PF02078:Synapsin, N-terminal domain,PF02750:Synapsin, ATP binding domain,	GO:0001505~regulation of neurotransmitter levels,GO:0006810~transport,GO:0006836~neurotransmitter transport,GO:0007154~cell communication,GO:0007267~cell-cell signaling,GO:0007268~chemical synaptic transmission,GO:0007269~neurotransmitter secretion,GO:0009987~cellular process,GO:0023052~signaling,GO:0023061~signal release,GO:0032940~secretion by cell,GO:0044699~single-organism process,GO:0044700~…	GO:0005622~intracellular,GO:0005623~cell,GO:0005737~cytoplasm,GO:0008021~synaptic vesicle,GO:0012505~endomembrane system,GO:0016023~cytoplasmic, membrane-bounded vesicle,GO:0030133~transport vesicle,GO:0031410~cytoplasmic vesicle,GO:0031982~vesicle,GO:0031988~membrane-bounded vesicle,GO:0043226~organelle,GO:0043227~membrane-bounded organelle,GO:0043229~intracellular organelle,GO:0043231~intracell…	GO:0000166~nucleotide binding,GO:0001882~nucleoside binding,GO:0001883~purine nucleoside binding,GO:0003824~catalytic activity,GO:0005488~binding,GO:0005524~ATP binding,GO:0017076~purine nucleotide binding,GO:0030554~adenyl nucleotide binding,GO:0032549~ribonucleoside binding,GO:0032550~purine ribonucleoside binding,GO:0032553~ribonucleotide binding,GO:0032555~purine ribonucleotide binding,GO:003…		0.43497	0.822999	-0.0426108	-0.942106	0.511835	1.05792	0.0315325	-0.944849	-0.0321184	-0.149279	-0.0708636	-0.137007	4.58739	5.60578	-0.757275
2R	35904866	35924316	-	AGAP003319	AGAP003319-PA(AgaP_AGAP003319)		PF00965:Tissue inhibitor of metalloproteinase,	GO:0006508~proteolysis,GO:0006509~membrane protein ectodomain proteolysis,GO:0008152~metabolic process,GO:0009056~catabolic process,GO:0009057~macromolecule catabolic process,GO:0009892~negative regulation of metabolic process,GO:0009894~regulation of catabolic process,GO:0009895~negative regulation of catabolic process,GO:0009987~cellular process,GO:0010033~response to organic substance,GO:00106…	GO:0005576~extracellular region,GO:0005578~proteinaceous extracellular matrix,GO:0005615~extracellular space,GO:0031012~extracellular matrix,GO:0044421~extracellular region part,	GO:0002020~protease binding,GO:0004857~enzyme inhibitor activity,GO:0004866~endopeptidase inhibitor activity,GO:0005488~binding,GO:0005515~protein binding,GO:0008191~metalloendopeptidase inhibitor activity,GO:0019899~enzyme binding,GO:0030234~enzyme regulator activity,GO:0030414~peptidase inhibitor activity,GO:0061134~peptidase regulator activity,GO:0061135~endopeptidase regulator activity,GO:009…		0.627117	1.10166	-0.255041	-1.39492	0.735084	1.39721	-0.177962	-1.37372	-0.0471954	-0.189687	-0.0971993	-0.275302	13.2661	12.8322	0.536841	H3K9ac	H3K9me3
2R	36112222	36124240	-	AGAP003331	AGAP003331-PA(ENOPH_ANOGA)		PF13419:Haloacid dehalogenase-like hydrolase,	GO:0006082~organic acid metabolic process,GO:0006520~cellular amino acid metabolic process,GO:0006555~methionine metabolic process,GO:0006807~nitrogen compound metabolic process,GO:0008152~metabolic process,GO:0008652~cellular amino acid biosynthetic process,GO:0009058~biosynthetic process,GO:0009066~aspartate family amino acid metabolic process,GO:0009067~aspartate family amino acid biosynthetic…	GO:0005622~intracellular,GO:0005623~cell,GO:0005634~nucleus,GO:0005737~cytoplasm,GO:0043226~organelle,GO:0043227~membrane-bounded organelle,GO:0043229~intracellular organelle,GO:0043231~intracellular membrane-bounded organelle,GO:0044424~intracellular part,GO:0044464~cell part,	GO:0000287~magnesium ion binding,GO:0003824~catalytic activity,GO:0005488~binding,GO:0016787~hydrolase activity,GO:0016788~hydrolase activity, acting on ester bonds,GO:0016791~phosphatase activity,GO:0042578~phosphoric ester hydrolase activity,GO:0043167~ion binding,GO:0043169~cation binding,GO:0043874~acireductone synthase activity,GO:0046872~metal ion binding,	aga00270:Cysteine and methionine metabolism,aga01100:Metabolic pathways,	-0.153779	0.222127	-1.16507	-0.830136	-0.296369	0.236148	-1.22816	-0.708134	0.112474	0.00780827	-0.135377	-0.225088	8.75719	8.67018	0.216516	H3K9ac/K27ac	H3K9me3/K4me3
2R	36286065	36289292	+	AGAP003336	AGAP003336-PA(AgaP_AGAP003336)		PF00515:Tetratricopeptide repeat,					0.667432	1.09251	1.19048	-0.0826157	1.21889	1.57427	1.06158	0.0273039	-0.43563	-0.353796	0.196037	-0.107004	7.54693	7.46267	0.21359	H3K9me3/K4me3	H3K9ac
2R	36289379	36293963	-	AGAP003337	AGAP003337-PA(AgaP_AGAP003337)		PF00753:Metallo-beta-lactamase superfamily,				aga00920:Sulfur metabolism,	0.480414	1.22474	0.958751	-1.71657	0.654872	1.59228	0.949256	-1.21592	-0.116243	-0.24821	0.0769875	-0.799624	9.1716	8.8358	0.44557
2R	36917265	36923525	+	AGAP003371	AGAP003371-PA(AgaP_AGAP003371)		PF09752:Uncharacterized conserved protein (DUF2048),					0.456552	1.32294	-0.052374	-2.60497	0.611867	1.74795	-0.327507	-2.01276	-0.100821	-0.295023	0.244426	-1.47484	9.18885	9.31092	0.0267416	H3K9ac/K27ac/K4me3	H3K9me3
2R	36922357	36929285	+	AGAP003372	AGAP003372-PA(AgaP_AGAP003372)		PF13419:Haloacid dehalogenase-like hydrolase,	GO:0008152~metabolic process,	GO:0005622~intracellular,GO:0005623~cell,GO:0005737~cytoplasm,GO:0044424~intracellular part,GO:0044464~cell part,	GO:0000287~magnesium ion binding,GO:0003824~catalytic activity,GO:0005488~binding,GO:0016787~hydrolase activity,GO:0016788~hydrolase activity, acting on ester bonds,GO:0016791~phosphatase activity,GO:0042578~phosphoric ester hydrolase activity,GO:0043167~ion binding,GO:0043169~cation binding,GO:0046872~metal ion binding,		0.382025	1.13165	-0.21571	-1.64608	0.312176	1.72877	-0.410354	-1.53878	0.096349	-0.452258	0.152561	-0.438747	11.2172	11.2196	0.135254	H3K9ac/K4me3	H3K27ac
2R	37224599	37230804	-	AGAP003388	AGAP003388-PA(AgaP_AGAP003388)							0.331878	0.78172	-0.192368	-1.89418	0.175478	0.995488	-0.17611	-1.51977	0.171149	-0.132696	-0.0353266	-0.774286	8.54471	8.55741	0.125615	H3K9ac/K27ac/K4me3	H3K9me3
2R	37361247	37400046	+	AGAP003400	AGAP003400-PA(AgaP_AGAP003400)		PF00086:Thyroglobulin type-1 repeat,PF07648:Kazal-type serine protease inhibitor domain,PF10591:Secreted protein acidic and rich in cysteine Ca binding region,	GO:0007154~cell communication,GO:0007165~signal transduction,GO:0009987~cellular process,GO:0023052~signaling,GO:0044699~single-organism process,GO:0044700~single organism signaling,GO:0044763~single-organism cellular process,GO:0050789~regulation of biological process,GO:0050794~regulation of cellular process,GO:0050896~response to stimulus,GO:0051716~cellular response to stimulus,GO:0065007~bio…	GO:0005576~extracellular region,GO:0005578~proteinaceous extracellular matrix,GO:0031012~extracellular matrix,GO:0044421~extracellular region part,	GO:0005488~binding,GO:0005509~calcium ion binding,GO:0043167~ion binding,GO:0043169~cation binding,GO:0046872~metal ion binding,		-0.378855	-1.00435	-0.343898	0.972854	-0.619858	-1.13177	-0.22532	0.747502	0.173949	-0.0391815	-0.1453	0.27441	2.57233	3.88198	-1.00974
2R	37423167	37435764	+	AGAP003405	AGAP003405-PA(AgaP_AGAP003405)		PF00709:Adenylosuccinate synthetase,	GO:0006139~nucleobase-containing compound metabolic process,GO:0006163~purine nucleotide metabolic process,GO:0006164~purine nucleotide biosynthetic process,GO:0006167~AMP biosynthetic process,GO:0006725~cellular aromatic compound metabolic process,GO:0006753~nucleoside phosphate metabolic process,GO:0006793~phosphorus metabolic process,GO:0006796~phosphate-containing compound metabolic process,G…	GO:0005622~intracellular,GO:0005623~cell,GO:0005737~cytoplasm,GO:0044424~intracellular part,GO:0044464~cell part,	GO:0000166~nucleotide binding,GO:0000287~magnesium ion binding,GO:0001882~nucleoside binding,GO:0001883~purine nucleoside binding,GO:0003824~catalytic activity,GO:0004019~adenylosuccinate synthase activity,GO:0005488~binding,GO:0005525~GTP binding,GO:0016874~ligase activity,GO:0016879~ligase activity, forming carbon-nitrogen bonds,GO:0017076~purine nucleotide binding,GO:0019001~guanyl nucleotide …	aga00230:Purine metabolism,aga00250:Alanine, aspartate and glutamate metabolism,aga01100:Metabolic pathways,	0.699524	1.25057	-0.253992	-1.03499	0.69462	1.55954	-0.36359	-0.866738	0.0588259	-0.195457	0.0707537	-0.308342	11.7239	11.4848	0.356434	H3K9ac/K4me3	H3K9me3
2R	37459693	37462994	-	AGAP003411	AGAP003411-PA(AgaP_AGAP003411)		PF07776:Zinc-finger associated domain (zf-AD) ,		GO:0005622~intracellular,GO:0005623~cell,GO:0005634~nucleus,GO:0043226~organelle,GO:0043227~membrane-bounded organelle,GO:0043229~intracellular organelle,GO:0043231~intracellular membrane-bounded organelle,GO:0044424~intracellular part,GO:0044464~cell part,	GO:0005488~binding,GO:0008270~zinc ion binding,GO:0043167~ion binding,GO:0043169~cation binding,GO:0046872~metal ion binding,GO:0046914~transition metal ion binding,		0.59066	1.07064	1.70196	-1.73732	0.85121	1.0882	1.63865	-1.48511	-0.185511	0.0577851	0.154125	-0.600181	5.32914	5.26794	0.189967	H3K4me3	H3K9me3
2R	37514475	37519464	+	AGAP003422	AGAP003422-PA(AgaP_AGAP003422)		PF04389:Peptidase family M28,		GO:0016020~membrane,GO:0016021~integral component of membrane,GO:0031224~intrinsic component of membrane,GO:0044425~membrane part,			0.789826	1.9309	0.105823	-2.43729	0.761797	2.66804	0.220217	-2.01209	0.0849382	-0.547532	-0.0924522	-1.17994	11.9869	11.7722	0.334003	H3K9ac	H3K9me3
2R	37517635	37522700	+	AGAP003423	AGAP003423-PA(AgaP_AGAP003423)		PF04389:Peptidase family M28,		GO:0016020~membrane,GO:0016021~integral component of membrane,GO:0031224~intrinsic component of membrane,GO:0044425~membrane part,			0.568398	1.73521	-0.093035	-2.29882	0.55989	2.07251	-0.0227179	-1.76942	0.0539168	-0.204649	-0.0727233	-1.14584	6.73024	6.54824	0.302626	H3K9ac/K27ac/K4me3	H3K9me3
2R	37677571	37685898	-	AGAP003429	AGAP003429-PC(AgaP_AGAP003429)		PF00412:LIM domain,			GO:0005488~binding,GO:0008270~zinc ion binding,GO:0043167~ion binding,GO:0043169~cation binding,GO:0046872~metal ion binding,GO:0046914~transition metal ion binding,		1.2507	1.34714	1.03396	-1.98581	1.36683	1.85708	0.803962	-1.66979	-0.0234386	-0.368383	0.281616	-0.773212	7.56972	7.64287	0.0704672	H3K4me3	H3K9me3
2R	37684196	37688348	-	AGAP003430	AGAP003430-PA(AgaP_AGAP003430)		PF07850:Renin receptor-like protein,		GO:0016020~membrane,GO:0016021~integral component of membrane,GO:0031224~intrinsic component of membrane,GO:0044425~membrane part,	GO:0004872~receptor activity,GO:0060089~molecular transducer activity,		1.20045	1.21289	1.24507	-0.568109	0.918814	1.54006	0.983546	-0.871467	0.33649	-0.213052	0.319814	0.202965	12.1768	12.0135	0.286728	H3K9ac/K4me3	H3K27ac
2R	37938831	37942060	+	AGAP003460	AGAP003460-PA(AgaP_AGAP003460)		PF03291:mRNA capping enzyme,	GO:0001510~RNA methylation,GO:0006139~nucleobase-containing compound metabolic process,GO:0006370~7-methylguanosine mRNA capping,GO:0006396~RNA processing,GO:0006397~mRNA processing,GO:0006725~cellular aromatic compound metabolic process,GO:0006807~nitrogen compound metabolic process,GO:0008152~metabolic process,GO:0009451~RNA modification,GO:0009452~7-methylguanosine RNA capping,GO:0009987~cellu…	GO:0005622~intracellular,GO:0005623~cell,GO:0005634~nucleus,GO:0005845~mRNA cap binding complex,GO:0032991~macromolecular complex,GO:0034518~RNA cap binding complex,GO:0043226~organelle,GO:0043227~membrane-bounded organelle,GO:0043229~intracellular organelle,GO:0043231~intracellular membrane-bounded organelle,GO:0043234~protein complex,GO:0044424~intracellular part,GO:0044464~cell part,	GO:0003676~nucleic acid binding,GO:0003723~RNA binding,GO:0003824~catalytic activity,GO:0004482~mRNA (guanine-N7-)-methyltransferase activity,GO:0005488~binding,GO:0008168~methyltransferase activity,GO:0008170~N-methyltransferase activity,GO:0008173~RNA methyltransferase activity,GO:0008174~mRNA methyltransferase activity,GO:0008757~S-adenosylmethionine-dependent methyltransferase activity,GO:001…	aga03015:mRNA surveillance pathway,	0.550617	1.12261	1.57788	-1.5398	0.534122	1.40759	1.48391	-1.31355	0.0599659	-0.179414	0.178302	-0.501643	7.54408	7.1294	0.518324	H3K9ac/K4me3	H3K9me3
2R	37942222	37945451	-	AGAP003461	AGAP003461-PA(AgaP_AGAP003461)		PF08660:Oligosaccharide biosynthesis protein Alg14 like,		GO:0016020~membrane,GO:0016021~integral component of membrane,GO:0031224~intrinsic component of membrane,GO:0044425~membrane part,		aga00510:N-Glycan biosynthesis,aga01100:Metabolic pathways,	0.667031	1.65928	1.39247	-1.15759	0.666385	2.07889	0.966512	-1.15556	0.0530278	-0.279356	0.477462	-0.191281	7.63163	7.48086	0.274529
2R	39071051	39079172	-	AGAP003517	AGAP003517-PB(AgaP_AGAP003517)		PF03483:B3/4 domain,PF03484:tRNA synthetase B5 domain,	GO:0006082~organic acid metabolic process,GO:0006139~nucleobase-containing compound metabolic process,GO:0006399~tRNA metabolic process,GO:0006412~translation,GO:0006418~tRNA aminoacylation for protein translation,GO:0006432~phenylalanyl-tRNA aminoacylation,GO:0006518~peptide metabolic process,GO:0006520~cellular amino acid metabolic process,GO:0006725~cellular aromatic compound metabolic process…	GO:0005622~intracellular,GO:0005623~cell,GO:0005737~cytoplasm,GO:0009328~phenylalanine-tRNA ligase complex,GO:0032991~macromolecular complex,GO:0043234~protein complex,GO:0044424~intracellular part,GO:0044444~cytoplasmic part,GO:0044464~cell part,GO:1902494~catalytic complex,	GO:0000166~nucleotide binding,GO:0000287~magnesium ion binding,GO:0001882~nucleoside binding,GO:0001883~purine nucleoside binding,GO:0003676~nucleic acid binding,GO:0003723~RNA binding,GO:0003824~catalytic activity,GO:0004812~aminoacyl-tRNA ligase activity,GO:0004826~phenylalanine-tRNA ligase activity,GO:0005488~binding,GO:0005524~ATP binding,GO:0016874~ligase activity,GO:0016875~ligase activity,…	aga00970:Aminoacyl-tRNA biosynthesis,	0.794545	1.36706	1.40557	-1.54009	0.792635	1.70651	1.08077	-1.33356	0.0615631	-0.218085	0.384285	-0.484795	9.61249	9.29808	0.425831	H3K4me3	H3K9me3
2R	39218214	39221510	-	AGAP003536	AGAP003536-PA(AgaP_AGAP003536)		PF00153:Mitochondrial carrier protein,	GO:0006412~translation,GO:0006518~peptide metabolic process,GO:0006807~nitrogen compound metabolic process,GO:0006810~transport,GO:0008152~metabolic process,GO:0009058~biosynthetic process,GO:0009059~macromolecule biosynthetic process,GO:0009987~cellular process,GO:0010467~gene expression,GO:0019538~protein metabolic process,GO:0034641~cellular nitrogen compound metabolic process,GO:0034645~cellu…	GO:0016020~membrane,GO:0016021~integral component of membrane,GO:0031224~intrinsic component of membrane,GO:0044425~membrane part,	GO:0003735~structural constituent of ribosome,GO:0005198~structural molecule activity,		0.357967	0.887972	0.464855	-1.56643	0.253825	1.31125	0.497556	-1.20597	0.125635	-0.312163	0.00971629	-0.625434	9.52952	9.29735	0.34987	H3K9ac	H3K9me3
2R	39454067	39459981	+	AGAP003556	AGAP003556-PA(AgaP_AGAP003556)		PF00297:Ribosomal protein L3,	GO:0000027~ribosomal large subunit assembly,GO:0006412~translation,GO:0006518~peptide metabolic process,GO:0006807~nitrogen compound metabolic process,GO:0006996~organelle organization,GO:0008152~metabolic process,GO:0009058~biosynthetic process,GO:0009059~macromolecule biosynthetic process,GO:0009987~cellular process,GO:0010467~gene expression,GO:0016043~cellular component organization,GO:001953…	GO:0005622~intracellular,GO:0005623~cell,GO:0005737~cytoplasm,GO:0005829~cytosol,GO:0005840~ribosome,GO:0015934~large ribosomal subunit,GO:0022625~cytosolic large ribosomal subunit,GO:0022626~cytosolic ribosome,GO:0030529~intracellular ribonucleoprotein complex,GO:0032991~macromolecular complex,GO:0043226~organelle,GO:0043228~non-membrane-bounded organelle,GO:0043229~intracellular organelle,GO:00…	GO:0003735~structural constituent of ribosome,GO:0005198~structural molecule activity,	aga03010:Ribosome,	0.982388	1.12197	1.16437	-1.85823	1.22895	1.62347	1.14489	-1.59043	-0.151618	-0.369753	0.0954175	-0.667848	15.0987	14.8076	0.404373	H3K4me3	H3K9me3
2R	39459136	39462023	+	AGAP003557	AGAP003557-PA(AgaP_AGAP003557)				GO:0016020~membrane,GO:0016021~integral component of membrane,GO:0031224~intrinsic component of membrane,GO:0044425~membrane part,	GO:0005488~binding,GO:0008270~zinc ion binding,GO:0043167~ion binding,GO:0043169~cation binding,GO:0046872~metal ion binding,GO:0046914~transition metal ion binding,		0.578143	1.1352	0.908443	-1.43257	0.764584	1.39108	0.512113	-1.41796	-0.120437	-0.153049	0.428717	-0.281526	11.3108	11.5446	-0.0734657	H3K4me3	H3K9me3
2R	39462294	39465373	-	AGAP003558	AGAP003558-PA(AgaP_AGAP003558)		PF13639:Ring finger domain,		GO:0016020~membrane,GO:0016021~integral component of membrane,GO:0031224~intrinsic component of membrane,GO:0044425~membrane part,	GO:0005488~binding,GO:0008270~zinc ion binding,GO:0043167~ion binding,GO:0043169~cation binding,GO:0046872~metal ion binding,GO:0046914~transition metal ion binding,		0.183988	0.902461	0.298286	-1.98389	0.0852919	1.03081	0.383773	-1.84926	0.10641	-0.05	-0.0501687	-0.620175	9.8508	9.98266	0.0179999	H3K9ac/K27ac/K4me3	H3K9me3
2R	39532058	39537114	-	AGAP003562	AGAP003562-PA(AgaP_AGAP003562)		PF07776:Zinc-finger associated domain (zf-AD) ,	GO:0006139~nucleobase-containing compound metabolic process,GO:0006351~transcription, DNA-templated,GO:0006355~regulation of transcription, DNA-templated,GO:0006357~regulation of transcription from RNA polymerase II promoter,GO:0006725~cellular aromatic compound metabolic process,GO:0006807~nitrogen compound metabolic process,GO:0008152~metabolic process,GO:0009058~biosynthetic process,GO:0009059…	GO:0005622~intracellular,GO:0005623~cell,GO:0005634~nucleus,GO:0043226~organelle,GO:0043227~membrane-bounded organelle,GO:0043229~intracellular organelle,GO:0043231~intracellular membrane-bounded organelle,GO:0044424~intracellular part,GO:0044464~cell part,	GO:0000988~transcription factor activity, protein binding,GO:0000989~transcription factor activity, transcription factor binding,GO:0003676~nucleic acid binding,GO:0003677~DNA binding,GO:0003712~transcription cofactor activity,GO:0005488~binding,GO:0008270~zinc ion binding,GO:0043167~ion binding,GO:0043169~cation binding,GO:0046872~metal ion binding,GO:0046914~transition metal ion binding,GO:0097…		0.108558	0.319803	1.0702	-2.01003	0.189945	0.880906	0.951514	-1.30959	-0.0626791	-0.466973	0.181467	-1.09693	8.02557	7.55289	0.572558	H3K9ac/K4me3	H3K9me3
2R	40355281	40364119	-	AGAP003587	AGAP003587-PB(AgaP_AGAP003587)		PF00916:Sulfate transporter family,PF01740:STAS domain,	GO:0006810~transport,GO:0006811~ion transport,GO:0006820~anion transport,GO:0006821~chloride transport,GO:0006873~cellular ion homeostasis,GO:0006885~regulation of pH,GO:0009987~cellular process,GO:0015698~inorganic anion transport,GO:0015701~bicarbonate transport,GO:0015711~organic anion transport,GO:0019725~cellular homeostasis,GO:0030003~cellular cation homeostasis,GO:0030004~cellular monovale…	GO:0005623~cell,GO:0005886~plasma membrane,GO:0005887~integral component of plasma membrane,GO:0016020~membrane,GO:0016021~integral component of membrane,GO:0031224~intrinsic component of membrane,GO:0031226~intrinsic component of plasma membrane,GO:0044425~membrane part,GO:0044459~plasma membrane part,GO:0044464~cell part,GO:0071944~cell periphery,	GO:0005215~transporter activity,GO:0005216~ion channel activity,GO:0005253~anion channel activity,GO:0005254~chloride channel activity,GO:0008271~secondary active sulfate transmembrane transporter activity,GO:0008509~anion transmembrane transporter activity,GO:0008514~organic anion transmembrane transporter activity,GO:0015075~ion transmembrane transporter activity,GO:0015103~inorganic anion tran…		0.497659	1.15027	0.893744	-0.272843	0.588493	1.53263	0.732138	-0.231288	-0.0402646	-0.264275	0.212047	-0.0676082	7.91808	7.85696	0.192631	H3K4me3	H3K27ac
2R	40360315	40363352	+	AGAP003588	AGAP003588-PA(AgaP_AGAP003588)		PF05493:ATP synthase subunit H ,	GO:0006810~transport,GO:0006811~ion transport,GO:0006812~cation transport,GO:0006818~hydrogen transport,GO:0009987~cellular process,GO:0015672~monovalent inorganic cation transport,GO:0015988~energy coupled proton transmembrane transport, against electrochemical gradient,GO:0015991~ATP hydrolysis coupled proton transport,GO:0015992~proton transport,GO:0034220~ion transmembrane transport,GO:004469…	GO:0005623~cell,GO:0005886~plasma membrane,GO:0016020~membrane,GO:0016021~integral component of membrane,GO:0016469~proton-transporting two-sector ATPase complex,GO:0031224~intrinsic component of membrane,GO:0032991~macromolecular complex,GO:0033176~proton-transporting V-type ATPase complex,GO:0033177~proton-transporting two-sector ATPase complex, proton-transporting domain,GO:0033179~proton-tran…	GO:0003824~catalytic activity,GO:0005215~transporter activity,GO:0008324~cation transmembrane transporter activity,GO:0015075~ion transmembrane transporter activity,GO:0015077~monovalent inorganic cation transmembrane transporter activity,GO:0015078~hydrogen ion transmembrane transporter activity,GO:0015399~primary active transmembrane transporter activity,GO:0015405~P-P-bond-hydrolysis-driven tr…	aga00190:Oxidative phosphorylation,aga01100:Metabolic pathways,aga04145:Phagosome,	0.840517	1.45271	1.42289	-0.557244	1.23462	1.9602	1.48099	-0.361167	-0.289002	-0.362632	0.0352039	-0.243874	11.9545	11.8061	0.273055	H3K4me3	H3K27ac
2R	40361500	40365128	+	AGAP003589	AGAP003589-PA(AgaP_AGAP003589)		PF00587:tRNA synthetase class II core domain (G, H, P, S and T),PF03129:Anticodon binding domain,	GO:0006082~organic acid metabolic process,GO:0006139~nucleobase-containing compound metabolic process,GO:0006399~tRNA metabolic process,GO:0006412~translation,GO:0006418~tRNA aminoacylation for protein translation,GO:0006433~prolyl-tRNA aminoacylation,GO:0006518~peptide metabolic process,GO:0006520~cellular amino acid metabolic process,GO:0006725~cellular aromatic compound metabolic process,GO:00…	GO:0005622~intracellular,GO:0005623~cell,GO:0005737~cytoplasm,GO:0005739~mitochondrion,GO:0043226~organelle,GO:0043227~membrane-bounded organelle,GO:0043229~intracellular organelle,GO:0043231~intracellular membrane-bounded organelle,GO:0044424~intracellular part,GO:0044444~cytoplasmic part,GO:0044464~cell part,	GO:0000166~nucleotide binding,GO:0001882~nucleoside binding,GO:0001883~purine nucleoside binding,GO:0003676~nucleic acid binding,GO:0003723~RNA binding,GO:0003824~catalytic activity,GO:0004812~aminoacyl-tRNA ligase activity,GO:0004827~proline-tRNA ligase activity,GO:0005488~binding,GO:0005524~ATP binding,GO:0016874~ligase activity,GO:0016875~ligase activity, forming carbon-oxygen bonds,GO:0016876…	aga00970:Aminoacyl-tRNA biosynthesis,	0.768453	1.48248	1.7416	-0.770376	0.895096	1.68375	1.48472	-0.84906	-0.0556076	-0.0913379	0.332464	-0.0351632	7.17118	6.77154	0.504123
2R	40365169	40368189	-	AGAP003590	AGAP003590-PA(AgaP_AGAP003590)		PF04161:Arv1-like family ,	GO:0006629~lipid metabolic process,GO:0006643~membrane lipid metabolic process,GO:0006665~sphingolipid metabolic process,GO:0006807~nitrogen compound metabolic process,GO:0006810~transport,GO:0006869~lipid transport,GO:0007009~plasma membrane organization,GO:0008152~metabolic process,GO:0008202~steroid metabolic process,GO:0009987~cellular process,GO:0010256~endomembrane system organization,GO:00…	GO:0005622~intracellular,GO:0005623~cell,GO:0005737~cytoplasm,GO:0005783~endoplasmic reticulum,GO:0005794~Golgi apparatus,GO:0005938~cell cortex,GO:0012505~endomembrane system,GO:0016020~membrane,GO:0016021~integral component of membrane,GO:0031224~intrinsic component of membrane,GO:0031984~organelle subcompartment,GO:0032541~cortical endoplasmic reticulum,GO:0043226~organelle,GO:0043227~membrane…			0.0934141	0.761435	1.65727	0.521188	-0.187885	1.03442	1.4342	0.512371	0.264692	-0.186417	0.298902	0.051056	5.78317	6.25403	-0.28591	H3K9ac/K4me3	H3K27ac
2R	40365467	40368944	+	AGAP003591	AGAP003591-PA(AgaP_AGAP003591)		PF00560:Leucine Rich Repeat,PF13516:Leucine Rich repeat,					0.122166	0.813944	1.58202	0.332968	0.0233855	0.925546	1.30407	0.21344	0.100945	-0.0396198	0.347065	0.137677	5.4083	4.84214	0.657267
2R	40568743	40577981	-	AGAP003618	AGAP003618-PA(AgaP_AGAP003618)		PF00069:Protein kinase domain,	GO:0000082~G1/S transition of mitotic cell cycle,GO:0000278~mitotic cell cycle,GO:0000280~nuclear division,GO:0006464~cellular protein modification process,GO:0006468~protein phosphorylation,GO:0006793~phosphorus metabolic process,GO:0006796~phosphate-containing compound metabolic process,GO:0006915~apoptotic process,GO:0006996~organelle organization,GO:0007049~cell cycle,GO:0007067~mitotic nucle…	GO:0005622~intracellular,GO:0005623~cell,GO:0044464~cell part,	GO:0000166~nucleotide binding,GO:0001882~nucleoside binding,GO:0001883~purine nucleoside binding,GO:0003824~catalytic activity,GO:0004672~protein kinase activity,GO:0004674~protein serine/threonine kinase activity,GO:0005488~binding,GO:0005524~ATP binding,GO:0016301~kinase activity,GO:0016740~transferase activity,GO:0016772~transferase activity, transferring phosphorus-containing groups,GO:001677…	aga04391:Hippo signaling pathway - fly,	0.39462	1.17119	0.569841	-1.02439	0.596384	1.62416	0.390783	-0.880652	-0.14665	-0.325358	0.208983	-0.284454	7.70672	8.2967	-0.38829
2R	40575597	40585729	+	AGAP003619	AGAP003619-PA(AgaP_AGAP003619)		PF00575:S1 RNA binding domain,PF14632:Acidic N-terminal SPT6,PF14633:SH2 domain,PF14635:Helix-hairpin-helix motif,PF14639:Holliday-junction resolvase-like of SPT6 ,PF14641:Helix-turn-helix DNA-binding domain of SPT6,PF14878:Death-like domain of SPT6,	GO:0006139~nucleobase-containing compound metabolic process,GO:0006351~transcription, DNA-templated,GO:0006355~regulation of transcription, DNA-templated,GO:0006357~regulation of transcription from RNA polymerase II promoter,GO:0006725~cellular aromatic compound metabolic process,GO:0006807~nitrogen compound metabolic process,GO:0008152~metabolic process,GO:0009058~biosynthetic process,GO:0009059…		GO:0003676~nucleic acid binding,GO:0003677~DNA binding,GO:0005488~binding,GO:0097159~organic cyclic compound binding,GO:1901363~heterocyclic compound binding,		0.127448	0.894112	0.261582	-1.49315	0.173092	1.26076	0.112992	-1.29432	-0.0289059	-0.262138	0.158361	-0.461971	9.18749	9.7875	-0.396622	H3K4me3	H3K9me3
2R	40594519	40621367	+	AGAP003623	AGAP003623-PA(AgaP_AGAP003623)		PF00501:AMP-binding enzyme,PF13193:AMP-binding enzyme C-terminal domain,	GO:0008152~metabolic process,	GO:0016020~membrane,GO:0016021~integral component of membrane,GO:0031224~intrinsic component of membrane,GO:0044425~membrane part,	GO:0003824~catalytic activity,	aga00061:Fatty acid biosynthesis,aga00071:Fatty acid degradation,aga01100:Metabolic pathways,aga01212:Fatty acid metabolism,aga04146:Peroxisome,	0.443032	1.11685	-0.86084	-2.2209	0.603095	1.35606	-0.814587	-1.88576	-0.106013	-0.139005	-0.163965	-0.934674	13.7277	13.4094	0.429546
2R	41057871	41062114	+	AGAP003652	AGAP003652-PB(AgaP_AGAP003652)		PF00171:Aldehyde dehydrogenase family,			GO:0003824~catalytic activity,GO:0004029~aldehyde dehydrogenase (NAD) activity,GO:0016491~oxidoreductase activity,GO:0016620~oxidoreductase activity, acting on the aldehyde or oxo group of donors, NAD or NADP as acceptor,GO:0016903~oxidoreductase activity, acting on the aldehyde or oxo group of donors,	aga00010:Glycolysis / Gluconeogenesis,aga00040:Pentose and glucuronate interconversions,aga00053:Ascorbate and aldarate metabolism,aga00071:Fatty acid degradation,aga00280:Valine, leucine and isoleucine degradation,aga00310:Lysine degradation,aga00330:Arginine and proline metabolism,aga00340:Histidine metabolism,aga00380:Tryptophan metabolism,aga00410:beta-Alanine metabolism,aga00561:Glycerolipid…	0.0459983	0.275932	0.340138	0.876981	-0.123781	0.363303	0.557571	0.451098	0.158244	-0.053646	-0.164641	0.454435	10.4619	10.308	0.278002	H3K9me3	H3K4me3
2R	41325508	41338543	+	AGAP003663	AGAP003663-PA(AgaP_AGAP003663)	Yes	PF00270:DEAD/DEAH box helicase,PF00271:Helicase conserved C-terminal domain,	GO:0006139~nucleobase-containing compound metabolic process,GO:0006351~transcription, DNA-templated,GO:0006355~regulation of transcription, DNA-templated,GO:0006725~cellular aromatic compound metabolic process,GO:0006807~nitrogen compound metabolic process,GO:0008152~metabolic process,GO:0009058~biosynthetic process,GO:0009059~macromolecule biosynthetic process,GO:0009889~regulation of biosynthet…		GO:0000166~nucleotide binding,GO:0001882~nucleoside binding,GO:0001883~purine nucleoside binding,GO:0003676~nucleic acid binding,GO:0003724~RNA helicase activity,GO:0003824~catalytic activity,GO:0004004~ATP-dependent RNA helicase activity,GO:0004386~helicase activity,GO:0005488~binding,GO:0005524~ATP binding,GO:0008026~ATP-dependent helicase activity,GO:0008186~RNA-dependent ATPase activity,GO:00…	aga03040:Spliceosome,	0.404747	0.79269	-0.126115	-0.942924	0.266049	1.22236	-0.0566263	-0.662208	0.1606	-0.322701	-0.0755614	-0.386597	14.8955	14.7917	0.23225	H3K9ac	H3K9me3
2R	41919109	41930817	+	AGAP003681	AGAP003681-PA(AgaP_AGAP003681)				GO:0005622~intracellular,GO:0005623~cell,GO:0005634~nucleus,GO:0005737~cytoplasm,GO:0043226~organelle,GO:0043227~membrane-bounded organelle,GO:0043229~intracellular organelle,GO:0043231~intracellular membrane-bounded organelle,GO:0044424~intracellular part,GO:0044464~cell part,			-0.303658	-0.0955864	0.347391	-0.886682	-0.366664	0.345777	0.239182	-0.766334	0.0224791	-0.400206	0.128514	-0.234683	8.52311	8.80478	-0.116513
2R	42053060	42058381	-	AGAP003695	AGAP003695-PA(AgaP_AGAP003695)		PF01433:Peptidase family M1,PF11838:ERAP1-like C-terminal domain,	GO:0006508~proteolysis,GO:0006518~peptide metabolic process,GO:0006807~nitrogen compound metabolic process,GO:0008152~metabolic process,GO:0009056~catabolic process,GO:0009987~cellular process,GO:0019538~protein metabolic process,GO:0034641~cellular nitrogen compound metabolic process,GO:0043170~macromolecule metabolic process,GO:0043171~peptide catabolic process,GO:0043603~cellular amide metabol…	GO:0005622~intracellular,GO:0005623~cell,GO:0005737~cytoplasm,GO:0005886~plasma membrane,GO:0016020~membrane,GO:0044424~intracellular part,GO:0044464~cell part,GO:0071944~cell periphery,	GO:0003824~catalytic activity,GO:0004177~aminopeptidase activity,GO:0005488~binding,GO:0008233~peptidase activity,GO:0008235~metalloexopeptidase activity,GO:0008237~metallopeptidase activity,GO:0008238~exopeptidase activity,GO:0008270~zinc ion binding,GO:0016787~hydrolase activity,GO:0033218~amide binding,GO:0042277~peptide binding,GO:0043167~ion binding,GO:0043169~cation binding,GO:0046872~metal…	aga00480:Glutathione metabolism,aga01100:Metabolic pathways,	0.908615	1.83741	-0.107933	-1.37533	1.11697	2.40381	0.204083	-0.846735	-0.121208	-0.402774	-0.288582	-0.705135	12.6379	12.0337	0.696144	H3K9ac	H3K9me3
2R	42470299	42498930	+	AGAP003726	AGAP003726-PA(AgaP_AGAP003726)					GO:0001071~nucleic acid binding transcription factor activity,GO:0003676~nucleic acid binding,GO:0003677~DNA binding,GO:0003700~transcription factor activity, sequence-specific DNA binding,GO:0005488~binding,GO:0043565~sequence-specific DNA binding,GO:0097159~organic cyclic compound binding,GO:1901363~heterocyclic compound binding,		0.0869784	0.9191	-1.06815	-2.01944	0.267806	1.34092	-0.999142	-1.8425	-0.153385	-0.309347	-0.228682	-0.675888	9.45625	9.91738	-0.275239	H3K9ac/K27ac/K4me3	H3K9me3
2R	43161941	43166484	-	AGAP003779	AGAP003779-PA(AgaP_AGAP003779)		PF00149:Calcineurin-like phosphoesterase,			GO:0003824~catalytic activity,GO:0004721~phosphoprotein phosphatase activity,GO:0016787~hydrolase activity,GO:0016788~hydrolase activity, acting on ester bonds,GO:0016791~phosphatase activity,GO:0042578~phosphoric ester hydrolase activity,		0.834796	1.7395	0.843367	-1.30786	1.06262	2.17239	0.742474	-0.876669	-0.142345	-0.288788	0.154021	-0.603756	8.31161	8.05067	0.376157	H3K4me3	H3K9me3
2R	43360964	43387406	-	AGAP003794	AGAP003794-PB(AgaP_AGAP003794)		PF00076:RNA recognition motif. (a.k.a. RRM, RBD, or RNP domain),PF08075:NOPS (NUC059) domain,	GO:0000375~RNA splicing, via transesterification reactions,GO:0000377~RNA splicing, via transesterification reactions with bulged adenosine as nucleophile,GO:0000398~mRNA splicing, via spliceosome,GO:0006139~nucleobase-containing compound metabolic process,GO:0006355~regulation of transcription, DNA-templated,GO:0006396~RNA processing,GO:0006397~mRNA processing,GO:0006725~cellular aromatic compou…	GO:0005622~intracellular,GO:0005623~cell,GO:0005634~nucleus,GO:0043226~organelle,GO:0043227~membrane-bounded organelle,GO:0043229~intracellular organelle,GO:0043231~intracellular membrane-bounded organelle,GO:0044424~intracellular part,GO:0044464~cell part,	GO:0000166~nucleotide binding,GO:0000975~regulatory region DNA binding,GO:0000976~transcription regulatory region sequence-specific DNA binding,GO:0001067~regulatory region nucleic acid binding,GO:0003676~nucleic acid binding,GO:0003677~DNA binding,GO:0003690~double-stranded DNA binding,GO:0005488~binding,GO:0036094~small molecule binding,GO:0043565~sequence-specific DNA binding,GO:0044212~transc…		0.469135	0.557873	-0.459212	-2.23034	0.526193	0.80606	-0.583534	-1.89067	-0.0119025	-0.176643	0.0567834	-0.945046	10.069	10.7355	-0.454076	H3K9ac/K27ac/K4me3	H3K9me3
2R	43383943	43387042	+	AGAP003795	AGAP003795-PA(AgaP_AGAP003795)		PF09799:Predicted membrane protein,		GO:0016020~membrane,GO:0016021~integral component of membrane,GO:0031224~intrinsic component of membrane,GO:0044425~membrane part,			1.60156	1.62172	1.15016	-2.2996	1.45	1.83946	0.736427	-2.21252	0.231643	-0.101651	0.456388	-0.791005	7.3915	6.89605	0.593522	H3K9ac/K4me3	H3K9me3
2R	43461816	43466479	+	AGAP003802	AGAP003802-PA(AgaP_AGAP003802)				GO:0005622~intracellular,GO:0005623~cell,GO:0005634~nucleus,GO:0032991~macromolecular complex,GO:0035145~exon-exon junction complex,GO:0043226~organelle,GO:0043227~membrane-bounded organelle,GO:0043229~intracellular organelle,GO:0043231~intracellular membrane-bounded organelle,GO:0043234~protein complex,GO:0044422~organelle part,GO:0044424~intracellular part,GO:0044428~nuclear part,GO:0044446~int…	GO:0000166~nucleotide binding,GO:0005488~binding,GO:0036094~small molecule binding,GO:0097159~organic cyclic compound binding,GO:1901265~nucleoside phosphate binding,GO:1901363~heterocyclic compound binding,		0.656745	0.914835	-0.655963	-2.25372	0.753342	1.28366	-0.985055	-1.75491	-0.0351741	-0.263029	0.211988	-1.0887	9.16325	8.88092	0.3961
2R	43798511	43801518	+	AGAP003826	AGAP003826-PA(AgaP_AGAP003826)		PF09754:PAC2 family,	GO:0006461~protein complex assembly,GO:0009987~cellular process,GO:0016043~cellular component organization,GO:0022607~cellular component assembly,GO:0034622~cellular macromolecular complex assembly,GO:0043248~proteasome assembly,GO:0043623~cellular protein complex assembly,GO:0043933~macromolecular complex subunit organization,GO:0044085~cellular component biogenesis,GO:0065003~macromolecular com…	GO:0000502~proteasome complex,GO:0005622~intracellular,GO:0005623~cell,GO:0005634~nucleus,GO:0005737~cytoplasm,GO:0005829~cytosol,GO:0032991~macromolecular complex,GO:0043226~organelle,GO:0043227~membrane-bounded organelle,GO:0043229~intracellular organelle,GO:0043231~intracellular membrane-bounded organelle,GO:0043234~protein complex,GO:0044424~intracellular part,GO:0044444~cytoplasmic part,GO:0…			0.38998	0.848592	1.43553	-1.66677	0.715566	1.23022	1.43231	-1.71426	-0.256567	-0.277625	0.0910936	-0.312334	7.41115	7.38367	0.161741	H3K4me3	H3K9me3
2R	44244775	44252838	-	AGAP003839	AGAP003839-PA(AgaP_AGAP003839)		PF12796:Ankyrin repeats (3 copies),PF13606:Ankyrin repeat,					0.706445	0.545714	-1.21031	-1.05612	0.667236	0.652941	-1.06818	-1.37054	0.0902833	-0.0517395	-0.328247	0.117618	8.74907	8.64781	0.229538		H3K4me3
2R	44721866	44790058	+	AGAP003871	AGAP003871-PC(AgaP_AGAP003871)		PF00046:Homeobox domain,		GO:0005622~intracellular,GO:0005623~cell,GO:0005634~nucleus,GO:0043226~organelle,GO:0043227~membrane-bounded organelle,GO:0043229~intracellular organelle,GO:0043231~intracellular membrane-bounded organelle,GO:0044424~intracellular part,GO:0044464~cell part,	GO:0003676~nucleic acid binding,GO:0003677~DNA binding,GO:0005488~binding,GO:0097159~organic cyclic compound binding,GO:1901363~heterocyclic compound binding,		-0.0989586	-1.17528	1.85986	0.835436	-0.105746	-1.22393	1.87896	0.466213	-0.00417422	-0.150862	0.083602	0.39974	-0.473565	0.817657	-1.14603
2R	44845770	44860440	+	AGAP003872	AGAP003872-PA(AgaP_AGAP003872)		PF05041:Pecanex protein (C-terminus),		GO:0016020~membrane,GO:0016021~integral component of membrane,GO:0031224~intrinsic component of membrane,GO:0044425~membrane part,			0.118456	0.920308	-0.210673	-1.52437	0.0435263	1.2033	-0.212252	-1.53263	0.0789945	-0.186953	-0.0214446	-0.292597	9.20466	9.84711	-0.433402
2R	45488566	45498052	+	AGAP003882	AGAP003882-PB(AgaP_AGAP003882)		PF00439:Bromodomain,PF09247:TATA box-binding protein binding,PF12157:Protein of unknown function (DUF3591),	GO:0006139~nucleobase-containing compound metabolic process,GO:0006351~transcription, DNA-templated,GO:0006355~regulation of transcription, DNA-templated,GO:0006357~regulation of transcription from RNA polymerase II promoter,GO:0006366~transcription from RNA polymerase II promoter,GO:0006725~cellular aromatic compound metabolic process,GO:0006807~nitrogen compound metabolic process,GO:0008152~met…	GO:0000428~DNA-directed RNA polymerase complex,GO:0005622~intracellular,GO:0005623~cell,GO:0005634~nucleus,GO:0005654~nucleoplasm,GO:0005667~transcription factor complex,GO:0005669~transcription factor TFIID complex,GO:0016591~DNA-directed RNA polymerase II, holoenzyme,GO:0030880~RNA polymerase complex,GO:0031974~membrane-enclosed lumen,GO:0031981~nuclear lumen,GO:0032991~macromolecular complex,G…	GO:0000988~transcription factor activity, protein binding,GO:0000989~transcription factor activity, transcription factor binding,GO:0001076~transcription factor activity, RNA polymerase II transcription factor binding,GO:0001083~transcription factor activity, RNA polymerase II basal transcription factor binding,GO:0001129~RNA polymerase II transcription factor activity, TBP-class protein binding,…	aga03022:Basal transcription factors,	0.180872	0.597126	0.289295	-1.63267	0.0567509	0.705456	0.157678	-1.63439	0.129218	-0.0494022	0.145187	-0.338727	8.3421	8.48046	0.0118871	H3K9ac/K4me3	H3K9me3
2R	45636131	45677450	-	AGAP003893	AGAP003893-PE(AgaP_AGAP003893)		PF00389:D-isomer specific 2-hydroxyacid dehydrogenase, catalytic domain,PF02826:D-isomer specific 2-hydroxyacid dehydrogenase, NAD binding domain,	GO:0000122~negative regulation of transcription from RNA polymerase II promoter,GO:0006139~nucleobase-containing compound metabolic process,GO:0006351~transcription, DNA-templated,GO:0006355~regulation of transcription, DNA-templated,GO:0006357~regulation of transcription from RNA polymerase II promoter,GO:0006366~transcription from RNA polymerase II promoter,GO:0006725~cellular aromatic compound…	GO:0005622~intracellular,GO:0005623~cell,GO:0005634~nucleus,GO:0043226~organelle,GO:0043227~membrane-bounded organelle,GO:0043229~intracellular organelle,GO:0043231~intracellular membrane-bounded organelle,GO:0044424~intracellular part,GO:0044464~cell part,	GO:0000166~nucleotide binding,GO:0000988~transcription factor activity, protein binding,GO:0000989~transcription factor activity, transcription factor binding,GO:0003712~transcription cofactor activity,GO:0003714~transcription corepressor activity,GO:0003824~catalytic activity,GO:0005488~binding,GO:0005515~protein binding,GO:0016491~oxidoreductase activity,GO:0016614~oxidoreductase activity, acti…	aga04310:Wnt signaling pathway,aga04330:Notch signaling pathway,	0.419657	1.37604	-0.75238	-1.94329	0.631708	1.78231	-0.611188	-1.59315	-0.153979	-0.27666	-0.227662	-0.778921	10.2158	10.1136	0.230603	H3K9ac/K27ac/K4me3	H3K9me3
2R	46363499	46366232	+	AGAP003927	AGAP003927-PA(AgaP_AGAP003927)				GO:0005576~extracellular region,			0.585003	0.739157	-0.123591	-0.871533	0.884875	1.5224	-0.00696043	-0.569465	-0.220663	-0.629841	-0.117387	-0.390829	5.8493	4.82596	1.09023
2R	47481049	47484558	-	AGAP003984	AGAP003984-PA(AgaP_AGAP003984)		PF00106:short chain dehydrogenase,	GO:0006629~lipid metabolic process,GO:0006643~membrane lipid metabolic process,GO:0006665~sphingolipid metabolic process,GO:0006666~3-keto-sphinganine metabolic process,GO:0006807~nitrogen compound metabolic process,GO:0008152~metabolic process,GO:0009987~cellular process,GO:0042180~cellular ketone metabolic process,GO:0044237~cellular metabolic process,GO:0044238~primary metabolic process,GO:004…	GO:0005622~intracellular,GO:0005623~cell,GO:0005737~cytoplasm,GO:0005783~endoplasmic reticulum,GO:0012505~endomembrane system,GO:0016020~membrane,GO:0016021~integral component of membrane,GO:0031224~intrinsic component of membrane,GO:0043226~organelle,GO:0043227~membrane-bounded organelle,GO:0043229~intracellular organelle,GO:0043231~intracellular membrane-bounded organelle,GO:0044424~intracellul…	GO:0003824~catalytic activity,GO:0016491~oxidoreductase activity,GO:0016614~oxidoreductase activity, acting on CH-OH group of donors,GO:0016616~oxidoreductase activity, acting on the CH-OH group of donors, NAD or NADP as acceptor,GO:0047560~3-dehydrosphinganine reductase activity,	aga00600:Sphingolipid metabolism,aga01100:Metabolic pathways,	0.549126	1.35226	0.880337	-2.19023	1.13461	2.23451	1.16592	-1.67567	-0.472168	-0.686706	-0.191256	-1.05727	9.12371	8.9787	0.269676
2R	49277349	49283013	+	AGAP004064	AGAP004064-PB(AgaP_AGAP004064)		PF08772:Nin one binding (NOB1) Zn-ribbon like,	GO:0000469~cleavage involved in rRNA processing,GO:0006139~nucleobase-containing compound metabolic process,GO:0006364~rRNA processing,GO:0006396~RNA processing,GO:0006725~cellular aromatic compound metabolic process,GO:0006807~nitrogen compound metabolic process,GO:0008152~metabolic process,GO:0009987~cellular process,GO:0010467~gene expression,GO:0016070~RNA metabolic process,GO:0016072~rRNA me…	GO:0005622~intracellular,GO:0005623~cell,GO:0030529~intracellular ribonucleoprotein complex,GO:0030684~preribosome,GO:0030688~preribosome, small subunit precursor,GO:0032991~macromolecular complex,GO:0044424~intracellular part,GO:0044464~cell part,GO:1990904~ribonucleoprotein complex,	GO:0003824~catalytic activity,GO:0004518~nuclease activity,GO:0004519~endonuclease activity,GO:0004521~endoribonuclease activity,GO:0004540~ribonuclease activity,GO:0016787~hydrolase activity,GO:0016788~hydrolase activity, acting on ester bonds,	aga03008:Ribosome biogenesis in eukaryotes,	0.26202	0.241157	1.61563	1.52005	-0.000705635	0.604484	1.35141	1.73376	0.262667	-0.301161	0.335478	-0.101214	9.35016	8.81465	0.631552	H3K9ac/K4me3	H3K27ac
2R	49465087	49492708	+	AGAP004071	AGAP004071-PA(AgaP_AGAP004071)		PF00307:Calponin homology (CH) domain,PF13499:EF-hand domain pair,	GO:0006996~organelle organization,GO:0007010~cytoskeleton organization,GO:0007015~actin filament organization,GO:0009987~cellular process,GO:0016043~cellular component organization,GO:0022607~cellular component assembly,GO:0030029~actin filament-based process,GO:0030036~actin cytoskeleton organization,GO:0044085~cellular component biogenesis,GO:0044699~single-organism process,GO:0044763~single-or…	GO:0005622~intracellular,GO:0005623~cell,GO:0005737~cytoplasm,GO:0005856~cytoskeleton,GO:0005884~actin filament,GO:0015629~actin cytoskeleton,GO:0032432~actin filament bundle,GO:0043226~organelle,GO:0043228~non-membrane-bounded organelle,GO:0043229~intracellular organelle,GO:0043232~intracellular non-membrane-bounded organelle,GO:0044422~organelle part,GO:0044424~intracellular part,GO:0044430~cyt…	GO:0003779~actin binding,GO:0005488~binding,GO:0005509~calcium ion binding,GO:0005515~protein binding,GO:0008092~cytoskeletal protein binding,GO:0032403~protein complex binding,GO:0043167~ion binding,GO:0043169~cation binding,GO:0044877~macromolecular complex binding,GO:0046872~metal ion binding,GO:0051015~actin filament binding,		0.462876	1.11534	-0.241875	-2.22303	0.715936	1.54763	-0.339559	-2.03978	-0.187323	-0.309574	0.0614547	-0.812155	12.6952	12.3862	0.420982	H3K4me3	H3K9me3
2R	49528175	49534956	+	AGAP004087	AGAP004087-PA(AgaP_AGAP004087)		PF02214:BTB/POZ domain,	GO:0006461~protein complex assembly,GO:0009987~cellular process,GO:0016043~cellular component organization,GO:0022607~cellular component assembly,GO:0043933~macromolecular complex subunit organization,GO:0044085~cellular component biogenesis,GO:0051259~protein oligomerization,GO:0051260~protein homooligomerization,GO:0065003~macromolecular complex assembly,GO:0070271~protein complex biogenesis,GO…				0.211042	1.06809	1.11807	-1.90976	0.404577	1.41737	1.19362	-1.61403	-0.153744	-0.238648	0.00757127	-0.716539	7.72267	7.60309	0.245983	H3K9ac/K27ac/K4me3	H3K9me3
2R	49681916	49707183	+	AGAP004092	AGAP004092-PA(AgaP_AGAP004092)	Yes	PF09333:ATG C terminal domain,PF12624:N-terminal region of Chorein, a TM vesicle-mediated sorter,	GO:0000045~autophagosome assembly,GO:0000422~mitophagy,GO:0006914~autophagy,GO:0006996~organelle organization,GO:0007005~mitochondrion organization,GO:0007033~vacuole organization,GO:0009987~cellular process,GO:0016043~cellular component organization,GO:0016236~macroautophagy,GO:0022411~cellular component disassembly,GO:0022607~cellular component assembly,GO:0044085~cellular component biogenesis,…	GO:0000407~pre-autophagosomal structure,GO:0005622~intracellular,GO:0005623~cell,GO:0005737~cytoplasm,GO:0016020~membrane,GO:0019898~extrinsic component of membrane,GO:0044424~intracellular part,GO:0044425~membrane part,GO:0044444~cytoplasmic part,GO:0044464~cell part,			0.304307	1.22732	-0.0907495	-1.12921	0.213404	1.56144	-0.0718814	-0.949536	0.10941	-0.21862	-0.0263547	-0.340487	10.8578	11.1514	-0.126891
2R	50162317	50164863	-	AGAP004113	AGAP004113-PA(AgaP_AGAP004113)		PF09776:Mitochondrial ribosomal protein L55,					0.371916	0.957386	1.35513	0.253255	0.248352	0.783498	1.36707	1.20485	0.144356	0.226507	0.0744879	-0.801684	7.51837	7.65527	0.0128895
2R	50680828	50684277	-	AGAP004139	AGAP004139-PA(AgaP_AGAP004139)		PF14958:Domain of unknown function (DUF4506),					0.768995	1.33273	0.855182	-1.37882	0.826582	1.63723	0.442433	-0.959947	0.00645309	-0.188408	0.441091	-0.61378	5.93879	5.78211	0.278459
2R	50681163	50687432	+	AGAP004140	AGAP004140-PA(AgaP_AGAP004140)		PF02460:Patched family,PF03176:MMPL family,	GO:0007154~cell communication,GO:0007165~signal transduction,GO:0007166~cell surface receptor signaling pathway,GO:0007224~smoothened signaling pathway,GO:0009987~cellular process,GO:0023052~signaling,GO:0044699~single-organism process,GO:0044700~single organism signaling,GO:0044763~single-organism cellular process,GO:0050789~regulation of biological process,GO:0050794~regulation of cellular proc…	GO:0016020~membrane,GO:0016021~integral component of membrane,GO:0031224~intrinsic component of membrane,GO:0044425~membrane part,			0.224197	0.910395	0.412285	-1.54123	0.161018	1.08885	0.0551459	-1.51089	0.0776887	-0.0944418	0.361357	-0.332419	7.41927	7.79559	-0.200993	H3K4me3	H3K9me3
2R	50783403	50864651	-	AGAP004154	AGAP004154-PA(AgaP_AGAP004154)		PF00008:EGF-like domain,PF01414:Delta serrate ligand,PF07645:Calcium-binding EGF domain,PF12661:Human growth factor-like EGF,	GO:0007154~cell communication,GO:0007165~signal transduction,GO:0007166~cell surface receptor signaling pathway,GO:0007219~Notch signaling pathway,GO:0007275~multicellular organism development,GO:0009987~cellular process,GO:0023052~signaling,GO:0032501~multicellular organismal process,GO:0032502~developmental process,GO:0044699~single-organism process,GO:0044700~single organism signaling,GO:00447…	GO:0016020~membrane,GO:0016021~integral component of membrane,GO:0031224~intrinsic component of membrane,GO:0044425~membrane part,	GO:0005488~binding,GO:0005509~calcium ion binding,GO:0043167~ion binding,GO:0043169~cation binding,GO:0046872~metal ion binding,	aga04330:Notch signaling pathway,	0.0320566	-0.90233	0.681185	-0.390396	0.0578835	-0.832762	0.717913	-0.539303	-0.0200621	-0.192952	0.0201512	0.0886874	3.07224	3.41289	-0.18394	H3K9me3	H3K27ac
2R	51228595	51236415	-	AGAP004176	AGAP004176-PA(AgaP_AGAP004176)		PF00069:Protein kinase domain,PF06479:Ribonuclease 2-5A,	GO:0006139~nucleobase-containing compound metabolic process,GO:0006396~RNA processing,GO:0006397~mRNA processing,GO:0006725~cellular aromatic compound metabolic process,GO:0006807~nitrogen compound metabolic process,GO:0008152~metabolic process,GO:0009987~cellular process,GO:0010467~gene expression,GO:0016070~RNA metabolic process,GO:0016071~mRNA metabolic process,GO:0034641~cellular nitrogen com…		GO:0000166~nucleotide binding,GO:0001882~nucleoside binding,GO:0001883~purine nucleoside binding,GO:0003824~catalytic activity,GO:0004518~nuclease activity,GO:0004540~ribonuclease activity,GO:0004672~protein kinase activity,GO:0005488~binding,GO:0005524~ATP binding,GO:0016301~kinase activity,GO:0016740~transferase activity,GO:0016772~transferase activity, transferring phosphorus-containing groups…	aga04141:Protein processing in endoplasmic reticulum,	0.8017	1.35268	0.0549349	-1.15895	0.861023	1.77695	-0.305984	-1.1311	0.00670525	-0.293301	0.334131	-0.214487	10.0078	9.91012	0.226466	H3K4me3
2R	51635719	51639931	+	AGAP004190	AGAP004190-PA(AgaP_AGAP004190)		PF08149:BING4CT (NUC141) domain,	GO:0000462~maturation of SSU-rRNA from tricistronic rRNA transcript (SSU-rRNA, 5.8S rRNA, LSU-rRNA),GO:0006139~nucleobase-containing compound metabolic process,GO:0006364~rRNA processing,GO:0006396~RNA processing,GO:0006725~cellular aromatic compound metabolic process,GO:0006807~nitrogen compound metabolic process,GO:0008152~metabolic process,GO:0009987~cellular process,GO:0010467~gene expression…	GO:0005622~intracellular,GO:0005623~cell,GO:0005634~nucleus,GO:0005730~nucleolus,GO:0030529~intracellular ribonucleoprotein complex,GO:0030684~preribosome,GO:0030686~90S preribosome,GO:0031974~membrane-enclosed lumen,GO:0031981~nuclear lumen,GO:0032040~small-subunit processome,GO:0032991~macromolecular complex,GO:0043226~organelle,GO:0043227~membrane-bounded organelle,GO:0043228~non-membrane-boun…			0.809748	1.19754	1.67285	-0.982143	1.11397	1.59253	1.6579	-0.932028	-0.211436	-0.27346	0.109331	-0.19254	7.75675	7.38863	0.475161	H3K4me3	H3K27ac
2R	51639864	51642488	-	AGAP004191	AGAP004191-PA(MED22_ANOGA)		PF06179:Surfeit locus protein 5 subunit 22 of Mediator complex,	GO:0006139~nucleobase-containing compound metabolic process,GO:0006351~transcription, DNA-templated,GO:0006725~cellular aromatic compound metabolic process,GO:0006807~nitrogen compound metabolic process,GO:0008152~metabolic process,GO:0009058~biosynthetic process,GO:0009059~macromolecule biosynthetic process,GO:0009987~cellular process,GO:0010467~gene expression,GO:0016070~RNA metabolic process,G…	GO:0005622~intracellular,GO:0005623~cell,GO:0005634~nucleus,GO:0005654~nucleoplasm,GO:0016592~mediator complex,GO:0031974~membrane-enclosed lumen,GO:0031981~nuclear lumen,GO:0032991~macromolecular complex,GO:0043226~organelle,GO:0043227~membrane-bounded organelle,GO:0043229~intracellular organelle,GO:0043231~intracellular membrane-bounded organelle,GO:0043233~organelle lumen,GO:0043234~protein co…	GO:0000988~transcription factor activity, protein binding,GO:0000989~transcription factor activity, transcription factor binding,GO:0001076~transcription factor activity, RNA polymerase II transcription factor binding,GO:0001104~RNA polymerase II transcription cofactor activity,GO:0003712~transcription cofactor activity,		0.913774	1.7727	0.985801	-2.04598	1.11549	2.33071	1.11476	-1.15884	-0.115029	-0.397143	-0.0464519	-1.26048	7.31906	7.32216	0.133868	H3K9ac/K27ac/K4me3	H3K9me3
2R	51639145	51645315	+	AGAP004192	AGAP004192-PA(AgaP_AGAP004192)		PF00012:Hsp70 protein,			GO:0000166~nucleotide binding,GO:0001882~nucleoside binding,GO:0001883~purine nucleoside binding,GO:0005488~binding,GO:0005524~ATP binding,GO:0017076~purine nucleotide binding,GO:0030554~adenyl nucleotide binding,GO:0032549~ribonucleoside binding,GO:0032550~purine ribonucleoside binding,GO:0032553~ribonucleotide binding,GO:0032555~purine ribonucleotide binding,GO:0032559~adenyl ribonucleotide bin…	aga03060:Protein export,aga04141:Protein processing in endoplasmic reticulum,	0.754273	1.48484	0.71728	-1.88109	1.00283	2.06729	0.757467	-1.49333	-0.165146	-0.426686	0.0191697	-0.778989	12.456	12.6266	-0.0167415
2R	51863704	51868254	-	AGAP004207	AGAP004207-PA(AgaP_AGAP004207)			GO:0001927~exocyst assembly,GO:0006461~protein complex assembly,GO:0006810~transport,GO:0006887~exocytosis,GO:0006904~vesicle docking involved in exocytosis,GO:0008104~protein localization,GO:0009987~cellular process,GO:0016043~cellular component organization,GO:0016192~vesicle-mediated transport,GO:0022406~membrane docking,GO:0022607~cellular component assembly,GO:0031503~protein complex localiz…	GO:0000145~exocyst,GO:0005622~intracellular,GO:0005623~cell,GO:0005737~cytoplasm,GO:0005938~cell cortex,GO:0032991~macromolecular complex,GO:0043234~protein complex,GO:0044424~intracellular part,GO:0044444~cytoplasmic part,GO:0044448~cell cortex part,GO:0044464~cell part,GO:0071944~cell periphery,GO:0099568~cytoplasmic region,			0.016751	0.0665248	1.7651	0.0480083	0.175722	0.166334	1.27705	-0.145485	-0.140617	-0.0830707	0.54724	0.180045	7.73434	7.26573	0.568642	H3K9me3/K4me3	H3K9ac
2R	53322850	53327267	+	AGAP004254	AGAP004254-PA(AgaP_AGAP004254)		PF02969:TATA box binding protein associated factor (TAF),PF07571:Protein of unknown function (DUF1546),	GO:0006139~nucleobase-containing compound metabolic process,GO:0006351~transcription, DNA-templated,GO:0006352~DNA-templated transcription, initiation,GO:0006355~regulation of transcription, DNA-templated,GO:0006725~cellular aromatic compound metabolic process,GO:0006807~nitrogen compound metabolic process,GO:0008152~metabolic process,GO:0009058~biosynthetic process,GO:0009059~macromolecule biosy…	GO:0005622~intracellular,GO:0005623~cell,GO:0005634~nucleus,GO:0043226~organelle,GO:0043227~membrane-bounded organelle,GO:0043229~intracellular organelle,GO:0043231~intracellular membrane-bounded organelle,GO:0044424~intracellular part,GO:0044464~cell part,		aga03022:Basal transcription factors,	-0.0235004	0.34566	1.06733	-0.757505	-0.0556328	0.623309	0.811614	-0.428288	0.0265747	-0.217564	0.30679	-0.393265	7.45814	7.27707	0.302264	H3K4me3	H3K9me3
2R	53437923	53452431	+	AGAP004261	AGAP004261-PB(AgaP_AGAP004261)		PF00875:DNA photolyase,PF03441:FAD binding domain of DNA photolyase,					0.332706	1.33291	-0.165347	-1.02726	0.0984025	1.44106	-0.347775	-0.926468	0.242367	-0.0131161	0.147349	-0.247326	9.63826	9.27236	0.473553	H3K9ac	H3K9me3
2R	53865404	53874751	-	AGAP004283	AGAP004283-PB(AgaP_AGAP004283)		PF01217:Clathrin adaptor complex small chain,	GO:0006810~transport,GO:0006886~intracellular protein transport,GO:0008104~protein localization,GO:0015031~protein transport,GO:0016192~vesicle-mediated transport,GO:0033036~macromolecule localization,GO:0034613~cellular protein localization,GO:0045184~establishment of protein localization,GO:0046907~intracellular transport,GO:0051179~localization,GO:0051234~establishment of localization,GO:00516…	GO:0005622~intracellular,GO:0005623~cell,GO:0005737~cytoplasm,GO:0016020~membrane,GO:0030117~membrane coat,GO:0032991~macromolecular complex,GO:0043234~protein complex,GO:0044424~intracellular part,GO:0044425~membrane part,GO:0044444~cytoplasmic part,GO:0044464~cell part,GO:0048475~coated membrane,GO:0098796~membrane protein complex,	GO:0005215~transporter activity,GO:0008565~protein transporter activity,GO:0022892~substrate-specific transporter activity,	aga04142:Lysosome,	0.503973	0.822573	0.282494	-0.730364	0.525731	0.946989	0.059393	-0.809919	0.0222914	-0.050646	0.228077	-0.0271152	10.5274	10.5583	0.109413
2R	54125406	54128215	+	AGAP004290	AGAP004290-PA(MOC2A_ANOGA_b)		PF02597:ThiS family,	GO:0006732~coenzyme metabolic process,GO:0006777~Mo-molybdopterin cofactor biosynthetic process,GO:0006793~phosphorus metabolic process,GO:0006796~phosphate-containing compound metabolic process,GO:0006807~nitrogen compound metabolic process,GO:0008152~metabolic process,GO:0009058~biosynthetic process,GO:0009108~coenzyme biosynthetic process,GO:0009987~cellular process,GO:0018130~heterocycle bios…	GO:0005622~intracellular,GO:0005623~cell,GO:0005737~cytoplasm,GO:0005829~cytosol,GO:0019008~molybdopterin synthase complex,GO:0032991~macromolecular complex,GO:0043234~protein complex,GO:0044424~intracellular part,GO:0044444~cytoplasmic part,GO:0044464~cell part,	GO:0000166~nucleotide binding,GO:0003824~catalytic activity,GO:0005488~binding,GO:0016740~transferase activity,GO:0016782~transferase activity, transferring sulfur-containing groups,GO:0016783~sulfurtransferase activity,GO:0030366~molybdopterin synthase activity,GO:0036094~small molecule binding,GO:0097159~organic cyclic compound binding,GO:1901265~nucleoside phosphate binding,GO:1901363~heterocy…		0.64573	1.2384	1.8132	1.3534	0.689573	1.22785	1.23979	1.54312	0.0115866	0.0903674	0.628247	-0.0854868	6.42601	6.09982	0.43535	H3K4me3	H3K9me3
2R	54127249	54132421	+	AGAP004291	AGAP004291-PA(AgaP_AGAP004291)		PF00481:Protein phosphatase 2C,			GO:0003824~catalytic activity,GO:0004721~phosphoprotein phosphatase activity,GO:0004722~protein serine/threonine phosphatase activity,GO:0005488~binding,GO:0016787~hydrolase activity,GO:0016788~hydrolase activity, acting on ester bonds,GO:0016791~phosphatase activity,GO:0042578~phosphoric ester hydrolase activity,GO:0043167~ion binding,GO:0043169~cation binding,GO:0046872~metal ion binding,		0.112091	0.831644	0.915639	-0.524354	0.679658	1.30028	1.10346	-0.0783362	-0.489398	-0.354684	-0.10254	-0.457026	7.73531	7.6594	0.20606
2R	54327120	54369878	+	AGAP004310	AGAP004310-PA(AgaP_AGAP004310)							0.312633	0.754881	-0.417108	-1.15148	0.42996	1.0497	-0.506921	-0.834405	-0.0775494	-0.20612	0.0315806	-0.465177	11.3516	11.5942	-0.081352	H3K9ac/K4me3	H3K9me3
2R	54925911	54933639	+	AGAP004348	AGAP004348-PA(AgaP_AGAP004348)							0.31146	0.830297	0.648173	-1.84201	0.525871	1.43416	0.587067	-1.46138	-0.164166	-0.471959	0.10661	-0.754551	9.95919	9.62468	0.444476	H3K4me3	H3K9me3
2R	54946117	54950447	-	AGAP004352	AGAP004352-PA(AgaP_AGAP004352)		PF00549:CoA-ligase,PF08442:ATP-grasp domain,	GO:0008152~metabolic process,		GO:0000166~nucleotide binding,GO:0001882~nucleoside binding,GO:0001883~purine nucleoside binding,GO:0003824~catalytic activity,GO:0005488~binding,GO:0005524~ATP binding,GO:0016874~ligase activity,GO:0017076~purine nucleotide binding,GO:0030554~adenyl nucleotide binding,GO:0032549~ribonucleoside binding,GO:0032550~purine ribonucleoside binding,GO:0032553~ribonucleotide binding,GO:0032555~purine ri…	aga00020:Citrate cycle (TCA cycle),aga00640:Propanoate metabolism,aga01100:Metabolic pathways,aga01130:Biosynthesis of antibiotics,aga01200:Carbon metabolism,	0.268188	1.64368	-0.111246	-0.207328	0.597744	2.21596	-0.104576	-0.100314	-0.269334	-0.413059	-0.0176083	-0.118246	9.31382	9.00444	0.421136	H3K9me3/K4me3	H3K9ac/K27ac
2R	54953742	54983836	-	AGAP004353	AGAP004353-PA(AgaP_AGAP004353)		PF00782:Dual specificity phosphatase, catalytic domain,			GO:0003824~catalytic activity,GO:0004721~phosphoprotein phosphatase activity,GO:0004725~protein tyrosine phosphatase activity,GO:0008138~protein tyrosine/serine/threonine phosphatase activity,GO:0016787~hydrolase activity,GO:0016788~hydrolase activity, acting on ester bonds,GO:0016791~phosphatase activity,GO:0042578~phosphoric ester hydrolase activity,		0.969902	1.97981	-0.663323	-1.67748	1.31308	2.59122	-0.529348	-1.38545	-0.237763	-0.438383	-0.205913	-0.609337	7.68537	8.24686	-0.363504
2R	55030454	55037376	-	AGAP004358	AGAP004358-PA(AgaP_AGAP004358)		PF01565:FAD binding domain ,PF02913:FAD linked oxidases, C-terminal domain,	GO:0006629~lipid metabolic process,GO:0008152~metabolic process,GO:0008610~lipid biosynthetic process,GO:0009058~biosynthetic process,GO:0044238~primary metabolic process,GO:0044699~single-organism process,GO:0044710~single-organism metabolic process,GO:0044711~single-organism biosynthetic process,GO:0071704~organic substance metabolic process,GO:1901576~organic substance biosynthetic process,		GO:0000166~nucleotide binding,GO:0003824~catalytic activity,GO:0005488~binding,GO:0008609~alkylglycerone-phosphate synthase activity,GO:0016491~oxidoreductase activity,GO:0016614~oxidoreductase activity, acting on CH-OH group of donors,GO:0016740~transferase activity,GO:0016765~transferase activity, transferring alkyl or aryl (other than methyl) groups,GO:0036094~small molecule binding,GO:0048037…	aga00565:Ether lipid metabolism,aga01100:Metabolic pathways,aga04146:Peroxisome,	1.08228	2.02012	-0.11779	-1.30243	1.41026	2.69232	-0.130645	-1.15948	-0.219224	-0.489891	-0.000762545	-0.354231	10.7632	10.3999	0.471256
2R	55037599	55041029	-	AGAP004359	AGAP004359-PA(AgaP_AGAP004359)		PF00628:PHD-finger,			GO:0005488~binding,GO:0008270~zinc ion binding,GO:0043167~ion binding,GO:0043169~cation binding,GO:0046872~metal ion binding,GO:0046914~transition metal ion binding,		0.195631	0.82326	0.985224	-1.21348	0.172504	1.23366	0.758478	-1.36422	0.0390397	-0.304196	0.276294	-0.0699062	6.21993	6.14614	0.202973	H3K4me3	H3K27ac
2R	55499882	55502739	+	AGAP004378	AGAP004378-PA(GSTD11)		PF00043:Glutathione S-transferase, C-terminal domain,PF13417:Glutathione S-transferase, N-terminal domain,	GO:0006518~peptide metabolic process,GO:0006575~cellular modified amino acid metabolic process,GO:0006749~glutathione metabolic process,GO:0006790~sulfur compound metabolic process,GO:0006807~nitrogen compound metabolic process,GO:0008152~metabolic process,GO:0009987~cellular process,GO:0034641~cellular nitrogen compound metabolic process,GO:0043603~cellular amide metabolic process,GO:0044237~cel…	GO:0005622~intracellular,GO:0005623~cell,GO:0005737~cytoplasm,GO:0044424~intracellular part,GO:0044464~cell part,	GO:0003824~catalytic activity,GO:0004364~glutathione transferase activity,GO:0004601~peroxidase activity,GO:0004602~glutathione peroxidase activity,GO:0016209~antioxidant activity,GO:0016491~oxidoreductase activity,GO:0016684~oxidoreductase activity, acting on peroxide as acceptor,GO:0016740~transferase activity,GO:0016765~transferase activity, transferring alkyl or aryl (other than methyl) group…	aga00480:Glutathione metabolism,aga00980:Metabolism of xenobiotics by cytochrome P450,aga00982:Drug metabolism - cytochrome P450,	0.817871	1.80383	0.506333	-2.33675	0.891144	2.32739	0.728845	-2.10409	-0.00496982	-0.366369	-0.15725	-0.94027	13.0962	12.873	0.341725	H3K9ac	H3K9me3
2R	55501065	55504085	+	AGAP004379	AGAP004379-PA(GSTD6)		PF13417:Glutathione S-transferase, N-terminal domain,	GO:0006518~peptide metabolic process,GO:0006575~cellular modified amino acid metabolic process,GO:0006749~glutathione metabolic process,GO:0006790~sulfur compound metabolic process,GO:0006807~nitrogen compound metabolic process,GO:0008152~metabolic process,GO:0009987~cellular process,GO:0034641~cellular nitrogen compound metabolic process,GO:0043603~cellular amide metabolic process,GO:0044237~cel…	GO:0005622~intracellular,GO:0005623~cell,GO:0005737~cytoplasm,GO:0044424~intracellular part,GO:0044464~cell part,	GO:0003824~catalytic activity,GO:0004364~glutathione transferase activity,GO:0004601~peroxidase activity,GO:0004602~glutathione peroxidase activity,GO:0016209~antioxidant activity,GO:0016491~oxidoreductase activity,GO:0016684~oxidoreductase activity, acting on peroxide as acceptor,GO:0016740~transferase activity,GO:0016765~transferase activity, transferring alkyl or aryl (other than methyl) group…		0.869705	1.99399	-0.445075	-2.28426	0.970141	2.73226	-0.306268	-1.93243	-0.0266381	-0.54707	-0.176871	-0.994556	8.18789	7.5331	0.74317	H3K9ac	H3K9me3
2R	55509263	55512160	-	AGAP004382	AGAP004382-PA(GSTD3)		PF00043:Glutathione S-transferase, C-terminal domain,PF13417:Glutathione S-transferase, N-terminal domain,	GO:0006518~peptide metabolic process,GO:0006575~cellular modified amino acid metabolic process,GO:0006749~glutathione metabolic process,GO:0006790~sulfur compound metabolic process,GO:0006807~nitrogen compound metabolic process,GO:0008152~metabolic process,GO:0009987~cellular process,GO:0034641~cellular nitrogen compound metabolic process,GO:0043603~cellular amide metabolic process,GO:0044237~cel…	GO:0005622~intracellular,GO:0005623~cell,GO:0005737~cytoplasm,GO:0044424~intracellular part,GO:0044464~cell part,	GO:0003824~catalytic activity,GO:0004364~glutathione transferase activity,GO:0004601~peroxidase activity,GO:0004602~glutathione peroxidase activity,GO:0016209~antioxidant activity,GO:0016491~oxidoreductase activity,GO:0016684~oxidoreductase activity, acting on peroxide as acceptor,GO:0016740~transferase activity,GO:0016765~transferase activity, transferring alkyl or aryl (other than methyl) group…		0.849526	1.89095	-0.93014	-1.51363	0.899927	2.51104	-0.793639	-1.17071	0.0173186	-0.447946	-0.257773	-0.592221	12.7778	12.2531	0.62167	H3K9ac	H3K9me3
2R	55996505	55998576	-	AGAP004436	tRNA(AgaP_AGAP004436)							0.766848	1.10875	0.935036	-2.14773	0.451091	1.41937	1.06398	-2.47752	0.346549	-0.202726	-0.0489067	-0.322131	-1.31731	0.764362	-1.85012	H3K9ac	H3K9me3
2R	55994972	56006061	+	AGAP004437	AGAP004437-PD(AgaP_AGAP004437)		PF01266:FAD dependent oxidoreductase,PF13499:EF-hand domain pair,	GO:0006072~glycerol-3-phosphate metabolic process,GO:0006793~phosphorus metabolic process,GO:0006796~phosphate-containing compound metabolic process,GO:0008152~metabolic process,GO:0009987~cellular process,GO:0019637~organophosphate metabolic process,GO:0044237~cellular metabolic process,GO:0052646~alditol phosphate metabolic process,GO:0071704~organic substance metabolic process,GO:1901135~carbo…	GO:0005622~intracellular,GO:0005623~cell,GO:0005737~cytoplasm,GO:0009331~glycerol-3-phosphate dehydrogenase complex,GO:0032991~macromolecular complex,GO:0043234~protein complex,GO:0044424~intracellular part,GO:0044444~cytoplasmic part,GO:0044464~cell part,GO:1902494~catalytic complex,GO:1990204~oxidoreductase complex,	GO:0003824~catalytic activity,GO:0004368~glycerol-3-phosphate dehydrogenase activity,GO:0005488~binding,GO:0005509~calcium ion binding,GO:0016491~oxidoreductase activity,GO:0016614~oxidoreductase activity, acting on CH-OH group of donors,GO:0016901~oxidoreductase activity, acting on the CH-OH group of donors, quinone or similar compound as acceptor,GO:0043167~ion binding,GO:0043169~cation binding…	aga00564:Glycerophospholipid metabolism,	0.625659	0.91487	0.517854	-1.49455	0.798248	1.40269	0.555905	-1.11875	-0.105094	-0.36721	0.00855364	-0.613694	13.1973	12.9245	0.387508
2R	56134217	56183225	-	AGAP004443	AGAP004443-PB(AgaP_AGAP004443)		PF00069:Protein kinase domain,			GO:0000166~nucleotide binding,GO:0001882~nucleoside binding,GO:0001883~purine nucleoside binding,GO:0003824~catalytic activity,GO:0004672~protein kinase activity,GO:0004674~protein serine/threonine kinase activity,GO:0005488~binding,GO:0005524~ATP binding,GO:0016301~kinase activity,GO:0016740~transferase activity,GO:0016772~transferase activity, transferring phosphorus-containing groups,GO:001677…	aga04310:Wnt signaling pathway,aga04340:Hedgehog signaling pathway,aga04711:Circadian rhythm - fly,aga04931:Insulin resistance,	0.783374	0.981811	-0.860596	-0.484255	0.849132	1.14243	-1.02391	-0.685236	-9.85645e-05	-0.0750024	0.0236312	0.122585	11.1265	11.0077	0.2459
2R	56801324	56816036	+	AGAP004483	AGAP004483-PA(AgaP_AGAP004483)		PF08366:LLGL2,	GO:0000226~microtubule cytoskeleton organization,GO:0006810~transport,GO:0006996~organelle organization,GO:0007010~cytoskeleton organization,GO:0007017~microtubule-based process,GO:0007049~cell cycle,GO:0007154~cell communication,GO:0007163~establishment or maintenance of cell polarity,GO:0007165~signal transduction,GO:0007275~multicellular organism development,GO:0007399~nervous system developme…	GO:0005622~intracellular,GO:0005623~cell,GO:0005737~cytoplasm,GO:0005856~cytoskeleton,GO:0005886~plasma membrane,GO:0005938~cell cortex,GO:0015629~actin cytoskeleton,GO:0016020~membrane,GO:0030863~cortical cytoskeleton,GO:0030864~cortical actin cytoskeleton,GO:0043226~organelle,GO:0043228~non-membrane-bounded organelle,GO:0043229~intracellular organelle,GO:0043232~intracellular non-membrane-bound…	GO:0000149~SNARE binding,GO:0005096~GTPase activator activity,GO:0005488~binding,GO:0005515~protein binding,GO:0008047~enzyme activator activity,GO:0017016~Ras GTPase binding,GO:0017137~Rab GTPase binding,GO:0019899~enzyme binding,GO:0019905~syntaxin binding,GO:0030234~enzyme regulator activity,GO:0030695~GTPase regulator activity,GO:0031267~small GTPase binding,GO:0051020~GTPase binding,GO:00605…	aga04391:Hippo signaling pathway - fly,	1.00612	1.71588	-0.0355084	-0.626621	1.34652	2.22665	-0.249117	-0.439086	-0.233612	-0.357562	0.189966	-0.2472	12.3692	12.102	0.382334	H3K4me3	H3K27ac
2R	56848425	56853506	+	AGAP004489	AGAP004489-PA(AgaP_AGAP004489)		PF00887:Acyl CoA binding protein,		GO:0016020~membrane,GO:0016021~integral component of membrane,GO:0031224~intrinsic component of membrane,GO:0044425~membrane part,	GO:0000062~fatty-acyl-CoA binding,GO:0005488~binding,GO:0048037~cofactor binding,GO:0050662~coenzyme binding,GO:1901681~sulfur compound binding,		0.991517	1.22479	0.782545	-2.22095	1.27425	1.6567	0.747059	-1.62796	-0.183294	-0.30478	0.0912867	-1.13958	9.61017	9.26668	0.452766	H3K9ac/K27ac/K4me3	H3K9me3
2R	57102908	57112815	-	AGAP004502	AGAP004502-PA(AgaP_AGAP004502)			GO:0000278~mitotic cell cycle,GO:0006464~cellular protein modification process,GO:0006470~protein dephosphorylation,GO:0006793~phosphorus metabolic process,GO:0006796~phosphate-containing compound metabolic process,GO:0007049~cell cycle,GO:0008152~metabolic process,GO:0009987~cellular process,GO:0016311~dephosphorylation,GO:0019538~protein metabolic process,GO:0032502~developmental process,GO:003…	GO:0000159~protein phosphatase type 2A complex,GO:0005622~intracellular,GO:0005623~cell,GO:0005737~cytoplasm,GO:0005829~cytosol,GO:0008287~protein serine/threonine phosphatase complex,GO:0032991~macromolecular complex,GO:0043234~protein complex,GO:0044424~intracellular part,GO:0044444~cytoplasmic part,GO:0044464~cell part,GO:1902494~catalytic complex,GO:1903293~phosphatase complex,	GO:0008601~protein phosphatase type 2A regulator activity,GO:0019208~phosphatase regulator activity,GO:0019888~protein phosphatase regulator activity,GO:0030234~enzyme regulator activity,GO:0098772~molecular function regulator,	aga03015:mRNA surveillance pathway,aga04391:Hippo signaling pathway - fly,	0.687461	1.06779	-0.114073	-0.849646	0.610633	1.22987	-0.329361	-1.11113	0.123276	-0.072334	0.183062	0.114624	10.3259	10.4648	0.0116513
2R	57601436	57608335	+	AGAP004560	AGAP004560-PA(AgaP_AGAP004560)		PF04824:Conserved region of Rad21 / Rec8 like protein,PF04825:N terminus of Rad21 / Rec8 like protein,	GO:0000003~reproduction,GO:0000070~mitotic sister chromatid segregation,GO:0000278~mitotic cell cycle,GO:0000280~nuclear division,GO:0000819~sister chromatid segregation,GO:0006139~nucleobase-containing compound metabolic process,GO:0006259~DNA metabolic process,GO:0006281~DNA repair,GO:0006302~double-strand break repair,GO:0006725~cellular aromatic compound metabolic process,GO:0006807~nitrogen …	GO:0000228~nuclear chromosome,GO:0000793~condensed chromosome,GO:0000794~condensed nuclear chromosome,GO:0000798~nuclear cohesin complex,GO:0005622~intracellular,GO:0005623~cell,GO:0005634~nucleus,GO:0005694~chromosome,GO:0008278~cohesin complex,GO:0030893~meiotic cohesin complex,GO:0031974~membrane-enclosed lumen,GO:0031981~nuclear lumen,GO:0032991~macromolecular complex,GO:0034991~nuclear meiot…	GO:0003682~chromatin binding,GO:0005488~binding,GO:0044877~macromolecular complex binding,		0.310309	0.705242	-0.178894	-2.19413	0.570983	0.844144	-0.447636	-2.09702	-0.205261	-0.0701996	0.224505	-0.720038	8.98791	8.78839	0.319716	H3K4me3	H3K9me3
2R	58102411	58119330	-	AGAP004586	AGAP004586-PA(AgaP_AGAP004586)		PF00025:ADP-ribosylation factor family,	GO:0007154~cell communication,GO:0007165~signal transduction,GO:0007264~small GTPase mediated signal transduction,GO:0009987~cellular process,GO:0023052~signaling,GO:0035556~intracellular signal transduction,GO:0044699~single-organism process,GO:0044700~single organism signaling,GO:0044763~single-organism cellular process,GO:0050789~regulation of biological process,GO:0050794~regulation of cellul…	GO:0005622~intracellular,GO:0005623~cell,GO:0044464~cell part,	GO:0000166~nucleotide binding,GO:0001882~nucleoside binding,GO:0001883~purine nucleoside binding,GO:0005488~binding,GO:0005525~GTP binding,GO:0017076~purine nucleotide binding,GO:0019001~guanyl nucleotide binding,GO:0032549~ribonucleoside binding,GO:0032550~purine ribonucleoside binding,GO:0032553~ribonucleotide binding,GO:0032555~purine ribonucleotide binding,GO:0032561~guanyl ribonucleotide bin…		0.223672	0.141412	1.00063	0.818832	-0.3142	-0.229241	0.469023	0.820151	0.513488	0.351307	0.559049	0.0599754	7.64116	7.6941	0.0887954	H3K9ac/K4me3	H3K9me3
2R	58292035	58328776	+	AGAP004604	AGAP004604-PA(AgaP_AGAP004604)				GO:0016020~membrane,GO:0016021~integral component of membrane,GO:0031224~intrinsic component of membrane,GO:0044425~membrane part,			0.226499	0.431192	-0.229868	0.119881	0.324661	0.410362	-0.397158	-0.117609	-0.0673733	0.0556123	0.125989	0.227059	7.21603	7.35352	0.0121916
2R	58390105	58394400	+	AGAP004612	AGAP004612-PA(AgaP_AGAP004612)		PF01636:Phosphotransferase enzyme family,					0.894723	1.5551	0.0407483	-1.40203	1.21577	1.85407	0.0960685	-1.19707	-0.221899	-0.175967	-0.0456951	-0.437742	9.26329	9.55513	-0.125436	H3K4me3	H3K9me3
2R	58629175	58634268	+	AGAP004625	AGAP004625-PB(AgaP_AGAP004625)		PF00018:SH3 domain,PF02218:Repeat in HS1/Cortactin,					1.30061	1.6608	1.02339	-1.48464	1.60346	2.29447	1.00721	-0.837704	-0.18813	-0.465647	0.0861372	-0.83672	11.0947	10.6194	0.575462	H3K4me3	H3K9me3
2R	58649085	58668595	-	AGAP004630	AGAP004630-PB(AgaP_AGAP004630)		PF03694:Erg28 like protein,	GO:0006066~alcohol metabolic process,GO:0006629~lipid metabolic process,GO:0006694~steroid biosynthetic process,GO:0006696~ergosterol biosynthetic process,GO:0008152~metabolic process,GO:0008202~steroid metabolic process,GO:0008204~ergosterol metabolic process,GO:0008610~lipid biosynthetic process,GO:0009058~biosynthetic process,GO:0009987~cellular process,GO:0016125~sterol metabolic process,GO:0…	GO:0005622~intracellular,GO:0005623~cell,GO:0005737~cytoplasm,GO:0005783~endoplasmic reticulum,GO:0005789~endoplasmic reticulum membrane,GO:0012505~endomembrane system,GO:0016020~membrane,GO:0016021~integral component of membrane,GO:0031224~intrinsic component of membrane,GO:0042175~nuclear outer membrane-endoplasmic reticulum membrane network,GO:0043226~organelle,GO:0043227~membrane-bounded orga…	GO:0005488~binding,GO:0005515~protein binding,GO:0030674~protein binding, bridging,GO:0060090~binding, bridging,		-0.348853	-0.419369	-0.0328099	1.66631	-0.776516	-0.724056	-0.377402	1.22426	0.349087	0.22647	0.310214	0.501545	4.58305	4.90199	-0.154704	H3K9me3	H3K27ac
2R	58790226	58799775	+	AGAP004637	AGAP004637-PA(AgaP_AGAP004637)			GO:0006139~nucleobase-containing compound metabolic process,GO:0006355~regulation of transcription, DNA-templated,GO:0006725~cellular aromatic compound metabolic process,GO:0006807~nitrogen compound metabolic process,GO:0007154~cell communication,GO:0007165~signal transduction,GO:0007166~cell surface receptor signaling pathway,GO:0007224~smoothened signaling pathway,GO:0008152~metabolic process,G…	GO:0005622~intracellular,GO:0005623~cell,GO:0032991~macromolecular complex,GO:0035301~Hedgehog signaling complex,GO:0043234~protein complex,GO:0044424~intracellular part,GO:0044464~cell part,	GO:0003676~nucleic acid binding,GO:0005488~binding,GO:0043167~ion binding,GO:0043169~cation binding,GO:0046872~metal ion binding,GO:0097159~organic cyclic compound binding,GO:1901363~heterocyclic compound binding,		-0.180656	-0.638195	0.0361339	0.986201	-0.314172	-0.900642	-0.170643	0.73008	0.101158	0.154223	0.190995	0.303315	5.11047	5.5635	-0.271614	H3K9me3	H3K9ac
2R	59199123	59235934	+	AGAP004646	AGAP004646-PA(AgaP_AGAP004646)		PF00046:Homeobox domain,	GO:0007275~multicellular organism development,GO:0032501~multicellular organismal process,GO:0032502~developmental process,GO:0044699~single-organism process,GO:0044707~single-multicellular organism process,GO:0044767~single-organism developmental process,GO:0048856~anatomical structure development,	GO:0005622~intracellular,GO:0005623~cell,GO:0005634~nucleus,GO:0043226~organelle,GO:0043227~membrane-bounded organelle,GO:0043229~intracellular organelle,GO:0043231~intracellular membrane-bounded organelle,GO:0044424~intracellular part,GO:0044464~cell part,	GO:0001071~nucleic acid binding transcription factor activity,GO:0003676~nucleic acid binding,GO:0003677~DNA binding,GO:0003700~transcription factor activity, sequence-specific DNA binding,GO:0005488~binding,GO:0043565~sequence-specific DNA binding,GO:0097159~organic cyclic compound binding,GO:1901363~heterocyclic compound binding,		0.0628011	-1.3044	0.904013	1.31227	0.0256601	-1.3552	0.93085	1.00438	0.0396176	-0.184418	0.0414046	0.365191	-1.31731	-3.32193	1.63822	H3K9me3	H3K27ac
2R	59831157	59923675	-	AGAP004660	AGAP004660-PB(AgaP_AGAP004660)		PF00046:Homeobox domain,	GO:0007275~multicellular organism development,GO:0032501~multicellular organismal process,GO:0032502~developmental process,GO:0044699~single-organism process,GO:0044707~single-multicellular organism process,GO:0044767~single-organism developmental process,GO:0048856~anatomical structure development,	GO:0005622~intracellular,GO:0005623~cell,GO:0005634~nucleus,GO:0043226~organelle,GO:0043227~membrane-bounded organelle,GO:0043229~intracellular organelle,GO:0043231~intracellular membrane-bounded organelle,GO:0044424~intracellular part,GO:0044464~cell part,	GO:0001071~nucleic acid binding transcription factor activity,GO:0003676~nucleic acid binding,GO:0003677~DNA binding,GO:0003700~transcription factor activity, sequence-specific DNA binding,GO:0005488~binding,GO:0043565~sequence-specific DNA binding,GO:0097159~organic cyclic compound binding,GO:1901363~heterocyclic compound binding,		0.0318232	-1.43062	0.993126	0.952661	0.0989807	-1.58716	0.952551	0.695881	-0.0571701	-0.129496	0.10682	0.302261	6.42692	6.64451	-0.0603952	H3K9me3	H3K9ac/K27ac
2R	60116706	60168422	-	AGAP004661	AGAP004661-PB(AgaP_AGAP004661)		PF00046:Homeobox domain,	GO:0006139~nucleobase-containing compound metabolic process,GO:0006355~regulation of transcription, DNA-templated,GO:0006725~cellular aromatic compound metabolic process,GO:0006807~nitrogen compound metabolic process,GO:0007275~multicellular organism development,GO:0008152~metabolic process,GO:0009058~biosynthetic process,GO:0009059~macromolecule biosynthetic process,GO:0009889~regulation of bios…	GO:0005622~intracellular,GO:0005623~cell,GO:0005634~nucleus,GO:0043226~organelle,GO:0043227~membrane-bounded organelle,GO:0043229~intracellular organelle,GO:0043231~intracellular membrane-bounded organelle,GO:0044424~intracellular part,GO:0044464~cell part,	GO:0001071~nucleic acid binding transcription factor activity,GO:0003676~nucleic acid binding,GO:0003677~DNA binding,GO:0003700~transcription factor activity, sequence-specific DNA binding,GO:0005488~binding,GO:0043565~sequence-specific DNA binding,GO:0097159~organic cyclic compound binding,GO:1901363~heterocyclic compound binding,		0.0672782	-1.5195	0.968439	0.522625	0.174266	-1.59471	0.95264	0.20283	-0.0894163	-0.231955	0.0831689	0.334876	2.92506	3.94324	-0.767986	H3K9me3	H3K9ac/K27ac
2R	60411039	60424266	-	AGAP004664	AGAP004664-PA(AgaP_AGAP004664)		PF00046:Homeobox domain,	GO:0006139~nucleobase-containing compound metabolic process,GO:0006355~regulation of transcription, DNA-templated,GO:0006725~cellular aromatic compound metabolic process,GO:0006807~nitrogen compound metabolic process,GO:0008152~metabolic process,GO:0009058~biosynthetic process,GO:0009059~macromolecule biosynthetic process,GO:0009889~regulation of biosynthetic process,GO:0009987~cellular process,G…	GO:0005622~intracellular,GO:0005623~cell,GO:0005634~nucleus,GO:0043226~organelle,GO:0043227~membrane-bounded organelle,GO:0043229~intracellular organelle,GO:0043231~intracellular membrane-bounded organelle,GO:0044424~intracellular part,GO:0044464~cell part,	GO:0003676~nucleic acid binding,GO:0003677~DNA binding,GO:0005488~binding,GO:0043565~sequence-specific DNA binding,GO:0097159~organic cyclic compound binding,GO:1901363~heterocyclic compound binding,		-0.0569459	-1.45477	1.2663	0.663848	-0.131194	-1.72252	1.24279	0.261958	0.0611432	-0.0381299	0.103231	0.419909	1.3579	1.33907	0.102462	H3K9me3	H3K9ac/K27ac
2R	60847082	60878042	-	AGAP004670	AGAP004670-PA(AgaP_AGAP004670)				GO:0016020~membrane,GO:0016021~integral component of membrane,GO:0031224~intrinsic component of membrane,GO:0044425~membrane part,			-0.248521	-0.556584	-0.122337	1.22929	-0.391684	-0.708725	-0.188762	0.878907	0.101827	0.0673376	0.0470354	0.401109	8.3357	8.35844	0.116443	H3K9me3	H3K4me3
2R	61476226	61478802	+	AGAP004676	AGAP004676-PA(AgaP_AGAP004676)		PF00393:6-phosphogluconate dehydrogenase, C-terminal domain,	GO:0006081~cellular aldehyde metabolic process,GO:0006098~pentose-phosphate shunt,GO:0006139~nucleobase-containing compound metabolic process,GO:0006725~cellular aromatic compound metabolic process,GO:0006732~coenzyme metabolic process,GO:0006733~oxidoreduction coenzyme metabolic process,GO:0006739~NADP metabolic process,GO:0006753~nucleoside phosphate metabolic process,GO:0006793~phosphorus meta…		GO:0003824~catalytic activity,GO:0004616~phosphogluconate dehydrogenase (decarboxylating) activity,GO:0016491~oxidoreductase activity,GO:0016614~oxidoreductase activity, acting on CH-OH group of donors,GO:0016616~oxidoreductase activity, acting on the CH-OH group of donors, NAD or NADP as acceptor,		-0.249274	-0.64957	0.313001	2.03037	-0.72097	-1.2254	-0.117988	1.80371	0.402624	0.440117	0.421841	0.312064	4.75764	5.009	-0.0938824
2L	433503	463627	-	AGAP004682	AGAP004682-PA(AgaP_AGAP004682)		PF06544:Protein of unknown function (DUF1115),PF08572:pre-mRNA processing factor 3 (PRP3),	GO:0000375~RNA splicing, via transesterification reactions,GO:0000377~RNA splicing, via transesterification reactions with bulged adenosine as nucleophile,GO:0000398~mRNA splicing, via spliceosome,GO:0006139~nucleobase-containing compound metabolic process,GO:0006396~RNA processing,GO:0006397~mRNA processing,GO:0006725~cellular aromatic compound metabolic process,GO:0006807~nitrogen compound meta…	GO:0005622~intracellular,GO:0005623~cell,GO:0005634~nucleus,GO:0030529~intracellular ribonucleoprotein complex,GO:0030532~small nuclear ribonucleoprotein complex,GO:0032991~macromolecular complex,GO:0043226~organelle,GO:0043227~membrane-bounded organelle,GO:0043229~intracellular organelle,GO:0043231~intracellular membrane-bounded organelle,GO:0044422~organelle part,GO:0044424~intracellular part,G…		aga03040:Spliceosome,	0.213745	1.02052	-0.164065	1.91639	0.0505736	1.09331	-0.330617	1.87599	0.167603	0.00565117	0.133061	0.139021	10.2027	10.3821	-0.0246931
2L	2356158	2431617	+	AGAP004707	AGAP004707-PA(AgaP_AGAP004707)		PF00520:Ion transport protein,PF06512:Sodium ion transport-associated,PF11933:Domain of unknown function (DUF3451),	GO:0001508~action potential,GO:0003008~system process,GO:0007154~cell communication,GO:0009987~cellular process,GO:0019226~transmission of nerve impulse,GO:0019228~neuronal action potential,GO:0023052~signaling,GO:0032501~multicellular organismal process,GO:0035637~multicellular organismal signaling,GO:0042391~regulation of membrane potential,GO:0044699~single-organism process,GO:0044700~single o…	GO:0001518~voltage-gated sodium channel complex,GO:0005623~cell,GO:0005886~plasma membrane,GO:0005887~integral component of plasma membrane,GO:0016020~membrane,GO:0016021~integral component of membrane,GO:0031224~intrinsic component of membrane,GO:0031226~intrinsic component of plasma membrane,GO:0032991~macromolecular complex,GO:0034702~ion channel complex,GO:0034703~cation channel complex,GO:00…	GO:0005215~transporter activity,GO:0005216~ion channel activity,GO:0005244~voltage-gated ion channel activity,GO:0005248~voltage-gated sodium channel activity,GO:0005261~cation channel activity,GO:0005272~sodium channel activity,GO:0005488~binding,GO:0005509~calcium ion binding,GO:0008324~cation transmembrane transporter activity,GO:0015075~ion transmembrane transporter activity,GO:0015077~monova…		-0.126511	-0.995707	-0.277971	1.3692	-0.132187	-1.19827	-0.387669	1.03161	-0.00817959	0.0303741	0.0678791	0.394763	4.62507	4.9975	-0.201992
2L	2485770	2489611	+	AGAP004711	AGAP004711-PA(AgaP_AGAP004711)		PF00270:DEAD/DEAH box helicase,PF00271:Helicase conserved C-terminal domain,	GO:0006139~nucleobase-containing compound metabolic process,GO:0006725~cellular aromatic compound metabolic process,GO:0006807~nitrogen compound metabolic process,GO:0008152~metabolic process,GO:0009987~cellular process,GO:0010501~RNA secondary structure unwinding,GO:0016070~RNA metabolic process,GO:0034641~cellular nitrogen compound metabolic process,GO:0043170~macromolecule metabolic process,GO…	GO:0005622~intracellular,GO:0005623~cell,GO:0005634~nucleus,GO:0005681~spliceosomal complex,GO:0030529~intracellular ribonucleoprotein complex,GO:0032991~macromolecular complex,GO:0043226~organelle,GO:0043227~membrane-bounded organelle,GO:0043229~intracellular organelle,GO:0043231~intracellular membrane-bounded organelle,GO:0044422~organelle part,GO:0044424~intracellular part,GO:0044428~nuclear p…	GO:0000166~nucleotide binding,GO:0001882~nucleoside binding,GO:0001883~purine nucleoside binding,GO:0003676~nucleic acid binding,GO:0003724~RNA helicase activity,GO:0003824~catalytic activity,GO:0004004~ATP-dependent RNA helicase activity,GO:0004386~helicase activity,GO:0005488~binding,GO:0005524~ATP binding,GO:0008026~ATP-dependent helicase activity,GO:0008186~RNA-dependent ATPase activity,GO:00…		0.485626	0.694986	0.973707	1.19038	0.842115	1.09767	1.08486	1.37842	-0.277043	-0.304499	-0.0310532	-0.0902941	8.14869	7.84176	0.418605	H3K9me3/K4me3	H3K9ac/K27ac
2L	2685938	2714108	+	AGAP004718	AGAP004718-PA(AgaP_AGAP004718)		PF07885:Ion channel,	GO:0006810~transport,GO:0006811~ion transport,GO:0006812~cation transport,GO:0006813~potassium ion transport,GO:0009987~cellular process,GO:0015672~monovalent inorganic cation transport,GO:0030001~metal ion transport,GO:0030322~stabilization of membrane potential,GO:0034220~ion transmembrane transport,GO:0042391~regulation of membrane potential,GO:0044699~single-organism process,GO:0044763~single…	GO:0005623~cell,GO:0005886~plasma membrane,GO:0005887~integral component of plasma membrane,GO:0016020~membrane,GO:0016021~integral component of membrane,GO:0031224~intrinsic component of membrane,GO:0031226~intrinsic component of plasma membrane,GO:0044425~membrane part,GO:0044459~plasma membrane part,GO:0044464~cell part,GO:0071944~cell periphery,	GO:0005215~transporter activity,GO:0005216~ion channel activity,GO:0005261~cation channel activity,GO:0005267~potassium channel activity,GO:0008324~cation transmembrane transporter activity,GO:0015075~ion transmembrane transporter activity,GO:0015077~monovalent inorganic cation transmembrane transporter activity,GO:0015079~potassium ion transmembrane transporter activity,GO:0015267~channel activi…		-0.0781283	-1.04439	-0.28646	0.937931	-0.301371	-1.35217	-0.416682	0.551666	0.194242	0.114378	0.0853929	0.42092	3.9241	4.60116	-0.4713	H3K9me3	H3K4me3
2L	2749855	2754163	-	AGAP004721	AGAP004721-PA(AgaP_AGAP004721)		PF00884:Sulfatase,	GO:0006022~aminoglycan metabolic process,GO:0006807~nitrogen compound metabolic process,GO:0008152~metabolic process,GO:0030203~glycosaminoglycan metabolic process,GO:0043170~macromolecule metabolic process,GO:0071704~organic substance metabolic process,GO:1901135~carbohydrate derivative metabolic process,GO:1901564~organonitrogen compound metabolic process,		GO:0003824~catalytic activity,GO:0008449~N-acetylglucosamine-6-sulfatase activity,GO:0008484~sulfuric ester hydrolase activity,GO:0016787~hydrolase activity,GO:0016788~hydrolase activity, acting on ester bonds,	aga00531:Glycosaminoglycan degradation,aga01100:Metabolic pathways,aga04142:Lysosome,	0.773192	1.49585	1.07081	0.158518	1.23563	1.92643	1.25727	0.49831	-0.352374	-0.293961	-0.093991	-0.287427	9.84724	9.9893	0.00880711
2L	2752351	2755362	-	AGAP004722	AGAP004722-PA(AgaP_AGAP004722)		PF07743:HSCB C-terminal oligomerisation domain,	GO:0006457~protein folding,GO:0006461~protein complex assembly,GO:0006790~sulfur compound metabolic process,GO:0008152~metabolic process,GO:0009058~biosynthetic process,GO:0009987~cellular process,GO:0016043~cellular component organization,GO:0016226~iron-sulfur cluster assembly,GO:0022607~cellular component assembly,GO:0031163~metallo-sulfur cluster assembly,GO:0043933~macromolecular complex sub…	GO:0005622~intracellular,GO:0005623~cell,GO:0005737~cytoplasm,GO:0005739~mitochondrion,GO:0043226~organelle,GO:0043227~membrane-bounded organelle,GO:0043229~intracellular organelle,GO:0043231~intracellular membrane-bounded organelle,GO:0044424~intracellular part,GO:0044444~cytoplasmic part,GO:0044464~cell part,	GO:0005488~binding,GO:0005515~protein binding,GO:0051087~chaperone binding,		0.282482	0.834483	1.31802	1.30889	0.317504	0.48959	1.2337	1.43251	-0.00611414	0.377217	0.160488	-0.0279174	7.17384	7.2895	0.0318423
2L	2754472	2760324	+	AGAP004723	AGAP004723-PA(AgaP_AGAP004723)		PF00385:Chromo (CHRromatin Organisation MOdifier) domain,PF01393:Chromo shadow domain,		GO:0005622~intracellular,GO:0005623~cell,GO:0005634~nucleus,GO:0043226~organelle,GO:0043227~membrane-bounded organelle,GO:0043229~intracellular organelle,GO:0043231~intracellular membrane-bounded organelle,GO:0044424~intracellular part,GO:0044464~cell part,			-0.174985	0.385096	0.18994	1.23047	-0.201789	0.276715	0.0415189	0.733523	0.00538643	0.131552	0.152109	0.537123	7.36955	7.66486	-0.12909	H3K9me3	H3K9ac
2L	2810213	2814510	+	AGAP004727	AGAP004727-PA(GPRGR25)		PF08395:7tm Chemosensory receptor,	GO:0000003~reproduction,GO:0003008~system process,GO:0007600~sensory perception,GO:0007606~sensory perception of chemical stimulus,GO:0007610~behavior,GO:0007617~mating behavior,GO:0007618~mating,GO:0007619~courtship behavior,GO:0007635~chemosensory behavior,GO:0008049~male courtship behavior,GO:0010033~response to organic substance,GO:0010037~response to carbon dioxide,GO:0019098~reproductive be…	GO:0005623~cell,GO:0005886~plasma membrane,GO:0016020~membrane,GO:0016021~integral component of membrane,GO:0030424~axon,GO:0030425~dendrite,GO:0031224~intrinsic component of membrane,GO:0036477~somatodendritic compartment,GO:0042995~cell projection,GO:0043005~neuron projection,GO:0043025~neuronal cell body,GO:0044297~cell body,GO:0044425~membrane part,GO:0044464~cell part,GO:0071944~cell periphe…	GO:0004871~signal transducer activity,GO:0004872~receptor activity,GO:0004888~transmembrane signaling receptor activity,GO:0004984~olfactory receptor activity,GO:0008527~taste receptor activity,GO:0033041~sweet taste receptor activity,GO:0038023~signaling receptor activity,GO:0060089~molecular transducer activity,GO:0099600~transmembrane receptor activity,		-0.0838722	-0.725056	0.12901	1.05215	-0.056035	-0.706373	-0.22094	0.625999	-0.0336741	-0.114092	0.331094	0.463465	7.40861	7.75131	-0.171204	H3K9me3	H3K9ac/K27ac
2L	2966484	2969976	+	AGAP004736	AGAP004736-PA(AgaP_AGAP004736)		PF01926:50S ribosome-binding GTPase,	GO:0022613~ribonucleoprotein complex biogenesis,GO:0042254~ribosome biogenesis,GO:0044085~cellular component biogenesis,GO:0071840~cellular component organization or biogenesis,	GO:0005622~intracellular,GO:0005623~cell,GO:0005737~cytoplasm,GO:0005739~mitochondrion,GO:0005740~mitochondrial envelope,GO:0005743~mitochondrial inner membrane,GO:0016020~membrane,GO:0019866~organelle inner membrane,GO:0031090~organelle membrane,GO:0031966~mitochondrial membrane,GO:0031967~organelle envelope,GO:0031975~envelope,GO:0043226~organelle,GO:0043227~membrane-bounded organelle,GO:004322…	GO:0000166~nucleotide binding,GO:0001882~nucleoside binding,GO:0001883~purine nucleoside binding,GO:0003824~catalytic activity,GO:0003924~GTPase activity,GO:0005488~binding,GO:0005525~GTP binding,GO:0016462~pyrophosphatase activity,GO:0016787~hydrolase activity,GO:0016817~hydrolase activity, acting on acid anhydrides,GO:0016818~hydrolase activity, acting on acid anhydrides, in phosphorus-containi…		0.781831	2.10105	-0.342228	-2.06515	0.817084	2.70129	-0.210941	-1.65883	0.0272983	-0.426104	-0.156382	-0.892214	9.29669	9.55009	-0.0911382	H3K9ac	H3K9me3
2L	2968597	2972774	+	AGAP004737	AGAP004737-PA(AgaP_AGAP004737)		PF01694:Rhomboid family,PF13499:EF-hand domain pair,	GO:0006508~proteolysis,GO:0008152~metabolic process,GO:0010467~gene expression,GO:0016485~protein processing,GO:0019538~protein metabolic process,GO:0043170~macromolecule metabolic process,GO:0044238~primary metabolic process,GO:0051604~protein maturation,GO:0071704~organic substance metabolic process,	GO:0005622~intracellular,GO:0005623~cell,GO:0005737~cytoplasm,GO:0005739~mitochondrion,GO:0005740~mitochondrial envelope,GO:0005743~mitochondrial inner membrane,GO:0016020~membrane,GO:0016021~integral component of membrane,GO:0019866~organelle inner membrane,GO:0031090~organelle membrane,GO:0031224~intrinsic component of membrane,GO:0031966~mitochondrial membrane,GO:0031967~organelle envelope,GO:…	GO:0003824~catalytic activity,GO:0004175~endopeptidase activity,GO:0004252~serine-type endopeptidase activity,GO:0005488~binding,GO:0005509~calcium ion binding,GO:0008233~peptidase activity,GO:0008236~serine-type peptidase activity,GO:0016787~hydrolase activity,GO:0017171~serine hydrolase activity,GO:0043167~ion binding,GO:0043169~cation binding,GO:0046872~metal ion binding,GO:0070011~peptidase a…		1.31997	2.2441	0.737908	-2.09643	1.70485	2.99759	0.716637	-1.48145	-0.259866	-0.555021	0.0758768	-1.07792	11.273	11.3688	0.0506092
2L	2972617	2976653	-	AGAP004738	AGAP004738-PA(AgaP_AGAP004738)		PF07807:RED-like protein C-terminal region,PF07808:RED-like protein N-terminal region,		GO:0005622~intracellular,GO:0005623~cell,GO:0005634~nucleus,GO:0043226~organelle,GO:0043227~membrane-bounded organelle,GO:0043229~intracellular organelle,GO:0043231~intracellular membrane-bounded organelle,GO:0044424~intracellular part,GO:0044464~cell part,			0.692662	0.961058	1.19942	-0.387111	0.761332	1.48813	1.21223	-0.0326832	-0.00792549	-0.399135	0.0676377	-0.35866	7.46828	7.32389	0.268601	H3K9ac/K4me3	H3K27ac
2L	3061116	3064911	+	AGAP004754	AGAP004754-PA(CASPL2)	Yes		GO:0006915~apoptotic process,GO:0008219~cell death,GO:0009987~cellular process,GO:0012501~programmed cell death,GO:0044699~single-organism process,GO:0044763~single-organism cellular process,GO:0097194~execution phase of apoptosis,	GO:0005622~intracellular,GO:0005623~cell,GO:0005737~cytoplasm,GO:0044424~intracellular part,GO:0044464~cell part,	GO:0003824~catalytic activity,GO:0004175~endopeptidase activity,GO:0004197~cysteine-type endopeptidase activity,GO:0008233~peptidase activity,GO:0008234~cysteine-type peptidase activity,GO:0016787~hydrolase activity,GO:0070011~peptidase activity, acting on L-amino acid peptides,GO:0097153~cysteine-type endopeptidase activity involved in apoptotic process,GO:0097200~cysteine-type endopeptidase act…		0.42228	0.483617	1.37489	-1.00688	0.620119	0.888687	1.16559	-0.98822	-0.141153	-0.319786	0.27685	-0.170108	8.33899	8.68257	-0.171632	H3K4me3	H3K27ac
2L	3066964	3070314	-	AGAP004756	AGAP004756-PA(AgaP_AGAP004756)							0.875127	1.39456	1.52959	-1.2838	1.20495	1.85112	1.50651	-0.898668	-0.230641	-0.320118	0.11227	-0.557929	6.60478	6.53238	0.202112	H3K4me3	H3K9me3
2L	3067282	3070456	+	AGAP004757	AGAP004757-PA(AgaP_AGAP004757)		PF01612:3'-5' exonuclease,			GO:0003676~nucleic acid binding,GO:0003824~catalytic activity,GO:0004518~nuclease activity,GO:0004527~exonuclease activity,GO:0005488~binding,GO:0008408~3'-5' exonuclease activity,GO:0016787~hydrolase activity,GO:0016788~hydrolase activity, acting on ester bonds,GO:0097159~organic cyclic compound binding,GO:1901363~heterocyclic compound binding,		0.936868	1.45412	1.54147	-1.28229	1.22703	1.8501	1.42198	-0.93638	-0.192499	-0.264937	0.200417	-0.523998	8.67285	8.35534	0.428544	H3K4me3	H3K9me3
2L	3070600	3074473	-	AGAP004758	AGAP004758-PB(AgaP_AGAP004758)		PF04683:Proteasome complex subunit Rpn13 ubiquitin receptor,		GO:0005622~intracellular,GO:0005623~cell,GO:0005634~nucleus,GO:0005737~cytoplasm,GO:0043226~organelle,GO:0043227~membrane-bounded organelle,GO:0043229~intracellular organelle,GO:0043231~intracellular membrane-bounded organelle,GO:0044424~intracellular part,GO:0044464~cell part,			0.884432	1.29881	1.0362	-0.445482	0.978488	1.53201	0.927248	-0.257578	-0.0201446	-0.12632	0.171029	-0.220391	10.8802	10.6111	0.38404	H3K4me3	H3K9me3
2L	3401014	3449379	-	AGAP004775	AGAP004775-PA(AgaP_AGAP004775)		PF00557:Metallopeptidase family M24,PF05195:Aminopeptidase P, N-terminal domain,			GO:0003824~catalytic activity,GO:0004177~aminopeptidase activity,GO:0005488~binding,GO:0008233~peptidase activity,GO:0008238~exopeptidase activity,GO:0016787~hydrolase activity,GO:0030145~manganese ion binding,GO:0043167~ion binding,GO:0043169~cation binding,GO:0046872~metal ion binding,GO:0046914~transition metal ion binding,GO:0070011~peptidase activity, acting on L-amino acid peptides,		0.587795	1.6689	-0.0451629	-1.09178	0.760967	2.10781	-0.155162	-1.09331	-0.107989	-0.296026	0.0947398	-0.171855	12.4038	11.9554	0.550371	H3K4me3	H3K27ac
2L	3400582	3404685	+	AGAP004776	AGAP004776-PA(AgaP_AGAP004776)		PF11708:Pre-mRNA splicing Prp18-interacting factor,	GO:0000375~RNA splicing, via transesterification reactions,GO:0006139~nucleobase-containing compound metabolic process,GO:0006396~RNA processing,GO:0006725~cellular aromatic compound metabolic process,GO:0006807~nitrogen compound metabolic process,GO:0008152~metabolic process,GO:0008380~RNA splicing,GO:0009987~cellular process,GO:0010467~gene expression,GO:0016070~RNA metabolic process,GO:0034641…	GO:0005622~intracellular,GO:0005623~cell,GO:0005634~nucleus,GO:0005681~spliceosomal complex,GO:0030529~intracellular ribonucleoprotein complex,GO:0032991~macromolecular complex,GO:0043226~organelle,GO:0043227~membrane-bounded organelle,GO:0043229~intracellular organelle,GO:0043231~intracellular membrane-bounded organelle,GO:0044422~organelle part,GO:0044424~intracellular part,GO:0044428~nuclear p…		aga03040:Spliceosome,	0.900882	1.47028	0.815259	-1.98135	0.706282	1.67341	0.54707	-2.10195	0.242592	-0.0934004	0.305509	-0.39993	9.13553	8.71543	0.52384
2L	3405024	3409138	-	AGAP004777	AGAP004777-PA(AgaP_AGAP004777)		PF06743:FAST kinase-like protein, subdomain 1,			GO:0003824~catalytic activity,GO:0004672~protein kinase activity,GO:0016301~kinase activity,GO:0016740~transferase activity,GO:0016772~transferase activity, transferring phosphorus-containing groups,GO:0016773~phosphotransferase activity, alcohol group as acceptor,		0.745811	1.69275	0.471376	-2.13327	0.738057	2.07562	0.249761	-2.22973	0.0641028	-0.246083	0.24115	-0.514366	5.6315	6.24676	-0.412162	H3K4me3	H3K9me3
2L	3583262	3590507	+	AGAP004793	AGAP004793-PA(AgaP_AGAP004793)		PF00202:Aminotransferase class-III,	GO:0006082~organic acid metabolic process,GO:0006520~cellular amino acid metabolic process,GO:0006525~arginine metabolic process,GO:0006527~arginine catabolic process,GO:0006536~glutamate metabolic process,GO:0006560~proline metabolic process,GO:0006807~nitrogen compound metabolic process,GO:0008152~metabolic process,GO:0009056~catabolic process,GO:0009063~cellular amino acid catabolic process,GO…	GO:0005622~intracellular,GO:0005623~cell,GO:0005737~cytoplasm,GO:0044424~intracellular part,GO:0044464~cell part,	GO:0003824~catalytic activity,GO:0004587~ornithine-oxo-acid transaminase activity,GO:0005488~binding,GO:0005515~protein binding,GO:0008483~transaminase activity,GO:0016740~transferase activity,GO:0016769~transferase activity, transferring nitrogenous groups,GO:0030170~pyridoxal phosphate binding,GO:0042802~identical protein binding,GO:0043167~ion binding,GO:0043168~anion binding,GO:0048037~cofact…	aga00330:Arginine and proline metabolism,aga01100:Metabolic pathways,aga01130:Biosynthesis of antibiotics,	0.755294	1.48393	-0.182832	-0.711788	0.921566	1.75786	-0.549144	-0.918638	-0.0918037	-0.15602	0.313516	0.0910333	10.49	10.1678	0.43311	H3K9me3/K4me3	H3K9ac/K27ac
2L	3860781	3872396	-	AGAP004819	AGAP004819-PC(AgaP_AGAP004819)		PF03134:TB2/DP1, HVA22 family,		GO:0016020~membrane,GO:0016021~integral component of membrane,GO:0031224~intrinsic component of membrane,GO:0044425~membrane part,			0.726755	1.38822	-0.196255	-1.51363	0.950912	1.7507	-0.233538	-1.25326	-0.145024	-0.237682	0.0123653	-0.521818	10.0115	9.97398	0.171545	H3K4me3	H3K9me3
2L	4382188	4390241	-	AGAP004841	AGAP004841-PA(AgaP_AGAP004841)		PF13516:Leucine Rich repeat,					0.525521	0.870234	0.502727	-1.81813	0.721371	1.22118	0.191819	-1.34039	-0.132252	-0.249521	0.325315	-0.82398	10.959	10.7916	0.290378	H3K4me3	H3K9me3
2L	4385828	4392314	+	AGAP004842	AGAP004842-PA(AgaP_AGAP004842)		PF08511:COQ9,	GO:0006732~coenzyme metabolic process,GO:0006733~oxidoreduction coenzyme metabolic process,GO:0006743~ubiquinone metabolic process,GO:0006744~ubiquinone biosynthetic process,GO:0008152~metabolic process,GO:0009058~biosynthetic process,GO:0009108~coenzyme biosynthetic process,GO:0009987~cellular process,GO:0042180~cellular ketone metabolic process,GO:0042181~ketone biosynthetic process,GO:0044237~…	GO:0005622~intracellular,GO:0005623~cell,GO:0005737~cytoplasm,GO:0005739~mitochondrion,GO:0005740~mitochondrial envelope,GO:0005743~mitochondrial inner membrane,GO:0016020~membrane,GO:0019866~organelle inner membrane,GO:0031090~organelle membrane,GO:0031966~mitochondrial membrane,GO:0031967~organelle envelope,GO:0031975~envelope,GO:0043226~organelle,GO:0043227~membrane-bounded organelle,GO:004322…	GO:0005488~binding,GO:0008289~lipid binding,		0.738051	1.13521	0.785635	-1.71415	0.962104	1.52496	0.51496	-1.18255	-0.144287	-0.271407	0.306135	-0.824168	8.11395	8.19428	0.0641955	H3K4me3	H3K9me3
2L	4386847	4391016	+	AGAP004843	AGAP004843-PA(AgaP_AGAP004843)		PF08568:Uncharacterised protein family, YAP/Alf4/glomulin,		GO:0005622~intracellular,GO:0005623~cell,GO:0005737~cytoplasm,GO:0044424~intracellular part,GO:0044464~cell part,	GO:0004857~enzyme inhibitor activity,GO:0030234~enzyme regulator activity,GO:0055103~ligase regulator activity,GO:0055105~ubiquitin-protein transferase inhibitor activity,GO:0055106~ubiquitin-protein transferase regulator activity,GO:0098772~molecular function regulator,		0.931623	1.39471	1.01042	-1.74831	1.20739	1.77787	0.787028	-1.21185	-0.179992	-0.255675	0.274433	-0.842107	8.15131	7.9442	0.326501	H3K4me3	H3K9me3
2L	4506869	4512053	-	AGAP004860	AGAP004860-PA(AgaP_AGAP004860)		PF01433:Peptidase family M1,PF11838:ERAP1-like C-terminal domain,	GO:0006508~proteolysis,GO:0006518~peptide metabolic process,GO:0006807~nitrogen compound metabolic process,GO:0008152~metabolic process,GO:0009056~catabolic process,GO:0009987~cellular process,GO:0019538~protein metabolic process,GO:0034641~cellular nitrogen compound metabolic process,GO:0043170~macromolecule metabolic process,GO:0043171~peptide catabolic process,GO:0043603~cellular amide metabol…	GO:0005622~intracellular,GO:0005623~cell,GO:0005737~cytoplasm,GO:0005886~plasma membrane,GO:0016020~membrane,GO:0044424~intracellular part,GO:0044464~cell part,GO:0071944~cell periphery,	GO:0003824~catalytic activity,GO:0004175~endopeptidase activity,GO:0004177~aminopeptidase activity,GO:0004222~metalloendopeptidase activity,GO:0005488~binding,GO:0008233~peptidase activity,GO:0008235~metalloexopeptidase activity,GO:0008237~metallopeptidase activity,GO:0008238~exopeptidase activity,GO:0008270~zinc ion binding,GO:0016787~hydrolase activity,GO:0033218~amide binding,GO:0042277~peptid…		0.685749	1.22891	0.298159	-0.832808	0.844117	1.6715	0.166068	-0.856918	-0.0887563	-0.313983	0.146335	-0.0958269	16.2061	15.514	0.778779	H3K4me3	H3K27ac
2L	4974558	4986660	+	AGAP004890	AGAP004890-PA(AgaP_AGAP004890)		PF13793:N-terminal domain of ribose phosphate pyrophosphokinase,PF14572:Phosphoribosyl synthetase-associated domain,	GO:0006139~nucleobase-containing compound metabolic process,GO:0006725~cellular aromatic compound metabolic process,GO:0006753~nucleoside phosphate metabolic process,GO:0006793~phosphorus metabolic process,GO:0006796~phosphate-containing compound metabolic process,GO:0006807~nitrogen compound metabolic process,GO:0008152~metabolic process,GO:0009058~biosynthetic process,GO:0009116~nucleoside meta…		GO:0000287~magnesium ion binding,GO:0003824~catalytic activity,GO:0004749~ribose phosphate diphosphokinase activity,GO:0005488~binding,GO:0016740~transferase activity,GO:0016772~transferase activity, transferring phosphorus-containing groups,GO:0016778~diphosphotransferase activity,GO:0043167~ion binding,GO:0043169~cation binding,GO:0046872~metal ion binding,	aga00030:Pentose phosphate pathway,aga00230:Purine metabolism,aga01100:Metabolic pathways,aga01130:Biosynthesis of antibiotics,aga01200:Carbon metabolism,aga01230:Biosynthesis of amino acids,	0.263698	0.970901	-0.0453143	-1.83708	0.500235	1.4007	-0.159862	-1.29143	-0.187574	-0.313857	0.098847	-0.888135	9.27418	9.22489	0.182166	H3K4me3	H3K9me3
2L	4987628	4990629	-	AGAP004891	AGAP004891-PA(AgaP_AGAP004891)		PF00149:Calcineurin-like phosphoesterase,			GO:0003824~catalytic activity,GO:0016787~hydrolase activity,		0.679322	1.34927	1.65322	0.566387	1.07884	2.23449	1.95333	0.676089	-0.302635	-0.689298	-0.174027	-0.0526054	6.49482	6.65463	-0.00846412	H3K9me3	H3K27ac
2L	5634117	5651497	-	AGAP004900	AGAP004900-PA(AgaP_AGAP004900)		PF00089:Trypsin,			GO:0003824~catalytic activity,GO:0004175~endopeptidase activity,GO:0004252~serine-type endopeptidase activity,GO:0008233~peptidase activity,GO:0008236~serine-type peptidase activity,GO:0016787~hydrolase activity,GO:0017171~serine hydrolase activity,GO:0070011~peptidase activity, acting on L-amino acid peptides,		0.282841	0.130061	-0.260631	-0.113436	0.3873	0.0442216	-0.183322	0.0298531	-0.0683956	0.0899369	-0.0980813	-0.14003	13.5951	13.4299	0.288422
2L	7174132	7178492	-	AGAP004953	AGAP004953-PA(AgaP_AGAP004953)		PF01399:PCI domain,PF10602:26S proteasome subunit RPN7,	GO:0000338~protein deneddylation,GO:0006461~protein complex assembly,GO:0006464~cellular protein modification process,GO:0006508~proteolysis,GO:0008152~metabolic process,GO:0009987~cellular process,GO:0010387~COP9 signalosome assembly,GO:0010388~cullin deneddylation,GO:0016043~cellular component organization,GO:0019538~protein metabolic process,GO:0022607~cellular component assembly,GO:0034622~ce…	GO:0005622~intracellular,GO:0005623~cell,GO:0005634~nucleus,GO:0008180~COP9 signalosome,GO:0032991~macromolecular complex,GO:0043226~organelle,GO:0043227~membrane-bounded organelle,GO:0043229~intracellular organelle,GO:0043231~intracellular membrane-bounded organelle,GO:0043234~protein complex,GO:0044422~organelle part,GO:0044424~intracellular part,GO:0044428~nuclear part,GO:0044446~intracellular…			0.391992	0.847301	1.3061	-1.25136	0.533512	1.01921	1.06647	-1.3841	-0.093146	-0.0918376	0.302101	-0.0963977	8.63867	8.20182	0.539341	H3K4me3	H3K9me3
2L	7792965	7806455	+	AGAP005005	AGAP005005-PA(AgaP_AGAP005005)							0.387943	1.22399	-0.212647	-0.558626	0.499115	1.54754	-0.0939055	-0.434484	-0.0663042	-0.209406	-0.129315	-0.180484	11.8352	11.8633	0.111976	H3K9ac	H3K27ac
2L	8076288	8136322	+	AGAP005011	AGAP005011-PA(AgaP_AGAP005011)		PF05920:Homeobox KN domain,	GO:0006139~nucleobase-containing compound metabolic process,GO:0006355~regulation of transcription, DNA-templated,GO:0006725~cellular aromatic compound metabolic process,GO:0006807~nitrogen compound metabolic process,GO:0008152~metabolic process,GO:0009058~biosynthetic process,GO:0009059~macromolecule biosynthetic process,GO:0009889~regulation of biosynthetic process,GO:0009987~cellular process,G…	GO:0005622~intracellular,GO:0005623~cell,GO:0005634~nucleus,GO:0043226~organelle,GO:0043227~membrane-bounded organelle,GO:0043229~intracellular organelle,GO:0043231~intracellular membrane-bounded organelle,GO:0044424~intracellular part,GO:0044464~cell part,	GO:0003676~nucleic acid binding,GO:0003677~DNA binding,GO:0005488~binding,GO:0043565~sequence-specific DNA binding,GO:0097159~organic cyclic compound binding,GO:1901363~heterocyclic compound binding,		0.285647	-0.290719	1.21645	0.13725	0.373109	-0.38369	1.29143	-0.0813662	-0.0529468	0.0511585	0.0122113	0.211405	5.08359	5.85085	-0.544148	H3K9me3	H3K9ac
2L	8322708	8327190	+	AGAP005017	AGAP005017-PA(AgaP_AGAP005017)							0.732932	1.20151	1.14058	-1.90448	0.82131	1.34642	0.864393	-1.47297	-0.0232892	-0.0512375	0.328908	-0.826513	5.90627	5.97631	0.0717886
2L	8327297	8330653	-	AGAP005018	AGAP005018-PA(AgaP_AGAP005018)		PF01476:LysM domain,		GO:0016020~membrane,GO:0016021~integral component of membrane,GO:0031224~intrinsic component of membrane,GO:0044425~membrane part,			-0.0737833	0.378596	1.20792	-1.62327	0.166021	0.647777	1.06268	-1.75135	-0.221403	-0.20762	0.211691	-0.224047	7.71342	7.65756	0.187746	H3K4me3	H3K9me3
2L	8770771	8778180	-	AGAP005043	AGAP005043-PB(AgaP_AGAP005043)		PF00326:Prolyl oligopeptidase family,PF00930:Dipeptidyl peptidase IV (DPP IV) N-terminal region,		GO:0016020~membrane,GO:0016021~integral component of membrane,GO:0031224~intrinsic component of membrane,GO:0044425~membrane part,	GO:0003824~catalytic activity,GO:0008233~peptidase activity,GO:0008236~serine-type peptidase activity,GO:0016787~hydrolase activity,GO:0017171~serine hydrolase activity,GO:0070011~peptidase activity, acting on L-amino acid peptides,		-0.15816	-0.378526	0.786865	0.965697	-0.217164	-0.453467	0.566872	0.380197	0.0363296	0.0234477	0.259688	0.607604	-3.32193	0.817657	-3.32193
2L	9149032	9152830	-	AGAP005060	AGAP005060-PA(GPRNND2)		PF13886:Domain of unknown function (DUF4203),		GO:0016020~membrane,GO:0016021~integral component of membrane,GO:0031224~intrinsic component of membrane,GO:0044425~membrane part,			1.47224	1.04512	0.98772	-0.861254	1.10077	0.900283	0.54449	-1.06442	0.429794	0.204177	0.476207	0.0594745	6.6082	6.43018	0.298856	H3K9ac/K4me3	H3K9me3
2L	9148880	9153646	+	AGAP005061	AGAP005061-PB(AgaP_AGAP005061)		PF00163:Ribosomal protein S4/S9 N-terminal domain,PF01479:S4 domain,	GO:0006412~translation,GO:0006414~translational elongation,GO:0006417~regulation of translation,GO:0006448~regulation of translational elongation,GO:0006450~regulation of translational fidelity,GO:0006518~peptide metabolic process,GO:0006807~nitrogen compound metabolic process,GO:0008152~metabolic process,GO:0009058~biosynthetic process,GO:0009059~macromolecule biosynthetic process,GO:0009889~reg…	GO:0005622~intracellular,GO:0005623~cell,GO:0005737~cytoplasm,GO:0005829~cytosol,GO:0005840~ribosome,GO:0015935~small ribosomal subunit,GO:0022626~cytosolic ribosome,GO:0022627~cytosolic small ribosomal subunit,GO:0030529~intracellular ribonucleoprotein complex,GO:0032991~macromolecular complex,GO:0043226~organelle,GO:0043228~non-membrane-bounded organelle,GO:0043229~intracellular organelle,GO:00…	GO:0003676~nucleic acid binding,GO:0003723~RNA binding,GO:0003735~structural constituent of ribosome,GO:0005198~structural molecule activity,GO:0005488~binding,GO:0019843~rRNA binding,GO:0097159~organic cyclic compound binding,GO:1901363~heterocyclic compound binding,	aga03010:Ribosome,	1.48457	1.04635	0.961907	-0.87819	1.10199	0.899858	0.488163	-1.16212	0.440516	0.205739	0.503263	0.129249	14.7043	14.6127	0.221031	H3K9ac/K4me3	H3K9me3
2L	10139697	10144653	-	AGAP005103	AGAP005103-PA(AgaP_AGAP005103)		PF00151:Lipase,	GO:0006629~lipid metabolic process,GO:0008152~metabolic process,GO:0044238~primary metabolic process,GO:0044699~single-organism process,GO:0044710~single-organism metabolic process,GO:0071704~organic substance metabolic process,	GO:0005576~extracellular region,	GO:0003824~catalytic activity,GO:0016787~hydrolase activity,GO:0016788~hydrolase activity, acting on ester bonds,GO:0052689~carboxylic ester hydrolase activity,		-0.500231	-0.858141	0.098727	1.34166	-0.819272	-0.907753	0.229111	1.23597	0.227803	-0.0779934	-0.10738	0.18085	0.730545	2.00024	-1.02988
2L	10147521	10150786	+	AGAP005105	AGAP005105-PA(AgaP_AGAP005105)					GO:0003676~nucleic acid binding,GO:0003677~DNA binding,GO:0005488~binding,GO:0097159~organic cyclic compound binding,GO:1901363~heterocyclic compound binding,		0.202221	0.251331	0.63581	-1.18108	0.0769254	0.263528	0.317021	-0.974371	0.132148	0.0118914	0.341428	-0.377006	5.7364	5.93318	-0.042664	H3K4me3	H3K9me3
2L	10184952	10187475	-	AGAP005107	AGAP005107-PA(AgaP_AGAP005107)							0.157712	0.340881	1.03564	1.08381	0.25252	0.146673	0.685761	1.11789	-0.0702779	0.206346	0.392082	0.0434469	6.10952	6.04498	0.194386
2L	10201864	10206481	+	AGAP005110	AGAP005110-PA(AgaP_AGAP005110)		PF00022:Actin,	GO:0006461~protein complex assembly,GO:0006996~organelle organization,GO:0007010~cytoskeleton organization,GO:0007015~actin filament organization,GO:0008064~regulation of actin polymerization or depolymerization,GO:0008154~actin polymerization or depolymerization,GO:0009987~cellular process,GO:0010638~positive regulation of organelle organization,GO:0016043~cellular component organization,GO:0022…	GO:0005622~intracellular,GO:0005623~cell,GO:0005856~cytoskeleton,GO:0005885~Arp2/3 protein complex,GO:0015629~actin cytoskeleton,GO:0032991~macromolecular complex,GO:0043226~organelle,GO:0043228~non-membrane-bounded organelle,GO:0043229~intracellular organelle,GO:0043232~intracellular non-membrane-bounded organelle,GO:0043234~protein complex,GO:0044422~organelle part,GO:0044424~intracellular part…	GO:0000166~nucleotide binding,GO:0001882~nucleoside binding,GO:0001883~purine nucleoside binding,GO:0005488~binding,GO:0005524~ATP binding,GO:0017076~purine nucleotide binding,GO:0030554~adenyl nucleotide binding,GO:0032549~ribonucleoside binding,GO:0032550~purine ribonucleoside binding,GO:0032553~ribonucleotide binding,GO:0032555~purine ribonucleotide binding,GO:0032559~adenyl ribonucleotide bin…		0.973016	1.73765	0.821629	-2.069	1.4981	2.4521	1.11254	-1.76348	-0.396851	-0.532901	-0.199023	-0.811891	10.7923	10.2661	0.622952	H3K4me3	H3K9me3
2L	10205803	10228414	+	AGAP005111	AGAP005111-PB(AgaP_AGAP005111)		PF01529:DHHC palmitoyltransferase,		GO:0016020~membrane,GO:0016021~integral component of membrane,GO:0031224~intrinsic component of membrane,GO:0044425~membrane part,	GO:0003824~catalytic activity,GO:0005488~binding,GO:0008270~zinc ion binding,GO:0016409~palmitoyltransferase activity,GO:0016417~S-acyltransferase activity,GO:0016740~transferase activity,GO:0016746~transferase activity, transferring acyl groups,GO:0016747~transferase activity, transferring acyl groups other than amino-acyl groups,GO:0019706~protein-cysteine S-palmitoyltransferase activity,GO:001…	aga04391:Hippo signaling pathway - fly,	0.760194	1.19374	-0.546204	-1.48106	0.819571	1.5273	-0.581731	-1.19344	0.00434657	-0.219466	-0.0361307	-0.534171	7.93162	8.18004	-0.0870097	H3K9ac	H3K9me3
2L	10229604	10234219	-	AGAP005113	AGAP005113-PA(AgaP_AGAP005113)		PF00153:Mitochondrial carrier protein,	GO:0006412~translation,GO:0006518~peptide metabolic process,GO:0006807~nitrogen compound metabolic process,GO:0006810~transport,GO:0008152~metabolic process,GO:0009058~biosynthetic process,GO:0009059~macromolecule biosynthetic process,GO:0009987~cellular process,GO:0010467~gene expression,GO:0019538~protein metabolic process,GO:0034641~cellular nitrogen compound metabolic process,GO:0034645~cellu…	GO:0016020~membrane,GO:0016021~integral component of membrane,GO:0031224~intrinsic component of membrane,GO:0044425~membrane part,	GO:0003735~structural constituent of ribosome,GO:0005198~structural molecule activity,		0.650821	1.05764	0.529782	-1.79423	0.880292	1.34995	0.274759	-1.66542	-0.154214	-0.18876	0.275837	-0.519982	6.45837	6.59098	0.0159883	H3K4me3	H3K9me3
2L	10232779	10236005	-	AGAP005114	AGAP005114-PB(AgaP_AGAP005114)				GO:0016020~membrane,GO:0016021~integral component of membrane,GO:0031224~intrinsic component of membrane,GO:0044425~membrane part,			0.265793	0.804501	0.533981	-1.91367	0.25258	1.12903	0.152884	-1.43811	0.0359911	-0.229654	0.392193	-0.867164	6.47772	6.00676	0.569951	H3K4me3	H3K9me3
2L	10234695	10240376	-	AGAP005115	AGAP005115-PA(AgaP_AGAP005115)							0.208519	0.613885	0.605356	-1.15847	0.374658	0.957103	0.385669	-0.903254	-0.129583	-0.257093	0.248459	-0.413436	8.36237	8.12261	0.356641	H3K4me3	H3K9me3
2L	10245507	10250507	-	AGAP005119	AGAP005119-PA(AgaP_AGAP005119)		PF00533:BRCA1 C Terminus (BRCT) domain,PF03031:NLI interacting factor-like phosphatase,	GO:0006139~nucleobase-containing compound metabolic process,GO:0006351~transcription, DNA-templated,GO:0006355~regulation of transcription, DNA-templated,GO:0006357~regulation of transcription from RNA polymerase II promoter,GO:0006366~transcription from RNA polymerase II promoter,GO:0006464~cellular protein modification process,GO:0006470~protein dephosphorylation,GO:0006725~cellular aromatic co…	GO:0000428~DNA-directed RNA polymerase complex,GO:0005622~intracellular,GO:0005623~cell,GO:0005634~nucleus,GO:0005654~nucleoplasm,GO:0016591~DNA-directed RNA polymerase II, holoenzyme,GO:0030880~RNA polymerase complex,GO:0031974~membrane-enclosed lumen,GO:0031981~nuclear lumen,GO:0032991~macromolecular complex,GO:0043226~organelle,GO:0043227~membrane-bounded organelle,GO:0043229~intracellular org…	GO:0003824~catalytic activity,GO:0004721~phosphoprotein phosphatase activity,GO:0004722~protein serine/threonine phosphatase activity,GO:0008420~CTD phosphatase activity,GO:0016787~hydrolase activity,GO:0016788~hydrolase activity, acting on ester bonds,GO:0016791~phosphatase activity,GO:0042578~phosphoric ester hydrolase activity,		0.0992963	0.50813	0.919089	-1.79959	0.0330056	0.924865	0.609791	-1.8921	0.0694039	-0.328353	0.348884	-0.330886	7.63446	7.37647	0.373179	H3K4me3
2L	10257652	10271142	-	AGAP005124	AGAP005124-PA(AgaP_AGAP005124)		PF00171:Aldehyde dehydrogenase family,	GO:0006081~cellular aldehyde metabolic process,GO:0008152~metabolic process,GO:0009987~cellular process,GO:0044237~cellular metabolic process,GO:0044699~single-organism process,GO:0044710~single-organism metabolic process,GO:0044763~single-organism cellular process,GO:0071704~organic substance metabolic process,	GO:0016020~membrane,GO:0016021~integral component of membrane,GO:0031224~intrinsic component of membrane,GO:0044425~membrane part,	GO:0003824~catalytic activity,GO:0004028~3-chloroallyl aldehyde dehydrogenase activity,GO:0004029~aldehyde dehydrogenase (NAD) activity,GO:0004030~aldehyde dehydrogenase [NAD(P)+] activity,GO:0016491~oxidoreductase activity,GO:0016620~oxidoreductase activity, acting on the aldehyde or oxo group of donors, NAD or NADP as acceptor,GO:0016903~oxidoreductase activity, acting on the aldehyde or oxo gr…		0.29973	0.963602	-1.05997	-2.19949	0.226161	1.16847	-1.02885	-1.95933	0.0933251	-0.115396	-0.193278	-0.84226	10.6274	10.4211	0.326105	H3K9ac/K27ac/K4me3	H3K9me3
2L	10334780	10338354	+	AGAP005128	AGAP005128-PA(AgaP_AGAP005128)		PF03143:Elongation factor Tu C-terminal domain,PF03144:Elongation factor Tu domain 2,	GO:0006412~translation,GO:0006414~translational elongation,GO:0006518~peptide metabolic process,GO:0006807~nitrogen compound metabolic process,GO:0006996~organelle organization,GO:0007005~mitochondrion organization,GO:0008152~metabolic process,GO:0009058~biosynthetic process,GO:0009059~macromolecule biosynthetic process,GO:0009987~cellular process,GO:0010467~gene expression,GO:0016043~cellular co…	GO:0005622~intracellular,GO:0005623~cell,GO:0005737~cytoplasm,GO:0005739~mitochondrion,GO:0043226~organelle,GO:0043227~membrane-bounded organelle,GO:0043229~intracellular organelle,GO:0043231~intracellular membrane-bounded organelle,GO:0044424~intracellular part,GO:0044444~cytoplasmic part,GO:0044464~cell part,	GO:0000166~nucleotide binding,GO:0001882~nucleoside binding,GO:0001883~purine nucleoside binding,GO:0003676~nucleic acid binding,GO:0003723~RNA binding,GO:0003746~translation elongation factor activity,GO:0003824~catalytic activity,GO:0003924~GTPase activity,GO:0005488~binding,GO:0005525~GTP binding,GO:0008135~translation factor activity, RNA binding,GO:0016462~pyrophosphatase activity,GO:0016787…		0.789316	1.34427	1.32429	-2.14335	1.0083	1.67898	1.33824	-1.79682	-0.136923	-0.214723	0.0715257	-0.891599	7.92219	7.55485	0.474501	H3K9ac/K27ac/K4me3	H3K9me3
2L	10347397	10355265	-	AGAP005133	AGAP005133-PA(AgaP_AGAP005133)			GO:0006810~transport,GO:0007275~multicellular organism development,GO:0008104~protein localization,GO:0015031~protein transport,GO:0032501~multicellular organismal process,GO:0032502~developmental process,GO:0033036~macromolecule localization,GO:0044699~single-organism process,GO:0044707~single-multicellular organism process,GO:0044767~single-organism developmental process,GO:0045184~establishmen…		GO:0005488~binding,GO:0008270~zinc ion binding,GO:0043167~ion binding,GO:0043169~cation binding,GO:0046872~metal ion binding,GO:0046914~transition metal ion binding,		1.2523	2.04656	0.265701	-2.49326	1.0947	2.49779	0.257824	-1.96555	0.22479	-0.297407	0.031169	-1.31082	9.73617	9.89528	-0.00654568
2L	10651450	10736138	-	AGAP005156	AGAP005156-PA(AgaP_AGAP005156)		PF01388:ARID/BRIGHT DNA binding domain,		GO:0005622~intracellular,GO:0005623~cell,GO:0005634~nucleus,GO:0043226~organelle,GO:0043227~membrane-bounded organelle,GO:0043229~intracellular organelle,GO:0043231~intracellular membrane-bounded organelle,GO:0044424~intracellular part,GO:0044464~cell part,	GO:0000975~regulatory region DNA binding,GO:0000976~transcription regulatory region sequence-specific DNA binding,GO:0000977~RNA polymerase II regulatory region sequence-specific DNA binding,GO:0000981~RNA polymerase II transcription factor activity, sequence-specific DNA binding,GO:0001012~RNA polymerase II regulatory region DNA binding,GO:0001067~regulatory region nucleic acid binding,GO:000107…		0.408904	-0.630711	1.40562	0.386678	0.561837	-0.71565	1.3981	0.0321204	-0.1021	-0.00517254	0.0939393	0.35704	4.68499	4.76959	0.0557251	H3K9me3	H3K9ac
2L	12191346	12199260	-	AGAP005199	AGAP005199-PB(COQ4_ANOGA)		PF05019:Coenzyme Q (ubiquinone) biosynthesis protein Coq4,	GO:0006732~coenzyme metabolic process,GO:0006733~oxidoreduction coenzyme metabolic process,GO:0006743~ubiquinone metabolic process,GO:0006744~ubiquinone biosynthetic process,GO:0008152~metabolic process,GO:0009058~biosynthetic process,GO:0009108~coenzyme biosynthetic process,GO:0009987~cellular process,GO:0042180~cellular ketone metabolic process,GO:0042181~ketone biosynthetic process,GO:0044237~…	GO:0005622~intracellular,GO:0005623~cell,GO:0005737~cytoplasm,GO:0005739~mitochondrion,GO:0005740~mitochondrial envelope,GO:0005743~mitochondrial inner membrane,GO:0016020~membrane,GO:0019866~organelle inner membrane,GO:0019898~extrinsic component of membrane,GO:0031090~organelle membrane,GO:0031312~extrinsic component of organelle membrane,GO:0031314~extrinsic component of mitochondrial inner me…			0.846246	1.29094	1.13417	-1.89982	1.02932	1.62858	1.00876	-1.48634	-0.101857	-0.219277	0.19045	-0.809363	7.73413	7.53956	0.31481	H3K4me3	H3K9me3
2L	12199478	12210633	-	AGAP005203	AGAP005203-PD(PGRPLC)	Yes	PF01510:N-acetylmuramoyl-L-alanine amidase,	GO:0000270~peptidoglycan metabolic process,GO:0006022~aminoglycan metabolic process,GO:0006026~aminoglycan catabolic process,GO:0006027~glycosaminoglycan catabolic process,GO:0006807~nitrogen compound metabolic process,GO:0008152~metabolic process,GO:0009056~catabolic process,GO:0009057~macromolecule catabolic process,GO:0009253~peptidoglycan catabolic process,GO:0030203~glycosaminoglycan metabol…	GO:0016020~membrane,GO:0016021~integral component of membrane,GO:0031224~intrinsic component of membrane,GO:0044425~membrane part,	GO:0003824~catalytic activity,GO:0005488~binding,GO:0008270~zinc ion binding,GO:0008745~N-acetylmuramoyl-L-alanine amidase activity,GO:0016787~hydrolase activity,GO:0016810~hydrolase activity, acting on carbon-nitrogen (but not peptide) bonds,GO:0016811~hydrolase activity, acting on carbon-nitrogen (but not peptide) bonds, in linear amides,GO:0043167~ion binding,GO:0043169~cation binding,GO:00468…		0.624403	1.17657	0.652572	-2.46592	0.895138	1.66516	0.492262	-2.13099	-0.192435	-0.356261	0.197157	-1.13667	12.0693	11.8087	0.376182	H3K4me3	H3K9me3
[truncated: 731 more rows]

## Sheet: Genes expected pattern
Chr	Start	End	Strand	Gene ID	Gene Name	Immunology gene	H3K9ac Infection vs Control ratio (Log2)	H3K27ac Infection vs Control ratio (Log2)	H3K4me3 Infection vs Control ratio (Log2)	H3K9me3 Infection vs Control ratio (Log2)	mRNA levels Infected vs Control ratio (Log2)	PFAM data	GO BP terms	GO CC terms	GO MF terms	KEGG pathways
[truncated: 280 more rows]
