# Supplementary material for: Chromatin changes in Anopheles gambiae induced by Plasmodium falciparum infection
Source: Epigenetics Chromatin. 2019 Jan 7;12:5. doi: 10.1186/s13072-018-0250-9 (PMC6322293; doi:10.1186/s13072-018-0250-9)
Supplement: Supplementary file 7 — Additional file 7: Table S6. Set of genes showing significant differential gene expression according to DESeq2 analysis. Information on GO terms and PFAM and KEGG database annotations are included. Overlap with high-confidence diffReps regions is indicated. [file 13072_2018_250_MOESM7_ESM.xlsx]

## Sheet: Significant DE Genes
Gene ID	Gene Name	Immunology gene	diffReps regions in promoter/gene body	Fold Change mRNA levels (Log2)	Expression	P-value	Fold Discovery Rate	mRNA normalized counts Infection R1	mRNA normalized counts Infection R2	mRNA normalized counts Control R1	mRNA normalized counts Control R2	PFAM data	GO BP terms	GO CC terms	GO MF terms	KEGG pathways
AGAP003474	AGAP003474-PA(AgaP_AGAP003474)			-1.70106	Control	2.07e-11	1.64e-07	39.5437	72.9102	511.054	257.694
AGAP008141	AGAP008141-PA(AgaP_AGAP008141)			-1.2415	Control	1.41e-06	0.0018628	47.1973	75.3204	369.862	159.604	PF00206:Lyase,PF14698:Argininosuccinate lyase C-terminal,	GO:0006082~organic acid metabolic process,GO:0006461~protein complex assembly,GO:0006520~cellular amino acid metabolic process,GO:0006525~arginine metabolic process,GO:0006526~arginine biosynthetic process,GO:0006591~ornithine metabolic process,GO:0006807~nitrogen compound metabolic process,GO:0008152~metabolic process,GO:0008652~cellular amino acid biosynthetic process,GO:0009058~biosynthetic pr…	GO:0005622~intracellular,GO:0005623~cell,GO:0005737~cytoplasm,GO:0005829~cytosol,GO:0044424~intracellular part,GO:0044444~cytoplasmic part,GO:0044464~cell part,	GO:0003824~catalytic activity,GO:0004056~argininosuccinate lyase activity,GO:0016829~lyase activity,GO:0016840~carbon-nitrogen lyase activity,GO:0016842~amidine-lyase activity,	aga00220:Arginine biosynthesis,aga00250:Alanine, aspartate and glutamate metabolism,aga01100:Metabolic pathways,aga01130:Biosynthesis of antibiotics,aga01230:Biosynthesis of amino acids,
AGAP012956	AGAP012956-PB(AgaP_AGAP012956)			-1.23817	Control	9.09e-10	3.59e-06	5860.76	8805.26	20162.8	21722.8
AGAP011369	AGAP011369-PA(AgaP_AGAP011369)			-1.21108	Control	6.32e-08	0.000124899	117.993	153.654	356.049	465.512	PF00626:Gelsolin repeat,	GO:0006461~protein complex assembly,GO:0006996~organelle organization,GO:0007010~cytoskeleton organization,GO:0007015~actin filament organization,GO:0008064~regulation of actin polymerization or depolymerization,GO:0008154~actin polymerization or depolymerization,GO:0009987~cellular process,GO:0010638~positive regulation of organelle organization,GO:0010639~negative regulation of organelle organi…		GO:0005488~binding,GO:0005509~calcium ion binding,GO:0043167~ion binding,GO:0043169~cation binding,GO:0046872~metal ion binding,
AGAP011317	AGAP011317-PA(AgaP_AGAP011317)			-1.20705	Control	4.07e-06	0.00321555	11.4804	22.8974	101.29	78.1395
AGAP002632	AGAP002632-PA(AgaP_AGAP002632)			-1.19784	Control	4.69e-06	0.00336895	15.945	16.8718	96.6858	64.8391
AGAP005693	AGAP005693-PA(AgaP_AGAP005693)			-1.19696	Control	1.93e-06	0.00217681	30.6145	37.9615	130.449	121.366	PF13516:Leucine Rich repeat,PF13855:Leucine rich repeat,
AGAP000198	AGAP000198-PA(AgaP_AGAP000198)			-1.1207	Control	2.68e-06	0.00265303	60.5911	85.564	201.045	239.406	PF00704:Glycosyl hydrolases family 18,PF01607:Chitin binding Peritrophin-A domain,	GO:0005975~carbohydrate metabolic process,GO:0006022~aminoglycan metabolic process,GO:0006026~aminoglycan catabolic process,GO:0006030~chitin metabolic process,GO:0006032~chitin catabolic process,GO:0006040~amino sugar metabolic process,GO:0006807~nitrogen compound metabolic process,GO:0008152~metabolic process,GO:0009056~catabolic process,GO:0009057~macromolecule catabolic process,GO:0043170~mac…	GO:0005576~extracellular region,	GO:0003824~catalytic activity,GO:0004553~hydrolase activity, hydrolyzing O-glycosyl compounds,GO:0004568~chitinase activity,GO:0005488~binding,GO:0008061~chitin binding,GO:0016787~hydrolase activity,GO:0016798~hydrolase activity, acting on glycosyl bonds,GO:0097367~carbohydrate derivative binding,
AGAP003250	AGAP003250-PA(CLIPB4)	Yes		-1.07817	Control	3.7e-05	0.0171782	16.5828	34.3461	119.706	88.1147	PF00089:Trypsin,PF12032:Regulatory CLIP domain of proteinases,			GO:0003824~catalytic activity,GO:0004175~endopeptidase activity,GO:0004252~serine-type endopeptidase activity,GO:0008233~peptidase activity,GO:0008236~serine-type peptidase activity,GO:0016787~hydrolase activity,GO:0017171~serine hydrolase activity,GO:0070011~peptidase activity, acting on L-amino acid peptides,
AGAP005888	AGAP005888-PA(AgaP_AGAP005888)			-1.07331	Control	3.91e-05	0.0171782	19.134	41.5769	142.727	98.09
AGAP001826	AGAP001826-PA(AgaP_AGAP001826)			-1.06268	Control	4.04e-06	0.00321555	544.683	1078.59	2286.7	2124.73	PF00094:von Willebrand factor type D domain,PF01347:Lipoprotein amino terminal region,PF09172:Domain of unknown function (DUF1943),			GO:0005215~transporter activity,GO:0005319~lipid transporter activity,GO:0005488~binding,GO:0008289~lipid binding,GO:0020037~heme binding,GO:0022892~substrate-specific transporter activity,GO:0046906~tetrapyrrole binding,GO:0097159~organic cyclic compound binding,GO:1901363~heterocyclic compound binding,
AGAP012422	AGAP012422-PA(AgaP_AGAP012422)			-1.06249	Control	5.06e-08	0.000124899	287.011	319.961	718.238	749.806	PF00069:Protein kinase domain,PF12202:Oxidative-stress-responsive kinase 1 C terminal,	GO:0006464~cellular protein modification process,GO:0006468~protein phosphorylation,GO:0006793~phosphorus metabolic process,GO:0006796~phosphate-containing compound metabolic process,GO:0006810~transport,GO:0006811~ion transport,GO:0007154~cell communication,GO:0007165~signal transduction,GO:0008152~metabolic process,GO:0009987~cellular process,GO:0016310~phosphorylation,GO:0019538~protein metabo…	GO:0005622~intracellular,GO:0005623~cell,GO:0005737~cytoplasm,GO:0005829~cytosol,GO:0044424~intracellular part,GO:0044444~cytoplasmic part,GO:0044464~cell part,	GO:0000166~nucleotide binding,GO:0001882~nucleoside binding,GO:0001883~purine nucleoside binding,GO:0003824~catalytic activity,GO:0004672~protein kinase activity,GO:0004674~protein serine/threonine kinase activity,GO:0005488~binding,GO:0005524~ATP binding,GO:0016301~kinase activity,GO:0016740~transferase activity,GO:0016772~transferase activity, transferring phosphorus-containing groups,GO:001677…
AGAP011096	AGAP011096-PA(AgaP_AGAP011096)			-1.02779	Control	9.15e-08	0.000144634	337.397	371.782	802.646	854.546	PF07716:Basic region leucine zipper,	GO:0006139~nucleobase-containing compound metabolic process,GO:0006351~transcription, DNA-templated,GO:0006725~cellular aromatic compound metabolic process,GO:0006807~nitrogen compound metabolic process,GO:0008152~metabolic process,GO:0009058~biosynthetic process,GO:0009059~macromolecule biosynthetic process,GO:0009987~cellular process,GO:0010467~gene expression,GO:0016070~RNA metabolic process,G…		GO:0001071~nucleic acid binding transcription factor activity,GO:0003676~nucleic acid binding,GO:0003677~DNA binding,GO:0003700~transcription factor activity, sequence-specific DNA binding,GO:0005488~binding,GO:0043565~sequence-specific DNA binding,GO:0097159~organic cyclic compound binding,GO:1901363~heterocyclic compound binding,
AGAP007711	AGAP007711-PA(AgaP_AGAP007711)			-1.00526	Control	0.000104239	0.0274007	5.74021	27.1154	90.5471	93.1023			GO:0016020~membrane,GO:0016021~integral component of membrane,GO:0031224~intrinsic component of membrane,GO:0044425~membrane part,
AGAP002890	AGAP002890-PB(AgaP_AGAP002890)			-1.00237	Control	0.000112356	0.0274007	21.0475	34.9487	99.7552	91.4398	PF03036:Perilipin family,
AGAP011791	AGAP011791-PA(CLIPA1)	Yes		-1.00061	Control	0.000127594	0.028021	8.29142	19.282	59.8531	71.4893	PF00089:Trypsin,		GO:0005623~cell,GO:0005886~plasma membrane,GO:0016020~membrane,GO:0019897~extrinsic component of plasma membrane,GO:0019898~extrinsic component of membrane,GO:0031224~intrinsic component of membrane,GO:0031225~anchored component of membrane,GO:0031226~intrinsic component of plasma membrane,GO:0044425~membrane part,GO:0044459~plasma membrane part,GO:0044464~cell part,GO:0046658~anchored component …	GO:0003824~catalytic activity,GO:0004175~endopeptidase activity,GO:0004252~serine-type endopeptidase activity,GO:0008233~peptidase activity,GO:0008236~serine-type peptidase activity,GO:0016787~hydrolase activity,GO:0017171~serine hydrolase activity,GO:0070011~peptidase activity, acting on L-amino acid peptides,
AGAP005611	AGAP005611-PA(AgaP_AGAP005611)			-0.948432	Control	0.000279507	0.0416939	19.7718	28.3205	69.0613	93.1023
AGAP002198	AGAP002198-PA(AgaP_AGAP002198)			-0.941995	Control	0.000113205	0.0274007	3.18901	6.6282	82.8736	19.9505				GO:0003824~catalytic activity,GO:0008168~methyltransferase activity,GO:0008170~N-methyltransferase activity,GO:0008757~S-adenosylmethionine-dependent methyltransferase activity,GO:0016740~transferase activity,GO:0016741~transferase activity, transferring one-carbon groups,GO:0017174~glycine N-methyltransferase activity,	aga00260:Glycine, serine and threonine metabolism,
AGAP000153	AGAP000153-PA(AgaP_AGAP000153)		Yes	-0.940294	Control	0.000206363	0.0371864	40.8193	49.4102	101.29	154.616	PF00028:Cadherin domain,	GO:0007155~cell adhesion,GO:0007156~homophilic cell adhesion via plasma membrane adhesion molecules,GO:0022610~biological adhesion,GO:0098609~cell-cell adhesion,GO:0098742~cell-cell adhesion via plasma-membrane adhesion molecules,	GO:0005623~cell,GO:0005886~plasma membrane,GO:0016020~membrane,GO:0016021~integral component of membrane,GO:0031224~intrinsic component of membrane,GO:0044425~membrane part,GO:0044464~cell part,GO:0071944~cell periphery,	GO:0005488~binding,GO:0005509~calcium ion binding,GO:0043167~ion binding,GO:0043169~cation binding,GO:0046872~metal ion binding,
AGAP011792	AGAP011792-PA(CLIPA7)	Yes		-0.937637	Control	0.000271857	0.0413327	45.9217	100.628	164.212	277.644	PF00089:Trypsin,			GO:0003824~catalytic activity,GO:0004175~endopeptidase activity,GO:0004252~serine-type endopeptidase activity,GO:0008233~peptidase activity,GO:0008236~serine-type peptidase activity,GO:0016787~hydrolase activity,GO:0017171~serine hydrolase activity,GO:0070011~peptidase activity, acting on L-amino acid peptides,
AGAP010968	AGAP010968-PA(CLIPA9)	Yes		-0.934134	Control	0.000355022	0.0492422	17.2206	34.3461	82.8736	93.1023	PF00089:Trypsin,			GO:0003824~catalytic activity,GO:0004175~endopeptidase activity,GO:0004252~serine-type endopeptidase activity,GO:0008233~peptidase activity,GO:0008236~serine-type peptidase activity,GO:0016787~hydrolase activity,GO:0017171~serine hydrolase activity,GO:0070011~peptidase activity, acting on L-amino acid peptides,
AGAP003453	AGAP003453-PA(AgaP_AGAP003453)			-0.933128	Control	0.000148928	0.0318224	65.6936	119.91	220.996	266.007			GO:0016020~membrane,GO:0016021~integral component of membrane,GO:0031224~intrinsic component of membrane,GO:0044425~membrane part,
AGAP008698	AGAP008698-PA(AgaP_AGAP008698)			-0.929245	Control	1.82e-05	0.0102873	156.899	188	434.319	352.459	PF00176:SNF2 family N-terminal domain,PF00271:Helicase conserved C-terminal domain,PF00385:Chromo (CHRromatin Organisation MOdifier) domain,PF13907:Domain of unknown function (DUF4208),	GO:0006139~nucleobase-containing compound metabolic process,GO:0006355~regulation of transcription, DNA-templated,GO:0006725~cellular aromatic compound metabolic process,GO:0006807~nitrogen compound metabolic process,GO:0008152~metabolic process,GO:0009058~biosynthetic process,GO:0009059~macromolecule biosynthetic process,GO:0009889~regulation of biosynthetic process,GO:0009987~cellular process,G…	GO:0005622~intracellular,GO:0005623~cell,GO:0005634~nucleus,GO:0043226~organelle,GO:0043227~membrane-bounded organelle,GO:0043229~intracellular organelle,GO:0043231~intracellular membrane-bounded organelle,GO:0044424~intracellular part,GO:0044464~cell part,	GO:0000166~nucleotide binding,GO:0000975~regulatory region DNA binding,GO:0000976~transcription regulatory region sequence-specific DNA binding,GO:0001046~core promoter sequence-specific DNA binding,GO:0001047~core promoter binding,GO:0001067~regulatory region nucleic acid binding,GO:0001882~nucleoside binding,GO:0001883~purine nucleoside binding,GO:0003676~nucleic acid binding,GO:0003677~DNA bin…
AGAP003473	AGAP003473-PA(AgaP_AGAP003473)			-0.916865	Control	0.000303405	0.0436363	7.65362	6.6282	56.7837	28.2632
AGAP002585	AGAP002585-PA(AgaP_AGAP002585)			-0.908702	Control	0.000406796	0.0536987	33.8035	56.0384	102.825	156.279			GO:0016020~membrane,GO:0016021~integral component of membrane,GO:0031224~intrinsic component of membrane,GO:0044425~membrane part,
AGAP000521	AGAP000521-PA(AgaP_AGAP000521)			-0.90793	Control	0.000523238	0.0626776	11.4804	22.8974	55.249	78.1395	PF01757:Acyltransferase family,		GO:0016020~membrane,GO:0016021~integral component of membrane,GO:0031224~intrinsic component of membrane,GO:0044425~membrane part,	GO:0003824~catalytic activity,GO:0016740~transferase activity,GO:0016746~transferase activity, transferring acyl groups,GO:0016747~transferase activity, transferring acyl groups other than amino-acyl groups,
AGAP002721	AGAP002721-PA(T23O_ANOGA)			-0.907427	Control	0.000303566	0.0436363	4.46461	7.83333	52.1797	28.2632	PF03301:Tryptophan 2,3-dioxygenase,	GO:0006082~organic acid metabolic process,GO:0006084~acetyl-CoA metabolic process,GO:0006568~tryptophan metabolic process,GO:0006569~tryptophan catabolic process,GO:0006576~cellular biogenic amine metabolic process,GO:0006586~indolalkylamine metabolic process,GO:0006637~acyl-CoA metabolic process,GO:0006725~cellular aromatic compound metabolic process,GO:0006732~coenzyme metabolic process,GO:0006…		GO:0003824~catalytic activity,GO:0004833~tryptophan 2,3-dioxygenase activity,GO:0005488~binding,GO:0016491~oxidoreductase activity,GO:0016701~oxidoreductase activity, acting on single donors with incorporation of molecular oxygen,GO:0016702~oxidoreductase activity, acting on single donors with incorporation of molecular oxygen, incorporation of two atoms of oxygen,GO:0020037~heme binding,GO:00431…	aga00380:Tryptophan metabolism,aga01100:Metabolic pathways,
AGAP000327	AGAP000327-PA(AgaP_AGAP000327)			-0.898524	Control	0.000465575	0.057513	7.65362	8.43589	44.5062	36.5759	PF00155:Aminotransferase class I and II,	GO:0006082~organic acid metabolic process,GO:0006520~cellular amino acid metabolic process,GO:0006725~cellular aromatic compound metabolic process,GO:0006807~nitrogen compound metabolic process,GO:0008152~metabolic process,GO:0009058~biosynthetic process,GO:0009072~aromatic amino acid family metabolic process,GO:0009987~cellular process,GO:0019752~carboxylic acid metabolic process,GO:0043436~oxoa…		GO:0003824~catalytic activity,GO:0004838~L-tyrosine:2-oxoglutarate aminotransferase activity,GO:0005488~binding,GO:0008483~transaminase activity,GO:0016740~transferase activity,GO:0016769~transferase activity, transferring nitrogenous groups,GO:0030170~pyridoxal phosphate binding,GO:0043167~ion binding,GO:0043168~anion binding,GO:0048037~cofactor binding,GO:0070547~L-tyrosine aminotransferase act…	aga00130:Ubiquinone and other terpenoid-quinone biosynthesis,aga00270:Cysteine and methionine metabolism,aga00350:Tyrosine metabolism,aga00360:Phenylalanine metabolism,aga00400:Phenylalanine, tyrosine and tryptophan biosynthesis,aga01100:Metabolic pathways,aga01130:Biosynthesis of antibiotics,aga01230:Biosynthesis of amino acids,
AGAP008127	AGAP008127-PA(AgaP_AGAP008127)			-0.893096	Control	0.000264187	0.0410628	59.3155	90.9871	167.282	207.818	PF00102:Protein-tyrosine phosphatase,PF11548:Protein-tyrosine phosphatase receptor IA-2,		GO:0016020~membrane,GO:0016021~integral component of membrane,GO:0031224~intrinsic component of membrane,GO:0044425~membrane part,	GO:0003824~catalytic activity,GO:0004721~phosphoprotein phosphatase activity,GO:0004725~protein tyrosine phosphatase activity,GO:0016787~hydrolase activity,GO:0016788~hydrolase activity, acting on ester bonds,GO:0016791~phosphatase activity,GO:0042578~phosphoric ester hydrolase activity,
AGAP000037	AGAP000037-PA(AgaP_AGAP000037)			-0.889624	Control	0.000556088	0.0637164	28.7011	31.3333	84.4083	86.4522	PF00057:Low-density lipoprotein receptor domain class A,PF00058:Low-density lipoprotein receptor repeat class B,PF07645:Calcium-binding EGF domain,	GO:0003002~regionalization,GO:0007154~cell communication,GO:0007165~signal transduction,GO:0007166~cell surface receptor signaling pathway,GO:0007267~cell-cell signaling,GO:0007275~multicellular organism development,GO:0007389~pattern specification process,GO:0009798~axis specification,GO:0009950~dorsal/ventral axis specification,GO:0009953~dorsal/ventral pattern formation,GO:0009987~cellular pro…	GO:0016020~membrane,GO:0016021~integral component of membrane,GO:0031224~intrinsic component of membrane,GO:0044425~membrane part,	GO:0004871~signal transducer activity,GO:0004872~receptor activity,GO:0004888~transmembrane signaling receptor activity,GO:0005488~binding,GO:0005509~calcium ion binding,GO:0005515~protein binding,GO:0017147~Wnt-protein binding,GO:0038023~signaling receptor activity,GO:0042813~Wnt-activated receptor activity,GO:0043167~ion binding,GO:0043169~cation binding,GO:0046872~metal ion binding,GO:0060089~…
AGAP011780	AGAP011780-PA(CLIPA4)	Yes		-0.888915	Control	0.000675805	0.073544	10.8426	18.6795	52.1797	61.514	PF00089:Trypsin,			GO:0003824~catalytic activity,GO:0004175~endopeptidase activity,GO:0004252~serine-type endopeptidase activity,GO:0008233~peptidase activity,GO:0008236~serine-type peptidase activity,GO:0016787~hydrolase activity,GO:0017171~serine hydrolase activity,GO:0070011~peptidase activity, acting on L-amino acid peptides,
AGAP006669	AGAP006669-PA(AgaP_AGAP006669)			-0.873531	Control	8.2e-06	0.00540398	313.161	343.461	709.029	650.054	PF01448:ELM2 domain,			GO:0003676~nucleic acid binding,GO:0003677~DNA binding,GO:0005488~binding,GO:0097159~organic cyclic compound binding,GO:1901363~heterocyclic compound binding,	aga04391:Hippo signaling pathway - fly,
AGAP000587	AGAP000587-PA(AgaP_AGAP000587)			-0.87333	Control	0.000833809	0.0834442	21.0475	26.5128	61.3878	86.4522				GO:0003676~nucleic acid binding,GO:0005488~binding,GO:0043167~ion binding,GO:0043169~cation binding,GO:0046872~metal ion binding,GO:0097159~organic cyclic compound binding,GO:1901363~heterocyclic compound binding,
AGAP003944	AGAP003944-PA(AgaP_AGAP003944)			-0.871362	Control	0.000858808	0.08419	24.8743	44.5897	75.2001	141.316	PF00168:C2 domain,PF00595:PDZ domain (Also known as DHR or GLGF),PF00620:RhoGAP domain,	GO:0007154~cell communication,GO:0007165~signal transduction,GO:0009987~cellular process,GO:0023052~signaling,GO:0043087~regulation of GTPase activity,GO:0044699~single-organism process,GO:0044700~single organism signaling,GO:0044763~single-organism cellular process,GO:0050789~regulation of biological process,GO:0050790~regulation of catalytic activity,GO:0050794~regulation of cellular process,GO…	GO:0005622~intracellular,GO:0005623~cell,GO:0005737~cytoplasm,GO:0044424~intracellular part,GO:0044464~cell part,
AGAP000045	AGAP000045-PA(GPROAR1)			-0.855654	Control	0.00105841	0.0961815	15.945	16.2692	39.9021	79.802	PF00001:7 transmembrane receptor (rhodopsin family),	GO:0007154~cell communication,GO:0007165~signal transduction,GO:0007186~G-protein coupled receptor signaling pathway,GO:0007187~G-protein coupled receptor signaling pathway, coupled to cyclic nucleotide second messenger,GO:0007267~cell-cell signaling,GO:0007268~chemical synaptic transmission,GO:0009987~cellular process,GO:0023052~signaling,GO:0044699~single-organism process,GO:0044700~single orga…	GO:0005623~cell,GO:0005886~plasma membrane,GO:0005887~integral component of plasma membrane,GO:0016020~membrane,GO:0016021~integral component of membrane,GO:0030425~dendrite,GO:0031224~intrinsic component of membrane,GO:0031226~intrinsic component of plasma membrane,GO:0036477~somatodendritic compartment,GO:0042995~cell projection,GO:0043005~neuron projection,GO:0044425~membrane part,GO:0044459~p…	GO:0004871~signal transducer activity,GO:0004872~receptor activity,GO:0004888~transmembrane signaling receptor activity,GO:0004930~G-protein coupled receptor activity,GO:0004989~octopamine receptor activity,GO:0004993~G-protein coupled serotonin receptor activity,GO:0008227~G-protein coupled amine receptor activity,GO:0030594~neurotransmitter receptor activity,GO:0038023~signaling receptor activi…
AGAP009146	AGAP009146-PA(AgaP_AGAP009146)			-0.853455	Control	0.000941609	0.0907849	27.4255	43.3846	101.29	93.1023				GO:0005488~binding,GO:0030246~carbohydrate binding,
AGAP000585	AGAP000585-PA(AgaP_AGAP000585)			-0.853393	Control	7.62e-05	0.0229787	154.986	161.487	366.792	305.908	PF00651:BTB/POZ domain,	GO:0006139~nucleobase-containing compound metabolic process,GO:0006351~transcription, DNA-templated,GO:0006355~regulation of transcription, DNA-templated,GO:0006357~regulation of transcription from RNA polymerase II promoter,GO:0006725~cellular aromatic compound metabolic process,GO:0006807~nitrogen compound metabolic process,GO:0008152~metabolic process,GO:0009058~biosynthetic process,GO:0009059…	GO:0005622~intracellular,GO:0005623~cell,GO:0005634~nucleus,GO:0043226~organelle,GO:0043227~membrane-bounded organelle,GO:0043229~intracellular organelle,GO:0043231~intracellular membrane-bounded organelle,GO:0044424~intracellular part,GO:0044464~cell part,	GO:0003676~nucleic acid binding,GO:0005488~binding,GO:0043167~ion binding,GO:0043169~cation binding,GO:0046872~metal ion binding,GO:0097159~organic cyclic compound binding,GO:1901363~heterocyclic compound binding,
AGAP013453	AGAP013453-PA(AgaP_AGAP013453)			-0.847394	Control	0.00113355	0.0984821	29.9767	13.2564	119.706	48.2137
AGAP001786	AGAP001786-PA(AgaP_AGAP001786)			-0.839756	Control	3.11e-05	0.0164015	358.444	442.282	880.915	748.144	PF01388:ARID/BRIGHT DNA binding domain,PF12031:Domain of unknown function (DUF3518),	GO:0006325~chromatin organization,GO:0006338~chromatin remodeling,GO:0006996~organelle organization,GO:0009987~cellular process,GO:0016043~cellular component organization,GO:0043933~macromolecular complex subunit organization,GO:0051276~chromosome organization,GO:0071840~cellular component organization or biogenesis,	GO:0005622~intracellular,GO:0005623~cell,GO:0005634~nucleus,GO:0032991~macromolecular complex,GO:0043226~organelle,GO:0043227~membrane-bounded organelle,GO:0043229~intracellular organelle,GO:0043231~intracellular membrane-bounded organelle,GO:0043234~protein complex,GO:0044422~organelle part,GO:0044424~intracellular part,GO:0044428~nuclear part,GO:0044446~intracellular organelle part,GO:0044464~c…	GO:0003676~nucleic acid binding,GO:0003677~DNA binding,GO:0005488~binding,GO:0097159~organic cyclic compound binding,GO:1901363~heterocyclic compound binding,
AGAP013057	AGAP013057-PA(AgaP_AGAP013057)			-0.83858	Control	0.0012956	0.104521	24.2365	34.3461	67.5266	101.415
AGAP006348	AGAP006348-PA(AgaP_AGAP006348)			-0.83611	Control	0.00105542	0.0961815	35.7169	46.3974	90.5471	121.366	PF00560:Leucine Rich Repeat,
AGAP007802	AGAP007802-PA(AgaP_AGAP007802)			-0.835793	Control	0.00021438	0.0371864	125.009	109.667	276.245	229.431	PF00076:RNA recognition motif. (a.k.a. RRM, RBD, or RNP domain),PF00627:UBA/TS-N domain,PF12938:M domain of GW182,	GO:0006412~translation,GO:0006417~regulation of translation,GO:0006518~peptide metabolic process,GO:0006807~nitrogen compound metabolic process,GO:0008152~metabolic process,GO:0009058~biosynthetic process,GO:0009059~macromolecule biosynthetic process,GO:0009889~regulation of biosynthetic process,GO:0009890~negative regulation of biosynthetic process,GO:0009892~negative regulation of metabolic pro…		GO:0000166~nucleotide binding,GO:0003676~nucleic acid binding,GO:0005488~binding,GO:0036094~small molecule binding,GO:0097159~organic cyclic compound binding,GO:1901265~nucleoside phosphate binding,GO:1901363~heterocyclic compound binding,
AGAP008482	AGAP008482-PA(AgaP_AGAP008482)			-0.833758	Control	3.55e-05	0.0171782	1660.2	2035.46	4349.33	3132.23	PF00176:SNF2 family N-terminal domain,PF00271:Helicase conserved C-terminal domain,PF00385:Chromo (CHRromatin Organisation MOdifier) domain,PF07533:BRK domain,			GO:0000166~nucleotide binding,GO:0001882~nucleoside binding,GO:0001883~purine nucleoside binding,GO:0003824~catalytic activity,GO:0005488~binding,GO:0005524~ATP binding,GO:0016787~hydrolase activity,GO:0016817~hydrolase activity, acting on acid anhydrides,GO:0017076~purine nucleotide binding,GO:0030554~adenyl nucleotide binding,GO:0032549~ribonucleoside binding,GO:0032550~purine ribonucleoside bi…
AGAP000225	AGAP000225-PA(AgaP_AGAP000225)		Yes	-0.832778	Control	0.00125659	0.103485	11.4804	10.8461	32.2286	61.514	PF00053:Laminin EGF-like (Domains III and V),PF00055:Laminin N-terminal (Domain VI),PF01759:UNC-6/NTR/C345C module,		GO:0005576~extracellular region,
AGAP009786	AGAP009786-PA(AgaP_AGAP009786)			-0.832445	Control	0.00148837	0.107019	24.2365	33.7436	122.776	56.5264	PF00551:Formyl transferase,PF00586:AIR synthase related protein, N-terminal domain,PF01071:Phosphoribosylglycinamide synthetase, ATP-grasp (A) domain,PF02769:AIR synthase related protein, C-terminal domain,PF02843:Phosphoribosylglycinamide synthetase, C domain,PF02844:Phosphoribosylglycinamide synthetase, N domain,	GO:0006139~nucleobase-containing compound metabolic process,GO:0006144~purine nucleobase metabolic process,GO:0006163~purine nucleotide metabolic process,GO:0006164~purine nucleotide biosynthetic process,GO:0006188~IMP biosynthetic process,GO:0006189~'de novo' IMP biosynthetic process,GO:0006725~cellular aromatic compound metabolic process,GO:0006753~nucleoside phosphate metabolic process,GO:0006…	GO:0005622~intracellular,GO:0005623~cell,GO:0005737~cytoplasm,GO:0044424~intracellular part,GO:0044464~cell part,	GO:0000166~nucleotide binding,GO:0001882~nucleoside binding,GO:0001883~purine nucleoside binding,GO:0003824~catalytic activity,GO:0004637~phosphoribosylamine-glycine ligase activity,GO:0004641~phosphoribosylformylglycinamidine cyclo-ligase activity,GO:0004644~phosphoribosylglycinamide formyltransferase activity,GO:0005488~binding,GO:0005524~ATP binding,GO:0016740~transferase activity,GO:0016741~t…	aga00230:Purine metabolism,aga00670:One carbon pool by folate,aga01100:Metabolic pathways,aga01130:Biosynthesis of antibiotics,
AGAP006275	AGAP006275-PA(AgaP_AGAP006275)			-0.828702	Control	0.00142369	0.106201	28.0633	65.6794	133.519	126.353	PF07165:Protein of unknown function (DUF1397),
AGAP003151	AGAP003151-PA(AgaP_AGAP003151)			-0.826885	Control	0.0016076	0.108974	17.8584	18.0769	49.1103	66.5017	PF02204:Vacuolar sorting protein 9 (VPS9) domain,PF12796:Ankyrin repeats (3 copies),	GO:0000902~cell morphogenesis,GO:0006810~transport,GO:0007034~vacuolar transport,GO:0007275~multicellular organism development,GO:0007399~nervous system development,GO:0009653~anatomical structure morphogenesis,GO:0009987~cellular process,GO:0016043~cellular component organization,GO:0016192~vesicle-mediated transport,GO:0016197~endosomal transport,GO:0016482~cytosolic transport,GO:0022008~neurog…	GO:0005622~intracellular,GO:0005623~cell,GO:0005737~cytoplasm,GO:0005768~endosome,GO:0005769~early endosome,GO:0005770~late endosome,GO:0005773~vacuole,GO:0005829~cytosol,GO:0005886~plasma membrane,GO:0012505~endomembrane system,GO:0016020~membrane,GO:0016023~cytoplasmic, membrane-bounded vesicle,GO:0030133~transport vesicle,GO:0031410~cytoplasmic vesicle,GO:0031982~vesicle,GO:0031988~membrane-bo…	GO:0000149~SNARE binding,GO:0005085~guanyl-nucleotide exchange factor activity,GO:0005488~binding,GO:0005515~protein binding,GO:0017016~Ras GTPase binding,GO:0017137~Rab GTPase binding,GO:0019899~enzyme binding,GO:0031267~small GTPase binding,GO:0051020~GTPase binding,GO:0098772~molecular function regulator,
AGAP001731	AGAP001731-PA(AgaP_AGAP001731)			-0.824959	Control	0.000679068	0.073544	72.7094	71.1025	193.372	136.328	PF02207:Putative zinc finger in N-recognin (UBR box),PF05048:Periplasmic copper-binding protein (NosD),PF12937:F-box-like,	GO:0006464~cellular protein modification process,GO:0008152~metabolic process,GO:0009987~cellular process,GO:0016567~protein ubiquitination,GO:0019538~protein metabolic process,GO:0032446~protein modification by small protein conjugation,GO:0036211~protein modification process,GO:0043170~macromolecule metabolic process,GO:0043412~macromolecule modification,GO:0044237~cellular metabolic process,GO…	GO:0000151~ubiquitin ligase complex,GO:0005622~intracellular,GO:0005623~cell,GO:0032991~macromolecular complex,GO:0043234~protein complex,GO:0044424~intracellular part,GO:0044464~cell part,GO:1902494~catalytic complex,GO:1990234~transferase complex,	GO:0005488~binding,GO:0008270~zinc ion binding,GO:0043167~ion binding,GO:0043169~cation binding,GO:0046872~metal ion binding,GO:0046914~transition metal ion binding,
AGAP000046	AGAP000046-PA(AgaP_AGAP000046)		Yes	-0.820796	Control	0.00158482	0.108974	10.2048	26.5128	49.1103	91.4398	PF00083:Sugar (and other) transporter,		GO:0016020~membrane,GO:0016021~integral component of membrane,GO:0031224~intrinsic component of membrane,GO:0044425~membrane part,	GO:0005215~transporter activity,GO:0022857~transmembrane transporter activity,
AGAP013301	AGAP013301-PA(AgaP_AGAP013301)			-0.820448	Control	9.12e-06	0.00554371	655.022	670.051	1365.88	1211.99	PF00010:Helix-loop-helix DNA-binding domain,
AGAP000121	AGAP000121-PA(AgaP_AGAP000121)			-0.820272	Control	0.00170888	0.110333	12.1182	30.1282	59.8531	86.4522	PF00595:PDZ domain (Also known as DHR or GLGF),
AGAP000904	AGAP000904-PA(AgaP_AGAP000904)			-0.817083	Control	0.000114682	0.0274007	160.088	174.743	342.237	340.821	PF12510:Smoothelin cytoskeleton protein,
AGAP003070	AGAP003070-PA(AgaP_AGAP003070)			-0.814995	Control	0.00187584	0.116066	16.5828	22.2949	56.7837	63.1766	PF00200:Disintegrin,			GO:0003824~catalytic activity,GO:0004175~endopeptidase activity,GO:0004222~metalloendopeptidase activity,GO:0008233~peptidase activity,GO:0008237~metallopeptidase activity,GO:0016787~hydrolase activity,GO:0070011~peptidase activity, acting on L-amino acid peptides,
AGAP002648	AGAP002648-PA(AgaP_AGAP002648)			-0.813819	Control	0.0014386	0.106201	47.8351	81.9486	122.776	204.493	PF12770:CHAT domain,PF13176:Tetratricopeptide repeat,	GO:0007049~cell cycle,GO:0007346~regulation of mitotic cell cycle,GO:0009987~cellular process,GO:0044699~single-organism process,GO:0044763~single-organism cellular process,GO:0050789~regulation of biological process,GO:0050794~regulation of cellular process,GO:0051726~regulation of cell cycle,GO:0065007~biological regulation,	GO:0005622~intracellular,GO:0005623~cell,GO:0005813~centrosome,GO:0005815~microtubule organizing center,GO:0005856~cytoskeleton,GO:0015630~microtubule cytoskeleton,GO:0030496~midbody,GO:0043226~organelle,GO:0043228~non-membrane-bounded organelle,GO:0043229~intracellular organelle,GO:0043232~intracellular non-membrane-bounded organelle,GO:0044422~organelle part,GO:0044424~intracellular part,GO:004…
AGAP008369	AGAP008369-PA(AgaP_AGAP008369)			-0.812664	Control	0.00161533	0.108974	41.4571	81.3461	197.976	121.366	PF01347:Lipoprotein amino terminal region,			GO:0005215~transporter activity,GO:0005319~lipid transporter activity,GO:0022892~substrate-specific transporter activity,
AGAP000990	AGAP000990-PA(AgaP_AGAP000990)			-0.809622	Control	0.00148901	0.107019	38.2681	59.6538	104.359	139.653
AGAP006018	AGAP006018-PA(AgaP_AGAP006018)			-0.808946	Control	0.00169114	0.110333	33.1657	32.5384	76.7348	93.1023	PF00651:BTB/POZ domain,PF05225:helix-turn-helix, Psq domain,	GO:0006139~nucleobase-containing compound metabolic process,GO:0006351~transcription, DNA-templated,GO:0006355~regulation of transcription, DNA-templated,GO:0006357~regulation of transcription from RNA polymerase II promoter,GO:0006725~cellular aromatic compound metabolic process,GO:0006807~nitrogen compound metabolic process,GO:0008152~metabolic process,GO:0009058~biosynthetic process,GO:0009059…	GO:0005622~intracellular,GO:0005623~cell,GO:0005634~nucleus,GO:0043226~organelle,GO:0043227~membrane-bounded organelle,GO:0043229~intracellular organelle,GO:0043231~intracellular membrane-bounded organelle,GO:0044424~intracellular part,GO:0044464~cell part,	GO:0003676~nucleic acid binding,GO:0003677~DNA binding,GO:0005488~binding,GO:0097159~organic cyclic compound binding,GO:1901363~heterocyclic compound binding,
AGAP006678	AGAP006678-PA(AgaP_AGAP006678)			-0.805793	Control	4.53e-05	0.018658	360.358	310.32	670.662	645.066	PF00134:Cyclin, N-terminal domain,	GO:0000079~regulation of cyclin-dependent protein serine/threonine kinase activity,GO:0001932~regulation of protein phosphorylation,GO:0001934~positive regulation of protein phosphorylation,GO:0006139~nucleobase-containing compound metabolic process,GO:0006351~transcription, DNA-templated,GO:0006355~regulation of transcription, DNA-templated,GO:0006357~regulation of transcription from RNA polymer…	GO:0000307~cyclin-dependent protein kinase holoenzyme complex,GO:0005622~intracellular,GO:0005623~cell,GO:0005634~nucleus,GO:0032991~macromolecular complex,GO:0043226~organelle,GO:0043227~membrane-bounded organelle,GO:0043229~intracellular organelle,GO:0043231~intracellular membrane-bounded organelle,GO:0043234~protein complex,GO:0044424~intracellular part,GO:0044464~cell part,GO:0061695~transfer…	GO:0016538~cyclin-dependent protein serine/threonine kinase regulator activity,GO:0019207~kinase regulator activity,GO:0019887~protein kinase regulator activity,GO:0030234~enzyme regulator activity,GO:0098772~molecular function regulator,
AGAP002091	AGAP002091-PA(AgaP_AGAP002091)			-0.803669	Control	0.00195622	0.119891	36.3547	34.3461	119.706	68.1642	PF00586:AIR synthase related protein, N-terminal domain,PF02769:AIR synthase related protein, C-terminal domain,	GO:0006082~organic acid metabolic process,GO:0006139~nucleobase-containing compound metabolic process,GO:0006163~purine nucleotide metabolic process,GO:0006164~purine nucleotide biosynthetic process,GO:0006188~IMP biosynthetic process,GO:0006189~'de novo' IMP biosynthetic process,GO:0006520~cellular amino acid metabolic process,GO:0006541~glutamine metabolic process,GO:0006725~cellular aromatic c…	GO:0005622~intracellular,GO:0005623~cell,GO:0005737~cytoplasm,GO:0044424~intracellular part,GO:0044464~cell part,	GO:0000166~nucleotide binding,GO:0001882~nucleoside binding,GO:0001883~purine nucleoside binding,GO:0003824~catalytic activity,GO:0004642~phosphoribosylformylglycinamidine synthase activity,GO:0005488~binding,GO:0005524~ATP binding,GO:0016874~ligase activity,GO:0016879~ligase activity, forming carbon-nitrogen bonds,GO:0016884~carbon-nitrogen ligase activity, with glutamine as amido-N-donor,GO:001…	aga00230:Purine metabolism,aga01100:Metabolic pathways,aga01130:Biosynthesis of antibiotics,
AGAP002702	AGAP002702-PA(AgaP_AGAP002702)			-0.800806	Control	0.00221657	0.129178	14.6694	21.0897	44.5062	73.1518	PF12171:Zinc-finger double-stranded RNA-binding,			GO:0003676~nucleic acid binding,GO:0005488~binding,GO:0043167~ion binding,GO:0043169~cation binding,GO:0046872~metal ion binding,GO:0097159~organic cyclic compound binding,GO:1901363~heterocyclic compound binding,
AGAP005661	AGAP005661-PA(AgaP_AGAP005661)		Yes	-0.80067	Control	0.000247169	0.0398799	142.23	137.987	267.037	305.908	PF00104:Ligand-binding domain of nuclear hormone receptor,PF00105:Zinc finger, C4 type (two domains),	GO:0006139~nucleobase-containing compound metabolic process,GO:0006351~transcription, DNA-templated,GO:0006355~regulation of transcription, DNA-templated,GO:0006357~regulation of transcription from RNA polymerase II promoter,GO:0006366~transcription from RNA polymerase II promoter,GO:0006725~cellular aromatic compound metabolic process,GO:0006807~nitrogen compound metabolic process,GO:0007154~cel…	GO:0005622~intracellular,GO:0005623~cell,GO:0005634~nucleus,GO:0005667~transcription factor complex,GO:0032991~macromolecular complex,GO:0043226~organelle,GO:0043227~membrane-bounded organelle,GO:0043229~intracellular organelle,GO:0043231~intracellular membrane-bounded organelle,GO:0043234~protein complex,GO:0044422~organelle part,GO:0044424~intracellular part,GO:0044428~nuclear part,GO:0044446~i…	GO:0000975~regulatory region DNA binding,GO:0000976~transcription regulatory region sequence-specific DNA binding,GO:0000981~RNA polymerase II transcription factor activity, sequence-specific DNA binding,GO:0001067~regulatory region nucleic acid binding,GO:0001071~nucleic acid binding transcription factor activity,GO:0003676~nucleic acid binding,GO:0003677~DNA binding,GO:0003682~chromatin binding…
AGAP002735	AGAP002735-PA(AgaP_AGAP002735)			-0.795728	Control	5.65e-05	0.0202987	288.924	304.897	600.066	555.289	PF01853:MOZ/SAS family,PF04801:Sin-like protein conserved region,	GO:0006139~nucleobase-containing compound metabolic process,GO:0006323~DNA packaging,GO:0006325~chromatin organization,GO:0006333~chromatin assembly or disassembly,GO:0006334~nucleosome assembly,GO:0006351~transcription, DNA-templated,GO:0006355~regulation of transcription, DNA-templated,GO:0006461~protein complex assembly,GO:0006725~cellular aromatic compound metabolic process,GO:0006807~nitroge…	GO:0000785~chromatin,GO:0000786~nucleosome,GO:0005622~intracellular,GO:0005623~cell,GO:0005634~nucleus,GO:0005694~chromosome,GO:0032991~macromolecular complex,GO:0032993~protein-DNA complex,GO:0043226~organelle,GO:0043227~membrane-bounded organelle,GO:0043228~non-membrane-bounded organelle,GO:0043229~intracellular organelle,GO:0043231~intracellular membrane-bounded organelle,GO:0043232~intracellu…	GO:0003676~nucleic acid binding,GO:0003677~DNA binding,GO:0003824~catalytic activity,GO:0003899~DNA-directed RNA polymerase activity,GO:0004402~histone acetyltransferase activity,GO:0005488~binding,GO:0008080~N-acetyltransferase activity,GO:0008270~zinc ion binding,GO:0016407~acetyltransferase activity,GO:0016410~N-acyltransferase activity,GO:0016740~transferase activity,GO:0016746~transferase ac…
AGAP007808	AGAP007808-PA(AgaP_AGAP007808)		Yes	-0.792028	Control	6.55e-05	0.0207012	530.651	566.41	1206.27	924.373	PF00076:RNA recognition motif. (a.k.a. RRM, RBD, or RNP domain),PF12938:M domain of GW182,			GO:0000166~nucleotide binding,GO:0003676~nucleic acid binding,GO:0005488~binding,GO:0036094~small molecule binding,GO:0097159~organic cyclic compound binding,GO:1901265~nucleoside phosphate binding,GO:1901363~heterocyclic compound binding,
AGAP000309	AGAP000309-PA(AgaP_AGAP000309)			-0.790484	Control	0.00253029	0.141876	19.7718	39.7692	73.6654	96.4274	PF00151:Lipase,	GO:0006629~lipid metabolic process,GO:0008152~metabolic process,GO:0044238~primary metabolic process,GO:0044699~single-organism process,GO:0044710~single-organism metabolic process,GO:0071704~organic substance metabolic process,	GO:0005576~extracellular region,	GO:0003824~catalytic activity,GO:0016787~hydrolase activity,GO:0016788~hydrolase activity, acting on ester bonds,GO:0052689~carboxylic ester hydrolase activity,
AGAP000319	AGAP000319-PA(AgaP_AGAP000319)			-0.789524	Control	0.000602992	0.0681037	90.5678	95.8076	199.51	191.192	PF00400:WD domain, G-beta repeat,PF13925:con80 domain of Katanin,	GO:0000278~mitotic cell cycle,GO:0000280~nuclear division,GO:0006996~organelle organization,GO:0007017~microtubule-based process,GO:0007049~cell cycle,GO:0007067~mitotic nuclear division,GO:0009987~cellular process,GO:0016043~cellular component organization,GO:0022402~cell cycle process,GO:0044699~single-organism process,GO:0044763~single-organism cellular process,GO:0048285~organelle fission,GO:…	GO:0000922~spindle pole,GO:0005622~intracellular,GO:0005623~cell,GO:0005737~cytoplasm,GO:0005813~centrosome,GO:0005815~microtubule organizing center,GO:0005819~spindle,GO:0005856~cytoskeleton,GO:0005874~microtubule,GO:0005875~microtubule associated complex,GO:0008352~katanin complex,GO:0015630~microtubule cytoskeleton,GO:0032991~macromolecular complex,GO:0043226~organelle,GO:0043228~non-membrane-…
AGAP008801	AGAP008801-PA(AgaP_AGAP008801)		Yes	-0.789436	Control	8.42e-05	0.0237649	1109.14	1589.56	2544.53	2709.94	PF04849:HAP1 N-terminal conserved region,PF12448:Kinesin associated protein,
AGAP010630	AGAP010630-PA(AgaP_AGAP010630)			-0.787495	Control	0.00266202	0.144636	41.4571	19.282	67.5266	113.053	PF00023:Ankyrin repeat,PF00520:Ion transport protein,PF08344:Transient receptor ion channel II,	GO:0000041~transition metal ion transport,GO:0006810~transport,GO:0006811~ion transport,GO:0006812~cation transport,GO:0006828~manganese ion transport,GO:0006873~cellular ion homeostasis,GO:0006874~cellular calcium ion homeostasis,GO:0006875~cellular metal ion homeostasis,GO:0009987~cellular process,GO:0019725~cellular homeostasis,GO:0030001~metal ion transport,GO:0030003~cellular cation homeosta…	GO:0005623~cell,GO:0005886~plasma membrane,GO:0005887~integral component of plasma membrane,GO:0016020~membrane,GO:0016021~integral component of membrane,GO:0031224~intrinsic component of membrane,GO:0031226~intrinsic component of plasma membrane,GO:0044425~membrane part,GO:0044459~plasma membrane part,GO:0044464~cell part,GO:0071944~cell periphery,	GO:0005215~transporter activity,GO:0005216~ion channel activity,GO:0005261~cation channel activity,GO:0005262~calcium channel activity,GO:0008324~cation transmembrane transporter activity,GO:0015075~ion transmembrane transporter activity,GO:0015085~calcium ion transmembrane transporter activity,GO:0015267~channel activity,GO:0015279~store-operated calcium channel activity,GO:0022803~passive trans…	aga04745:Phototransduction - fly,
AGAP000179	AGAP000179-PB(AgaP_AGAP000179)			-0.787425	Control	0.00256538	0.142133	13.3938	28.3205	92.0817	48.2137		GO:0006139~nucleobase-containing compound metabolic process,GO:0006144~purine nucleobase metabolic process,GO:0006163~purine nucleotide metabolic process,GO:0006164~purine nucleotide biosynthetic process,GO:0006188~IMP biosynthetic process,GO:0006189~'de novo' IMP biosynthetic process,GO:0006725~cellular aromatic compound metabolic process,GO:0006753~nucleoside phosphate metabolic process,GO:0006…		GO:0003824~catalytic activity,GO:0004044~amidophosphoribosyltransferase activity,GO:0005488~binding,GO:0016740~transferase activity,GO:0016757~transferase activity, transferring glycosyl groups,GO:0016763~transferase activity, transferring pentosyl groups,GO:0043167~ion binding,GO:0043169~cation binding,GO:0046872~metal ion binding,GO:0051536~iron-sulfur cluster binding,GO:0051540~metal cluster b…	aga00230:Purine metabolism,aga00250:Alanine, aspartate and glutamate metabolism,aga01100:Metabolic pathways,aga01130:Biosynthesis of antibiotics,
AGAP007478	AGAP007478-PA(AgaP_AGAP007478)			-0.786008	Control	0.000407529	0.0536987	207.923	194.025	488.033	330.846	PF00035:Double-stranded RNA binding motif,
AGAP003037	AGAP003037-PA(AgaP_AGAP003037)			-0.78416	Control	0.00180266	0.114934	5.10241	12.6538	29.1592	58.189			GO:0005576~extracellular region,GO:0005615~extracellular space,GO:0044421~extracellular region part,	GO:0005198~structural molecule activity,GO:0042302~structural constituent of cuticle,
AGAP000421	AGAP000421-PA(AgaP_AGAP000421)			-0.784108	Control	0.00210966	0.125406	12.1182	6.6282	33.7633	46.5512		GO:0000278~mitotic cell cycle,GO:0006464~cellular protein modification process,GO:0006470~protein dephosphorylation,GO:0006793~phosphorus metabolic process,GO:0006796~phosphate-containing compound metabolic process,GO:0006996~organelle organization,GO:0006997~nucleus organization,GO:0006998~nuclear envelope organization,GO:0007049~cell cycle,GO:0007084~mitotic nuclear envelope reassembly,GO:00081…	GO:0005622~intracellular,GO:0005623~cell,GO:0005737~cytoplasm,GO:0005783~endoplasmic reticulum,GO:0012505~endomembrane system,GO:0043226~organelle,GO:0043227~membrane-bounded organelle,GO:0043229~intracellular organelle,GO:0043231~intracellular membrane-bounded organelle,GO:0044424~intracellular part,GO:0044444~cytoplasmic part,GO:0044464~cell part,	GO:0005488~binding,GO:0005515~protein binding,GO:0019899~enzyme binding,GO:0019902~phosphatase binding,GO:0019903~protein phosphatase binding,GO:0051721~protein phosphatase 2A binding,
AGAP001208	AGAP001208-PA(AgaP_AGAP001208)			-0.783518	Control	0.000757041	0.0798022	84.1898	103.038	201.045	192.855	PF15477:Small acidic protein family,
AGAP013060	AGAP013060-PA(AgaP_AGAP013060)			-0.78152	Control	0.00141864		3.82681	6.02564	27.6245	31.5883
AGAP003449	AGAP003449-PA(AgaP_AGAP003449)			-0.777582	Control	0.00245488	0.14064	6.37802	23.5	55.249	64.8391
AGAP000238	AGAP000238-PA(AgaP_AGAP000238)			-0.776369	Control	0.00305764	0.153973	15.3072	29.5256	59.8531	74.8144	PF03045:DAN domain,				aga04350:TGF-beta signaling pathway,
AGAP009664	AGAP009664-PA(AgaP_AGAP009664)			-0.773214	Control	4.72e-05	0.018658	494.296	544.115	1034.38	924.373		GO:0006139~nucleobase-containing compound metabolic process,GO:0006351~transcription, DNA-templated,GO:0006355~regulation of transcription, DNA-templated,GO:0006357~regulation of transcription from RNA polymerase II promoter,GO:0006366~transcription from RNA polymerase II promoter,GO:0006725~cellular aromatic compound metabolic process,GO:0006807~nitrogen compound metabolic process,GO:0007154~cel…	GO:0005622~intracellular,GO:0005623~cell,GO:0005634~nucleus,GO:0043226~organelle,GO:0043227~membrane-bounded organelle,GO:0043229~intracellular organelle,GO:0043231~intracellular membrane-bounded organelle,GO:0044424~intracellular part,GO:0044464~cell part,	GO:0000988~transcription factor activity, protein binding,GO:0000989~transcription factor activity, transcription factor binding,GO:0003712~transcription cofactor activity,GO:0003713~transcription coactivator activity,GO:0005102~receptor binding,GO:0005488~binding,GO:0005515~protein binding,GO:0016922~ligand-dependent nuclear receptor binding,GO:0030374~ligand-dependent nuclear receptor transcrip…
AGAP000443	AGAP000443-PA(CTL5)	Yes		-0.771206	Control	0.00249122	0.141695	37.6303	41.5769	85.943	103.078	PF00059:Lectin C-type domain,PF00431:CUB domain,
AGAP013409	AGAP013409-PA(AgaP_AGAP013409)			-0.771003	Control	0.00326875	0.159986	18.4962	22.2949	47.5756	73.1518			GO:0016020~membrane,GO:0016021~integral component of membrane,GO:0031224~intrinsic component of membrane,GO:0044425~membrane part,
AGAP013262	AGAP013262-PA(AgaP_AGAP013262)		Yes	-0.770816	Control	0.00315783	0.156454	28.7011	43.9871	67.5266	128.016			GO:0016020~membrane,GO:0016021~integral component of membrane,GO:0031224~intrinsic component of membrane,GO:0044425~membrane part,
AGAP000707	AGAP000707-PA(AgaP_AGAP000707)			-0.770065	Control	0.00145075	0.106201	67.607	65.0769	153.47	133.003	PF00855:PWWP domain,		GO:0005622~intracellular,GO:0005623~cell,GO:0005634~nucleus,GO:0005694~chromosome,GO:0010369~chromocenter,GO:0043226~organelle,GO:0043227~membrane-bounded organelle,GO:0043228~non-membrane-bounded organelle,GO:0043229~intracellular organelle,GO:0043231~intracellular membrane-bounded organelle,GO:0043232~intracellular non-membrane-bounded organelle,GO:0044422~organelle part,GO:0044424~intracellula…	GO:0003682~chromatin binding,GO:0005488~binding,GO:0044877~macromolecular complex binding,
AGAP000783	AGAP000783-PA(AgaP_AGAP000783)			-0.766087	Control	0.000227189	0.0377745	209.837	252.474	437.388	457.199	PF07814:Wings apart-like protein regulation of heterochromatin,	GO:0000003~reproduction,GO:0000070~mitotic sister chromatid segregation,GO:0000278~mitotic cell cycle,GO:0000280~nuclear division,GO:0000819~sister chromatid segregation,GO:0006996~organelle organization,GO:0007049~cell cycle,GO:0007059~chromosome segregation,GO:0007062~sister chromatid cohesion,GO:0007063~regulation of sister chromatid cohesion,GO:0007064~mitotic sister chromatid cohesion,GO:000…	GO:0000228~nuclear chromosome,GO:0000793~condensed chromosome,GO:0000794~condensed nuclear chromosome,GO:0000798~nuclear cohesin complex,GO:0005622~intracellular,GO:0005623~cell,GO:0005634~nucleus,GO:0005694~chromosome,GO:0008278~cohesin complex,GO:0031974~membrane-enclosed lumen,GO:0031981~nuclear lumen,GO:0032991~macromolecular complex,GO:0043226~organelle,GO:0043227~membrane-bounded organelle,…
AGAP008061	AGAP008061-PA(AgaP_AGAP008061)			-0.763952	Control	0.00346476	0.165015	21.0475	31.9359	69.0613	73.1518	PF00704:Glycosyl hydrolases family 18,	GO:0005975~carbohydrate metabolic process,GO:0006022~aminoglycan metabolic process,GO:0006026~aminoglycan catabolic process,GO:0006030~chitin metabolic process,GO:0006032~chitin catabolic process,GO:0006040~amino sugar metabolic process,GO:0006807~nitrogen compound metabolic process,GO:0008152~metabolic process,GO:0009056~catabolic process,GO:0009057~macromolecule catabolic process,GO:0043170~mac…	GO:0005576~extracellular region,	GO:0003824~catalytic activity,GO:0004553~hydrolase activity, hydrolyzing O-glycosyl compounds,GO:0004568~chitinase activity,GO:0005488~binding,GO:0008061~chitin binding,GO:0016787~hydrolase activity,GO:0016798~hydrolase activity, acting on glycosyl bonds,GO:0097367~carbohydrate derivative binding,
AGAP002610	AGAP002610-PA(AgaP_AGAP002610)			-0.759868	Control	0.0034489	0.165015	26.7877	34.3461	69.0613	86.4522	PF00096:Zinc finger, C2H2 type,	GO:0006139~nucleobase-containing compound metabolic process,GO:0006351~transcription, DNA-templated,GO:0006355~regulation of transcription, DNA-templated,GO:0006366~transcription from RNA polymerase II promoter,GO:0006725~cellular aromatic compound metabolic process,GO:0006807~nitrogen compound metabolic process,GO:0007154~cell communication,GO:0007165~signal transduction,GO:0007275~multicellular…	GO:0005622~intracellular,GO:0005623~cell,GO:0005634~nucleus,GO:0043226~organelle,GO:0043227~membrane-bounded organelle,GO:0043229~intracellular organelle,GO:0043231~intracellular membrane-bounded organelle,GO:0044424~intracellular part,GO:0044464~cell part,	GO:0000975~regulatory region DNA binding,GO:0001067~regulatory region nucleic acid binding,GO:0001071~nucleic acid binding transcription factor activity,GO:0003676~nucleic acid binding,GO:0003677~DNA binding,GO:0003700~transcription factor activity, sequence-specific DNA binding,GO:0005488~binding,GO:0043167~ion binding,GO:0043169~cation binding,GO:0043565~sequence-specific DNA binding,GO:0044212…
AGAP002030	AGAP002030-PA(AgaP_AGAP002030)			-0.759592	Control	7.85e-05	0.0229787	400.539	370.577	735.119	708.243	PF00400:WD domain, G-beta repeat,PF00439:Bromodomain,	GO:0000902~cell morphogenesis,GO:0006139~nucleobase-containing compound metabolic process,GO:0006351~transcription, DNA-templated,GO:0006355~regulation of transcription, DNA-templated,GO:0006357~regulation of transcription from RNA polymerase II promoter,GO:0006725~cellular aromatic compound metabolic process,GO:0006807~nitrogen compound metabolic process,GO:0006996~organelle organization,GO:0007…	GO:0005622~intracellular,GO:0005623~cell,GO:0005634~nucleus,GO:0043226~organelle,GO:0043227~membrane-bounded organelle,GO:0043229~intracellular organelle,GO:0043231~intracellular membrane-bounded organelle,GO:0044424~intracellular part,GO:0044464~cell part,
AGAP004447	AGAP004447-PA(AgaP_AGAP004447)			-0.75945	Control	0.00109366	0.0971513	96.308	110.872	239.413	186.205
AGAP000419	AGAP000419-PA(AgaP_AGAP000419)			-0.758941	Control	0.00367241	0.16979	21.6853	34.9487	69.0613	81.4645
AGAP000075	AGAP000075-PA(AgaP_AGAP000075)			-0.757049	Control	0.0015812	0.108974	68.2448	74.1153	144.261	156.279	PF03189:Otopetrin,		GO:0016020~membrane,GO:0016021~integral component of membrane,GO:0031224~intrinsic component of membrane,GO:0044425~membrane part,
AGAP000961	AGAP000961-PA(AgaP_AGAP000961)			-0.755969	Control	0.000862558	0.08419	101.41	112.077	216.392	212.805	PF00536:SAM domain (Sterile alpha motif),
AGAP011192	AGAP011192-PA(AgaP_AGAP011192)			-0.755828	Control	0.000110855	0.0274007	499.399	464.577	994.483	812.983	PF00856:SET domain,PF05964:F/Y-rich N-terminus,PF05965:F/Y rich C-terminus,	GO:0006325~chromatin organization,GO:0006464~cellular protein modification process,GO:0006479~protein methylation,GO:0006996~organelle organization,GO:0008152~metabolic process,GO:0008213~protein alkylation,GO:0009987~cellular process,GO:0016043~cellular component organization,GO:0016569~covalent chromatin modification,GO:0016570~histone modification,GO:0016571~histone methylation,GO:0018022~pept…	GO:0005622~intracellular,GO:0005623~cell,GO:0005634~nucleus,GO:0043226~organelle,GO:0043227~membrane-bounded organelle,GO:0043229~intracellular organelle,GO:0043231~intracellular membrane-bounded organelle,GO:0044424~intracellular part,GO:0044464~cell part,	GO:0003824~catalytic activity,GO:0008168~methyltransferase activity,GO:0008170~N-methyltransferase activity,GO:0008276~protein methyltransferase activity,GO:0008757~S-adenosylmethionine-dependent methyltransferase activity,GO:0016278~lysine N-methyltransferase activity,GO:0016279~protein-lysine N-methyltransferase activity,GO:0016740~transferase activity,GO:0016741~transferase activity, transferr…	aga00310:Lysine degradation,
AGAP000374	AGAP000374-PA(AgaP_AGAP000374)		Yes	-0.75316	Control	0.00112626	0.0984821	111.615	159.077	250.155	300.92			GO:0000151~ubiquitin ligase complex,GO:0000152~nuclear ubiquitin ligase complex,GO:0005622~intracellular,GO:0005623~cell,GO:0005634~nucleus,GO:0005680~anaphase-promoting complex,GO:0031461~cullin-RING ubiquitin ligase complex,GO:0032991~macromolecular complex,GO:0043226~organelle,GO:0043227~membrane-bounded organelle,GO:0043229~intracellular organelle,GO:0043231~intracellular membrane-bounded org…		aga04120:Ubiquitin mediated proteolysis,
AGAP002518	AGAP002518-PA(AgaP_AGAP002518)			-0.752948	Control	0.00200423	0.120957	63.1424	87.3717	176.49	146.304	PF00171:Aldehyde dehydrogenase family,PF00696:Amino acid kinase family,	GO:0006082~organic acid metabolic process,GO:0006520~cellular amino acid metabolic process,GO:0006560~proline metabolic process,GO:0006561~proline biosynthetic process,GO:0006807~nitrogen compound metabolic process,GO:0008152~metabolic process,GO:0008652~cellular amino acid biosynthetic process,GO:0009058~biosynthetic process,GO:0009064~glutamine family amino acid metabolic process,GO:0009084~glu…	GO:0005622~intracellular,GO:0005623~cell,GO:0005737~cytoplasm,GO:0005739~mitochondrion,GO:0043226~organelle,GO:0043227~membrane-bounded organelle,GO:0043229~intracellular organelle,GO:0043231~intracellular membrane-bounded organelle,GO:0044424~intracellular part,GO:0044444~cytoplasmic part,GO:0044464~cell part,	GO:0003824~catalytic activity,GO:0004349~glutamate 5-kinase activity,GO:0004350~glutamate-5-semialdehyde dehydrogenase activity,GO:0016301~kinase activity,GO:0016491~oxidoreductase activity,GO:0016620~oxidoreductase activity, acting on the aldehyde or oxo group of donors, NAD or NADP as acceptor,GO:0016740~transferase activity,GO:0016772~transferase activity, transferring phosphorus-containing gr…	aga00330:Arginine and proline metabolism,aga01100:Metabolic pathways,aga01230:Biosynthesis of amino acids,
AGAP001989	AGAP001989-PA(AgaP_AGAP001989)			-0.752565	Control	0.00409295	0.183857	16.5828	23.5	53.7144	61.514
AGAP013055	AGAP013055-PA(AgaP_AGAP013055)			-0.751382	Control	0.00134385	0.105332	84.1898	111.474	205.649	196.18				GO:0003676~nucleic acid binding,GO:0003723~RNA binding,GO:0005488~binding,GO:0097159~organic cyclic compound binding,GO:1901363~heterocyclic compound binding,
AGAP001427	AGAP001427-PA(AgaP_AGAP001427)			-0.745895	Control	0.000197422	0.0371624	383.957	472.41	860.964	744.819	PF13516:Leucine Rich repeat,
AGAP011396	AGAP011396-PA(AgaP_AGAP011396)		Yes	-0.745795	Control	5.35e-05	0.0201276	5360.72	5872.58	11458	9105.74	PF00307:Calponin homology (CH) domain,PF00435:Spectrin repeat,PF02187:Growth-Arrest-Specific Protein 2 Domain,		GO:0005622~intracellular,GO:0005623~cell,GO:0005856~cytoskeleton,GO:0043226~organelle,GO:0043228~non-membrane-bounded organelle,GO:0043229~intracellular organelle,GO:0043232~intracellular non-membrane-bounded organelle,GO:0044424~intracellular part,GO:0044464~cell part,	GO:0005488~binding,GO:0005509~calcium ion binding,GO:0043167~ion binding,GO:0043169~cation binding,GO:0046872~metal ion binding,
AGAP000043	AGAP000043-PA(AgaP_AGAP000043)			-0.744343	Control	0.000554605	0.0637164	163.915	167.513	346.841	292.607	PF00069:Protein kinase domain,			GO:0000166~nucleotide binding,GO:0001882~nucleoside binding,GO:0001883~purine nucleoside binding,GO:0003824~catalytic activity,GO:0004672~protein kinase activity,GO:0005488~binding,GO:0005524~ATP binding,GO:0016301~kinase activity,GO:0016740~transferase activity,GO:0016772~transferase activity, transferring phosphorus-containing groups,GO:0016773~phosphotransferase activity, alcohol group as acce…
AGAP011526	AGAP011526-PA(AgaP_AGAP011526)			-0.739043	Control	0.000613008	0.0682598	332.295	275.974	682.94	485.462	PF00028:Cadherin domain,PF02210:Laminin G domain,	GO:0007155~cell adhesion,GO:0007156~homophilic cell adhesion via plasma membrane adhesion molecules,GO:0022610~biological adhesion,GO:0098609~cell-cell adhesion,GO:0098742~cell-cell adhesion via plasma-membrane adhesion molecules,	GO:0005623~cell,GO:0005886~plasma membrane,GO:0016020~membrane,GO:0044464~cell part,GO:0071944~cell periphery,	GO:0005488~binding,GO:0005509~calcium ion binding,GO:0043167~ion binding,GO:0043169~cation binding,GO:0046872~metal ion binding,
AGAP001005	AGAP001005-PA(AgaP_AGAP001005)			-0.738036	Control	0.00422991	0.187875	8.92922	16.8718	36.8327	54.8639		GO:0006022~aminoglycan metabolic process,GO:0006030~chitin metabolic process,GO:0006040~amino sugar metabolic process,GO:0006807~nitrogen compound metabolic process,GO:0008152~metabolic process,GO:0043170~macromolecule metabolic process,GO:0071704~organic substance metabolic process,GO:1901071~glucosamine-containing compound metabolic process,GO:1901135~carbohydrate derivative metabolic process,G…	GO:0005576~extracellular region,	GO:0005488~binding,GO:0008061~chitin binding,GO:0097367~carbohydrate derivative binding,
AGAP011138	AGAP011138-PA(AgaP_AGAP011138)			-0.737737	Control	0.000184942	0.0356623	507.69	450.115	976.067	798.02	PF00063:Myosin head (motor domain),PF00595:PDZ domain (Also known as DHR or GLGF),PF00612:IQ calmodulin-binding motif,PF01576:Myosin tail,		GO:0005622~intracellular,GO:0005623~cell,GO:0005856~cytoskeleton,GO:0015629~actin cytoskeleton,GO:0016459~myosin complex,GO:0032991~macromolecular complex,GO:0043226~organelle,GO:0043228~non-membrane-bounded organelle,GO:0043229~intracellular organelle,GO:0043232~intracellular non-membrane-bounded organelle,GO:0043234~protein complex,GO:0044422~organelle part,GO:0044424~intracellular part,GO:0044…	GO:0000166~nucleotide binding,GO:0001882~nucleoside binding,GO:0001883~purine nucleoside binding,GO:0003774~motor activity,GO:0003824~catalytic activity,GO:0005488~binding,GO:0005524~ATP binding,GO:0016462~pyrophosphatase activity,GO:0016787~hydrolase activity,GO:0016817~hydrolase activity, acting on acid anhydrides,GO:0016818~hydrolase activity, acting on acid anhydrides, in phosphorus-containin…
AGAP009176	AGAP009176-PA(AgaP_AGAP009176)			-0.736643	Control	0.000121323	0.0274051	3014.25	3352.06	6668.25	5014.23	PF00107:Zinc-binding dehydrogenase,PF00109:Beta-ketoacyl synthase, N-terminal domain,PF00550:Phosphopantetheine attachment site,PF00698:Acyl transferase domain,PF00975:Thioesterase domain,PF02801:Beta-ketoacyl synthase, C-terminal domain,PF08659:KR domain,PF14765:Polyketide synthase dehydratase,	GO:0008152~metabolic process,GO:0009058~biosynthetic process,		GO:0003824~catalytic activity,GO:0004312~fatty acid synthase activity,GO:0004313~[acyl-carrier-protein] S-acetyltransferase activity,GO:0004314~[acyl-carrier-protein] S-malonyltransferase activity,GO:0004315~3-oxoacyl-[acyl-carrier-protein] synthase activity,GO:0004316~3-oxoacyl-[acyl-carrier-protein] reductase (NADPH) activity,GO:0004317~3-hydroxypalmitoyl-[acyl-carrier-protein] dehydratase acti…	aga00061:Fatty acid biosynthesis,aga01100:Metabolic pathways,aga01212:Fatty acid metabolism,
AGAP012421	AGAP012421-PA(AgaP_AGAP012421)			-0.730562	Control	0.00122448	0.102793	230.884	257.295	366.792	590.202
AGAP000058	AGAP000058-PA(AgaP_AGAP000058)			-0.72758	Control	0.00257084	0.142133	73.3472	104.846	165.747	202.83	PF00046:Homeobox domain,	GO:0006139~nucleobase-containing compound metabolic process,GO:0006355~regulation of transcription, DNA-templated,GO:0006725~cellular aromatic compound metabolic process,GO:0006807~nitrogen compound metabolic process,GO:0008152~metabolic process,GO:0009058~biosynthetic process,GO:0009059~macromolecule biosynthetic process,GO:0009889~regulation of biosynthetic process,GO:0009987~cellular process,G…	GO:0005622~intracellular,GO:0005623~cell,GO:0005634~nucleus,GO:0043226~organelle,GO:0043227~membrane-bounded organelle,GO:0043229~intracellular organelle,GO:0043231~intracellular membrane-bounded organelle,GO:0044424~intracellular part,GO:0044464~cell part,	GO:0003676~nucleic acid binding,GO:0003677~DNA binding,GO:0005488~binding,GO:0008270~zinc ion binding,GO:0043167~ion binding,GO:0043169~cation binding,GO:0043565~sequence-specific DNA binding,GO:0046872~metal ion binding,GO:0046914~transition metal ion binding,GO:0097159~organic cyclic compound binding,GO:1901363~heterocyclic compound binding,
AGAP011728	AGAP011728-PA(AgaP_AGAP011728)			-0.725706	Control	0.00558512	0.215395	22.9609	26.5128	52.1797	78.1395	PF00651:BTB/POZ domain,	GO:0006464~cellular protein modification process,GO:0006508~proteolysis,GO:0006511~ubiquitin-dependent protein catabolic process,GO:0008152~metabolic process,GO:0009056~catabolic process,GO:0009057~macromolecule catabolic process,GO:0009987~cellular process,GO:0010498~proteasomal protein catabolic process,GO:0016567~protein ubiquitination,GO:0019222~regulation of metabolic process,GO:0019538~prot…	GO:0000151~ubiquitin ligase complex,GO:0000785~chromatin,GO:0000786~nucleosome,GO:0005622~intracellular,GO:0005623~cell,GO:0005634~nucleus,GO:0005694~chromosome,GO:0005737~cytoplasm,GO:0019005~SCF ubiquitin ligase complex,GO:0031461~cullin-RING ubiquitin ligase complex,GO:0032991~macromolecular complex,GO:0032993~protein-DNA complex,GO:0043226~organelle,GO:0043227~membrane-bounded organelle,GO:00…	GO:0003676~nucleic acid binding,GO:0003677~DNA binding,GO:0005488~binding,GO:0005515~protein binding,GO:0019899~enzyme binding,GO:0031625~ubiquitin protein ligase binding,GO:0044389~ubiquitin-like protein ligase binding,GO:0097159~organic cyclic compound binding,GO:1901363~heterocyclic compound binding,
AGAP006436	AGAP006436-PA(AgaP_AGAP006436)			-0.724558	Control	0.000778916	0.0800636	190.703	201.256	418.972	324.196	PF06333:Mediator complex subunit 13 C-terminal,PF11597:Mediator complex subunit 13 N-terminal,		GO:0005622~intracellular,GO:0005623~cell,GO:0005634~nucleus,GO:0005654~nucleoplasm,GO:0016592~mediator complex,GO:0031974~membrane-enclosed lumen,GO:0031981~nuclear lumen,GO:0032991~macromolecular complex,GO:0043226~organelle,GO:0043227~membrane-bounded organelle,GO:0043229~intracellular organelle,GO:0043231~intracellular membrane-bounded organelle,GO:0043233~organelle lumen,GO:0043234~protein co…	GO:0000988~transcription factor activity, protein binding,GO:0000989~transcription factor activity, transcription factor binding,GO:0001076~transcription factor activity, RNA polymerase II transcription factor binding,GO:0001104~RNA polymerase II transcription cofactor activity,GO:0003712~transcription cofactor activity,
AGAP000635	AGAP000635-PA(AgaP_AGAP000635)			-0.723622	Control	0.00485415	0.205224	35.0791	37.9615	90.5471	78.1395	PF09324:Domain of unknown function (DUF1981),	GO:0007154~cell communication,GO:0007165~signal transduction,GO:0007264~small GTPase mediated signal transduction,GO:0007265~Ras protein signal transduction,GO:0009966~regulation of signal transduction,GO:0009987~cellular process,GO:0010646~regulation of cell communication,GO:0023051~regulation of signaling,GO:0023052~signaling,GO:0032012~regulation of ARF protein signal transduction,GO:0035556~i…		GO:0005085~guanyl-nucleotide exchange factor activity,GO:0005086~ARF guanyl-nucleotide exchange factor activity,GO:0098772~molecular function regulator,
AGAP000413	AGAP000413-PA(AgaP_AGAP000413)			-0.722803	Control	0.00556126	0.215395	13.3938	19.282	38.3674	63.1766	PF00520:Ion transport protein,PF12796:Ankyrin repeats (3 copies),		GO:0005623~cell,GO:0005886~plasma membrane,GO:0005887~integral component of plasma membrane,GO:0016020~membrane,GO:0016021~integral component of membrane,GO:0031224~intrinsic component of membrane,GO:0031226~intrinsic component of plasma membrane,GO:0044425~membrane part,GO:0044459~plasma membrane part,GO:0044464~cell part,GO:0071944~cell periphery,	GO:0005215~transporter activity,GO:0005216~ion channel activity,GO:0005261~cation channel activity,GO:0005262~calcium channel activity,GO:0008324~cation transmembrane transporter activity,GO:0015075~ion transmembrane transporter activity,GO:0015085~calcium ion transmembrane transporter activity,GO:0015267~channel activity,GO:0022803~passive transmembrane transporter activity,GO:0022838~substrate-…
AGAP000572	AGAP000572-PA(CLIPC10)	Yes		-0.721989	Control	0.00562287	0.215798	24.8743	33.141	64.4572	79.802	PF00089:Trypsin,			GO:0003824~catalytic activity,GO:0004175~endopeptidase activity,GO:0004252~serine-type endopeptidase activity,GO:0008233~peptidase activity,GO:0008236~serine-type peptidase activity,GO:0016787~hydrolase activity,GO:0017171~serine hydrolase activity,GO:0070011~peptidase activity, acting on L-amino acid peptides,
AGAP000741	AGAP000741-PA(AgaP_AGAP000741)			-0.720588	Control	0.00585108	0.221333	14.0316	32.5384	53.7144	84.7896			GO:0016020~membrane,GO:0016021~integral component of membrane,GO:0031224~intrinsic component of membrane,GO:0044425~membrane part,
AGAP000363	AGAP000363-PA(AgaP_AGAP000363)			-0.719436	Control	0.00582282	0.221323	24.8743	33.7436	62.9225	83.1271	PF00928:Adaptor complexes medium subunit family,	GO:0006810~transport,GO:0006886~intracellular protein transport,GO:0006897~endocytosis,GO:0008104~protein localization,GO:0009987~cellular process,GO:0015031~protein transport,GO:0016043~cellular component organization,GO:0016192~vesicle-mediated transport,GO:0030100~regulation of endocytosis,GO:0032879~regulation of localization,GO:0033036~macromolecule localization,GO:0034613~cellular protein l…	GO:0005622~intracellular,GO:0005623~cell,GO:0005737~cytoplasm,GO:0016020~membrane,GO:0030117~membrane coat,GO:0030118~clathrin coat,GO:0030119~AP-type membrane coat adaptor complex,GO:0030131~clathrin adaptor complex,GO:0032991~macromolecular complex,GO:0043234~protein complex,GO:0044424~intracellular part,GO:0044425~membrane part,GO:0044444~cytoplasmic part,GO:0044464~cell part,GO:0048475~coated…
AGAP010697	AGAP010697-PA(AgaP_AGAP010697)			-0.718657	Control	0.000229342	0.0377745	339.948	345.871	649.176	596.852	PF00628:PHD-finger,PF13639:Ring finger domain,			GO:0005488~binding,GO:0008270~zinc ion binding,GO:0043167~ion binding,GO:0043169~cation binding,GO:0046872~metal ion binding,GO:0046914~transition metal ion binding,
AGAP013442	AGAP013442-PA(CLIPB9)			-0.718004	Control	0.0054886	0.215395	12.756	13.2564	55.249	31.5883	PF00089:Trypsin,PF12032:Regulatory CLIP domain of proteinases,			GO:0003824~catalytic activity,GO:0004175~endopeptidase activity,GO:0004252~serine-type endopeptidase activity,GO:0008233~peptidase activity,GO:0008236~serine-type peptidase activity,GO:0016787~hydrolase activity,GO:0017171~serine hydrolase activity,GO:0070011~peptidase activity, acting on L-amino acid peptides,
AGAP000860	AGAP000860-PA(AgaP_AGAP000860)			-0.717378	Control	0.00538104	0.214861	9.56702	21.6923	36.8327	71.4893	PF04906:Tweety,		GO:0005623~cell,GO:0005886~plasma membrane,GO:0016020~membrane,GO:0016021~integral component of membrane,GO:0031224~intrinsic component of membrane,GO:0032991~macromolecular complex,GO:0034702~ion channel complex,GO:0034707~chloride channel complex,GO:0043234~protein complex,GO:0044425~membrane part,GO:0044464~cell part,GO:0071944~cell periphery,GO:0098796~membrane protein complex,GO:1902495~tran…	GO:0005215~transporter activity,GO:0005216~ion channel activity,GO:0005253~anion channel activity,GO:0005254~chloride channel activity,GO:0008509~anion transmembrane transporter activity,GO:0015075~ion transmembrane transporter activity,GO:0015103~inorganic anion transmembrane transporter activity,GO:0015108~chloride transmembrane transporter activity,GO:0015267~channel activity,GO:0022803~passiv…
AGAP001684	AGAP001684-PA(AgaP_AGAP001684)			-0.717138	Control	0.00279238	0.145344	265.963	256.692	713.634	347.471	PF00245:Alkaline phosphatase,			GO:0003824~catalytic activity,GO:0004035~alkaline phosphatase activity,GO:0016787~hydrolase activity,GO:0016788~hydrolase activity, acting on ester bonds,GO:0016791~phosphatase activity,GO:0042578~phosphoric ester hydrolase activity,	aga00790:Folate biosynthesis,aga01100:Metabolic pathways,
AGAP010462	AGAP010462-PA(AgaP_AGAP010462)			-0.713138	Control	0.000156774	0.0326173	450.288	447.705	817.993	791.37	PF00176:SNF2 family N-terminal domain,PF00271:Helicase conserved C-terminal domain,PF00439:Bromodomain,PF07529:HSA,PF07533:BRK domain,PF08880:QLQ,PF14619:Snf2-ATP coupling, chromatin remodelling complex,	GO:0006139~nucleobase-containing compound metabolic process,GO:0006355~regulation of transcription, DNA-templated,GO:0006725~cellular aromatic compound metabolic process,GO:0006807~nitrogen compound metabolic process,GO:0008152~metabolic process,GO:0009058~biosynthetic process,GO:0009059~macromolecule biosynthetic process,GO:0009889~regulation of biosynthetic process,GO:0009987~cellular process,G…	GO:0005622~intracellular,GO:0005623~cell,GO:0005634~nucleus,GO:0043226~organelle,GO:0043227~membrane-bounded organelle,GO:0043229~intracellular organelle,GO:0043231~intracellular membrane-bounded organelle,GO:0044424~intracellular part,GO:0044464~cell part,	GO:0000166~nucleotide binding,GO:0001882~nucleoside binding,GO:0001883~purine nucleoside binding,GO:0003824~catalytic activity,GO:0005488~binding,GO:0005524~ATP binding,GO:0016787~hydrolase activity,GO:0016817~hydrolase activity, acting on acid anhydrides,GO:0017076~purine nucleotide binding,GO:0030554~adenyl nucleotide binding,GO:0032549~ribonucleoside binding,GO:0032550~purine ribonucleoside bi…
AGAP006776	AGAP006776-PA(AgaP_AGAP006776)			-0.708137	Control	0.000174055	0.0344019	600.171	607.987	1160.23	995.862	PF10513:Enhancer of polycomb-like,			GO:0005488~binding,GO:0008270~zinc ion binding,GO:0043167~ion binding,GO:0043169~cation binding,GO:0046872~metal ion binding,GO:0046914~transition metal ion binding,
AGAP002830	AGAP002830-PA(AgaP_AGAP002830)			-0.707027	Control	0.00604103	0.225285	10.2048	14.4615	52.1797	31.5883	PF00763:Tetrahydrofolate dehydrogenase/cyclohydrolase, catalytic domain,PF01268:Formate--tetrahydrofolate ligase,PF02882:Tetrahydrofolate dehydrogenase/cyclohydrolase, NAD(P)-binding domain,	GO:0006575~cellular modified amino acid metabolic process,GO:0006725~cellular aromatic compound metabolic process,GO:0006730~one-carbon metabolic process,GO:0006732~coenzyme metabolic process,GO:0006760~folic acid-containing compound metabolic process,GO:0006807~nitrogen compound metabolic process,GO:0008152~metabolic process,GO:0009058~biosynthetic process,GO:0009108~coenzyme biosynthetic proces…	GO:0005622~intracellular,GO:0005623~cell,GO:0005737~cytoplasm,GO:0005829~cytosol,GO:0044424~intracellular part,GO:0044444~cytoplasmic part,GO:0044464~cell part,	GO:0000166~nucleotide binding,GO:0001882~nucleoside binding,GO:0001883~purine nucleoside binding,GO:0003824~catalytic activity,GO:0004329~formate-tetrahydrofolate ligase activity,GO:0004477~methenyltetrahydrofolate cyclohydrolase activity,GO:0004488~methylenetetrahydrofolate dehydrogenase (NADP+) activity,GO:0005488~binding,GO:0005524~ATP binding,GO:0016491~oxidoreductase activity,GO:0016645~oxid…	aga00670:One carbon pool by folate,aga01100:Metabolic pathways,
AGAP013200	AGAP013200-PA(AgaP_AGAP013200)			-0.706597	Control	0.00689766	0.243524	23.5987	30.7307	56.7837	79.802	PF04218:CENP-B N-terminal DNA-binding domain,			GO:0003676~nucleic acid binding,GO:0003677~DNA binding,GO:0005488~binding,GO:0097159~organic cyclic compound binding,GO:1901363~heterocyclic compound binding,
AGAP005288	AGAP005288-PB(AgaP_AGAP005288)			-0.705944	Control	0.000264888	0.0410628	501.312	516.397	999.087	826.283	PF00168:C2 domain,	GO:0001505~regulation of neurotransmitter levels,GO:0006810~transport,GO:0006836~neurotransmitter transport,GO:0006887~exocytosis,GO:0006906~vesicle fusion,GO:0006996~organelle organization,GO:0007154~cell communication,GO:0007267~cell-cell signaling,GO:0007268~chemical synaptic transmission,GO:0007269~neurotransmitter secretion,GO:0009987~cellular process,GO:0016043~cellular component organizati…	GO:0005622~intracellular,GO:0005623~cell,GO:0005737~cytoplasm,GO:0005886~plasma membrane,GO:0012505~endomembrane system,GO:0016020~membrane,GO:0016023~cytoplasmic, membrane-bounded vesicle,GO:0030133~transport vesicle,GO:0031410~cytoplasmic vesicle,GO:0031982~vesicle,GO:0031988~membrane-bounded vesicle,GO:0043226~organelle,GO:0043227~membrane-bounded organelle,GO:0043229~intracellular organelle,G…	GO:0000149~SNARE binding,GO:0005488~binding,GO:0005509~calcium ion binding,GO:0005515~protein binding,GO:0005543~phospholipid binding,GO:0005544~calcium-dependent phospholipid binding,GO:0008289~lipid binding,GO:0019905~syntaxin binding,GO:0030276~clathrin binding,GO:0043167~ion binding,GO:0043169~cation binding,GO:0046872~metal ion binding,
AGAP000009	AGAP000009-PA(AgaP_AGAP000009)			-0.705721	Control	0.000491734	0.05981	285.097	330.205	595.462	523.701	PF00957:Synaptobrevin,PF08366:LLGL2,	GO:0006810~transport,GO:0008104~protein localization,GO:0009987~cellular process,GO:0015031~protein transport,GO:0016192~vesicle-mediated transport,GO:0017157~regulation of exocytosis,GO:0032879~regulation of localization,GO:0032880~regulation of protein localization,GO:0032940~secretion by cell,GO:0033036~macromolecule localization,GO:0044699~single-organism process,GO:0044763~single-organism ce…	GO:0005622~intracellular,GO:0005623~cell,GO:0005737~cytoplasm,GO:0005886~plasma membrane,GO:0012505~endomembrane system,GO:0016020~membrane,GO:0016021~integral component of membrane,GO:0016023~cytoplasmic, membrane-bounded vesicle,GO:0030141~secretory granule,GO:0031201~SNARE complex,GO:0031224~intrinsic component of membrane,GO:0031410~cytoplasmic vesicle,GO:0031982~vesicle,GO:0031988~membrane-b…	GO:0000149~SNARE binding,GO:0005096~GTPase activator activity,GO:0005488~binding,GO:0005515~protein binding,GO:0008047~enzyme activator activity,GO:0017016~Ras GTPase binding,GO:0017137~Rab GTPase binding,GO:0019899~enzyme binding,GO:0019905~syntaxin binding,GO:0030234~enzyme regulator activity,GO:0030695~GTPase regulator activity,GO:0031267~small GTPase binding,GO:0051020~GTPase binding,GO:00605…
AGAP000360	AGAP000360-PA(AgaP_AGAP000360)		Yes	-0.705672	Control	0.00373273	0.171575	70.796	87.9743	136.588	187.867	PF13855:Leucine rich repeat,		GO:0016020~membrane,GO:0016021~integral component of membrane,GO:0031224~intrinsic component of membrane,GO:0044425~membrane part,
AGAP003620	AGAP003620-PA(AgaP_AGAP003620)			-0.705046	Control	0.00664949	0.238958	12.756	18.0769	61.3878	34.9134
AGAP000364	AGAP000364-PA(AgaP_AGAP000364)			-0.70438	Control	0.00713582	0.245286	15.3072	20.4872	47.5756	53.2013
AGAP002741	AGAP002741-PA(AgaP_AGAP002741)			-0.704295	Control	0.000449262	0.0570219	355.893	336.833	689.078	565.264	PF00856:SET domain,PF05964:F/Y-rich N-terminus,PF05965:F/Y rich C-terminus,		GO:0005622~intracellular,GO:0005623~cell,GO:0005634~nucleus,GO:0043226~organelle,GO:0043227~membrane-bounded organelle,GO:0043229~intracellular organelle,GO:0043231~intracellular membrane-bounded organelle,GO:0044424~intracellular part,GO:0044464~cell part,	GO:0001071~nucleic acid binding transcription factor activity,GO:0003676~nucleic acid binding,GO:0003677~DNA binding,GO:0003700~transcription factor activity, sequence-specific DNA binding,GO:0003824~catalytic activity,GO:0005488~binding,GO:0008168~methyltransferase activity,GO:0008270~zinc ion binding,GO:0016740~transferase activity,GO:0016741~transferase activity, transferring one-carbon groups…	aga00310:Lysine degradation,
AGAP000140	AGAP000140-PA(AgaP_AGAP000140)			-0.704185	Control	0.00701127	0.243625	13.3938	18.6795	47.5756	46.5512			GO:0016020~membrane,GO:0016021~integral component of membrane,GO:0031224~intrinsic component of membrane,GO:0044425~membrane part,
AGAP009859	AGAP009859-PA(AgaP_AGAP009859)			-0.702646	Control	0.00477602		5.10241	9.64102	30.6939	33.2508
AGAP005472	AGAP005472-PA(AgaP_AGAP005472)			-0.701732	Control	0.000815476	0.0826559	271.066	346.474	616.948	517.05	PF10293:Domain of unknown function (DUF2405),PF10344:Mitochondrial protein from FMP27,PF10347:RNA pol II promoter Fmp27 protein domain,PF10351:Golgi-body localisation protein domain,		GO:0016020~membrane,GO:0016021~integral component of membrane,GO:0031224~intrinsic component of membrane,GO:0044425~membrane part,
AGAP012223	AGAP012223-PA(AgaP_AGAP012223)			-0.700346	Control	0.00464877	0.20194	59.3155	53.0256	116.637	116.378	PF00104:Ligand-binding domain of nuclear hormone receptor,PF00105:Zinc finger, C4 type (two domains),	GO:0006139~nucleobase-containing compound metabolic process,GO:0006351~transcription, DNA-templated,GO:0006725~cellular aromatic compound metabolic process,GO:0006807~nitrogen compound metabolic process,GO:0008152~metabolic process,GO:0009058~biosynthetic process,GO:0009059~macromolecule biosynthetic process,GO:0009987~cellular process,GO:0010467~gene expression,GO:0016070~RNA metabolic process,G…	GO:0005622~intracellular,GO:0005623~cell,GO:0005634~nucleus,GO:0043226~organelle,GO:0043227~membrane-bounded organelle,GO:0043229~intracellular organelle,GO:0043231~intracellular membrane-bounded organelle,GO:0044424~intracellular part,GO:0044464~cell part,	GO:0000981~RNA polymerase II transcription factor activity, sequence-specific DNA binding,GO:0001071~nucleic acid binding transcription factor activity,GO:0003676~nucleic acid binding,GO:0003677~DNA binding,GO:0003700~transcription factor activity, sequence-specific DNA binding,GO:0003707~steroid hormone receptor activity,GO:0004871~signal transducer activity,GO:0004872~receptor activity,GO:00048…
AGAP006263	AGAP006263-PA(ARR2)			-0.698024	Control	0.00758024	0.254006	137.127	59.0512	138.123	347.471	PF00339:Arrestin (or S-antigen), N-terminal domain,PF02752:Arrestin (or S-antigen), C-terminal domain,	GO:0007154~cell communication,GO:0007165~signal transduction,GO:0009987~cellular process,GO:0023052~signaling,GO:0044699~single-organism process,GO:0044700~single organism signaling,GO:0044763~single-organism cellular process,GO:0050789~regulation of biological process,GO:0050794~regulation of cellular process,GO:0050896~response to stimulus,GO:0051716~cellular response to stimulus,GO:0065007~bio…			aga04745:Phototransduction - fly,
AGAP013381	AGAP013381-PA(AgaP_AGAP013381)			-0.697889	Control	0.00763569	0.254006	22.3231	34.9487	61.3878	81.4645
AGAP005399	AGAP005399-PA(AgaP_AGAP005399)			-0.697672	Control	0.00702588	0.243625	10.2048	16.2692	38.3674	46.5512
AGAP008859	AGAP008859-PA(AgaP_AGAP008859)		Yes	-0.69682	Control	0.000311016	0.0439088	517.895	572.435	887.054	1054.05
AGAP013009	AGAP013009-PA(AgaP_AGAP013009)			-0.69496	Control	0.0077429	0.254006	28.7011	60.2564	85.943	129.678
AGAP011789	AGAP011789-PA(CLIPA6)	Yes		-0.694905	Control	0.00426675	0.188452	63.7802	75.923	151.935	129.678	PF00089:Trypsin,			GO:0003824~catalytic activity,GO:0004175~endopeptidase activity,GO:0004252~serine-type endopeptidase activity,GO:0008233~peptidase activity,GO:0008236~serine-type peptidase activity,GO:0016787~hydrolase activity,GO:0017171~serine hydrolase activity,GO:0070011~peptidase activity, acting on L-amino acid peptides,
AGAP000776	AGAP000776-PA(AgaP_AGAP000776)			-0.692833	Control	6.49e-05	0.0207012	1712.5	1749.84	3040.23	2954.34	PF00063:Myosin head (motor domain),		GO:0005622~intracellular,GO:0005623~cell,GO:0005856~cytoskeleton,GO:0015629~actin cytoskeleton,GO:0016459~myosin complex,GO:0032991~macromolecular complex,GO:0043226~organelle,GO:0043228~non-membrane-bounded organelle,GO:0043229~intracellular organelle,GO:0043232~intracellular non-membrane-bounded organelle,GO:0043234~protein complex,GO:0044422~organelle part,GO:0044424~intracellular part,GO:0044…	GO:0000166~nucleotide binding,GO:0001882~nucleoside binding,GO:0001883~purine nucleoside binding,GO:0003774~motor activity,GO:0003824~catalytic activity,GO:0005488~binding,GO:0005524~ATP binding,GO:0016462~pyrophosphatase activity,GO:0016787~hydrolase activity,GO:0016817~hydrolase activity, acting on acid anhydrides,GO:0016818~hydrolase activity, acting on acid anhydrides, in phosphorus-containin…
AGAP000232	AGAP000232-PA(AgaP_AGAP000232)			-0.691151	Control	0.00835974	0.263546	17.8584	34.3461	53.7144	86.4522	PF00610:Domain found in Dishevelled, Egl-10, and Pleckstrin (DEP),PF00615:Regulator of G protein signaling domain,PF00631:GGL domain,	GO:0007154~cell communication,GO:0007165~signal transduction,GO:0007186~G-protein coupled receptor signaling pathway,GO:0009987~cellular process,GO:0023052~signaling,GO:0035556~intracellular signal transduction,GO:0044699~single-organism process,GO:0044700~single organism signaling,GO:0044763~single-organism cellular process,GO:0050789~regulation of biological process,GO:0050794~regulation of cel…	GO:0005622~intracellular,GO:0005623~cell,GO:0005737~cytoplasm,GO:0005834~heterotrimeric G-protein complex,GO:0005886~plasma membrane,GO:0009898~cytoplasmic side of plasma membrane,GO:0016020~membrane,GO:0019897~extrinsic component of plasma membrane,GO:0019898~extrinsic component of membrane,GO:0031234~extrinsic component of cytoplasmic side of plasma membrane,GO:0032991~macromolecular complex,GO…	GO:0004871~signal transducer activity,GO:0005096~GTPase activator activity,GO:0008047~enzyme activator activity,GO:0030234~enzyme regulator activity,GO:0030695~GTPase regulator activity,GO:0060589~nucleoside-triphosphatase regulator activity,GO:0098772~molecular function regulator,
AGAP000029	AGAP000029-PA(AgaP_AGAP000029)		Yes	-0.6895	Control	0.000381859	0.0520513	966.907	997.845	1979.76	1499.61	PF00439:Bromodomain,PF00569:Zinc finger, ZZ type,PF02135:TAZ zinc finger,PF02172:KIX domain,PF06001:Domain of Unknown Function (DUF902),PF08214:Histone acetylation protein,	GO:0006139~nucleobase-containing compound metabolic process,GO:0006355~regulation of transcription, DNA-templated,GO:0006725~cellular aromatic compound metabolic process,GO:0006807~nitrogen compound metabolic process,GO:0008152~metabolic process,GO:0009058~biosynthetic process,GO:0009059~macromolecule biosynthetic process,GO:0009889~regulation of biosynthetic process,GO:0009987~cellular process,G…	GO:0005622~intracellular,GO:0005623~cell,GO:0005634~nucleus,GO:0043226~organelle,GO:0043227~membrane-bounded organelle,GO:0043229~intracellular organelle,GO:0043231~intracellular membrane-bounded organelle,GO:0044424~intracellular part,GO:0044464~cell part,	GO:0000988~transcription factor activity, protein binding,GO:0000989~transcription factor activity, transcription factor binding,GO:0003712~transcription cofactor activity,GO:0003713~transcription coactivator activity,GO:0003824~catalytic activity,GO:0004402~histone acetyltransferase activity,GO:0005488~binding,GO:0008080~N-acetyltransferase activity,GO:0008270~zinc ion binding,GO:0016407~acetylt…	aga04068:FoxO signaling pathway,aga04310:Wnt signaling pathway,aga04330:Notch signaling pathway,aga04350:TGF-beta signaling pathway,aga04630:Jak-STAT signaling pathway,
AGAP011397	AGAP011397-PA(AgaP_AGAP011397)			-0.687813	Control	0.00849282	0.263546	15.945	16.8718	41.4368	51.5388	PF00307:Calponin homology (CH) domain,	GO:0006996~organelle organization,GO:0007010~cytoskeleton organization,GO:0009987~cellular process,GO:0016043~cellular component organization,GO:0071840~cellular component organization or biogenesis,	GO:0005622~intracellular,GO:0005623~cell,GO:0005856~cytoskeleton,GO:0043226~organelle,GO:0043228~non-membrane-bounded organelle,GO:0043229~intracellular organelle,GO:0043232~intracellular non-membrane-bounded organelle,GO:0044424~intracellular part,GO:0044464~cell part,
AGAP000745	AGAP000745-PA(AgaP_AGAP000745)			-0.686449	Control	0.00771116	0.254006	8.92922	20.4872	38.3674	58.189	PF00379:Insect cuticle protein,		GO:0005576~extracellular region,GO:0005615~extracellular space,GO:0044421~extracellular region part,	GO:0005198~structural molecule activity,GO:0042302~structural constituent of cuticle,
AGAP004052	AGAP004052-PA(AgaP_AGAP004052)			-0.68562	Control	0.00888987	0.269188	25.5121	26.5128	47.5756	84.7896	PF05044:Homeo-prospero domain,	GO:0000122~negative regulation of transcription from RNA polymerase II promoter,GO:0006139~nucleobase-containing compound metabolic process,GO:0006351~transcription, DNA-templated,GO:0006355~regulation of transcription, DNA-templated,GO:0006357~regulation of transcription from RNA polymerase II promoter,GO:0006366~transcription from RNA polymerase II promoter,GO:0006725~cellular aromatic compound…	GO:0005622~intracellular,GO:0005623~cell,GO:0005634~nucleus,GO:0043226~organelle,GO:0043227~membrane-bounded organelle,GO:0043229~intracellular organelle,GO:0043231~intracellular membrane-bounded organelle,GO:0044424~intracellular part,GO:0044464~cell part,	GO:0000981~RNA polymerase II transcription factor activity, sequence-specific DNA binding,GO:0000982~transcription factor activity, RNA polymerase II core promoter proximal region sequence-specific binding,GO:0001071~nucleic acid binding transcription factor activity,GO:0001078~transcriptional repressor activity, RNA polymerase II core promoter proximal region sequence-specific binding,GO:0001227…
AGAP005187	AGAP005187-PA(AgaP_AGAP005187)			-0.685557	Control	0.000537643	0.0634419	379.492	443.487	779.625	681.642	PF00439:Bromodomain,
AGAP011139	AGAP011139-PA(AgaP_AGAP011139)			-0.684904	Control	0.00137287	0.106201	191.34	240.423	417.437	370.747	PF01403:Sema domain,PF01437:Plexin repeat,PF01833:IPT/TIG domain,PF08337:Plexin cytoplasmic RasGAP domain,	GO:0000902~cell morphogenesis,GO:0000904~cell morphogenesis involved in differentiation,GO:0001558~regulation of cell growth,GO:0006928~movement of cell or subcellular component,GO:0006935~chemotaxis,GO:0007154~cell communication,GO:0007165~signal transduction,GO:0007166~cell surface receptor signaling pathway,GO:0007275~multicellular organism development,GO:0007399~nervous system development,GO:…	GO:0002116~semaphorin receptor complex,GO:0005623~cell,GO:0005886~plasma membrane,GO:0005887~integral component of plasma membrane,GO:0016020~membrane,GO:0016021~integral component of membrane,GO:0031224~intrinsic component of membrane,GO:0031226~intrinsic component of plasma membrane,GO:0032991~macromolecular complex,GO:0043234~protein complex,GO:0043235~receptor complex,GO:0044425~membrane part…	GO:0004871~signal transducer activity,GO:0004872~receptor activity,GO:0004888~transmembrane signaling receptor activity,GO:0017154~semaphorin receptor activity,GO:0038023~signaling receptor activity,GO:0060089~molecular transducer activity,GO:0099600~transmembrane receptor activity,
AGAP003145	AGAP003145-PA(AgaP_AGAP003145)			-0.68443	Control	0.00892177	0.269188	14.0316	28.3205	56.7837	59.8515			GO:0005622~intracellular,GO:0005623~cell,GO:0005634~nucleus,GO:0043226~organelle,GO:0043227~membrane-bounded organelle,GO:0043229~intracellular organelle,GO:0043231~intracellular membrane-bounded organelle,GO:0044424~intracellular part,GO:0044464~cell part,	GO:0005488~binding,GO:0043167~ion binding,GO:0043169~cation binding,GO:0046872~metal ion binding,
AGAP002715	AGAP002715-PA(AgaP_AGAP002715)			-0.684338	Control	0.000454386	0.0570219	359.082	388.654	692.148	628.441
AGAP006574	AGAP006574-PA(AgaP_AGAP006574)			-0.684248	Control	0.00841471	0.263546	29.3389	36.1538	84.4083	66.5017	PF00397:WW domain,
AGAP006931	AGAP006931-PA(CPR111)			-0.682868	Control	0.00814979	0.260859	9.56702	17.4743	36.8327	49.8762	PF00379:Insect cuticle protein,			GO:0005198~structural molecule activity,GO:0042302~structural constituent of cuticle,
AGAP013344	AGAP013344-PA(AgaP_AGAP013344)			-0.682507	Control	0.00804849	0.2605	10.8426	16.8718	30.6939	59.8515
AGAP005009	AGAP005009-PA(AgaP_AGAP005009)			-0.682468	Control	0.00801331	0.2605	11.4804	11.4487	41.4368	33.2508	PF03807:NADP oxidoreductase coenzyme F420-dependent,PF14748:Pyrroline-5-carboxylate reductase dimerisation,	GO:0006082~organic acid metabolic process,GO:0006520~cellular amino acid metabolic process,GO:0006560~proline metabolic process,GO:0006561~proline biosynthetic process,GO:0006807~nitrogen compound metabolic process,GO:0008152~metabolic process,GO:0008652~cellular amino acid biosynthetic process,GO:0009058~biosynthetic process,GO:0009064~glutamine family amino acid metabolic process,GO:0009084~glu…		GO:0003824~catalytic activity,GO:0004735~pyrroline-5-carboxylate reductase activity,GO:0016491~oxidoreductase activity,GO:0016645~oxidoreductase activity, acting on the CH-NH group of donors,GO:0016646~oxidoreductase activity, acting on the CH-NH group of donors, NAD or NADP as acceptor,	aga00330:Arginine and proline metabolism,aga01100:Metabolic pathways,aga01130:Biosynthesis of antibiotics,aga01230:Biosynthesis of amino acids,
AGAP000449	AGAP000449-PA(AgaP_AGAP000449)			-0.680592	Control	0.00913449	0.270477	26.1499	28.3205	59.8531	69.8267	PF00595:PDZ domain (Also known as DHR or GLGF),PF00640:Phosphotyrosine interaction domain (PTB/PID),
AGAP013541	AGAP013541-PA(AgaP_AGAP013541)			-0.678951	Control	0.00500725	0.208909	65.0558	78.9358	141.192	142.979			GO:0016020~membrane,GO:0016021~integral component of membrane,GO:0031224~intrinsic component of membrane,GO:0044425~membrane part,
AGAP013154	AGAP013154-PA(AgaP_AGAP013154)			-0.678255	Control	0.00841467	0.263546	8.29142	24.7051	46.0409	61.514			GO:0016020~membrane,GO:0016021~integral component of membrane,GO:0031224~intrinsic component of membrane,GO:0044425~membrane part,
AGAP008368	AGAP008368-PA(TEP14)	Yes		-0.677027	Control	0.00940825	0.273462	12.1182	22.8974	46.0409	54.8639	PF00207:Alpha-2-macroglobulin family,PF01835:MG2 domain,PF07678:A-macroglobulin complement component,PF07703:Alpha-2-macroglobulin family N-terminal region,		GO:0005576~extracellular region,GO:0005615~extracellular space,GO:0044421~extracellular region part,	GO:0004857~enzyme inhibitor activity,GO:0004866~endopeptidase inhibitor activity,GO:0030234~enzyme regulator activity,GO:0030414~peptidase inhibitor activity,GO:0061134~peptidase regulator activity,GO:0061135~endopeptidase regulator activity,GO:0098772~molecular function regulator,
AGAP008100	AGAP008100-PA(AgaP_AGAP008100)			-0.676841	Control	0.00115912	0.0996088	212.388	197.641	377.535	357.446		GO:0006461~protein complex assembly,GO:0006810~transport,GO:0006996~organelle organization,GO:0007010~cytoskeleton organization,GO:0007015~actin filament organization,GO:0008064~regulation of actin polymerization or depolymerization,GO:0008154~actin polymerization or depolymerization,GO:0009987~cellular process,GO:0010638~positive regulation of organelle organization,GO:0016043~cellular component…			aga04320:Dorso-ventral axis formation,
AGAP009200	AGAP009200-PA(AgaP_AGAP009200)			-0.675871	Control	0.00142691	0.106201	193.892	174.141	336.098	327.521	PF01391:Collagen triple helix repeat (20 copies),PF01413:C-terminal tandem repeated domain in type 4 procollagen,		GO:0005581~collagen trimer,GO:0032991~macromolecular complex,GO:0043234~protein complex,	GO:0005198~structural molecule activity,GO:0005201~extracellular matrix structural constituent,	aga04512:ECM-receptor interaction,
AGAP000307	AGAP000307-PA(AgaP_AGAP000307)			-0.675165	Control	0.00102918	0.0961815	249.38	305.5	501.846	487.125	PF01839:FG-GAP repeat,PF08441:Integrin alpha,	GO:0007154~cell communication,GO:0007155~cell adhesion,GO:0007165~signal transduction,GO:0007166~cell surface receptor signaling pathway,GO:0007229~integrin-mediated signaling pathway,GO:0009987~cellular process,GO:0022610~biological adhesion,GO:0023052~signaling,GO:0044699~single-organism process,GO:0044700~single organism signaling,GO:0044763~single-organism cellular process,GO:0050789~regulati…	GO:0005623~cell,GO:0005886~plasma membrane,GO:0005887~integral component of plasma membrane,GO:0008305~integrin complex,GO:0016020~membrane,GO:0016021~integral component of membrane,GO:0031224~intrinsic component of membrane,GO:0031226~intrinsic component of plasma membrane,GO:0032991~macromolecular complex,GO:0043234~protein complex,GO:0043235~receptor complex,GO:0044425~membrane part,GO:0044459…
AGAP009591	AGAP009591-PA(AgaP_AGAP009591)			-0.674163	Control	0.00616353		4.46461	9.64102	35.298	26.6007	PF00171:Aldehyde dehydrogenase family,PF00550:Phosphopantetheine attachment site,PF00551:Formyl transferase,PF02911:Formyl transferase, C-terminal domain,	GO:0006575~cellular modified amino acid metabolic process,GO:0006725~cellular aromatic compound metabolic process,GO:0006730~one-carbon metabolic process,GO:0006732~coenzyme metabolic process,GO:0006760~folic acid-containing compound metabolic process,GO:0006807~nitrogen compound metabolic process,GO:0008152~metabolic process,GO:0009056~catabolic process,GO:0009058~biosynthetic process,GO:0009109…	GO:0005622~intracellular,GO:0005623~cell,GO:0005737~cytoplasm,GO:0044424~intracellular part,GO:0044464~cell part,	GO:0003824~catalytic activity,GO:0004029~aldehyde dehydrogenase (NAD) activity,GO:0016155~formyltetrahydrofolate dehydrogenase activity,GO:0016491~oxidoreductase activity,GO:0016620~oxidoreductase activity, acting on the aldehyde or oxo group of donors, NAD or NADP as acceptor,GO:0016645~oxidoreductase activity, acting on the CH-NH group of donors,GO:0016646~oxidoreductase activity, acting on the…	aga00670:One carbon pool by folate,
AGAP000779	AGAP000779-PA(AgaP_AGAP000779)			-0.67392	Control	0.0101362	0.285992	17.8584	23.5	49.1103	58.189	PF00046:Homeobox domain,	GO:0006139~nucleobase-containing compound metabolic process,GO:0006355~regulation of transcription, DNA-templated,GO:0006725~cellular aromatic compound metabolic process,GO:0006807~nitrogen compound metabolic process,GO:0008152~metabolic process,GO:0009058~biosynthetic process,GO:0009059~macromolecule biosynthetic process,GO:0009889~regulation of biosynthetic process,GO:0009987~cellular process,G…	GO:0005622~intracellular,GO:0005623~cell,GO:0005634~nucleus,GO:0043226~organelle,GO:0043227~membrane-bounded organelle,GO:0043229~intracellular organelle,GO:0043231~intracellular membrane-bounded organelle,GO:0044424~intracellular part,GO:0044464~cell part,	GO:0003676~nucleic acid binding,GO:0003677~DNA binding,GO:0005488~binding,GO:0043167~ion binding,GO:0043169~cation binding,GO:0043565~sequence-specific DNA binding,GO:0046872~metal ion binding,GO:0097159~organic cyclic compound binding,GO:1901363~heterocyclic compound binding,
AGAP000686	AGAP000686-PA(AgaP_AGAP000686)			-0.671782	Control	0.0103443	0.285992	22.9609	34.9487	53.7144	89.7772	PF13181:Tetratricopeptide repeat,	GO:0000902~cell morphogenesis,GO:0006810~transport,GO:0006928~movement of cell or subcellular component,GO:0006996~organelle organization,GO:0007017~microtubule-based process,GO:0007018~microtubule-based movement,GO:0008104~protein localization,GO:0009653~anatomical structure morphogenesis,GO:0009987~cellular process,GO:0010927~cellular component assembly involved in morphogenesis,GO:0010970~esta…	GO:0005622~intracellular,GO:0005623~cell,GO:0005815~microtubule organizing center,GO:0005856~cytoskeleton,GO:0005929~cilium,GO:0005930~axoneme,GO:0015630~microtubule cytoskeleton,GO:0030990~intraciliary transport particle,GO:0030991~intraciliary transport particle A,GO:0032991~macromolecular complex,GO:0036064~ciliary basal body,GO:0042995~cell projection,GO:0043226~organelle,GO:0043228~non-membr…
AGAP000331	AGAP000331-PA(AgaP_AGAP000331)		Yes	-0.671649	Control	0.00316628	0.156454	143.505	143.41	222.531	312.558	PF00057:Low-density lipoprotein receptor domain class A,PF00058:Low-density lipoprotein receptor repeat class B,PF07645:Calcium-binding EGF domain,PF12662:Complement Clr-like EGF-like,		GO:0016020~membrane,GO:0016021~integral component of membrane,GO:0031224~intrinsic component of membrane,GO:0044425~membrane part,	GO:0005488~binding,GO:0005509~calcium ion binding,GO:0043167~ion binding,GO:0043169~cation binding,GO:0046872~metal ion binding,	aga04340:Hedgehog signaling pathway,
AGAP003251	AGAP003251-PA(CLIPB1)	Yes		-0.670587	Control	0.00765619		6.37802	11.4487	29.1592	38.2385	PF00089:Trypsin,PF12032:Regulatory CLIP domain of proteinases,			GO:0003824~catalytic activity,GO:0004175~endopeptidase activity,GO:0004252~serine-type endopeptidase activity,GO:0008233~peptidase activity,GO:0008236~serine-type peptidase activity,GO:0016787~hydrolase activity,GO:0017171~serine hydrolase activity,GO:0070011~peptidase activity, acting on L-amino acid peptides,
AGAP000314	AGAP000314-PB(AgaP_AGAP000314)			-0.67051	Control	0.00187587	0.116066	157.537	174.743	286.988	314.22				GO:0005488~binding,GO:0008270~zinc ion binding,GO:0043167~ion binding,GO:0043169~cation binding,GO:0046872~metal ion binding,GO:0046914~transition metal ion binding,
AGAP000453	AGAP000453-PA(AgaP_AGAP000453)		Yes	-0.669947	Control	0.00103864	0.0961815	241.089	249.461	457.339	410.648	PF10477:Nucleocytoplasmic shuttling protein for mRNA cap-binding EIF4E,	GO:0007154~cell communication,GO:0007165~signal transduction,GO:0009987~cellular process,GO:0023052~signaling,GO:0044699~single-organism process,GO:0044700~single organism signaling,GO:0044763~single-organism cellular process,GO:0050789~regulation of biological process,GO:0050794~regulation of cellular process,GO:0050896~response to stimulus,GO:0051716~cellular response to stimulus,GO:0065007~bio…		GO:0003824~catalytic activity,GO:0004112~cyclic-nucleotide phosphodiesterase activity,GO:0004114~3',5'-cyclic-nucleotide phosphodiesterase activity,GO:0008081~phosphoric diester hydrolase activity,GO:0016787~hydrolase activity,GO:0016788~hydrolase activity, acting on ester bonds,GO:0042578~phosphoric ester hydrolase activity,
AGAP000718	AGAP000718-PA(AgaP_AGAP000718)			-0.669865	Control	0.00336491	0.162213	366.098	629.076	801.111	1055.71	PF07690:Major Facilitator Superfamily,		GO:0016020~membrane,GO:0016021~integral component of membrane,GO:0031224~intrinsic component of membrane,GO:0044425~membrane part,	GO:0005215~transporter activity,GO:0005342~organic acid transmembrane transporter activity,GO:0008028~monocarboxylic acid transmembrane transporter activity,GO:0022857~transmembrane transporter activity,GO:0022891~substrate-specific transmembrane transporter activity,GO:0022892~substrate-specific transporter activity,GO:0046943~carboxylic acid transmembrane transporter activity,
AGAP000384	AGAP000384-PA(AgaP_AGAP000384)			-0.669801	Control	0.00222213	0.129178	137.765	148.231	254.76	266.007		GO:0006508~proteolysis,GO:0006511~ubiquitin-dependent protein catabolic process,GO:0008152~metabolic process,GO:0009056~catabolic process,GO:0009057~macromolecule catabolic process,GO:0009987~cellular process,GO:0010498~proteasomal protein catabolic process,GO:0019538~protein metabolic process,GO:0019941~modification-dependent protein catabolic process,GO:0030163~protein catabolic process,GO:0043…	GO:0000151~ubiquitin ligase complex,GO:0005622~intracellular,GO:0005623~cell,GO:0005737~cytoplasm,GO:0032991~macromolecular complex,GO:0043234~protein complex,GO:0044424~intracellular part,GO:0044464~cell part,GO:1902494~catalytic complex,GO:1990234~transferase complex,	GO:0003824~catalytic activity,GO:0004842~ubiquitin-protein transferase activity,GO:0016740~transferase activity,GO:0019787~ubiquitin-like protein transferase activity,GO:0061630~ubiquitin protein ligase activity,GO:0061659~ubiquitin-like protein ligase activity,
AGAP000668	AGAP000668-PA(AgaP_AGAP000668)			-0.669587	Control	0.00251409	0.141876	126.923	134.372	244.017	234.418	PF00439:Bromodomain,PF00628:PHD-finger,PF02791:DDT domain,PF10537:ATP-utilising chromatin assembly and remodelling N-terminal,PF15612:WSTF, HB1, Itc1p, MBD9 motif 1,PF15613:WSTF, HB1, Itc1p, MBD9 motif 2,			GO:0005488~binding,GO:0008270~zinc ion binding,GO:0043167~ion binding,GO:0043169~cation binding,GO:0046872~metal ion binding,GO:0046914~transition metal ion binding,
AGAP013476	AGAP013476-PA(AgaP_AGAP013476)			-0.669503	Control	0.00666715		4.46461	12.0513	26.0898	44.8886
AGAP003610	AGAP003610-PA(AgaP_AGAP003610)			-0.668352	Control	0.0104829	0.286775	14.6694	22.2949	39.9021	63.1766	PF07679:Immunoglobulin I-set domain,
AGAP001451	AGAP001451-PC(AgaP_AGAP001451)			-0.668267	Control	0.00298505	0.151281	130.112	148.231	285.453	227.768				GO:0005488~binding,GO:0008270~zinc ion binding,GO:0043167~ion binding,GO:0043169~cation binding,GO:0046872~metal ion binding,GO:0046914~transition metal ion binding,
AGAP009028	AGAP009028-PA(AgaP_AGAP009028)		Yes	-0.66662	Control	0.0105344	0.28719	25.5121	40.9743	72.1307	81.4645	PF12756:C2H2 type zinc-finger (2 copies),	GO:0001654~eye development,GO:0002009~morphogenesis of an epithelium,GO:0006139~nucleobase-containing compound metabolic process,GO:0006351~transcription, DNA-templated,GO:0006355~regulation of transcription, DNA-templated,GO:0006357~regulation of transcription from RNA polymerase II promoter,GO:0006725~cellular aromatic compound metabolic process,GO:0006807~nitrogen compound metabolic process,GO…	GO:0005622~intracellular,GO:0005623~cell,GO:0005634~nucleus,GO:0043226~organelle,GO:0043227~membrane-bounded organelle,GO:0043229~intracellular organelle,GO:0043231~intracellular membrane-bounded organelle,GO:0044424~intracellular part,GO:0044464~cell part,	GO:0000981~RNA polymerase II transcription factor activity, sequence-specific DNA binding,GO:0000982~transcription factor activity, RNA polymerase II core promoter proximal region sequence-specific binding,GO:0001071~nucleic acid binding transcription factor activity,GO:0001078~transcriptional repressor activity, RNA polymerase II core promoter proximal region sequence-specific binding,GO:0001227…
AGAP011495	AGAP011495-PA(AgaP_AGAP011495)			-0.66624	Control	0.0107452	0.289412	26.1499	27.7179	59.8531	66.5017		GO:0000003~reproduction,GO:0000278~mitotic cell cycle,GO:0000280~nuclear division,GO:0006464~cellular protein modification process,GO:0006996~organelle organization,GO:0007049~cell cycle,GO:0007088~regulation of mitotic nuclear division,GO:0007126~meiotic nuclear division,GO:0007346~regulation of mitotic cell cycle,GO:0008152~metabolic process,GO:0009892~negative regulation of metabolic process,G…	GO:0005622~intracellular,GO:0005623~cell,GO:0005634~nucleus,GO:0043226~organelle,GO:0043227~membrane-bounded organelle,GO:0043229~intracellular organelle,GO:0043231~intracellular membrane-bounded organelle,GO:0044424~intracellular part,GO:0044464~cell part,
AGAP009511	AGAP009511-PA(AgaP_AGAP009511)		Yes	-0.665754	Control	0.000433348	0.0561648	1176.74	1123.78	2214.57	1753.98	PF00632:HECT-domain (ubiquitin-transferase),PF06701:Mib_herc2,PF07738:Sad1 / UNC-like C-terminal ,PF12796:Ankyrin repeats (3 copies),	GO:0006464~cellular protein modification process,GO:0006508~proteolysis,GO:0006511~ubiquitin-dependent protein catabolic process,GO:0008152~metabolic process,GO:0009056~catabolic process,GO:0009057~macromolecule catabolic process,GO:0009987~cellular process,GO:0016567~protein ubiquitination,GO:0019538~protein metabolic process,GO:0019941~modification-dependent protein catabolic process,GO:0030163…	GO:0005622~intracellular,GO:0005623~cell,GO:0005634~nucleus,GO:0005737~cytoplasm,GO:0043226~organelle,GO:0043227~membrane-bounded organelle,GO:0043229~intracellular organelle,GO:0043231~intracellular membrane-bounded organelle,GO:0044424~intracellular part,GO:0044464~cell part,	GO:0003824~catalytic activity,GO:0004842~ubiquitin-protein transferase activity,GO:0005488~binding,GO:0016740~transferase activity,GO:0016874~ligase activity,GO:0019787~ubiquitin-like protein transferase activity,GO:0043167~ion binding,GO:0043169~cation binding,GO:0046872~metal ion binding,
AGAP012023	AGAP012023-PA(AgaP_AGAP012023)			-0.660313	Control	0.00272774	0.145344	175.395	154.859	331.494	266.007	PF07535:DBF zinc finger,			GO:0003676~nucleic acid binding,GO:0005488~binding,GO:0008270~zinc ion binding,GO:0043167~ion binding,GO:0043169~cation binding,GO:0046872~metal ion binding,GO:0046914~transition metal ion binding,GO:0097159~organic cyclic compound binding,GO:1901363~heterocyclic compound binding,
AGAP002336	AGAP002336-PA(AgaP_AGAP002336)			-0.659885	Control	0.00127659	0.104048	236.624	228.974	423.576	394.022	PF13855:Leucine rich repeat,		GO:0016020~membrane,GO:0016021~integral component of membrane,GO:0031224~intrinsic component of membrane,GO:0044425~membrane part,
AGAP000676	AGAP000676-PA(AgaP_AGAP000676)			-0.658627	Control	0.00516238	0.211735	97.5836	125.936	182.629	239.406	PF10350:Putative death-receptor fusion protein (DUF2428),
AGAP009110	AGAP009110-PA(AgaP_AGAP009110)			-0.656124	Control	0.0101444	0.285992	9.56702	13.2564	27.6245	48.2137				GO:0005488~binding,GO:0030246~carbohydrate binding,
AGAP005889	AGAP005889-PA(AgaP_AGAP005889)			-0.655768	Control	0.0122971	0.311069	20.4096	37.3589	65.9919	73.1518
AGAP009601	AGAP009601-PA(AgaP_AGAP009601)			-0.652241	Control	0.00123518	0.102793	254.483	256.09	452.735	433.923	PF00076:RNA recognition motif. (a.k.a. RRM, RBD, or RNP domain),PF01480:PWI domain,	GO:0006139~nucleobase-containing compound metabolic process,GO:0006396~RNA processing,GO:0006397~mRNA processing,GO:0006725~cellular aromatic compound metabolic process,GO:0006807~nitrogen compound metabolic process,GO:0008152~metabolic process,GO:0009987~cellular process,GO:0010467~gene expression,GO:0016070~RNA metabolic process,GO:0016071~mRNA metabolic process,GO:0034641~cellular nitrogen com…		GO:0000166~nucleotide binding,GO:0003676~nucleic acid binding,GO:0003723~RNA binding,GO:0005488~binding,GO:0036094~small molecule binding,GO:0043167~ion binding,GO:0043169~cation binding,GO:0046872~metal ion binding,GO:0097159~organic cyclic compound binding,GO:1901265~nucleoside phosphate binding,GO:1901363~heterocyclic compound binding,
AGAP007118	AGAP007118-PA(AgaP_AGAP007118)			-0.651963	Control	0.00653193	0.236887	86.1032	109.064	214.857	156.279	PF00102:Protein-tyrosine phosphatase,		GO:0016020~membrane,GO:0016021~integral component of membrane,GO:0031224~intrinsic component of membrane,GO:0044425~membrane part,	GO:0003824~catalytic activity,GO:0004721~phosphoprotein phosphatase activity,GO:0004725~protein tyrosine phosphatase activity,GO:0016787~hydrolase activity,GO:0016788~hydrolase activity, acting on ester bonds,GO:0016791~phosphatase activity,GO:0042578~phosphoric ester hydrolase activity,
AGAP005583	AGAP005583-PA(AgaP_AGAP005583)			-0.649967	Control	0.00537579	0.214861	118.631	143.41	286.988	199.505	PF00017:SH2 domain,PF00130:Phorbol esters/diacylglycerol binding domain (C1 domain),PF00620:RhoGAP domain,PF07647:SAM domain (Sterile alpha motif),	GO:0006629~lipid metabolic process,GO:0006644~phospholipid metabolic process,GO:0006650~glycerophospholipid metabolic process,GO:0006793~phosphorus metabolic process,GO:0006796~phosphate-containing compound metabolic process,GO:0007154~cell communication,GO:0007165~signal transduction,GO:0007166~cell surface receptor signaling pathway,GO:0007167~enzyme linked receptor protein signaling pathway,GO…	GO:0005622~intracellular,GO:0005623~cell,GO:0005942~phosphatidylinositol 3-kinase complex,GO:0016020~membrane,GO:0019898~extrinsic component of membrane,GO:0032991~macromolecular complex,GO:0043234~protein complex,GO:0044425~membrane part,GO:0044464~cell part,GO:0061695~transferase complex, transferring phosphorus-containing groups,GO:0098796~membrane protein complex,GO:1902494~catalytic complex,…	GO:0005488~binding,GO:0019207~kinase regulator activity,GO:0030234~enzyme regulator activity,GO:0035014~phosphatidylinositol 3-kinase regulator activity,GO:0043167~ion binding,GO:0043169~cation binding,GO:0046872~metal ion binding,GO:0046935~1-phosphatidylinositol-3-kinase regulator activity,GO:0098772~molecular function regulator,	aga04068:FoxO signaling pathway,aga04070:Phosphatidylinositol signaling system,aga04150:mTOR signaling pathway,aga04630:Jak-STAT signaling pathway,aga04931:Insulin resistance,
AGAP008440	AGAP008440-PA(AgaP_AGAP008440)			-0.649954	Control	0.00270855		0	4.82051	44.5062	16.6254	PF01014:Uricase,	GO:0000255~allantoin metabolic process,GO:0006082~organic acid metabolic process,GO:0006139~nucleobase-containing compound metabolic process,GO:0006144~purine nucleobase metabolic process,GO:0006725~cellular aromatic compound metabolic process,GO:0006807~nitrogen compound metabolic process,GO:0008152~metabolic process,GO:0009056~catabolic process,GO:0009058~biosynthetic process,GO:0009112~nucleob…	GO:0005622~intracellular,GO:0005623~cell,GO:0005737~cytoplasm,GO:0005777~peroxisome,GO:0042579~microbody,GO:0043226~organelle,GO:0043227~membrane-bounded organelle,GO:0043229~intracellular organelle,GO:0043231~intracellular membrane-bounded organelle,GO:0044424~intracellular part,GO:0044444~cytoplasmic part,GO:0044464~cell part,	GO:0003824~catalytic activity,GO:0004846~urate oxidase activity,GO:0016491~oxidoreductase activity,GO:0016661~oxidoreductase activity, acting on other nitrogenous compounds as donors,GO:0016663~oxidoreductase activity, acting on other nitrogenous compounds as donors, oxygen as acceptor,	aga00230:Purine metabolism,aga00232:Caffeine metabolism,aga01100:Metabolic pathways,
AGAP000123	AGAP000123-PA(CTLSE2)			-0.64966	Control	0.0104725		10.8426	9.03845	27.6245	39.901	PF00059:Lectin C-type domain,PF00084:Sushi domain (SCR repeat),		GO:0016020~membrane,GO:0016021~integral component of membrane,GO:0031224~intrinsic component of membrane,GO:0044425~membrane part,
AGAP011305	AGAP011305-PA(AgaP_AGAP011305)			-0.649261	Control	0.00329601	0.159986	5044.37	6570.35	13173.8	7680.94	PF00245:Alkaline phosphatase,			GO:0003824~catalytic activity,GO:0004035~alkaline phosphatase activity,GO:0016787~hydrolase activity,GO:0016788~hydrolase activity, acting on ester bonds,GO:0016791~phosphatase activity,GO:0042578~phosphoric ester hydrolase activity,	aga00790:Folate biosynthesis,aga01100:Metabolic pathways,
AGAP000383	AGAP000383-PA(AgaP_AGAP000383)			-0.647549	Control	0.0133914	0.327012	19.7718	17.4743	44.5062	51.5388	PF00001:7 transmembrane receptor (rhodopsin family),		GO:0016020~membrane,GO:0016021~integral component of membrane,GO:0031224~intrinsic component of membrane,GO:0044425~membrane part,	GO:0004871~signal transducer activity,GO:0004872~receptor activity,GO:0004888~transmembrane signaling receptor activity,GO:0004930~G-protein coupled receptor activity,GO:0038023~signaling receptor activity,GO:0060089~molecular transducer activity,GO:0099600~transmembrane receptor activity,
AGAP011544	AGAP011544-PA(AgaP_AGAP011544)			-0.647278	Control	0.0107892	0.289412	48.4729	56.641	128.914	86.4522	PF00096:Zinc finger, C2H2 type,			GO:0003676~nucleic acid binding,GO:0005488~binding,GO:0043167~ion binding,GO:0043169~cation binding,GO:0046872~metal ion binding,GO:0097159~organic cyclic compound binding,GO:1901363~heterocyclic compound binding,
AGAP012423	AGAP012423-PA(AgaP_AGAP012423)			-0.647173	Control	0.00642451	0.234065	94.3946	107.256	158.074	221.118		GO:0006464~cellular protein modification process,GO:0006468~protein phosphorylation,GO:0006793~phosphorus metabolic process,GO:0006796~phosphate-containing compound metabolic process,GO:0006810~transport,GO:0006811~ion transport,GO:0007154~cell communication,GO:0007165~signal transduction,GO:0008152~metabolic process,GO:0009987~cellular process,GO:0016310~phosphorylation,GO:0019538~protein metabo…	GO:0005622~intracellular,GO:0005623~cell,GO:0005737~cytoplasm,GO:0005829~cytosol,GO:0044424~intracellular part,GO:0044444~cytoplasmic part,GO:0044464~cell part,	GO:0003824~catalytic activity,GO:0004672~protein kinase activity,GO:0004674~protein serine/threonine kinase activity,GO:0016301~kinase activity,GO:0016740~transferase activity,GO:0016772~transferase activity, transferring phosphorus-containing groups,GO:0016773~phosphotransferase activity, alcohol group as acceptor,
AGAP000533	AGAP000533-PA(AgaP_AGAP000533)			-0.646598	Control	0.0041311	0.184522	121.82	130.154	208.719	247.719		GO:0006325~chromatin organization,GO:0006464~cellular protein modification process,GO:0006473~protein acetylation,GO:0006475~internal protein amino acid acetylation,GO:0006996~organelle organization,GO:0008152~metabolic process,GO:0009987~cellular process,GO:0016043~cellular component organization,GO:0016569~covalent chromatin modification,GO:0016570~histone modification,GO:0016573~histone acetyl…	GO:0000123~histone acetyltransferase complex,GO:0005622~intracellular,GO:0005623~cell,GO:0005634~nucleus,GO:0005654~nucleoplasm,GO:0031248~protein acetyltransferase complex,GO:0031974~membrane-enclosed lumen,GO:0031981~nuclear lumen,GO:0032991~macromolecular complex,GO:0043226~organelle,GO:0043227~membrane-bounded organelle,GO:0043229~intracellular organelle,GO:0043231~intracellular membrane-boun…	GO:0003824~catalytic activity,GO:0004842~ubiquitin-protein transferase activity,GO:0005488~binding,GO:0008270~zinc ion binding,GO:0016740~transferase activity,GO:0019787~ubiquitin-like protein transferase activity,GO:0043167~ion binding,GO:0043169~cation binding,GO:0046872~metal ion binding,GO:0046914~transition metal ion binding,GO:0061630~ubiquitin protein ligase activity,GO:0061659~ubiquitin-l…
AGAP002199	AGAP002199-PA(AgaP_AGAP002199)			-0.64485	Control	0.011298	0.294792	8.29142	15.0641	29.1592	48.2137
AGAP013005	AGAP013005-PA(AgaP_AGAP013005)			-0.643247	Control	0.0140541	0.334673	26.7877	17.4743	44.5062	68.1642
AGAP011240	AGAP011240-PA(AgaP_AGAP011240)			-0.642464	Control	0.0142323	0.335881	17.2206	32.5384	69.0613	54.8639
AGAP007924	AGAP007924-PA(AgaP_AGAP007924)			-0.64185	Control	0.0143197	0.336939	25.5121	23.5	47.5756	69.8267	PF00008:EGF-like domain,PF00028:Cadherin domain,PF00054:Laminin G domain,PF02210:Laminin G domain,	GO:0007155~cell adhesion,GO:0007156~homophilic cell adhesion via plasma membrane adhesion molecules,GO:0022610~biological adhesion,GO:0098609~cell-cell adhesion,GO:0098742~cell-cell adhesion via plasma-membrane adhesion molecules,	GO:0005623~cell,GO:0005886~plasma membrane,GO:0016020~membrane,GO:0016021~integral component of membrane,GO:0031224~intrinsic component of membrane,GO:0044425~membrane part,GO:0044464~cell part,GO:0071944~cell periphery,	GO:0005488~binding,GO:0005509~calcium ion binding,GO:0043167~ion binding,GO:0043169~cation binding,GO:0046872~metal ion binding,	aga04391:Hippo signaling pathway - fly,
AGAP011765	AGAP011765-PA(AgaP_AGAP011765)			-0.641753	Control	0.0135984	0.327012	28.7011	34.3461	65.9919	73.1518	PF00014:Kunitz/Bovine pancreatic trypsin inhibitor domain,PF00090:Thrombospondin type 1 domain,PF02014:Reeler domain,PF06468:Spondin_N,			GO:0004857~enzyme inhibitor activity,GO:0004866~endopeptidase inhibitor activity,GO:0004867~serine-type endopeptidase inhibitor activity,GO:0030234~enzyme regulator activity,GO:0030414~peptidase inhibitor activity,GO:0061134~peptidase regulator activity,GO:0061135~endopeptidase regulator activity,GO:0098772~molecular function regulator,
AGAP002229	AGAP002229-PA(AgaP_AGAP002229)			-0.64112	Control	0.0144556	0.338466	21.6853	22.2949	46.0409	61.514	PF00001:7 transmembrane receptor (rhodopsin family),	GO:0001963~synaptic transmission, dopaminergic,GO:0003008~system process,GO:0007154~cell communication,GO:0007165~signal transduction,GO:0007186~G-protein coupled receptor signaling pathway,GO:0007187~G-protein coupled receptor signaling pathway, coupled to cyclic nucleotide second messenger,GO:0007188~adenylate cyclase-modulating G-protein coupled receptor signaling pathway,GO:0007189~adenylate …	GO:0016020~membrane,GO:0016021~integral component of membrane,GO:0031224~intrinsic component of membrane,GO:0044425~membrane part,	GO:0001588~dopamine neurotransmitter receptor activity, coupled via Gs,GO:0004871~signal transducer activity,GO:0004872~receptor activity,GO:0004888~transmembrane signaling receptor activity,GO:0004930~G-protein coupled receptor activity,GO:0004952~dopamine neurotransmitter receptor activity,GO:0005488~binding,GO:0030594~neurotransmitter receptor activity,GO:0035240~dopamine binding,GO:0038023~si…
AGAP010981	AGAP010981-PA(AgaP_AGAP010981)			-0.639936	Control	0.0123153	0.311069	41.4571	50.0128	79.8042	109.728				GO:0003676~nucleic acid binding,GO:0005488~binding,GO:0043167~ion binding,GO:0043169~cation binding,GO:0046872~metal ion binding,GO:0097159~organic cyclic compound binding,GO:1901363~heterocyclic compound binding,
AGAP000446	AGAP000446-PA(AgaP_AGAP000446)			-0.638595	Control	0.0122129	0.310466	7.65362	18.0769	33.7633	49.8762	PF07679:Immunoglobulin I-set domain,PF13855:Leucine rich repeat,		GO:0016020~membrane,GO:0016021~integral component of membrane,GO:0031224~intrinsic component of membrane,GO:0044425~membrane part,
AGAP008851	AGAP008851-PA(AgaP_AGAP008851)			-0.63798	Control	0.00728889	0.247322	81.0008	83.1538	162.678	142.979	PF00023:Ankyrin repeat,PF00569:Zinc finger, ZZ type,PF06701:Mib_herc2,PF12796:Ankyrin repeats (3 copies),		GO:0005622~intracellular,GO:0005623~cell,GO:0005737~cytoplasm,GO:0044424~intracellular part,GO:0044464~cell part,	GO:0003824~catalytic activity,GO:0004842~ubiquitin-protein transferase activity,GO:0005488~binding,GO:0008270~zinc ion binding,GO:0016740~transferase activity,GO:0019787~ubiquitin-like protein transferase activity,GO:0043167~ion binding,GO:0043169~cation binding,GO:0046872~metal ion binding,GO:0046914~transition metal ion binding,
AGAP013275	AGAP013275-PA(AgaP_AGAP013275)			-0.637008	Control	0.0150944	0.346988	24.8743	25.3077	42.9715	79.802		GO:0006139~nucleobase-containing compound metabolic process,GO:0006351~transcription, DNA-templated,GO:0006725~cellular aromatic compound metabolic process,GO:0006807~nitrogen compound metabolic process,GO:0008152~metabolic process,GO:0009058~biosynthetic process,GO:0009059~macromolecule biosynthetic process,GO:0009987~cellular process,GO:0010467~gene expression,GO:0016070~RNA metabolic process,G…	GO:0005622~intracellular,GO:0005623~cell,GO:0005634~nucleus,GO:0043226~organelle,GO:0043227~membrane-bounded organelle,GO:0043229~intracellular organelle,GO:0043231~intracellular membrane-bounded organelle,GO:0044424~intracellular part,GO:0044464~cell part,	GO:0001071~nucleic acid binding transcription factor activity,GO:0003676~nucleic acid binding,GO:0003700~transcription factor activity, sequence-specific DNA binding,GO:0005488~binding,GO:0043167~ion binding,GO:0043169~cation binding,GO:0046872~metal ion binding,GO:0097159~organic cyclic compound binding,GO:1901363~heterocyclic compound binding,
AGAP001660	AGAP001660-PA(AgaP_AGAP001660)			-0.634965	Control	0.00876899		4.46461	9.03845	19.951	39.901	PF03028:Dynein heavy chain and region D6 of dynein motor,PF07728:AAA domain (dynein-related subfamily),PF08385:Dynein heavy chain, N-terminal region 1,PF08393:Dynein heavy chain, N-terminal region 2,PF12777:Microtubule-binding stalk of dynein motor,PF12780:P-loop containing dynein motor region D4,	GO:0006928~movement of cell or subcellular component,GO:0007017~microtubule-based process,GO:0007018~microtubule-based movement,GO:0009987~cellular process,GO:0044699~single-organism process,GO:0044763~single-organism cellular process,	GO:0005622~intracellular,GO:0005623~cell,GO:0005856~cytoskeleton,GO:0005875~microtubule associated complex,GO:0015630~microtubule cytoskeleton,GO:0030286~dynein complex,GO:0032991~macromolecular complex,GO:0043226~organelle,GO:0043228~non-membrane-bounded organelle,GO:0043229~intracellular organelle,GO:0043232~intracellular non-membrane-bounded organelle,GO:0043234~protein complex,GO:0044422~orga…	GO:0000166~nucleotide binding,GO:0001882~nucleoside binding,GO:0001883~purine nucleoside binding,GO:0003774~motor activity,GO:0003777~microtubule motor activity,GO:0003824~catalytic activity,GO:0005488~binding,GO:0005524~ATP binding,GO:0016462~pyrophosphatase activity,GO:0016787~hydrolase activity,GO:0016817~hydrolase activity, acting on acid anhydrides,GO:0016818~hydrolase activity, acting on ac…
AGAP011204	AGAP011204-PA(AgaP_AGAP011204)	Yes		-0.634734	Control	0.0107326	0.289412	52.2997	71.1025	119.706	121.366	PF02170:PAZ domain,PF02171:Piwi domain,			GO:0003676~nucleic acid binding,GO:0005488~binding,GO:0097159~organic cyclic compound binding,GO:1901363~heterocyclic compound binding,	aga04320:Dorso-ventral axis formation,
AGAP000520	AGAP000520-PA(AgaP_AGAP000520)		Yes	-0.634694	Control	0.0102701	0.285992	60.5911	66.8846	107.429	139.653	PF01757:Acyltransferase family,		GO:0016020~membrane,GO:0016021~integral component of membrane,GO:0031224~intrinsic component of membrane,GO:0044425~membrane part,	GO:0003824~catalytic activity,GO:0016740~transferase activity,GO:0016746~transferase activity, transferring acyl groups,GO:0016747~transferase activity, transferring acyl groups other than amino-acyl groups,
AGAP004446	AGAP004446-PA(AgaP_AGAP004446)			-0.633859	Control	0.00164595	0.109352	264.688	286.82	483.429	458.861	PF01426:BAH domain,	GO:0006139~nucleobase-containing compound metabolic process,GO:0006323~DNA packaging,GO:0006325~chromatin organization,GO:0006333~chromatin assembly or disassembly,GO:0006338~chromatin remodeling,GO:0006342~chromatin silencing,GO:0006351~transcription, DNA-templated,GO:0006355~regulation of transcription, DNA-templated,GO:0006725~cellular aromatic compound metabolic process,GO:0006807~nitrogen co…	GO:0000785~chromatin,GO:0005622~intracellular,GO:0005623~cell,GO:0005634~nucleus,GO:0005677~chromatin silencing complex,GO:0005694~chromosome,GO:0032991~macromolecular complex,GO:0043226~organelle,GO:0043227~membrane-bounded organelle,GO:0043228~non-membrane-bounded organelle,GO:0043229~intracellular organelle,GO:0043231~intracellular membrane-bounded organelle,GO:0043232~intracellular non-membra…	GO:0000975~regulatory region DNA binding,GO:0000976~transcription regulatory region sequence-specific DNA binding,GO:0001067~regulatory region nucleic acid binding,GO:0003676~nucleic acid binding,GO:0003677~DNA binding,GO:0003682~chromatin binding,GO:0003690~double-stranded DNA binding,GO:0005488~binding,GO:0043565~sequence-specific DNA binding,GO:0044212~transcription regulatory region DNA bindi…
AGAP000345	AGAP000345-PA(CPR126)		Yes	-0.632596	Control	0.00868899		6.37802	5.42307	18.4163	34.9134	PF00379:Insect cuticle protein,		GO:0005576~extracellular region,GO:0005615~extracellular space,GO:0044421~extracellular region part,	GO:0005198~structural molecule activity,GO:0042302~structural constituent of cuticle,
AGAP000114	AGAP000114-PA(AgaP_AGAP000114)			-0.630379	Control	0.0160936	0.357404	24.8743	45.7948	61.3878	103.078		GO:0006139~nucleobase-containing compound metabolic process,GO:0006351~transcription, DNA-templated,GO:0006366~transcription from RNA polymerase II promoter,GO:0006725~cellular aromatic compound metabolic process,GO:0006807~nitrogen compound metabolic process,GO:0008152~metabolic process,GO:0009058~biosynthetic process,GO:0009059~macromolecule biosynthetic process,GO:0009987~cellular process,GO:0…	GO:0005622~intracellular,GO:0005623~cell,GO:0005634~nucleus,GO:0043226~organelle,GO:0043227~membrane-bounded organelle,GO:0043229~intracellular organelle,GO:0043231~intracellular membrane-bounded organelle,GO:0044424~intracellular part,GO:0044464~cell part,	GO:0000981~RNA polymerase II transcription factor activity, sequence-specific DNA binding,GO:0001071~nucleic acid binding transcription factor activity,GO:0003676~nucleic acid binding,GO:0003700~transcription factor activity, sequence-specific DNA binding,GO:0005488~binding,GO:0043167~ion binding,GO:0043169~cation binding,GO:0046872~metal ion binding,GO:0097159~organic cyclic compound binding,GO:…
AGAP000708	AGAP000708-PA(AgaP_AGAP000708)			-0.627317	Control	0.00160607	0.108974	338.035	400.705	609.274	641.741	PF00723:Glycosyl hydrolases family 15,	GO:0005975~carbohydrate metabolic process,GO:0005976~polysaccharide metabolic process,GO:0005977~glycogen metabolic process,GO:0006073~cellular glucan metabolic process,GO:0006091~generation of precursor metabolites and energy,GO:0006112~energy reserve metabolic process,GO:0006464~cellular protein modification process,GO:0006468~protein phosphorylation,GO:0006793~phosphorus metabolic process,GO:0…	GO:0005622~intracellular,GO:0005623~cell,GO:0005737~cytoplasm,GO:0005964~phosphorylase kinase complex,GO:0032991~macromolecular complex,GO:0043234~protein complex,GO:0044424~intracellular part,GO:0044444~cytoplasmic part,GO:0044464~cell part,GO:0061695~transferase complex, transferring phosphorus-containing groups,GO:1902494~catalytic complex,GO:1902554~serine/threonine protein kinase complex,GO:…	GO:0003824~catalytic activity,
AGAP000292	AGAP000292-PA(AgaP_AGAP000292)			-0.626554	Control	0.0131628	0.325204	47.8351	55.4358	89.0124	116.378	PF00595:PDZ domain (Also known as DHR or GLGF),
AGAP006278	AGAP006278-PA(AgaP_AGAP006278)			-0.625117	Control	0.0169498	0.369159	17.8584	28.9231	73.6654	43.2261				GO:0005488~binding,GO:0005549~odorant binding,
AGAP005359	AGAP005359-PA(AgaP_AGAP005359)			-0.624683	Control	0.00507982	0.210268	158.175	165.102	325.356	244.394	PF00400:WD domain, G-beta repeat,PF12937:F-box-like,				aga04120:Ubiquitin mediated proteolysis,
AGAP005595	AGAP005595-PA(AgaP_AGAP005595)			-0.624658	Control	0.00475972	0.202314	146.694	131.961	251.69	237.743	PF01424:R3H domain,			GO:0003676~nucleic acid binding,GO:0005488~binding,GO:0097159~organic cyclic compound binding,GO:1901363~heterocyclic compound binding,	aga04320:Dorso-ventral axis formation,
AGAP013249	AGAP013249-PA(AgaP_AGAP013249)			-0.624419	Control	0.0169422	0.369159	17.2206	19.282	39.9021	53.2013			GO:0016020~membrane,GO:0016021~integral component of membrane,GO:0031224~intrinsic component of membrane,GO:0044425~membrane part,
AGAP004246	AGAP004246-PA(AgaP_AGAP004246)			-0.623388	Control	0.00203982	0.122173	263.412	259.705	428.18	458.861	PF00041:Fibronectin type III domain,PF00102:Protein-tyrosine phosphatase,		GO:0016020~membrane,GO:0016021~integral component of membrane,GO:0031224~intrinsic component of membrane,GO:0044425~membrane part,	GO:0003824~catalytic activity,GO:0004721~phosphoprotein phosphatase activity,GO:0004725~protein tyrosine phosphatase activity,GO:0016787~hydrolase activity,GO:0016788~hydrolase activity, acting on ester bonds,GO:0016791~phosphatase activity,GO:0042578~phosphoric ester hydrolase activity,
AGAP005527	AGAP005527-PA(AgaP_AGAP005527)		Yes	-0.622126	Control	0.00945817		4.46461	7.23076	18.4163	34.9134	PF00060:Ligand-gated ion channel,PF00497:Bacterial extracellular solute-binding proteins, family 3,		GO:0016020~membrane,GO:0016021~integral component of membrane,GO:0031224~intrinsic component of membrane,GO:0044425~membrane part,	GO:0004871~signal transducer activity,GO:0004872~receptor activity,GO:0004888~transmembrane signaling receptor activity,GO:0004970~ionotropic glutamate receptor activity,GO:0005215~transporter activity,GO:0005216~ion channel activity,GO:0005230~extracellular ligand-gated ion channel activity,GO:0008066~glutamate receptor activity,GO:0015075~ion transmembrane transporter activity,GO:0015267~channe…	aga04080:Neuroactive ligand-receptor interaction,
AGAP000484	AGAP000484-PA(AgaP_AGAP000484)			-0.619839	Control	0.0147406	0.343227	8.29142	14.4615	29.1592	43.2261	PF00046:Homeobox domain,	GO:0006139~nucleobase-containing compound metabolic process,GO:0006355~regulation of transcription, DNA-templated,GO:0006725~cellular aromatic compound metabolic process,GO:0006807~nitrogen compound metabolic process,GO:0008152~metabolic process,GO:0009058~biosynthetic process,GO:0009059~macromolecule biosynthetic process,GO:0009889~regulation of biosynthetic process,GO:0009987~cellular process,G…	GO:0005622~intracellular,GO:0005623~cell,GO:0005634~nucleus,GO:0043226~organelle,GO:0043227~membrane-bounded organelle,GO:0043229~intracellular organelle,GO:0043231~intracellular membrane-bounded organelle,GO:0044424~intracellular part,GO:0044464~cell part,	GO:0003676~nucleic acid binding,GO:0003677~DNA binding,GO:0005488~binding,GO:0043565~sequence-specific DNA binding,GO:0097159~organic cyclic compound binding,GO:1901363~heterocyclic compound binding,
AGAP002268	AGAP002268-PA(AgaP_AGAP002268)			-0.618713	Control	0.0174648	0.374544	33.1657	80.7435	119.706	126.353	PF00090:Thrombospondin type 1 domain,PF07645:Calcium-binding EGF domain,PF07679:Immunoglobulin I-set domain,PF13895:Immunoglobulin domain,			GO:0005488~binding,GO:0005509~calcium ion binding,GO:0043167~ion binding,GO:0043169~cation binding,GO:0046872~metal ion binding,
AGAP000898	AGAP000898-PA(AgaP_AGAP000898)			-0.617933	Control	0.0052704	0.213681	137.765	159.679	244.017	275.982	PF00782:Dual specificity phosphatase, catalytic domain,PF08766:DEK C terminal domain,	GO:0000902~cell morphogenesis,GO:0000904~cell morphogenesis involved in differentiation,GO:0006996~organelle organization,GO:0007010~cytoskeleton organization,GO:0007275~multicellular organism development,GO:0007399~nervous system development,GO:0008064~regulation of actin polymerization or depolymerization,GO:0009653~anatomical structure morphogenesis,GO:0009987~cellular process,GO:0010591~regul…	GO:0005622~intracellular,GO:0005623~cell,GO:0005737~cytoplasm,GO:0044424~intracellular part,GO:0044464~cell part,	GO:0003676~nucleic acid binding,GO:0003677~DNA binding,GO:0003779~actin binding,GO:0003824~catalytic activity,GO:0004721~phosphoprotein phosphatase activity,GO:0004725~protein tyrosine phosphatase activity,GO:0005488~binding,GO:0005515~protein binding,GO:0008092~cytoskeletal protein binding,GO:0008138~protein tyrosine/serine/threonine phosphatase activity,GO:0016787~hydrolase activity,GO:0016788~…
AGAP012961	AGAP012961-PA(AgaP_AGAP012961)			-0.617903	Control	0.0174813	0.374544	31.2523	65.0769	95.1511	111.39				GO:0003676~nucleic acid binding,GO:0005488~binding,GO:0097159~organic cyclic compound binding,GO:1901363~heterocyclic compound binding,
AGAP013095	AGAP013095-PA(AgaP_AGAP013095)			-0.616564	Control	0.0184763	0.383787	27.4255	28.3205	50.645	74.8144
AGAP006165	AGAP006165-PA(AgaP_AGAP006165)		Yes	-0.6163	Control	0.000779774	0.0800636	998.159	1096.06	1830.89	1615.99	PF00176:SNF2 family N-terminal domain,PF00271:Helicase conserved C-terminal domain,PF07529:HSA,			GO:0000166~nucleotide binding,GO:0001882~nucleoside binding,GO:0001883~purine nucleoside binding,GO:0005488~binding,GO:0005524~ATP binding,GO:0017076~purine nucleotide binding,GO:0030554~adenyl nucleotide binding,GO:0032549~ribonucleoside binding,GO:0032550~purine ribonucleoside binding,GO:0032553~ribonucleotide binding,GO:0032555~purine ribonucleotide binding,GO:0032559~adenyl ribonucleotide bin…
AGAP000410	AGAP000410-PA(AgaP_AGAP000410)			-0.616025	Control	0.00182844	0.115645	327.83	341.654	531.005	590.202	PF00850:Histone deacetylase domain,			GO:0003824~catalytic activity,GO:0016787~hydrolase activity,
AGAP001582	AGAP001582-PA(AgaP_AGAP001582)			-0.614653	Control	0.0188792	0.386457	22.9609	29.5256	58.3184	59.8515	PF00023:Ankyrin repeat,		GO:0016020~membrane,GO:0016021~integral component of membrane,GO:0031224~intrinsic component of membrane,GO:0044425~membrane part,
AGAP000248	AGAP000248-PA(AgaP_AGAP000248)			-0.614095	Control	0.012089	0.31031	62.5046	68.0897	119.706	124.691	PF00481:Protein phosphatase 2C,			GO:0003824~catalytic activity,GO:0004721~phosphoprotein phosphatase activity,GO:0004722~protein serine/threonine phosphatase activity,GO:0005488~binding,GO:0016787~hydrolase activity,GO:0016788~hydrolase activity, acting on ester bonds,GO:0016791~phosphatase activity,GO:0042578~phosphoric ester hydrolase activity,GO:0043167~ion binding,GO:0043169~cation binding,GO:0046872~metal ion binding,
AGAP000372	AGAP000372-PA(AgaP_AGAP000372)			-0.613606	Control	0.0191884	0.386791	22.3231	27.1154	61.3878	51.5388	PF08517:Ataxin-1 and HBP1 module (AXH),			GO:0003676~nucleic acid binding,GO:0003723~RNA binding,GO:0005488~binding,GO:0097159~organic cyclic compound binding,GO:1901363~heterocyclic compound binding,
AGAP001987	AGAP001987-PA(AgaP_AGAP001987)			-0.613147	Control	0.0141572	0.335881	52.2997	54.8333	104.359	101.415	PF00160:Cyclophilin type peptidyl-prolyl cis-trans isomerase/CLD,	GO:0006457~protein folding,GO:0009987~cellular process,	GO:0005622~intracellular,GO:0005623~cell,GO:0044464~cell part,	GO:0003755~peptidyl-prolyl cis-trans isomerase activity,GO:0003824~catalytic activity,GO:0005488~binding,GO:0008270~zinc ion binding,GO:0016853~isomerase activity,GO:0016859~cis-trans isomerase activity,GO:0043167~ion binding,GO:0043169~cation binding,GO:0046872~metal ion binding,GO:0046914~transition metal ion binding,
AGAP003515	AGAP003515-PA(AgaP_AGAP003515)			-0.611683	Control	0.00260071		1.2756	0.602564	56.7837	3.32508	PF00795:Carbon-nitrogen hydrolase,	GO:0006807~nitrogen compound metabolic process,GO:0008152~metabolic process,		GO:0003824~catalytic activity,GO:0016787~hydrolase activity,GO:0016810~hydrolase activity, acting on carbon-nitrogen (but not peptide) bonds,
AGAP000787	AGAP000787-PA(AgaP_AGAP000787)		Yes	-0.611043	Control	0.00455909	0.199567	174.758	160.884	296.196	279.307	PF00168:C2 domain,PF00397:WW domain,PF00632:HECT-domain (ubiquitin-transferase),	GO:0006464~cellular protein modification process,GO:0006508~proteolysis,GO:0006511~ubiquitin-dependent protein catabolic process,GO:0008152~metabolic process,GO:0009056~catabolic process,GO:0009057~macromolecule catabolic process,GO:0009987~cellular process,GO:0016567~protein ubiquitination,GO:0019538~protein metabolic process,GO:0019941~modification-dependent protein catabolic process,GO:0030163…	GO:0005622~intracellular,GO:0005623~cell,GO:0005634~nucleus,GO:0005737~cytoplasm,GO:0043226~organelle,GO:0043227~membrane-bounded organelle,GO:0043229~intracellular organelle,GO:0043231~intracellular membrane-bounded organelle,GO:0044424~intracellular part,GO:0044464~cell part,	GO:0003824~catalytic activity,GO:0004842~ubiquitin-protein transferase activity,GO:0016740~transferase activity,GO:0016874~ligase activity,GO:0019787~ubiquitin-like protein transferase activity,	aga04120:Ubiquitin mediated proteolysis,aga04144:Endocytosis,
AGAP000271	AGAP000271-PA(AgaP_AGAP000271)			-0.610865	Control	0.0111008	0.292542	73.985	99.423	153.47	164.592
AGAP001015	AGAP001015-PA(AgaP_AGAP001015)			-0.610727	Control	0.0156846	0.350289	51.6619	45.7948	90.5471	99.7525	PF00008:EGF-like domain,PF00066:LNR domain,PF06816:NOTCH protein,PF07645:Calcium-binding EGF domain,PF07684:NOTCH protein,PF11936:Domain of unknown function (DUF3454),PF12661:Human growth factor-like EGF,PF12796:Ankyrin repeats (3 copies),	GO:0007154~cell communication,GO:0007165~signal transduction,GO:0007166~cell surface receptor signaling pathway,GO:0007219~Notch signaling pathway,GO:0007275~multicellular organism development,GO:0009987~cellular process,GO:0023052~signaling,GO:0030154~cell differentiation,GO:0032501~multicellular organismal process,GO:0032502~developmental process,GO:0044699~single-organism process,GO:0044700~si…	GO:0016020~membrane,GO:0016021~integral component of membrane,GO:0031224~intrinsic component of membrane,GO:0044425~membrane part,	GO:0005488~binding,GO:0005509~calcium ion binding,GO:0043167~ion binding,GO:0043169~cation binding,GO:0046872~metal ion binding,	aga04320:Dorso-ventral axis formation,aga04330:Notch signaling pathway,
AGAP013258	AGAP013258-PA(AgaP_AGAP013258)			-0.61029	Control	0.0198966	0.394243	19.134	27.7179	47.5756	63.1766
AGAP003849	AGAP003849-PB(AgaP_AGAP003849)			-0.606326	Control	0.0203132	0.40049	15.3072	21.0897	42.9715	48.2137	PF07679:Immunoglobulin I-set domain,PF08205:CD80-like C2-set immunoglobulin domain ,PF13895:Immunoglobulin domain,		GO:0016020~membrane,GO:0016021~integral component of membrane,GO:0031224~intrinsic component of membrane,GO:0044425~membrane part,
AGAP012009	AGAP012009-PA(AgaP_AGAP012009)		Yes	-0.605946	Control	0.0019964	0.120957	408.831	413.359	736.654	625.116	PF00176:SNF2 family N-terminal domain,PF00271:Helicase conserved C-terminal domain,PF00385:Chromo (CHRromatin Organisation MOdifier) domain,PF00628:PHD-finger,PF06461:Domain of Unknown Function (DUF1086),PF06465:Domain of Unknown Function (DUF1087),PF08073:CHDNT (NUC034) domain,PF08074:CHDCT2 (NUC038) domain,	GO:0006139~nucleobase-containing compound metabolic process,GO:0006355~regulation of transcription, DNA-templated,GO:0006725~cellular aromatic compound metabolic process,GO:0006807~nitrogen compound metabolic process,GO:0008152~metabolic process,GO:0009058~biosynthetic process,GO:0009059~macromolecule biosynthetic process,GO:0009889~regulation of biosynthetic process,GO:0009987~cellular process,G…	GO:0005622~intracellular,GO:0005623~cell,GO:0005634~nucleus,GO:0043226~organelle,GO:0043227~membrane-bounded organelle,GO:0043229~intracellular organelle,GO:0043231~intracellular membrane-bounded organelle,GO:0044424~intracellular part,GO:0044464~cell part,	GO:0000166~nucleotide binding,GO:0001882~nucleoside binding,GO:0001883~purine nucleoside binding,GO:0003676~nucleic acid binding,GO:0003677~DNA binding,GO:0003824~catalytic activity,GO:0004386~helicase activity,GO:0005488~binding,GO:0005524~ATP binding,GO:0008026~ATP-dependent helicase activity,GO:0008270~zinc ion binding,GO:0016462~pyrophosphatase activity,GO:0016787~hydrolase activity,GO:001681…
AGAP005788	AGAP005788-PA(AgaP_AGAP005788)			-0.605403	Control	0.0180099	0.379697	42.0949	56.0384	81.3389	114.715
AGAP012982	AGAP012982-PA(AgaP_AGAP012982)			-0.60411	Control	0.00864968		11.4804	1.20513	24.5551	48.2137	PF00001:7 transmembrane receptor (rhodopsin family),	GO:0003008~system process,GO:0006464~cellular protein modification process,GO:0007154~cell communication,GO:0007165~signal transduction,GO:0007186~G-protein coupled receptor signaling pathway,GO:0007600~sensory perception,GO:0007601~visual perception,GO:0007602~phototransduction,GO:0008152~metabolic process,GO:0009314~response to radiation,GO:0009416~response to light stimulus,GO:0009581~detectio…	GO:0005623~cell,GO:0005886~plasma membrane,GO:0005887~integral component of plasma membrane,GO:0016020~membrane,GO:0016021~integral component of membrane,GO:0031224~intrinsic component of membrane,GO:0031226~intrinsic component of plasma membrane,GO:0044425~membrane part,GO:0044459~plasma membrane part,GO:0044464~cell part,GO:0071944~cell periphery,	GO:0004871~signal transducer activity,GO:0004872~receptor activity,GO:0004888~transmembrane signaling receptor activity,GO:0004930~G-protein coupled receptor activity,GO:0008020~G-protein coupled photoreceptor activity,GO:0009881~photoreceptor activity,GO:0038023~signaling receptor activity,GO:0060089~molecular transducer activity,GO:0099600~transmembrane receptor activity,
AGAP006094	AGAP006094-PA(AgaP_AGAP006094)			-0.603336	Control	0.0049049	0.206267	182.411	175.346	323.821	284.295	PF00069:Protein kinase domain,PF00433:Protein kinase C terminal domain,	GO:0006139~nucleobase-containing compound metabolic process,GO:0006325~chromatin organization,GO:0006351~transcription, DNA-templated,GO:0006355~regulation of transcription, DNA-templated,GO:0006357~regulation of transcription from RNA polymerase II promoter,GO:0006366~transcription from RNA polymerase II promoter,GO:0006464~cellular protein modification process,GO:0006468~protein phosphorylation…	GO:0005622~intracellular,GO:0005623~cell,GO:0005634~nucleus,GO:0005737~cytoplasm,GO:0043226~organelle,GO:0043227~membrane-bounded organelle,GO:0043229~intracellular organelle,GO:0043231~intracellular membrane-bounded organelle,GO:0044424~intracellular part,GO:0044464~cell part,	GO:0000166~nucleotide binding,GO:0001882~nucleoside binding,GO:0001883~purine nucleoside binding,GO:0003824~catalytic activity,GO:0004672~protein kinase activity,GO:0004674~protein serine/threonine kinase activity,GO:0005488~binding,GO:0005524~ATP binding,GO:0016301~kinase activity,GO:0016740~transferase activity,GO:0016772~transferase activity, transferring phosphorus-containing groups,GO:001677…
AGAP000205	AGAP000205-PA(AgaP_AGAP000205)			-0.603253	Control	0.0189958	0.386457	37.6303	50.6153	76.7348	101.415	PF00443:Ubiquitin carboxyl-terminal hydrolase,	GO:0006464~cellular protein modification process,GO:0006508~proteolysis,GO:0008152~metabolic process,GO:0009987~cellular process,GO:0016579~protein deubiquitination,GO:0019538~protein metabolic process,GO:0036211~protein modification process,GO:0043170~macromolecule metabolic process,GO:0043412~macromolecule modification,GO:0044237~cellular metabolic process,GO:0044238~primary metabolic process,G…		GO:0003824~catalytic activity,GO:0008233~peptidase activity,GO:0008234~cysteine-type peptidase activity,GO:0016787~hydrolase activity,GO:0019783~ubiquitin-like protein-specific protease activity,GO:0036459~thiol-dependent ubiquitinyl hydrolase activity,GO:0070011~peptidase activity, acting on L-amino acid peptides,GO:0101005~ubiquitinyl hydrolase activity,
AGAP007385	AGAP007385-PA(LYSC4)	Yes		-0.601249	Control	0.0190638	0.386457	12.1182	16.2692	55.249	26.6007	PF00062:C-type lysozyme/alpha-lactalbumin family,	GO:0006950~response to stress,GO:0006952~defense response,GO:0008152~metabolic process,GO:0009056~catabolic process,GO:0009605~response to external stimulus,GO:0009607~response to biotic stimulus,GO:0009617~response to bacterium,GO:0009987~cellular process,GO:0016998~cell wall macromolecule catabolic process,GO:0042742~defense response to bacterium,GO:0043170~macromolecule metabolic process,GO:00…	GO:0005576~extracellular region,GO:0005615~extracellular space,GO:0044421~extracellular region part,	GO:0003796~lysozyme activity,GO:0003824~catalytic activity,GO:0004553~hydrolase activity, hydrolyzing O-glycosyl compounds,GO:0016787~hydrolase activity,GO:0016798~hydrolase activity, acting on glycosyl bonds,
AGAP000472	AGAP000472-PA(AgaP_AGAP000472)			-0.599586	Control	0.00162648	0.108974	568.919	641.128	933.095	1047.4	PF00093:von Willebrand factor type C domain,				aga04350:TGF-beta signaling pathway,
AGAP001035	AGAP001035-PA(AgaP_AGAP001035)			-0.599283	Control	0.0147606	0.343227	72.0716	79.5384	165.747	114.715	PF14663:Rapamycin-insensitive companion of mTOR RasGEF_N domain,PF14664:Rapamycin-insensitive companion of mTOR, N-term,PF14666:Rapamycin-insensitive companion of mTOR, middle domain,PF14668:Rapamycin-insensitive companion of mTOR, domain 5,	GO:0006793~phosphorus metabolic process,GO:0006796~phosphate-containing compound metabolic process,GO:0006996~organelle organization,GO:0007010~cytoskeleton organization,GO:0007154~cell communication,GO:0007163~establishment or maintenance of cell polarity,GO:0007165~signal transduction,GO:0008152~metabolic process,GO:0009966~regulation of signal transduction,GO:0009967~positive regulation of sig…	GO:0005622~intracellular,GO:0005623~cell,GO:0031932~TORC2 complex,GO:0032991~macromolecular complex,GO:0038201~TOR complex,GO:0043234~protein complex,GO:0044424~intracellular part,GO:0044464~cell part,	GO:0008047~enzyme activator activity,GO:0030234~enzyme regulator activity,GO:0098772~molecular function regulator,	aga04150:mTOR signaling pathway,
AGAP012372	AGAP012372-PA(AgaP_AGAP012372)			-0.598957	Control	0.0118443	0.307019	112.891	140.397	274.711	179.554	PF00057:Low-density lipoprotein receptor domain class A,PF00058:Low-density lipoprotein receptor repeat class B,PF07645:Calcium-binding EGF domain,		GO:0016020~membrane,GO:0016021~integral component of membrane,GO:0031224~intrinsic component of membrane,GO:0044425~membrane part,	GO:0005488~binding,GO:0005509~calcium ion binding,GO:0043167~ion binding,GO:0043169~cation binding,GO:0046872~metal ion binding,
AGAP005213	AGAP005213-PA(AgaP_AGAP005213)			-0.598783	Control	0.0185798	0.384534	57.4021	53.0256	82.8736	133.003	PF00063:Myosin head (motor domain),PF00373:FERM central domain,PF00612:IQ calmodulin-binding motif,PF00784:MyTH4 domain,		GO:0005622~intracellular,GO:0005623~cell,GO:0005856~cytoskeleton,GO:0015629~actin cytoskeleton,GO:0016459~myosin complex,GO:0032991~macromolecular complex,GO:0043226~organelle,GO:0043228~non-membrane-bounded organelle,GO:0043229~intracellular organelle,GO:0043232~intracellular non-membrane-bounded organelle,GO:0043234~protein complex,GO:0044422~organelle part,GO:0044424~intracellular part,GO:0044…	GO:0000166~nucleotide binding,GO:0001882~nucleoside binding,GO:0001883~purine nucleoside binding,GO:0003774~motor activity,GO:0003824~catalytic activity,GO:0005488~binding,GO:0005524~ATP binding,GO:0016462~pyrophosphatase activity,GO:0016787~hydrolase activity,GO:0016817~hydrolase activity, acting on acid anhydrides,GO:0016818~hydrolase activity, acting on acid anhydrides, in phosphorus-containin…
AGAP009344	AGAP009344-PA(AgaP_AGAP009344)			-0.598664	Control	0.0175898	0.375638	52.2997	62.6666	128.914	91.4398	PF00176:SNF2 family N-terminal domain,PF00271:Helicase conserved C-terminal domain,			GO:0000166~nucleotide binding,GO:0001882~nucleoside binding,GO:0001883~purine nucleoside binding,GO:0005488~binding,GO:0005524~ATP binding,GO:0017076~purine nucleotide binding,GO:0030554~adenyl nucleotide binding,GO:0032549~ribonucleoside binding,GO:0032550~purine ribonucleoside binding,GO:0032553~ribonucleotide binding,GO:0032555~purine ribonucleotide binding,GO:0032559~adenyl ribonucleotide bin…
AGAP011823	AGAP011823-PA(AgaP_AGAP011823)			-0.598549	Control	0.00364484	0.16979	429.24	427.218	825.666	603.503	PF00173:Cytochrome b5-like Heme/Steroid binding domain,PF00415:Regulator of chromosome condensation (RCC1) repeat,PF00632:HECT-domain (ubiquitin-transferase),PF03256:Anaphase-promoting complex, subunit 10 (APC10),PF06701:Mib_herc2,PF11515:Mouse development and cellular proliferation protein Cullin-7,	GO:0006464~cellular protein modification process,GO:0006508~proteolysis,GO:0006511~ubiquitin-dependent protein catabolic process,GO:0008152~metabolic process,GO:0009056~catabolic process,GO:0009057~macromolecule catabolic process,GO:0009987~cellular process,GO:0016567~protein ubiquitination,GO:0019538~protein metabolic process,GO:0019941~modification-dependent protein catabolic process,GO:0030163…	GO:0005622~intracellular,GO:0005623~cell,GO:0005634~nucleus,GO:0005737~cytoplasm,GO:0043226~organelle,GO:0043227~membrane-bounded organelle,GO:0043229~intracellular organelle,GO:0043231~intracellular membrane-bounded organelle,GO:0044424~intracellular part,GO:0044464~cell part,	GO:0003824~catalytic activity,GO:0004842~ubiquitin-protein transferase activity,GO:0005488~binding,GO:0016740~transferase activity,GO:0016874~ligase activity,GO:0019787~ubiquitin-like protein transferase activity,GO:0043167~ion binding,GO:0043169~cation binding,GO:0046872~metal ion binding,	aga04120:Ubiquitin mediated proteolysis,
AGAP012389	AGAP012389-PA(AgaP_AGAP012389)			-0.598537	Control	0.00502058	0.208909	197.081	204.872	371.396	307.57	PF00505:HMG (high mobility group) box,PF08347:N-terminal CTNNB1 binding,	GO:0006139~nucleobase-containing compound metabolic process,GO:0006351~transcription, DNA-templated,GO:0006355~regulation of transcription, DNA-templated,GO:0006357~regulation of transcription from RNA polymerase II promoter,GO:0006725~cellular aromatic compound metabolic process,GO:0006807~nitrogen compound metabolic process,GO:0007154~cell communication,GO:0007165~signal transduction,GO:0007166…	GO:0005622~intracellular,GO:0005623~cell,GO:0005634~nucleus,GO:0005667~transcription factor complex,GO:0032991~macromolecular complex,GO:0043226~organelle,GO:0043227~membrane-bounded organelle,GO:0043229~intracellular organelle,GO:0043231~intracellular membrane-bounded organelle,GO:0043234~protein complex,GO:0044424~intracellular part,GO:0044464~cell part,	GO:0000975~regulatory region DNA binding,GO:0001067~regulatory region nucleic acid binding,GO:0003676~nucleic acid binding,GO:0003677~DNA binding,GO:0005488~binding,GO:0005515~protein binding,GO:0008013~beta-catenin binding,GO:0043565~sequence-specific DNA binding,GO:0044212~transcription regulatory region DNA binding,GO:0097159~organic cyclic compound binding,GO:1901363~heterocyclic compound bin…	aga04310:Wnt signaling pathway,
AGAP002925	AGAP002925-PA(AgaP_AGAP002925)			-0.597789	Control	0.0225032	0.426644	18.4962	23.5	44.5062	54.8639	PF09412:Endoribonuclease XendoU,			GO:0003824~catalytic activity,GO:0016787~hydrolase activity,GO:0016788~hydrolase activity, acting on ester bonds,
AGAP011655	AGAP011655-PA(AgaP_AGAP011655)			-0.596245	Control	0.0211852	0.410818	12.756	15.0641	38.3674	36.5759				GO:0003676~nucleic acid binding,GO:0005488~binding,GO:0043167~ion binding,GO:0043169~cation binding,GO:0046872~metal ion binding,GO:0097159~organic cyclic compound binding,GO:1901363~heterocyclic compound binding,
AGAP000090	AGAP000090-PA(AgaP_AGAP000090)		Yes	-0.595311	Control	0.00557097	0.215395	175.395	163.897	283.919	289.282	PF00211:Adenylate and Guanylate cyclase catalytic domain,	GO:0006139~nucleobase-containing compound metabolic process,GO:0006163~purine nucleotide metabolic process,GO:0006164~purine nucleotide biosynthetic process,GO:0006171~cAMP biosynthetic process,GO:0006725~cellular aromatic compound metabolic process,GO:0006753~nucleoside phosphate metabolic process,GO:0006793~phosphorus metabolic process,GO:0006796~phosphate-containing compound metabolic process,…	GO:0005622~intracellular,GO:0005623~cell,GO:0005886~plasma membrane,GO:0016020~membrane,GO:0016021~integral component of membrane,GO:0031224~intrinsic component of membrane,GO:0044425~membrane part,GO:0044464~cell part,GO:0071944~cell periphery,	GO:0000166~nucleotide binding,GO:0003824~catalytic activity,GO:0004016~adenylate cyclase activity,GO:0005488~binding,GO:0009975~cyclase activity,GO:0016829~lyase activity,GO:0016849~phosphorus-oxygen lyase activity,GO:0036094~small molecule binding,GO:0097159~organic cyclic compound binding,GO:1901265~nucleoside phosphate binding,GO:1901363~heterocyclic compound binding,	aga00230:Purine metabolism,
AGAP000146	AGAP000146-PA(AgaP_AGAP000146)			-0.595004	Control	0.0128188	0.318996	82.2764	77.1281	138.123	147.966
AGAP002323	AGAP002323-PA(AgaP_AGAP002323)			-0.59467	Control	0.00638843	0.233828	185.6	221.743	306.939	385.71		GO:0006464~cellular protein modification process,GO:0006508~proteolysis,GO:0006511~ubiquitin-dependent protein catabolic process,GO:0006915~apoptotic process,GO:0007275~multicellular organism development,GO:0008152~metabolic process,GO:0008219~cell death,GO:0009056~catabolic process,GO:0009057~macromolecule catabolic process,GO:0009987~cellular process,GO:0010498~proteasomal protein catabolic pro…	GO:0005622~intracellular,GO:0005623~cell,GO:0005634~nucleus,GO:0005737~cytoplasm,GO:0043226~organelle,GO:0043227~membrane-bounded organelle,GO:0043229~intracellular organelle,GO:0043231~intracellular membrane-bounded organelle,GO:0044424~intracellular part,GO:0044464~cell part,	GO:0003824~catalytic activity,GO:0004842~ubiquitin-protein transferase activity,GO:0005488~binding,GO:0008270~zinc ion binding,GO:0016740~transferase activity,GO:0019787~ubiquitin-like protein transferase activity,GO:0043167~ion binding,GO:0043169~cation binding,GO:0046872~metal ion binding,GO:0046914~transition metal ion binding,GO:0061630~ubiquitin protein ligase activity,GO:0061659~ubiquitin-l…
AGAP000033	AGAP000033-PA(AgaP_AGAP000033)		Yes	-0.594553	Control	0.0195478	0.391252	42.0949	48.8076	92.0817	84.7896	PF02121:Phosphatidylinositol transfer protein,PF02862:DDHD domain,	GO:0006810~transport,GO:0051179~localization,GO:0051234~establishment of localization,	GO:0005622~intracellular,GO:0005623~cell,GO:0044464~cell part,	GO:0005488~binding,GO:0043167~ion binding,GO:0043169~cation binding,GO:0046872~metal ion binding,
AGAP006186	AGAP006186-PE(ATC1_ANOGA)			-0.593852	Control	0.00187914	0.116066	839.985	764.653	1438.01	1177.08	PF00122:E1-E2 ATPase,PF00689:Cation transporting ATPase, C-terminus,PF00690:Cation transporter/ATPase, N-terminus,PF08282:haloacid dehalogenase-like hydrolase,	GO:0006873~cellular ion homeostasis,GO:0006874~cellular calcium ion homeostasis,GO:0006875~cellular metal ion homeostasis,GO:0009987~cellular process,GO:0019725~cellular homeostasis,GO:0030003~cellular cation homeostasis,GO:0042592~homeostatic process,GO:0044699~single-organism process,GO:0044763~single-organism cellular process,GO:0048878~chemical homeostasis,GO:0050801~ion homeostasis,GO:005506…	GO:0005622~intracellular,GO:0005623~cell,GO:0005737~cytoplasm,GO:0005783~endoplasmic reticulum,GO:0005789~endoplasmic reticulum membrane,GO:0005886~plasma membrane,GO:0005887~integral component of plasma membrane,GO:0012505~endomembrane system,GO:0016020~membrane,GO:0016021~integral component of membrane,GO:0016528~sarcoplasm,GO:0016529~sarcoplasmic reticulum,GO:0031090~organelle membrane,GO:0031…	GO:0000166~nucleotide binding,GO:0001882~nucleoside binding,GO:0001883~purine nucleoside binding,GO:0003824~catalytic activity,GO:0005215~transporter activity,GO:0005388~calcium-transporting ATPase activity,GO:0005488~binding,GO:0005524~ATP binding,GO:0008324~cation transmembrane transporter activity,GO:0015075~ion transmembrane transporter activity,GO:0015085~calcium ion transmembrane transporte…
AGAP000348	AGAP000348-PA(AgaP_AGAP000348)			-0.59266	Control	0.0205489	0.403126	14.6694	13.859	24.5551	58.189	PF00520:Ion transport protein,PF08344:Transient receptor ion channel II,PF12796:Ankyrin repeats (3 copies),	GO:0000041~transition metal ion transport,GO:0006810~transport,GO:0006811~ion transport,GO:0006812~cation transport,GO:0006828~manganese ion transport,GO:0006873~cellular ion homeostasis,GO:0006874~cellular calcium ion homeostasis,GO:0006875~cellular metal ion homeostasis,GO:0009987~cellular process,GO:0019725~cellular homeostasis,GO:0030001~metal ion transport,GO:0030003~cellular cation homeosta…	GO:0005623~cell,GO:0005886~plasma membrane,GO:0005887~integral component of plasma membrane,GO:0016020~membrane,GO:0016021~integral component of membrane,GO:0031224~intrinsic component of membrane,GO:0031226~intrinsic component of plasma membrane,GO:0044425~membrane part,GO:0044459~plasma membrane part,GO:0044464~cell part,GO:0071944~cell periphery,	GO:0005215~transporter activity,GO:0005216~ion channel activity,GO:0005261~cation channel activity,GO:0005262~calcium channel activity,GO:0008324~cation transmembrane transporter activity,GO:0015075~ion transmembrane transporter activity,GO:0015085~calcium ion transmembrane transporter activity,GO:0015267~channel activity,GO:0015279~store-operated calcium channel activity,GO:0022803~passive trans…
AGAP000567	AGAP000567-PB(AgaP_AGAP000567)		Yes	-0.588715	Control	0.00349903	0.165649	297.853	348.282	550.956	512.063	PF01529:DHHC palmitoyltransferase,		GO:0016020~membrane,GO:0016021~integral component of membrane,GO:0031224~intrinsic component of membrane,GO:0044425~membrane part,	GO:0003824~catalytic activity,GO:0005488~binding,GO:0008270~zinc ion binding,GO:0016409~palmitoyltransferase activity,GO:0016417~S-acyltransferase activity,GO:0016740~transferase activity,GO:0016746~transferase activity, transferring acyl groups,GO:0016747~transferase activity, transferring acyl groups other than amino-acyl groups,GO:0019706~protein-cysteine S-palmitoyltransferase activity,GO:001…
AGAP002982	AGAP002982-PA(AgaP_AGAP002982)		Yes	-0.588392	Control	0.00154793	0.108974	635.25	668.243	1100.38	1002.51	PF00515:Tetratricopeptide repeat,PF00638:RanBP1 domain,PF00641:Zn-finger in Ran binding protein and others,	GO:0001678~cellular glucose homeostasis,GO:0005975~carbohydrate metabolic process,GO:0005996~monosaccharide metabolic process,GO:0006006~glucose metabolic process,GO:0006094~gluconeogenesis,GO:0006109~regulation of carbohydrate metabolic process,GO:0006111~regulation of gluconeogenesis,GO:0006464~cellular protein modification process,GO:0006605~protein targeting,GO:0006606~protein import into nuc…	GO:0005622~intracellular,GO:0005623~cell,GO:0005634~nucleus,GO:0005635~nuclear envelope,GO:0005643~nuclear pore,GO:0005737~cytoplasm,GO:0005739~mitochondrion,GO:0005856~cytoskeleton,GO:0005875~microtubule associated complex,GO:0012505~endomembrane system,GO:0015630~microtubule cytoskeleton,GO:0031967~organelle envelope,GO:0031975~envelope,GO:0032991~macromolecular complex,GO:0043226~organelle,GO:…	GO:0005488~binding,GO:0005515~protein binding,GO:0008270~zinc ion binding,GO:0008536~Ran GTPase binding,GO:0017016~Ras GTPase binding,GO:0019899~enzyme binding,GO:0031267~small GTPase binding,GO:0043167~ion binding,GO:0043169~cation binding,GO:0046872~metal ion binding,GO:0046914~transition metal ion binding,GO:0051020~GTPase binding,	aga03013:RNA transport,
AGAP000048	AGAP000048-PA(AgaP_AGAP000048)			-0.588013	Control	0.00595504	0.223497	181.773	183.782	286.988	325.858	PF05923:APC cysteine-rich region,	GO:0000226~microtubule cytoskeleton organization,GO:0001708~cell fate specification,GO:0006928~movement of cell or subcellular component,GO:0006996~organelle organization,GO:0007010~cytoskeleton organization,GO:0007017~microtubule-based process,GO:0007019~microtubule depolymerization,GO:0007026~negative regulation of microtubule depolymerization,GO:0007154~cell communication,GO:0007165~signal tra…	GO:0005622~intracellular,GO:0005623~cell,GO:0005737~cytoplasm,GO:0030877~beta-catenin destruction complex,GO:0032991~macromolecular complex,GO:0043234~protein complex,GO:0044424~intracellular part,GO:0044444~cytoplasmic part,GO:0044464~cell part,	GO:0005488~binding,GO:0005515~protein binding,GO:0008013~beta-catenin binding,GO:0045295~gamma-catenin binding,
AGAP002321	AGAP002321-PA(AgaP_AGAP002321)			-0.586971	Control	0.00689973	0.243524	255.121	274.769	524.866	367.422	PF15249:Glioma tumor suppressor candidate region,
AGAP005625	AGAP005625-PB(SCRASP1)	Yes		-0.586235	Control	0.0233894	0.439232	41.4571	68.0897	82.8736	137.991	PF00057:Low-density lipoprotein receptor domain class A,PF00089:Trypsin,PF00530:Scavenger receptor cysteine-rich domain,PF01607:Chitin binding Peritrophin-A domain,	GO:0006022~aminoglycan metabolic process,GO:0006030~chitin metabolic process,GO:0006040~amino sugar metabolic process,GO:0006807~nitrogen compound metabolic process,GO:0008152~metabolic process,GO:0043170~macromolecule metabolic process,GO:0071704~organic substance metabolic process,GO:1901071~glucosamine-containing compound metabolic process,GO:1901135~carbohydrate derivative metabolic process,G…	GO:0005576~extracellular region,GO:0016020~membrane,GO:0016021~integral component of membrane,GO:0031224~intrinsic component of membrane,GO:0044425~membrane part,	GO:0003824~catalytic activity,GO:0004175~endopeptidase activity,GO:0004252~serine-type endopeptidase activity,GO:0004872~receptor activity,GO:0005044~scavenger receptor activity,GO:0005488~binding,GO:0008061~chitin binding,GO:0008233~peptidase activity,GO:0008236~serine-type peptidase activity,GO:0016787~hydrolase activity,GO:0017171~serine hydrolase activity,GO:0038024~cargo receptor activity,GO…
AGAP006205	AGAP006205-PA(AgaP_AGAP006205)			-0.586106	Control	0.013544	0.327012	81.6386	97.6153	165.747	151.291	PF00004:ATPase family associated with various cellular activities (AAA),			GO:0000166~nucleotide binding,GO:0001882~nucleoside binding,GO:0001883~purine nucleoside binding,GO:0005488~binding,GO:0005524~ATP binding,GO:0017076~purine nucleotide binding,GO:0030554~adenyl nucleotide binding,GO:0032549~ribonucleoside binding,GO:0032550~purine ribonucleoside binding,GO:0032553~ribonucleotide binding,GO:0032555~purine ribonucleotide binding,GO:0032559~adenyl ribonucleotide bin…	aga03008:Ribosome biogenesis in eukaryotes,
AGAP000430	AGAP000430-PA(AgaP_AGAP000430)			-0.583955	Control	0.0224676	0.426644	8.92922	17.4743	35.298	39.901	PF00168:C2 domain,	GO:0006810~transport,GO:0006906~vesicle fusion,GO:0006996~organelle organization,GO:0009987~cellular process,GO:0016043~cellular component organization,GO:0016050~vesicle organization,GO:0016192~vesicle-mediated transport,GO:0044699~single-organism process,GO:0044763~single-organism cellular process,GO:0044801~single-organism membrane fusion,GO:0044802~single-organism membrane organization,GO:004…	GO:0005623~cell,GO:0005886~plasma membrane,GO:0016020~membrane,GO:0016021~integral component of membrane,GO:0031224~intrinsic component of membrane,GO:0044425~membrane part,GO:0044464~cell part,GO:0071944~cell periphery,	GO:0000149~SNARE binding,GO:0005488~binding,GO:0005509~calcium ion binding,GO:0005515~protein binding,GO:0019905~syntaxin binding,GO:0030276~clathrin binding,GO:0043167~ion binding,GO:0043169~cation binding,GO:0046872~metal ion binding,
AGAP008606	AGAP008606-PA(AgaP_AGAP008606)			-0.583835	Control	0.00988753		1.9134	5.42307	24.5551	18.288	PF00250:Fork head domain,		GO:0005622~intracellular,GO:0005623~cell,GO:0005634~nucleus,GO:0043226~organelle,GO:0043227~membrane-bounded organelle,GO:0043229~intracellular organelle,GO:0043231~intracellular membrane-bounded organelle,GO:0044424~intracellular part,GO:0044464~cell part,	GO:0000981~RNA polymerase II transcription factor activity, sequence-specific DNA binding,GO:0001071~nucleic acid binding transcription factor activity,GO:0003676~nucleic acid binding,GO:0003677~DNA binding,GO:0003700~transcription factor activity, sequence-specific DNA binding,GO:0005488~binding,GO:0043565~sequence-specific DNA binding,GO:0097159~organic cyclic compound binding,GO:1901363~hetero…
AGAP000015	AGAP000015-PA(AgaP_AGAP000015)			-0.583285	Control	0.0252506	0.459585	16.5828	16.8718	44.5062	38.2385	PF00041:Fibronectin type III domain,PF07714:Protein tyrosine kinase,	GO:0007154~cell communication,GO:0007165~signal transduction,GO:0007166~cell surface receptor signaling pathway,GO:0007167~enzyme linked receptor protein signaling pathway,GO:0007169~transmembrane receptor protein tyrosine kinase signaling pathway,GO:0009987~cellular process,GO:0023052~signaling,GO:0044699~single-organism process,GO:0044700~single organism signaling,GO:0044763~single-organism cel…	GO:0016020~membrane,GO:0016021~integral component of membrane,GO:0031224~intrinsic component of membrane,GO:0044425~membrane part,	GO:0000166~nucleotide binding,GO:0001882~nucleoside binding,GO:0001883~purine nucleoside binding,GO:0003824~catalytic activity,GO:0004672~protein kinase activity,GO:0004713~protein tyrosine kinase activity,GO:0004714~transmembrane receptor protein tyrosine kinase activity,GO:0004871~signal transducer activity,GO:0004872~receptor activity,GO:0004888~transmembrane signaling receptor activity,GO:000…	aga04013:MAPK signaling pathway - fly,
AGAP004294	AGAP004294-PA(AgaP_AGAP004294)			-0.581765	Control	0.00285431	0.145588	399.902	365.154	636.899	603.503	PF00240:Ubiquitin family,PF00627:UBA/TS-N domain,				aga04141:Protein processing in endoplasmic reticulum,
AGAP009033	AGAP009033-PA(HPX2)	Yes		-0.581006	Control	0.0259998	0.465608	26.7877	34.3461	62.9225	64.8391	PF03098:Animal haem peroxidase,	GO:0006950~response to stress,GO:0006979~response to oxidative stress,GO:0050896~response to stimulus,		GO:0003824~catalytic activity,GO:0004601~peroxidase activity,GO:0005488~binding,GO:0016209~antioxidant activity,GO:0016491~oxidoreductase activity,GO:0016684~oxidoreductase activity, acting on peroxide as acceptor,GO:0020037~heme binding,GO:0046906~tetrapyrrole binding,GO:0097159~organic cyclic compound binding,GO:1901363~heterocyclic compound binding,
AGAP009727	AGAP009727-PA(AgaP_AGAP009727)			-0.579781	Control	0.00267099	0.144636	456.666	448.307	779.625	681.642	PF00620:RhoGAP domain,PF03114:BAR domain,	GO:0007154~cell communication,GO:0007165~signal transduction,GO:0009987~cellular process,GO:0023052~signaling,GO:0044699~single-organism process,GO:0044700~single organism signaling,GO:0044763~single-organism cellular process,GO:0050789~regulation of biological process,GO:0050794~regulation of cellular process,GO:0050896~response to stimulus,GO:0051716~cellular response to stimulus,GO:0065007~bio…	GO:0005622~intracellular,GO:0005623~cell,GO:0005737~cytoplasm,GO:0044424~intracellular part,GO:0044464~cell part,
AGAP000042	AGAP000042-PA(AgaP_AGAP000042)			-0.578848	Control	0.00474998	0.202314	240.451	273.564	420.507	422.286	PF00856:SET domain,	GO:0006325~chromatin organization,GO:0006464~cellular protein modification process,GO:0006479~protein methylation,GO:0006996~organelle organization,GO:0008152~metabolic process,GO:0008213~protein alkylation,GO:0009987~cellular process,GO:0016043~cellular component organization,GO:0016569~covalent chromatin modification,GO:0016570~histone modification,GO:0016571~histone methylation,GO:0018022~pept…		GO:0003824~catalytic activity,GO:0008168~methyltransferase activity,GO:0008170~N-methyltransferase activity,GO:0008276~protein methyltransferase activity,GO:0008757~S-adenosylmethionine-dependent methyltransferase activity,GO:0016278~lysine N-methyltransferase activity,GO:0016279~protein-lysine N-methyltransferase activity,GO:0016740~transferase activity,GO:0016741~transferase activity, transferr…	aga00310:Lysine degradation,
AGAP006441	AGAP006441-PB(AgaP_AGAP006441)			-0.57753	Control	0.0222496	0.424892	15.3072	15.6667	73.6654	19.9505	PF01227:GTP cyclohydrolase I,	GO:0006575~cellular modified amino acid metabolic process,GO:0006725~cellular aromatic compound metabolic process,GO:0006729~tetrahydrobiopterin biosynthetic process,GO:0006732~coenzyme metabolic process,GO:0006760~folic acid-containing compound metabolic process,GO:0006807~nitrogen compound metabolic process,GO:0008152~metabolic process,GO:0009058~biosynthetic process,GO:0009108~coenzyme biosynt…	GO:0005622~intracellular,GO:0005623~cell,GO:0005737~cytoplasm,GO:0044424~intracellular part,GO:0044464~cell part,	GO:0000166~nucleotide binding,GO:0001882~nucleoside binding,GO:0001883~purine nucleoside binding,GO:0003824~catalytic activity,GO:0003933~GTP cyclohydrolase activity,GO:0003934~GTP cyclohydrolase I activity,GO:0005488~binding,GO:0005525~GTP binding,GO:0008270~zinc ion binding,GO:0016787~hydrolase activity,GO:0016810~hydrolase activity, acting on carbon-nitrogen (but not peptide) bonds,GO:0016814~…	aga00790:Folate biosynthesis,aga01100:Metabolic pathways,
AGAP013178	AGAP013178-PA(AgaP_AGAP013178)			-0.577338	Control	0.00276035	0.145344	531.289	455.538	788.834	801.345	PF00250:Fork head domain,	GO:0006139~nucleobase-containing compound metabolic process,GO:0006351~transcription, DNA-templated,GO:0006355~regulation of transcription, DNA-templated,GO:0006725~cellular aromatic compound metabolic process,GO:0006807~nitrogen compound metabolic process,GO:0008152~metabolic process,GO:0009058~biosynthetic process,GO:0009059~macromolecule biosynthetic process,GO:0009889~regulation of biosynthet…	GO:0005622~intracellular,GO:0005623~cell,GO:0005634~nucleus,GO:0043226~organelle,GO:0043227~membrane-bounded organelle,GO:0043229~intracellular organelle,GO:0043231~intracellular membrane-bounded organelle,GO:0044424~intracellular part,GO:0044464~cell part,	GO:0001071~nucleic acid binding transcription factor activity,GO:0003676~nucleic acid binding,GO:0003677~DNA binding,GO:0003700~transcription factor activity, sequence-specific DNA binding,GO:0005488~binding,GO:0043565~sequence-specific DNA binding,GO:0097159~organic cyclic compound binding,GO:1901363~heterocyclic compound binding,
AGAP002739	AGAP002739-PA(AgaP_AGAP002739)		Yes	-0.576864	Control	0.027763	0.475458	24.2365	24.7051	42.9715	66.5017	PF00008:EGF-like domain,PF00057:Low-density lipoprotein receptor domain class A,PF00084:Sushi domain (SCR repeat),PF00431:CUB domain,PF00754:F5/8 type C domain,PF02494:HYR domain,PF07645:Calcium-binding EGF domain,PF07699:GCC2 and GCC3,		GO:0016020~membrane,GO:0016021~integral component of membrane,GO:0031224~intrinsic component of membrane,GO:0044425~membrane part,	GO:0005488~binding,GO:0005509~calcium ion binding,GO:0043167~ion binding,GO:0043169~cation binding,GO:0046872~metal ion binding,
AGAP008247	AGAP008247-PA(AgaP_AGAP008247)			-0.576009	Control	0.0239166	0.445955	41.4571	62.6666	102.825	96.4274	PF07714:Protein tyrosine kinase,PF08515:Transforming growth factor beta type I GS-motif,		GO:0016020~membrane,GO:0016021~integral component of membrane,GO:0031224~intrinsic component of membrane,GO:0044425~membrane part,	GO:0000166~nucleotide binding,GO:0001882~nucleoside binding,GO:0001883~purine nucleoside binding,GO:0003824~catalytic activity,GO:0004672~protein kinase activity,GO:0004674~protein serine/threonine kinase activity,GO:0004675~transmembrane receptor protein serine/threonine kinase activity,GO:0004702~receptor signaling protein serine/threonine kinase activity,GO:0004871~signal transducer activity,G…	aga04068:FoxO signaling pathway,aga04144:Endocytosis,aga04350:TGF-beta signaling pathway,
AGAP000539	AGAP000539-PA(AgaP_AGAP000539)			-0.575739	Control	0.0208417		7.65362	12.6538	21.4857	44.8886	PF00246:Zinc carboxypeptidase,PF02244:Carboxypeptidase activation peptide,		GO:0005576~extracellular region,GO:0005615~extracellular space,GO:0044421~extracellular region part,	GO:0003824~catalytic activity,GO:0004180~carboxypeptidase activity,GO:0004181~metallocarboxypeptidase activity,GO:0005488~binding,GO:0008233~peptidase activity,GO:0008235~metalloexopeptidase activity,GO:0008237~metallopeptidase activity,GO:0008238~exopeptidase activity,GO:0008270~zinc ion binding,GO:0016787~hydrolase activity,GO:0043167~ion binding,GO:0043169~cation binding,GO:0046872~metal ion b…
AGAP002250	AGAP002250-PB(AgaP_AGAP002250)			-0.574361	Control	0.0284357	0.483309	21.0475	24.7051	44.5062	58.189	PF00069:Protein kinase domain,			GO:0000166~nucleotide binding,GO:0001882~nucleoside binding,GO:0001883~purine nucleoside binding,GO:0003824~catalytic activity,GO:0004672~protein kinase activity,GO:0004674~protein serine/threonine kinase activity,GO:0005488~binding,GO:0005524~ATP binding,GO:0016301~kinase activity,GO:0016740~transferase activity,GO:0016772~transferase activity, transferring phosphorus-containing groups,GO:001677…
AGAP012219	AGAP012219-PA(AgaP_AGAP012219)			-0.573482	Control	0.0102763	0.285992	137.127	165.102	273.176	236.081	PF10744:Mediator of RNA polymerase II transcription subunit 1,		GO:0005622~intracellular,GO:0005623~cell,GO:0005634~nucleus,GO:0005654~nucleoplasm,GO:0016592~mediator complex,GO:0031974~membrane-enclosed lumen,GO:0031981~nuclear lumen,GO:0032991~macromolecular complex,GO:0043226~organelle,GO:0043227~membrane-bounded organelle,GO:0043229~intracellular organelle,GO:0043231~intracellular membrane-bounded organelle,GO:0043233~organelle lumen,GO:0043234~protein co…	GO:0000988~transcription factor activity, protein binding,GO:0000989~transcription factor activity, transcription factor binding,GO:0001076~transcription factor activity, RNA polymerase II transcription factor binding,GO:0001104~RNA polymerase II transcription cofactor activity,GO:0003712~transcription cofactor activity,
AGAP000588	AGAP000588-PA(AgaP_AGAP000588)			-0.573224	Control	0.0267218	0.467395	12.1182	17.4743	36.8327	39.901
AGAP000427	AGAP000427-PA(AgaP_AGAP000427)			-0.571859	Control	0.0193981	0.389241	88.0166	136.782	236.343	166.254	PF00057:Low-density lipoprotein receptor domain class A,PF00058:Low-density lipoprotein receptor repeat class B,PF07645:Calcium-binding EGF domain,		GO:0016020~membrane,GO:0016021~integral component of membrane,GO:0031224~intrinsic component of membrane,GO:0044425~membrane part,	GO:0005488~binding,GO:0005509~calcium ion binding,GO:0043167~ion binding,GO:0043169~cation binding,GO:0046872~metal ion binding,
AGAP007640	AGAP007640-PA(AgaP_AGAP007640)			-0.570751	Control	0.00329846	0.159986	792.15	786.948	1428.8	1105.59		GO:0006139~nucleobase-containing compound metabolic process,GO:0006351~transcription, DNA-templated,GO:0006355~regulation of transcription, DNA-templated,GO:0006366~transcription from RNA polymerase II promoter,GO:0006725~cellular aromatic compound metabolic process,GO:0006807~nitrogen compound metabolic process,GO:0007154~cell communication,GO:0007165~signal transduction,GO:0007275~multicellular…	GO:0005622~intracellular,GO:0005623~cell,GO:0005634~nucleus,GO:0043226~organelle,GO:0043227~membrane-bounded organelle,GO:0043229~intracellular organelle,GO:0043231~intracellular membrane-bounded organelle,GO:0044424~intracellular part,GO:0044464~cell part,	GO:0000975~regulatory region DNA binding,GO:0001067~regulatory region nucleic acid binding,GO:0001071~nucleic acid binding transcription factor activity,GO:0003676~nucleic acid binding,GO:0003677~DNA binding,GO:0003700~transcription factor activity, sequence-specific DNA binding,GO:0005488~binding,GO:0008270~zinc ion binding,GO:0043167~ion binding,GO:0043169~cation binding,GO:0043565~sequence-spe…
AGAP007961	AGAP007961-PA(AgaP_AGAP007961)			-0.570649	Control	0.00315315	0.156454	1007.09	1126.79	1921.44	1499.61		GO:0006725~cellular aromatic compound metabolic process,GO:0006766~vitamin metabolic process,GO:0006767~water-soluble vitamin metabolic process,GO:0006807~nitrogen compound metabolic process,GO:0008152~metabolic process,GO:0009235~cobalamin metabolic process,GO:0009987~cellular process,GO:0033013~tetrapyrrole metabolic process,GO:0044237~cellular metabolic process,GO:0044281~small molecule metabo…
AGAP006412	AGAP006412-PA(AgaP_AGAP006412)			-0.569567	Control	0.0225751	0.426983	59.9533	71.7051	141.192	99.7525	PF02149:Kinase associated domain 1,
AGAP001377	AGAP001377-PA(SRPN11)	Yes		-0.569234	Control	0.0294669	0.491136	16.5828	22.2949	41.4368	49.8762	PF00079:Serpin (serine protease inhibitor),		GO:0005576~extracellular region,GO:0005615~extracellular space,GO:0044421~extracellular region part,	GO:0004857~enzyme inhibitor activity,GO:0004866~endopeptidase inhibitor activity,GO:0004867~serine-type endopeptidase inhibitor activity,GO:0030234~enzyme regulator activity,GO:0030414~peptidase inhibitor activity,GO:0061134~peptidase regulator activity,GO:0061135~endopeptidase regulator activity,GO:0098772~molecular function regulator,
AGAP000489	AGAP000489-PA(AgaP_AGAP000489)			-0.568959	Control	0.0149444	0.345468	93.119	111.474	184.163	167.917	PF00041:Fibronectin type III domain,PF00536:SAM domain (Sterile alpha motif),PF01404:Ephrin receptor ligand binding domain,PF07714:Protein tyrosine kinase,PF14575:Ephrin type-A receptor 2 transmembrane domain,		GO:0005623~cell,GO:0005886~plasma membrane,GO:0005887~integral component of plasma membrane,GO:0016020~membrane,GO:0016021~integral component of membrane,GO:0031224~intrinsic component of membrane,GO:0031226~intrinsic component of plasma membrane,GO:0044425~membrane part,GO:0044459~plasma membrane part,GO:0044464~cell part,GO:0071944~cell periphery,	GO:0000166~nucleotide binding,GO:0001882~nucleoside binding,GO:0001883~purine nucleoside binding,GO:0003824~catalytic activity,GO:0004672~protein kinase activity,GO:0004713~protein tyrosine kinase activity,GO:0004714~transmembrane receptor protein tyrosine kinase activity,GO:0004871~signal transducer activity,GO:0004872~receptor activity,GO:0004888~transmembrane signaling receptor activity,GO:000…
AGAP008873	AGAP008873-PA(AgaP_AGAP008873)			-0.568957	Control	0.00277263	0.145344	468.146	512.782	768.883	796.357	PF10377:Autophagy-related protein 11,	GO:0000045~autophagosome assembly,GO:0000422~mitophagy,GO:0001932~regulation of protein phosphorylation,GO:0001934~positive regulation of protein phosphorylation,GO:0006464~cellular protein modification process,GO:0006468~protein phosphorylation,GO:0006793~phosphorus metabolic process,GO:0006796~phosphate-containing compound metabolic process,GO:0006914~autophagy,GO:0006950~response to stress,GO:…	GO:0000407~pre-autophagosomal structure,GO:0005622~intracellular,GO:0005623~cell,GO:0005737~cytoplasm,GO:0016020~membrane,GO:0032991~macromolecular complex,GO:0034045~pre-autophagosomal structure membrane,GO:0043234~protein complex,GO:0044424~intracellular part,GO:0044444~cytoplasmic part,GO:0044464~cell part,GO:0061695~transferase complex, transferring phosphorus-containing groups,GO:0098805~who…	GO:0005198~structural molecule activity,GO:0005488~binding,GO:0005515~protein binding,GO:0019899~enzyme binding,GO:0019900~kinase binding,GO:0019901~protein kinase binding,GO:0032947~protein complex scaffold,
AGAP003794	AGAP003794-PB(AgaP_AGAP003794)		Yes	-0.568577	Control	0.00217567	0.128364	992.419	1155.72	1619.1	1790.56	PF00076:RNA recognition motif. (a.k.a. RRM, RBD, or RNP domain),PF08075:NOPS (NUC059) domain,	GO:0000375~RNA splicing, via transesterification reactions,GO:0000377~RNA splicing, via transesterification reactions with bulged adenosine as nucleophile,GO:0000398~mRNA splicing, via spliceosome,GO:0006139~nucleobase-containing compound metabolic process,GO:0006355~regulation of transcription, DNA-templated,GO:0006396~RNA processing,GO:0006397~mRNA processing,GO:0006725~cellular aromatic compou…	GO:0005622~intracellular,GO:0005623~cell,GO:0005634~nucleus,GO:0043226~organelle,GO:0043227~membrane-bounded organelle,GO:0043229~intracellular organelle,GO:0043231~intracellular membrane-bounded organelle,GO:0044424~intracellular part,GO:0044464~cell part,	GO:0000166~nucleotide binding,GO:0000975~regulatory region DNA binding,GO:0000976~transcription regulatory region sequence-specific DNA binding,GO:0001067~regulatory region nucleic acid binding,GO:0003676~nucleic acid binding,GO:0003677~DNA binding,GO:0003690~double-stranded DNA binding,GO:0005488~binding,GO:0036094~small molecule binding,GO:0043565~sequence-specific DNA binding,GO:0044212~transc…
AGAP006731	AGAP006731-PA(AgaP_AGAP006731)			-0.568426	Control	0.00858985	0.264246	2723.41	4561.41	5508.02	6547.09	PF00028:Cadherin domain,PF02210:Laminin G domain,	GO:0007155~cell adhesion,GO:0007156~homophilic cell adhesion via plasma membrane adhesion molecules,GO:0022610~biological adhesion,GO:0098609~cell-cell adhesion,GO:0098742~cell-cell adhesion via plasma-membrane adhesion molecules,	GO:0005623~cell,GO:0005886~plasma membrane,GO:0016020~membrane,GO:0016021~integral component of membrane,GO:0031224~intrinsic component of membrane,GO:0044425~membrane part,GO:0044464~cell part,GO:0071944~cell periphery,	GO:0005488~binding,GO:0005509~calcium ion binding,GO:0043167~ion binding,GO:0043169~cation binding,GO:0046872~metal ion binding,
AGAP006652	AGAP006652-PA(AgaP_AGAP006652)			-0.56798	Control	0.0013411	0.105332	1203.53	1153.91	1876.93	1832.12	PF00443:Ubiquitin carboxyl-terminal hydrolase,	GO:0006464~cellular protein modification process,GO:0006508~proteolysis,GO:0006511~ubiquitin-dependent protein catabolic process,GO:0006950~response to stress,GO:0006974~cellular response to DNA damage stimulus,GO:0007154~cell communication,GO:0007165~signal transduction,GO:0008152~metabolic process,GO:0009056~catabolic process,GO:0009057~macromolecule catabolic process,GO:0009987~cellular proces…	GO:0005622~intracellular,GO:0005623~cell,GO:0044464~cell part,	GO:0003824~catalytic activity,GO:0004843~thiol-dependent ubiquitin-specific protease activity,GO:0008233~peptidase activity,GO:0008234~cysteine-type peptidase activity,GO:0016787~hydrolase activity,GO:0019783~ubiquitin-like protein-specific protease activity,GO:0036459~thiol-dependent ubiquitinyl hydrolase activity,GO:0070011~peptidase activity, acting on L-amino acid peptides,GO:0101005~ubiquiti…
AGAP005273	AGAP005273-PA(AgaP_AGAP005273)			-0.566666	Control	0.0291441	0.489046	14.6694	16.8718	35.298	43.2261	PF13855:Leucine rich repeat,		GO:0016020~membrane,GO:0016021~integral component of membrane,GO:0031224~intrinsic component of membrane,GO:0044425~membrane part,
AGAP003095	AGAP003095-PA(AgaP_AGAP003095)			-0.566248	Control	0.0247094		9.56702	10.2436	29.1592	29.9257	PF03022:Major royal jelly protein,	GO:0006582~melanin metabolic process,GO:0006725~cellular aromatic compound metabolic process,GO:0007275~multicellular organism development,GO:0008152~metabolic process,GO:0009058~biosynthetic process,GO:0009987~cellular process,GO:0018958~phenol-containing compound metabolic process,GO:0019438~aromatic compound biosynthetic process,GO:0019748~secondary metabolic process,GO:0032501~multicellular o…		GO:0003824~catalytic activity,GO:0004167~dopachrome isomerase activity,GO:0016853~isomerase activity,GO:0016860~intramolecular oxidoreductase activity,GO:0016863~intramolecular oxidoreductase activity, transposing C=C bonds,
AGAP009303	AGAP009303-PA(AgaP_AGAP009303)			-0.566177	Control	0.0150979	0.346988	149.883	119.91	267.037	194.517	PF00620:RhoGAP domain,PF07653:Variant SH3 domain,	GO:0007154~cell communication,GO:0007165~signal transduction,GO:0007264~small GTPase mediated signal transduction,GO:0009987~cellular process,GO:0023052~signaling,GO:0035556~intracellular signal transduction,GO:0044699~single-organism process,GO:0044700~single organism signaling,GO:0044763~single-organism cellular process,GO:0050789~regulation of biological process,GO:0050794~regulation of cellul…	GO:0005622~intracellular,GO:0005623~cell,GO:0044464~cell part,	GO:0005096~GTPase activator activity,GO:0008047~enzyme activator activity,GO:0030234~enzyme regulator activity,GO:0030695~GTPase regulator activity,GO:0060589~nucleoside-triphosphatase regulator activity,GO:0098772~molecular function regulator,
AGAP010547	AGAP010547-PA(CLIPE5)	Yes		-0.565811	Control	0.0186053		4.46461	8.43589	24.5551	24.9381	PF00089:Trypsin,			GO:0003824~catalytic activity,GO:0004175~endopeptidase activity,GO:0004252~serine-type endopeptidase activity,GO:0008233~peptidase activity,GO:0008236~serine-type peptidase activity,GO:0016787~hydrolase activity,GO:0017171~serine hydrolase activity,GO:0070011~peptidase activity, acting on L-amino acid peptides,
AGAP013346	AGAP013346-PA(AgaP_AGAP013346)			-0.565546	Control	0.0309386	0.497156	22.3231	22.2949	42.9715	56.5264	PF02958:Ecdysteroid kinase,
AGAP009487	AGAP009487-PA(AgaP_AGAP009487)			-0.564536	Control	0.0189361	0.386457	77.8118	81.3461	150.4	128.016	PF08626:Transport protein Trs120 or TRAPPC9, TRAPP II complex subunit,		GO:0005622~intracellular,GO:0005623~cell,GO:0005737~cytoplasm,GO:0005794~Golgi apparatus,GO:0005802~trans-Golgi network,GO:0012505~endomembrane system,GO:0031984~organelle subcompartment,GO:0043226~organelle,GO:0043227~membrane-bounded organelle,GO:0043229~intracellular organelle,GO:0043231~intracellular membrane-bounded organelle,GO:0044422~organelle part,GO:0044424~intracellular part,GO:0044431…
AGAP000293	AGAP000293-PA(AgaP_AGAP000293)			-0.564123	Control	0.0263684	0.467395	9.56702	17.4743	26.0898	51.5388			GO:0016020~membrane,GO:0016021~integral component of membrane,GO:0031224~intrinsic component of membrane,GO:0044425~membrane part,
AGAP002725	AGAP002725-PA(AgaP_AGAP002725)			-0.562167	Control	0.030416	0.495486	15.945	15.0641	38.3674	38.2385
AGAP006191	AGAP006191-PA(AgaP_AGAP006191)			-0.560834	Control	0.0209237		5.10241	14.4615	50.645	19.9505	PF00704:Glycosyl hydrolases family 18,	GO:0005975~carbohydrate metabolic process,GO:0006022~aminoglycan metabolic process,GO:0006026~aminoglycan catabolic process,GO:0006030~chitin metabolic process,GO:0006032~chitin catabolic process,GO:0006040~amino sugar metabolic process,GO:0006807~nitrogen compound metabolic process,GO:0008152~metabolic process,GO:0009056~catabolic process,GO:0009057~macromolecule catabolic process,GO:0043170~mac…	GO:0005576~extracellular region,	GO:0003824~catalytic activity,GO:0004553~hydrolase activity, hydrolyzing O-glycosyl compounds,GO:0004568~chitinase activity,GO:0005488~binding,GO:0008061~chitin binding,GO:0016787~hydrolase activity,GO:0016798~hydrolase activity, acting on glycosyl bonds,GO:0097367~carbohydrate derivative binding,
AGAP003118	AGAP003118-PA(AgaP_AGAP003118)			-0.560213	Control	0.00516884	0.211735	279.995	298.269	465.013	462.187	PF00249:Myb-like DNA-binding domain,PF04433:SWIRM domain,		GO:0005622~intracellular,GO:0005623~cell,GO:0005634~nucleus,GO:0043226~organelle,GO:0043227~membrane-bounded organelle,GO:0043229~intracellular organelle,GO:0043231~intracellular membrane-bounded organelle,GO:0044424~intracellular part,GO:0044464~cell part,	GO:0003676~nucleic acid binding,GO:0003677~DNA binding,GO:0005488~binding,GO:0097159~organic cyclic compound binding,GO:1901363~heterocyclic compound binding,
AGAP000714	AGAP000714-PA(AgaP_AGAP000714)			-0.559934	Control	0.0247823		7.65362	10.8461	24.5551	33.2508			GO:0016020~membrane,GO:0016021~integral component of membrane,GO:0031224~intrinsic component of membrane,GO:0044425~membrane part,
AGAP007573	AGAP007573-PA(AgaP_AGAP007573)			-0.559161	Control	0.00693906	0.243625	383.319	351.295	676.801	510.4	PF00176:SNF2 family N-terminal domain,PF00271:Helicase conserved C-terminal domain,			GO:0000166~nucleotide binding,GO:0001882~nucleoside binding,GO:0001883~purine nucleoside binding,GO:0005488~binding,GO:0005524~ATP binding,GO:0017076~purine nucleotide binding,GO:0030554~adenyl nucleotide binding,GO:0032549~ribonucleoside binding,GO:0032550~purine ribonucleoside binding,GO:0032553~ribonucleotide binding,GO:0032555~purine ribonucleotide binding,GO:0032559~adenyl ribonucleotide bin…
AGAP005175	AGAP005175-PA(AgaP_AGAP005175)			-0.558928	Control	0.00134563	0.105332	1866.85	1963.15	3058.65	2909.45	PF00289:Carbamoyl-phosphate synthase L chain, N-terminal domain,PF00364:Biotin-requiring enzyme,PF01039:Carboxyl transferase domain,PF02785:Biotin carboxylase C-terminal domain,PF02786:Carbamoyl-phosphate synthase L chain, ATP binding domain,PF08326:Acetyl-CoA carboxylase, central region,	GO:0006082~organic acid metabolic process,GO:0006629~lipid metabolic process,GO:0006631~fatty acid metabolic process,GO:0006633~fatty acid biosynthetic process,GO:0008152~metabolic process,GO:0008610~lipid biosynthetic process,GO:0009058~biosynthetic process,GO:0009987~cellular process,GO:0016053~organic acid biosynthetic process,GO:0019752~carboxylic acid metabolic process,GO:0032787~monocarboxy…		GO:0000166~nucleotide binding,GO:0001882~nucleoside binding,GO:0001883~purine nucleoside binding,GO:0003824~catalytic activity,GO:0003989~acetyl-CoA carboxylase activity,GO:0004075~biotin carboxylase activity,GO:0005488~binding,GO:0005524~ATP binding,GO:0016421~CoA carboxylase activity,GO:0016874~ligase activity,GO:0016879~ligase activity, forming carbon-nitrogen bonds,GO:0016885~ligase activity,…	aga00061:Fatty acid biosynthesis,aga00620:Pyruvate metabolism,aga00640:Propanoate metabolism,aga01100:Metabolic pathways,aga01212:Fatty acid metabolism,
AGAP000233	AGAP000233-PA(AgaP_AGAP000233)			-0.558435	Control	0.0307093	0.495486	13.3938	16.8718	30.6939	46.5512	PF00651:BTB/POZ domain,	GO:0006464~cellular protein modification process,GO:0006508~proteolysis,GO:0006511~ubiquitin-dependent protein catabolic process,GO:0007049~cell cycle,GO:0008104~protein localization,GO:0008152~metabolic process,GO:0009056~catabolic process,GO:0009057~macromolecule catabolic process,GO:0009987~cellular process,GO:0010564~regulation of cell cycle process,GO:0016567~protein ubiquitination,GO:001953…	GO:0000151~ubiquitin ligase complex,GO:0000922~spindle pole,GO:0005622~intracellular,GO:0005623~cell,GO:0005819~spindle,GO:0005827~polar microtubule,GO:0005856~cytoskeleton,GO:0005874~microtubule,GO:0005876~spindle microtubule,GO:0015630~microtubule cytoskeleton,GO:0031461~cullin-RING ubiquitin ligase complex,GO:0031463~Cul3-RING ubiquitin ligase complex,GO:0032991~macromolecular complex,GO:00432…
AGAP000255	AGAP000255-PA(AgaP_AGAP000255)			-0.555484	Control	0.00830633	0.263546	196.443	195.833	314.613	320.871	PF00595:PDZ domain (Also known as DHR or GLGF),PF00625:Guanylate kinase,PF07653:Variant SH3 domain,PF09058:L27_1,	GO:0007154~cell communication,GO:0007163~establishment or maintenance of cell polarity,GO:0007267~cell-cell signaling,GO:0007268~chemical synaptic transmission,GO:0007275~multicellular organism development,GO:0007399~nervous system development,GO:0008104~protein localization,GO:0009987~cellular process,GO:0016043~cellular component organization,GO:0023052~signaling,GO:0031503~protein complex loca…	GO:0005622~intracellular,GO:0005623~cell,GO:0005886~plasma membrane,GO:0014069~postsynaptic density,GO:0016020~membrane,GO:0016323~basolateral plasma membrane,GO:0043226~organelle,GO:0043228~non-membrane-bounded organelle,GO:0043229~intracellular organelle,GO:0043232~intracellular non-membrane-bounded organelle,GO:0044424~intracellular part,GO:0044425~membrane part,GO:0044456~synapse part,GO:0044…	GO:0003824~catalytic activity,GO:0004385~guanylate kinase activity,GO:0005102~receptor binding,GO:0005488~binding,GO:0005515~protein binding,GO:0016301~kinase activity,GO:0016740~transferase activity,GO:0016772~transferase activity, transferring phosphorus-containing groups,GO:0016776~phosphotransferase activity, phosphate group as acceptor,GO:0019201~nucleotide kinase activity,GO:0019205~nucleob…	aga04391:Hippo signaling pathway - fly,
AGAP001780	AGAP001780-PA(AgaP_AGAP001780)		Yes	-0.555251	Control	0.00283114	0.145344	1002.62	1019.54	1732.67	1443.09	PF00632:HECT-domain (ubiquitin-transferase),PF00658:Poly-adenylate binding protein, unique domain,PF11547:E3 ubiquitin ligase EDD,	GO:0006464~cellular protein modification process,GO:0006508~proteolysis,GO:0006511~ubiquitin-dependent protein catabolic process,GO:0008152~metabolic process,GO:0009056~catabolic process,GO:0009057~macromolecule catabolic process,GO:0009987~cellular process,GO:0016567~protein ubiquitination,GO:0019538~protein metabolic process,GO:0019941~modification-dependent protein catabolic process,GO:0030163…	GO:0005622~intracellular,GO:0005623~cell,GO:0005634~nucleus,GO:0005737~cytoplasm,GO:0043226~organelle,GO:0043227~membrane-bounded organelle,GO:0043229~intracellular organelle,GO:0043231~intracellular membrane-bounded organelle,GO:0044424~intracellular part,GO:0044464~cell part,	GO:0003676~nucleic acid binding,GO:0003723~RNA binding,GO:0003824~catalytic activity,GO:0004842~ubiquitin-protein transferase activity,GO:0005488~binding,GO:0008270~zinc ion binding,GO:0016740~transferase activity,GO:0016874~ligase activity,GO:0019787~ubiquitin-like protein transferase activity,GO:0043167~ion binding,GO:0043169~cation binding,GO:0046872~metal ion binding,GO:0046914~transition met…	aga04120:Ubiquitin mediated proteolysis,
AGAP000795	AGAP000795-PC(AgaP_AGAP000795)			-0.554709	Control	0.0297606	0.491136	10.2048	16.2692	27.6245	44.8886	PF07690:Major Facilitator Superfamily,	GO:0006810~transport,GO:0009987~cellular process,GO:0044699~single-organism process,GO:0044763~single-organism cellular process,GO:0044765~single-organism transport,GO:0051179~localization,GO:0051234~establishment of localization,GO:0055085~transmembrane transport,GO:1902578~single-organism localization,	GO:0016020~membrane,GO:0016021~integral component of membrane,GO:0031224~intrinsic component of membrane,GO:0044425~membrane part,	GO:0005215~transporter activity,GO:0005342~organic acid transmembrane transporter activity,GO:0008028~monocarboxylic acid transmembrane transporter activity,GO:0022857~transmembrane transporter activity,GO:0022891~substrate-specific transmembrane transporter activity,GO:0022892~substrate-specific transporter activity,GO:0046943~carboxylic acid transmembrane transporter activity,
AGAP002110	AGAP002110-PA(AgaP_AGAP002110)			-0.554054	Control	0.0279739	0.476641	53.5753	56.0384	113.567	86.4522	PF00069:Protein kinase domain,	GO:0000724~double-strand break repair via homologous recombination,GO:0000725~recombinational repair,GO:0000727~double-strand break repair via break-induced replication,GO:0000902~cell morphogenesis,GO:0006139~nucleobase-containing compound metabolic process,GO:0006259~DNA metabolic process,GO:0006260~DNA replication,GO:0006261~DNA-dependent DNA replication,GO:0006270~DNA replication initiation,G…	GO:0005622~intracellular,GO:0005623~cell,GO:0005634~nucleus,GO:0005737~cytoplasm,GO:0043226~organelle,GO:0043227~membrane-bounded organelle,GO:0043229~intracellular organelle,GO:0043231~intracellular membrane-bounded organelle,GO:0044424~intracellular part,GO:0044464~cell part,	GO:0000166~nucleotide binding,GO:0001882~nucleoside binding,GO:0001883~purine nucleoside binding,GO:0003824~catalytic activity,GO:0004672~protein kinase activity,GO:0004674~protein serine/threonine kinase activity,GO:0005488~binding,GO:0005524~ATP binding,GO:0016301~kinase activity,GO:0016740~transferase activity,GO:0016772~transferase activity, transferring phosphorus-containing groups,GO:001677…
AGAP001486	AGAP001486-PA(AgaP_AGAP001486)			-0.553868	Control	0.0323502	0.507083	35.7169	36.7564	69.0613	71.4893			GO:0016020~membrane,GO:0016021~integral component of membrane,GO:0031224~intrinsic component of membrane,GO:0044425~membrane part,
AGAP011902	AGAP011902-PA(AgaP_AGAP011902)			-0.553354	Control	0.0275482		9.56702	12.6538	21.4857	44.8886	PF00651:BTB/POZ domain,PF05225:helix-turn-helix, Psq domain,	GO:0006139~nucleobase-containing compound metabolic process,GO:0006351~transcription, DNA-templated,GO:0006355~regulation of transcription, DNA-templated,GO:0006357~regulation of transcription from RNA polymerase II promoter,GO:0006725~cellular aromatic compound metabolic process,GO:0006807~nitrogen compound metabolic process,GO:0008152~metabolic process,GO:0009058~biosynthetic process,GO:0009059…	GO:0005622~intracellular,GO:0005623~cell,GO:0005634~nucleus,GO:0043226~organelle,GO:0043227~membrane-bounded organelle,GO:0043229~intracellular organelle,GO:0043231~intracellular membrane-bounded organelle,GO:0044424~intracellular part,GO:0044464~cell part,	GO:0003676~nucleic acid binding,GO:0003677~DNA binding,GO:0005488~binding,GO:0097159~organic cyclic compound binding,GO:1901363~heterocyclic compound binding,
AGAP002041	AGAP002041-PA(AgaP_AGAP002041)			-0.553207	Control	0.0338953	0.50827	21.6853	22.8974	32.2286	73.1518	PF00096:Zinc finger, C2H2 type,PF00249:Myb-like DNA-binding domain,PF01448:ELM2 domain,PF13912:C2H2-type zinc finger,	GO:0006139~nucleobase-containing compound metabolic process,GO:0006351~transcription, DNA-templated,GO:0006355~regulation of transcription, DNA-templated,GO:0006357~regulation of transcription from RNA polymerase II promoter,GO:0006725~cellular aromatic compound metabolic process,GO:0006807~nitrogen compound metabolic process,GO:0008152~metabolic process,GO:0009058~biosynthetic process,GO:0009059…	GO:0000118~histone deacetylase complex,GO:0005622~intracellular,GO:0005623~cell,GO:0005634~nucleus,GO:0005654~nucleoplasm,GO:0005667~transcription factor complex,GO:0031974~membrane-enclosed lumen,GO:0031981~nuclear lumen,GO:0032991~macromolecular complex,GO:0043226~organelle,GO:0043227~membrane-bounded organelle,GO:0043229~intracellular organelle,GO:0043231~intracellular membrane-bounded organel…	GO:0000975~regulatory region DNA binding,GO:0001067~regulatory region nucleic acid binding,GO:0001071~nucleic acid binding transcription factor activity,GO:0003676~nucleic acid binding,GO:0003677~DNA binding,GO:0003700~transcription factor activity, sequence-specific DNA binding,GO:0005488~binding,GO:0005515~protein binding,GO:0008134~transcription factor binding,GO:0043167~ion binding,GO:0043169…
AGAP000182	AGAP000182-PA(AgaP_AGAP000182)			-0.553108	Control	0.0341358	0.50827	15.945	21.6923	47.5756	39.901	PF00089:Trypsin,			GO:0003824~catalytic activity,GO:0004175~endopeptidase activity,GO:0004252~serine-type endopeptidase activity,GO:0008233~peptidase activity,GO:0008236~serine-type peptidase activity,GO:0016787~hydrolase activity,GO:0017171~serine hydrolase activity,GO:0070011~peptidase activity, acting on L-amino acid peptides,
AGAP008521	AGAP008521-PA(AgaP_AGAP008521)			-0.552699	Control	0.0245028		7.65362	7.83333	23.0204	28.2632	PF14719:Phosphotyrosine interaction domain (PTB/PID),				aga04144:Endocytosis,
AGAP011070	AGAP011070-PA(AgaP_AGAP011070)			-0.552364	Control	0.0196295	0.391897	95.6702	84.9615	147.331	161.267
AGAP007960	AGAP007960-PA(AgaP_AGAP007960)			-0.55044	Control	0.00279994	0.145344	2124.52	2411.46	3855.16	3228.66	PF10479:Fragile site-associated protein C-terminus,
AGAP012326	AGAP012326-PA(TOLL7)	Yes		-0.54981	Control	0.0355861	0.518128	17.2206	25.3077	41.4368	54.8639	PF01582:TIR domain,PF13855:Leucine rich repeat,	GO:0000902~cell morphogenesis,GO:0000904~cell morphogenesis involved in differentiation,GO:0002376~immune system process,GO:0006928~movement of cell or subcellular component,GO:0006935~chemotaxis,GO:0006950~response to stress,GO:0006952~defense response,GO:0006955~immune response,GO:0007275~multicellular organism development,GO:0007399~nervous system development,GO:0007409~axonogenesis,GO:0007411…	GO:0005623~cell,GO:0005886~plasma membrane,GO:0005887~integral component of plasma membrane,GO:0016020~membrane,GO:0016021~integral component of membrane,GO:0031224~intrinsic component of membrane,GO:0031226~intrinsic component of plasma membrane,GO:0044425~membrane part,GO:0044459~plasma membrane part,GO:0044464~cell part,GO:0071944~cell periphery,	GO:0004871~signal transducer activity,GO:0004872~receptor activity,GO:0005030~neurotrophin receptor activity,GO:0038023~signaling receptor activity,GO:0060089~molecular transducer activity,
AGAP009083	AGAP009083-PA(AgaP_AGAP009083)		Yes	-0.549249	Control	0.0132377	0.326036	226.42	175.346	365.258	294.27
AGAP000463	AGAP000463-PA(AgaP_AGAP000463)		Yes	-0.5489	Control	0.0109631	0.290046	205.372	189.205	352.98	287.62	PF02037:SAP domain,PF14443:DBC1,PF14444:S1-like,	GO:0006139~nucleobase-containing compound metabolic process,GO:0006355~regulation of transcription, DNA-templated,GO:0006725~cellular aromatic compound metabolic process,GO:0006807~nitrogen compound metabolic process,GO:0008152~metabolic process,GO:0009058~biosynthetic process,GO:0009059~macromolecule biosynthetic process,GO:0009889~regulation of biosynthetic process,GO:0009987~cellular process,G…
AGAP006187	AGAP006187-PA(G12_ANOGA)			-0.548859	Control	0.0177918	0.376102	116.718	168.115	245.551	232.756	PF06757:Insect allergen related repeat, nitrile-specifier detoxification,
AGAP011571	AGAP011571-PA(AgaP_AGAP011571)		Yes	-0.548778	Control	0.0334423	0.50827	52.9375	35.5513	90.5471	78.1395
AGAP002261	AGAP002261-PA(AgaP_AGAP002261)		Yes	-0.548684	Control	0.025061	0.459585	71.4338	64.4743	116.637	121.366	PF00168:C2 domain,PF00169:PH domain,PF00616:GTPase-activator protein for Ras-like GTPase,PF00779:BTK motif,	GO:0007154~cell communication,GO:0007165~signal transduction,GO:0007264~small GTPase mediated signal transduction,GO:0007265~Ras protein signal transduction,GO:0009966~regulation of signal transduction,GO:0009968~negative regulation of signal transduction,GO:0009987~cellular process,GO:0010646~regulation of cell communication,GO:0010648~negative regulation of cell communication,GO:0023051~regulat…	GO:0005622~intracellular,GO:0005623~cell,GO:0005737~cytoplasm,GO:0005886~plasma membrane,GO:0009898~cytoplasmic side of plasma membrane,GO:0016020~membrane,GO:0031224~intrinsic component of membrane,GO:0031226~intrinsic component of plasma membrane,GO:0031235~intrinsic component of the cytoplasmic side of the plasma membrane,GO:0044424~intracellular part,GO:0044425~membrane part,GO:0044459~plasma…	GO:0005096~GTPase activator activity,GO:0008047~enzyme activator activity,GO:0030234~enzyme regulator activity,GO:0030695~GTPase regulator activity,GO:0060589~nucleoside-triphosphatase regulator activity,GO:0098772~molecular function regulator,	aga04013:MAPK signaling pathway - fly,
AGAP006621	AGAP006621-PA(AgaP_AGAP006621)			-0.548567	Control	0.0306945	0.495486	46.5595	53.6282	82.8736	101.415	PF08313:SCA7, zinc-binding domain,
AGAP000461	AGAP000461-PA(AgaP_AGAP000461)			-0.548273	Control	0.0275966	0.475458	68.2448	79.5384	104.359	159.604	PF07974:EGF-like domain,PF15636:GHH signature containing HNH/Endo VII superfamily nuclease toxin,	GO:0000902~cell morphogenesis,GO:0000904~cell morphogenesis involved in differentiation,GO:0006928~movement of cell or subcellular component,GO:0006935~chemotaxis,GO:0007275~multicellular organism development,GO:0007399~nervous system development,GO:0007409~axonogenesis,GO:0007411~axon guidance,GO:0008045~motor neuron axon guidance,GO:0009605~response to external stimulus,GO:0009653~anatomical st…	GO:0005623~cell,GO:0005886~plasma membrane,GO:0005887~integral component of plasma membrane,GO:0016020~membrane,GO:0016021~integral component of membrane,GO:0031224~intrinsic component of membrane,GO:0031226~intrinsic component of plasma membrane,GO:0044425~membrane part,GO:0044459~plasma membrane part,GO:0044464~cell part,GO:0071944~cell periphery,
AGAP001936	AGAP001936-PA(AgaP_AGAP001936)			-0.548244	Control	0.0266875	0.467395	65.0558	70.4999	136.588	103.078	PF00168:C2 domain,PF00387:Phosphatidylinositol-specific phospholipase C, Y domain,PF00388:Phosphatidylinositol-specific phospholipase C, X domain,PF06631:Protein of unknown function (DUF1154),PF09279:Phosphoinositide-specific phospholipase C, efhand-like,	GO:0006629~lipid metabolic process,GO:0007154~cell communication,GO:0007165~signal transduction,GO:0008152~metabolic process,GO:0009056~catabolic process,GO:0009987~cellular process,GO:0016042~lipid catabolic process,GO:0023052~signaling,GO:0035556~intracellular signal transduction,GO:0044238~primary metabolic process,GO:0044699~single-organism process,GO:0044700~single organism signaling,GO:0044…	GO:0005622~intracellular,GO:0005623~cell,GO:0044464~cell part,	GO:0003824~catalytic activity,GO:0004435~phosphatidylinositol phospholipase C activity,GO:0004620~phospholipase activity,GO:0004629~phospholipase C activity,GO:0004871~signal transducer activity,GO:0005488~binding,GO:0005509~calcium ion binding,GO:0008081~phosphoric diester hydrolase activity,GO:0016298~lipase activity,GO:0016787~hydrolase activity,GO:0016788~hydrolase activity, acting on ester b…	aga00562:Inositol phosphate metabolism,aga01100:Metabolic pathways,aga04070:Phosphatidylinositol signaling system,aga04310:Wnt signaling pathway,aga04745:Phototransduction - fly,
AGAP002184	AGAP002184-PA(AgaP_AGAP002184)			-0.548097	Control	0.0358479	0.518359	28.7011	30.7307	61.3878	58.189			GO:0016020~membrane,GO:0016021~integral component of membrane,GO:0031224~intrinsic component of membrane,GO:0044425~membrane part,
AGAP013383	AGAP013383-PA(AgaP_AGAP013383)			-0.547582	Control	0.00701452	0.243625	257.672	254.884	402.09	413.973
AGAP013017	AGAP013017-PA(AgaP_AGAP013017)			-0.547397	Control	0.0364925	0.520775	19.7718	21.0897	39.9021	51.5388
AGAP000074	AGAP000074-PA(AgaP_AGAP000074)			-0.547072	Control	0.027032		7.65362	9.03845	26.0898	26.6007	PF03189:Otopetrin,		GO:0016020~membrane,GO:0016021~integral component of membrane,GO:0031224~intrinsic component of membrane,GO:0044425~membrane part,
AGAP009126	AGAP009126-PA(AgaP_AGAP009126)			-0.546705	Control	0.0312902	0.498207	63.1424	47	113.567	88.1147	PF00373:FERM central domain,PF09380:FERM C-terminal PH-like domain,		GO:0005622~intracellular,GO:0005623~cell,GO:0005856~cytoskeleton,GO:0043226~organelle,GO:0043228~non-membrane-bounded organelle,GO:0043229~intracellular organelle,GO:0043232~intracellular non-membrane-bounded organelle,GO:0044424~intracellular part,GO:0044464~cell part,		aga04391:Hippo signaling pathway - fly,
AGAP007388	AGAP007388-PA(AgaP_AGAP007388)			-0.545869	Control	0.00469554	0.202314	857.843	988.204	1603.76	1295.12	PF00092:von Willebrand factor type A domain,PF07728:AAA domain (dynein-related subfamily),	GO:0000027~ribosomal large subunit assembly,GO:0006139~nucleobase-containing compound metabolic process,GO:0006364~rRNA processing,GO:0006396~RNA processing,GO:0006725~cellular aromatic compound metabolic process,GO:0006807~nitrogen compound metabolic process,GO:0006996~organelle organization,GO:0008152~metabolic process,GO:0009987~cellular process,GO:0010467~gene expression,GO:0016043~cellular c…	GO:0005622~intracellular,GO:0005623~cell,GO:0005634~nucleus,GO:0030529~intracellular ribonucleoprotein complex,GO:0030684~preribosome,GO:0030687~preribosome, large subunit precursor,GO:0032991~macromolecular complex,GO:0043226~organelle,GO:0043227~membrane-bounded organelle,GO:0043229~intracellular organelle,GO:0043231~intracellular membrane-bounded organelle,GO:0044424~intracellular part,GO:0044…	GO:0000166~nucleotide binding,GO:0001882~nucleoside binding,GO:0001883~purine nucleoside binding,GO:0003824~catalytic activity,GO:0005488~binding,GO:0005524~ATP binding,GO:0016462~pyrophosphatase activity,GO:0016787~hydrolase activity,GO:0016817~hydrolase activity, acting on acid anhydrides,GO:0016818~hydrolase activity, acting on acid anhydrides, in phosphorus-containing anhydrides,GO:0016887~AT…	aga03008:Ribosome biogenesis in eukaryotes,
AGAP003669	AGAP003669-PA(AgaP_AGAP003669)			-0.545766	Control	0.0220842		6.37802	5.42307	23.0204	21.613	PF00046:Homeobox domain,	GO:0006139~nucleobase-containing compound metabolic process,GO:0006355~regulation of transcription, DNA-templated,GO:0006725~cellular aromatic compound metabolic process,GO:0006807~nitrogen compound metabolic process,GO:0008152~metabolic process,GO:0009058~biosynthetic process,GO:0009059~macromolecule biosynthetic process,GO:0009889~regulation of biosynthetic process,GO:0009987~cellular process,G…	GO:0005622~intracellular,GO:0005623~cell,GO:0005634~nucleus,GO:0043226~organelle,GO:0043227~membrane-bounded organelle,GO:0043229~intracellular organelle,GO:0043231~intracellular membrane-bounded organelle,GO:0044424~intracellular part,GO:0044464~cell part,	GO:0003676~nucleic acid binding,GO:0003677~DNA binding,GO:0005488~binding,GO:0043565~sequence-specific DNA binding,GO:0097159~organic cyclic compound binding,GO:1901363~heterocyclic compound binding,
AGAP002274	AGAP002274-PB(AgaP_AGAP002274)		Yes	-0.545613	Control	0.0336846	0.50827	52.9375	44.5897	72.1307	111.39
AGAP007892	AGAP007892-PA(AgaP_AGAP007892)		Yes	-0.545497	Control	0.00523755	0.213444	695.204	817.679	1312.16	1069.01	PF02671:Paired amphipathic helix repeat,PF08295:Sin3 family co-repressor,	GO:0000122~negative regulation of transcription from RNA polymerase II promoter,GO:0006139~nucleobase-containing compound metabolic process,GO:0006325~chromatin organization,GO:0006351~transcription, DNA-templated,GO:0006355~regulation of transcription, DNA-templated,GO:0006357~regulation of transcription from RNA polymerase II promoter,GO:0006366~transcription from RNA polymerase II promoter,GO:…	GO:0000118~histone deacetylase complex,GO:0000228~nuclear chromosome,GO:0000785~chromatin,GO:0000790~nuclear chromatin,GO:0005622~intracellular,GO:0005623~cell,GO:0005634~nucleus,GO:0005654~nucleoplasm,GO:0005694~chromosome,GO:0016580~Sin3 complex,GO:0031974~membrane-enclosed lumen,GO:0031981~nuclear lumen,GO:0032991~macromolecular complex,GO:0043226~organelle,GO:0043227~membrane-bounded organell…	GO:0000988~transcription factor activity, protein binding,GO:0000989~transcription factor activity, transcription factor binding,GO:0001076~transcription factor activity, RNA polymerase II transcription factor binding,GO:0001104~RNA polymerase II transcription cofactor activity,GO:0001106~RNA polymerase II transcription corepressor activity,GO:0001191~transcriptional repressor activity, RNA polym…
AGAP012087	AGAP012087-PA(AgaP_AGAP012087)			-0.54494	Control	0.0339822	0.50827	41.4571	41.5769	84.4083	71.4893	PF06859:Bicoid-interacting protein 3 (Bin3),			GO:0003824~catalytic activity,GO:0008168~methyltransferase activity,GO:0016740~transferase activity,GO:0016741~transferase activity, transferring one-carbon groups,
AGAP009672	AGAP009672-PA(AgaP_AGAP009672)			-0.544932	Control	0.0263889	0.467395	75.2606	62.6666	119.706	121.366
AGAP003247	AGAP003247-PA(CLIPB19)	Yes		-0.543943	Control	0.0186462		3.82681	8.43589	12.2776	43.2261	PF00089:Trypsin,PF12032:Regulatory CLIP domain of proteinases,			GO:0003824~catalytic activity,GO:0004175~endopeptidase activity,GO:0004252~serine-type endopeptidase activity,GO:0008233~peptidase activity,GO:0008236~serine-type peptidase activity,GO:0016787~hydrolase activity,GO:0017171~serine hydrolase activity,GO:0070011~peptidase activity, acting on L-amino acid peptides,
AGAP003878	AGAP003878-PA(AgaP_AGAP003878)			-0.542952	Control	0.0345148	0.510044	13.3938	12.6538	33.7633	33.2508	PF13855:Leucine rich repeat,	GO:0000902~cell morphogenesis,GO:0000904~cell morphogenesis involved in differentiation,GO:0006928~movement of cell or subcellular component,GO:0006935~chemotaxis,GO:0007154~cell communication,GO:0007165~signal transduction,GO:0007166~cell surface receptor signaling pathway,GO:0007275~multicellular organism development,GO:0007399~nervous system development,GO:0007409~axonogenesis,GO:0007411~axon …	GO:0005576~extracellular region,GO:0005578~proteinaceous extracellular matrix,GO:0005615~extracellular space,GO:0016020~membrane,GO:0016021~integral component of membrane,GO:0031012~extracellular matrix,GO:0031224~intrinsic component of membrane,GO:0044421~extracellular region part,GO:0044425~membrane part,	GO:0005102~receptor binding,GO:0005488~binding,GO:0005515~protein binding,GO:0005539~glycosaminoglycan binding,GO:0008201~heparin binding,GO:0048495~Roundabout binding,GO:0097367~carbohydrate derivative binding,GO:1901681~sulfur compound binding,
AGAP011545	AGAP011545-PA(AgaP_AGAP011545)			-0.54262	Control	0.00890201	0.269188	222.593	216.923	346.841	354.121	PF07145:Ataxin-2 C-terminal region,			GO:0005488~binding,GO:0043167~ion binding,GO:0043169~cation binding,GO:0046872~metal ion binding,
AGAP009332	AGAP009332-PA(AgaP_AGAP009332)			-0.542509	Control	0.0338597		11.4804	13.2564	35.298	29.9257
AGAP002651	AGAP002651-PA(AgaP_AGAP002651)	Yes	Yes	-0.542381	Control	0.00382787	0.174038	1952.31	2180.68	3574.31	2859.57	PF00179:Ubiquitin-conjugating enzyme,PF00653:Inhibitor of Apoptosis domain,PF12356:Protein of unknown function (DUF3643) ,	GO:0006915~apoptotic process,GO:0007049~cell cycle,GO:0007154~cell communication,GO:0008219~cell death,GO:0009966~regulation of signal transduction,GO:0009987~cellular process,GO:0010564~regulation of cell cycle process,GO:0010646~regulation of cell communication,GO:0012501~programmed cell death,GO:0022402~cell cycle process,GO:0023051~regulation of signaling,GO:0023052~signaling,GO:0032465~regul…	GO:0005622~intracellular,GO:0005623~cell,GO:0005737~cytoplasm,GO:0044424~intracellular part,GO:0044464~cell part,	GO:0003824~catalytic activity,GO:0004842~ubiquitin-protein transferase activity,GO:0016740~transferase activity,GO:0019787~ubiquitin-like protein transferase activity,	aga04120:Ubiquitin mediated proteolysis,
AGAP007114	AGAP007114-PA(AgaP_AGAP007114)			-0.541105	Control	0.0152527	0.347798	154.986	131.961	237.878	231.093	PF00642:Zinc finger C-x8-C-x5-C-x3-H type (and similar),			GO:0005488~binding,GO:0008270~zinc ion binding,GO:0043167~ion binding,GO:0043169~cation binding,GO:0046872~metal ion binding,GO:0046914~transition metal ion binding,
AGAP003506	AGAP003506-PA(AgaP_AGAP003506)			-0.539726	Control	0.00968796	0.277511	234.711	275.974	429.715	384.047	PF00431:CUB domain,PF01437:Plexin repeat,		GO:0016020~membrane,GO:0016021~integral component of membrane,GO:0031224~intrinsic component of membrane,GO:0044425~membrane part,
AGAP000837	AGAP000837-PA(AgaP_AGAP000837)			-0.539289	Control	0.0366752	0.52244	39.5437	76.5256	119.706	99.7525			GO:0016020~membrane,GO:0016021~integral component of membrane,GO:0031224~intrinsic component of membrane,GO:0044425~membrane part,
AGAP006052	AGAP006052-PA(AgaP_AGAP006052)			-0.539194	Control	0.0374297	0.526835	14.6694	15.6667	36.8327	36.5759	PF03370:Putative phosphatase regulatory subunit,				aga04931:Insulin resistance,
AGAP001862	AGAP001862-PA(GPRNNA1)			-0.538705	Control	0.0220845		3.18901	9.64102	19.951	31.5883	PF00001:7 transmembrane receptor (rhodopsin family),		GO:0016020~membrane,GO:0016021~integral component of membrane,GO:0031224~intrinsic component of membrane,GO:0044425~membrane part,	GO:0004871~signal transducer activity,GO:0004872~receptor activity,GO:0004888~transmembrane signaling receptor activity,GO:0004930~G-protein coupled receptor activity,GO:0038023~signaling receptor activity,GO:0060089~molecular transducer activity,GO:0099600~transmembrane receptor activity,
AGAP004734	AGAP004734-PA(AgaP_AGAP004734)			-0.53794	Control	0.00548184	0.215395	794.063	659.807	1217.01	1052.39			GO:0005622~intracellular,GO:0005623~cell,GO:0005634~nucleus,GO:0043226~organelle,GO:0043227~membrane-bounded organelle,GO:0043229~intracellular organelle,GO:0043231~intracellular membrane-bounded organelle,GO:0044424~intracellular part,GO:0044464~cell part,	GO:0003676~nucleic acid binding,GO:0003677~DNA binding,GO:0005488~binding,GO:0097159~organic cyclic compound binding,GO:1901363~heterocyclic compound binding,
AGAP011349	AGAP011349-PA(AgaP_AGAP011349)			-0.537676	Control	0.0171774		3.82681	4.21795	12.2776	28.2632	PF02931:Neurotransmitter-gated ion-channel ligand binding domain,PF02932:Neurotransmitter-gated ion-channel transmembrane region,	GO:0006810~transport,GO:0006811~ion transport,GO:0006820~anion transport,GO:0006821~chloride transport,GO:0009987~cellular process,GO:0015698~inorganic anion transport,GO:0034220~ion transmembrane transport,GO:0044699~single-organism process,GO:0044763~single-organism cellular process,GO:0044765~single-organism transport,GO:0051179~localization,GO:0051234~establishment of localization,GO:0055085~…	GO:0005623~cell,GO:0005886~plasma membrane,GO:0016020~membrane,GO:0016021~integral component of membrane,GO:0031224~intrinsic component of membrane,GO:0044425~membrane part,GO:0044464~cell part,GO:0071944~cell periphery,	GO:0004872~receptor activity,GO:0005215~transporter activity,GO:0005216~ion channel activity,GO:0005230~extracellular ligand-gated ion channel activity,GO:0015075~ion transmembrane transporter activity,GO:0015267~channel activity,GO:0015276~ligand-gated ion channel activity,GO:0022803~passive transmembrane transporter activity,GO:0022834~ligand-gated channel activity,GO:0022836~gated channel acti…	aga04080:Neuroactive ligand-receptor interaction,
AGAP002737	AGAP002737-PA(AgaP_AGAP002737)		Yes	-0.537042	Control	0.0286667	0.483309	74.6228	96.4102	173.421	123.028	PF07679:Immunoglobulin I-set domain,		GO:0016020~membrane,GO:0016021~integral component of membrane,GO:0031224~intrinsic component of membrane,GO:0044425~membrane part,
AGAP005712	AGAP005712-PB(AgaP_AGAP005712)			-0.536289	Control	0.0353114	0.517169	14.0316	13.2564	49.1103	23.2756	PF00351:Biopterin-dependent aromatic amino acid hydroxylase,PF01842:ACT domain,	GO:0006082~organic acid metabolic process,GO:0006520~cellular amino acid metabolic process,GO:0006558~L-phenylalanine metabolic process,GO:0006559~L-phenylalanine catabolic process,GO:0006725~cellular aromatic compound metabolic process,GO:0006807~nitrogen compound metabolic process,GO:0008152~metabolic process,GO:0009056~catabolic process,GO:0009063~cellular amino acid catabolic process,GO:00090…		GO:0003824~catalytic activity,GO:0004497~monooxygenase activity,GO:0004505~phenylalanine 4-monooxygenase activity,GO:0005488~binding,GO:0005506~iron ion binding,GO:0016491~oxidoreductase activity,GO:0016597~amino acid binding,GO:0016705~oxidoreductase activity, acting on paired donors, with incorporation or reduction of molecular oxygen,GO:0016714~oxidoreductase activity, acting on paired donors,…	aga00360:Phenylalanine metabolism,aga00400:Phenylalanine, tyrosine and tryptophan biosynthesis,aga01100:Metabolic pathways,aga01230:Biosynthesis of amino acids,
AGAP007585	AGAP007585-PA(AgaP_AGAP007585)			-0.53571	Control	0.0297542	0.491136	167.742	100.026	280.849	184.542	PF03493:Calcium-activated BK potassium channel alpha subunit,PF07885:Ion channel,		GO:0005623~cell,GO:0005886~plasma membrane,GO:0005887~integral component of plasma membrane,GO:0008076~voltage-gated potassium channel complex,GO:0016020~membrane,GO:0016021~integral component of membrane,GO:0031224~intrinsic component of membrane,GO:0031226~intrinsic component of plasma membrane,GO:0032991~macromolecular complex,GO:0034702~ion channel complex,GO:0034703~cation channel complex,GO…	GO:0005215~transporter activity,GO:0005216~ion channel activity,GO:0005227~calcium activated cation channel activity,GO:0005244~voltage-gated ion channel activity,GO:0005249~voltage-gated potassium channel activity,GO:0005261~cation channel activity,GO:0005267~potassium channel activity,GO:0008324~cation transmembrane transporter activity,GO:0015075~ion transmembrane transporter activity,GO:00150…
AGAP000065	AGAP000065-PA(AgaP_AGAP000065)		Yes	-0.533567	Control	0.036086	0.518359	47.8351	46.3974	79.8042	91.4398	PF00130:Phorbol esters/diacylglycerol binding domain (C1 domain),PF00168:C2 domain,PF10540:Munc13 (mammalian uncoordinated) homology domain,	GO:0007154~cell communication,GO:0007165~signal transduction,GO:0007267~cell-cell signaling,GO:0007268~chemical synaptic transmission,GO:0009987~cellular process,GO:0023052~signaling,GO:0035556~intracellular signal transduction,GO:0044699~single-organism process,GO:0044700~single organism signaling,GO:0044763~single-organism cellular process,GO:0050789~regulation of biological process,GO:0050794~…	GO:0005622~intracellular,GO:0005623~cell,GO:0044464~cell part,	GO:0005488~binding,GO:0008289~lipid binding,GO:0019992~diacylglycerol binding,GO:0043167~ion binding,GO:0043169~cation binding,GO:0046872~metal ion binding,
AGAP009201	AGAP009201-PA(AgaP_AGAP009201)			-0.533347	Control	0.0119673	0.309195	258.31	275.974	483.429	367.422	PF01391:Collagen triple helix repeat (20 copies),PF01413:C-terminal tandem repeated domain in type 4 procollagen,		GO:0005581~collagen trimer,GO:0032991~macromolecular complex,GO:0043234~protein complex,	GO:0005198~structural molecule activity,GO:0005201~extracellular matrix structural constituent,	aga04512:ECM-receptor interaction,
AGAP003140	AGAP003140-PB(AgaP_AGAP003140)		Yes	-0.533231	Control	0.0104116	0.285992	292.113	282	507.984	400.673	PF00616:GTPase-activator protein for Ras-like GTPase,PF13716:Divergent CRAL/TRIO domain,	GO:0007154~cell communication,GO:0007165~signal transduction,GO:0007264~small GTPase mediated signal transduction,GO:0007265~Ras protein signal transduction,GO:0009966~regulation of signal transduction,GO:0009968~negative regulation of signal transduction,GO:0009987~cellular process,GO:0010646~regulation of cell communication,GO:0010648~negative regulation of cell communication,GO:0023051~regulat…	GO:0005622~intracellular,GO:0005623~cell,GO:0005737~cytoplasm,GO:0005886~plasma membrane,GO:0009898~cytoplasmic side of plasma membrane,GO:0016020~membrane,GO:0031224~intrinsic component of membrane,GO:0031226~intrinsic component of plasma membrane,GO:0031235~intrinsic component of the cytoplasmic side of the plasma membrane,GO:0044424~intracellular part,GO:0044425~membrane part,GO:0044459~plasma…	GO:0005096~GTPase activator activity,GO:0008047~enzyme activator activity,GO:0030234~enzyme regulator activity,GO:0030695~GTPase regulator activity,GO:0060589~nucleoside-triphosphatase regulator activity,GO:0098772~molecular function regulator,
AGAP012320	AGAP012320-PA(OBP25)			-0.532632	Control	0.0301349	0.494247	10.2048	13.2564	15.347	59.8515	PF01395:PBP/GOBP family,			GO:0005488~binding,GO:0005549~odorant binding,
AGAP003366	AGAP003366-PA(AgaP_AGAP003366)			-0.530814	Control	0.0326297	0.507083	78.4496	68.6922	153.47	103.078	PF00130:Phorbol esters/diacylglycerol binding domain (C1 domain),PF00169:PH domain,PF02141:DENN (AEX-3) domain,PF02893:GRAM domain,PF03456:uDENN domain,PF06602:Myotubularin-like phosphatase domain,PF12335:Myotubularin protein ,	GO:0007154~cell communication,GO:0007165~signal transduction,GO:0009987~cellular process,GO:0023052~signaling,GO:0035556~intracellular signal transduction,GO:0044699~single-organism process,GO:0044700~single organism signaling,GO:0044763~single-organism cellular process,GO:0050789~regulation of biological process,GO:0050794~regulation of cellular process,GO:0050896~response to stimulus,GO:0051716…	GO:0005622~intracellular,GO:0005623~cell,GO:0044464~cell part,	GO:0005488~binding,GO:0043167~ion binding,GO:0043169~cation binding,GO:0046872~metal ion binding,
AGAP005280	AGAP005280-PA(AgaP_AGAP005280)			-0.529936	Control	0.0396675	0.537261	12.1182	16.2692	35.298	34.9134
AGAP013455	AGAP013455-PA(AgaP_AGAP013455)			-0.529227	Control	0.0128308	0.318996	206.648	188.602	328.425	299.257	PF06741:LsmAD domain,PF14438:Ataxin 2 SM domain,	GO:0006996~organelle organization,GO:0009987~cellular process,GO:0010603~regulation of cytoplasmic mRNA processing body assembly,GO:0016043~cellular component organization,GO:0022607~cellular component assembly,GO:0022613~ribonucleoprotein complex biogenesis,GO:0022618~ribonucleoprotein complex assembly,GO:0033043~regulation of organelle organization,GO:0034063~stress granule assembly,GO:0034622~…	GO:0005622~intracellular,GO:0005623~cell,GO:0005737~cytoplasm,GO:0010494~cytoplasmic stress granule,GO:0030529~intracellular ribonucleoprotein complex,GO:0032991~macromolecular complex,GO:0035770~ribonucleoprotein granule,GO:0036464~cytoplasmic ribonucleoprotein granule,GO:0043226~organelle,GO:0043228~non-membrane-bounded organelle,GO:0043229~intracellular organelle,GO:0043232~intracellular non-m…	GO:0003676~nucleic acid binding,GO:0003723~RNA binding,GO:0005488~binding,GO:0044822~poly(A) RNA binding,GO:0097159~organic cyclic compound binding,GO:1901363~heterocyclic compound binding,
AGAP011688	AGAP011688-PA(AgaP_AGAP011688)			-0.528011	Control	0.0240848	0.446982	98.8592	133.167	194.906	189.53	PF00397:WW domain,PF00856:SET domain,PF08236:SRI (Set2 Rpb1 interacting) domain,	GO:0006139~nucleobase-containing compound metabolic process,GO:0006355~regulation of transcription, DNA-templated,GO:0006725~cellular aromatic compound metabolic process,GO:0006807~nitrogen compound metabolic process,GO:0008152~metabolic process,GO:0009058~biosynthetic process,GO:0009059~macromolecule biosynthetic process,GO:0009889~regulation of biosynthetic process,GO:0009987~cellular process,G…	GO:0005622~intracellular,GO:0005623~cell,GO:0005634~nucleus,GO:0005694~chromosome,GO:0043226~organelle,GO:0043227~membrane-bounded organelle,GO:0043228~non-membrane-bounded organelle,GO:0043229~intracellular organelle,GO:0043231~intracellular membrane-bounded organelle,GO:0043232~intracellular non-membrane-bounded organelle,GO:0044424~intracellular part,GO:0044464~cell part,	GO:0003824~catalytic activity,GO:0008168~methyltransferase activity,GO:0008170~N-methyltransferase activity,GO:0008276~protein methyltransferase activity,GO:0008757~S-adenosylmethionine-dependent methyltransferase activity,GO:0016278~lysine N-methyltransferase activity,GO:0016279~protein-lysine N-methyltransferase activity,GO:0016740~transferase activity,GO:0016741~transferase activity, transferr…	aga00310:Lysine degradation,
AGAP004494	AGAP004494-PA(AgaP_AGAP004494)			-0.527808	Control	0.00475971	0.202314	563.179	611.602	908.54	897.772	PF05225:helix-turn-helix, Psq domain,			GO:0003676~nucleic acid binding,GO:0003677~DNA binding,GO:0005488~binding,GO:0097159~organic cyclic compound binding,GO:1901363~heterocyclic compound binding,
AGAP002147	AGAP002147-PA(AgaP_AGAP002147)			-0.527492	Control	0.0252871	0.459585	116.08	90.9871	179.559	164.592	PF00481:Protein phosphatase 2C,			GO:0003824~catalytic activity,GO:0004721~phosphoprotein phosphatase activity,GO:0004722~protein serine/threonine phosphatase activity,GO:0005488~binding,GO:0016787~hydrolase activity,GO:0016788~hydrolase activity, acting on ester bonds,GO:0016791~phosphatase activity,GO:0042578~phosphoric ester hydrolase activity,GO:0043167~ion binding,GO:0043169~cation binding,GO:0046872~metal ion binding,
AGAP002951	AGAP002951-PA(AgaP_AGAP002951)			-0.527435	Control	0.0198494	0.394243	145.419	129.551	245.551	201.168	PF00651:BTB/POZ domain,PF07707:BTB And C-terminal Kelch,
AGAP011384	AGAP011384-PA(AgaP_AGAP011384)		Yes	-0.527161	Control	0.0174154	0.374544	219.404	168.115	337.633	285.957	PF00595:PDZ domain (Also known as DHR or GLGF),
AGAP010689	AGAP010689-PA(AgaP_AGAP010689)		Yes	-0.52691	Control	0.0379591		10.8426	12.6538	26.0898	36.5759			GO:0016020~membrane,GO:0016021~integral component of membrane,GO:0031224~intrinsic component of membrane,GO:0044425~membrane part,
AGAP000354	AGAP000354-PB(AgaP_AGAP000354)			-0.526163	Control	0.00717262	0.245484	436.894	409.743	701.356	610.153	PF13639:Ring finger domain,			GO:0005488~binding,GO:0008270~zinc ion binding,GO:0043167~ion binding,GO:0043169~cation binding,GO:0046872~metal ion binding,GO:0046914~transition metal ion binding,
AGAP008858	AGAP008858-PA(AgaP_AGAP008858)		Yes	-0.526084	Control	0.0273482	0.475458	93.7568	116.897	201.045	151.291	PF01398:JAB1/Mov34/MPN/PAD-1 ubiquitin protease,
AGAP001527	AGAP001527-PA(AgaP_AGAP001527)			-0.525863	Control	0.00553266	0.215395	543.407	574.243	908.54	811.32	PF01369:Sec7 domain,PF12783:Guanine nucleotide exchange factor in Golgi transport N-terminal,	GO:0006810~transport,GO:0007154~cell communication,GO:0007165~signal transduction,GO:0007264~small GTPase mediated signal transduction,GO:0007265~Ras protein signal transduction,GO:0009966~regulation of signal transduction,GO:0009987~cellular process,GO:0010646~regulation of cell communication,GO:0016192~vesicle-mediated transport,GO:0023051~regulation of signaling,GO:0023052~signaling,GO:0032012…	GO:0005622~intracellular,GO:0005623~cell,GO:0005737~cytoplasm,GO:0005794~Golgi apparatus,GO:0005802~trans-Golgi network,GO:0012505~endomembrane system,GO:0031984~organelle subcompartment,GO:0043226~organelle,GO:0043227~membrane-bounded organelle,GO:0043229~intracellular organelle,GO:0043231~intracellular membrane-bounded organelle,GO:0044422~organelle part,GO:0044424~intracellular part,GO:0044431…	GO:0005085~guanyl-nucleotide exchange factor activity,GO:0005086~ARF guanyl-nucleotide exchange factor activity,GO:0098772~molecular function regulator,	aga04144:Endocytosis,
AGAP000368	AGAP000368-PA(AgaP_AGAP000368)			-0.524249	Control	0.00846583	0.263546	375.665	363.346	526.401	621.791	PF00454:Phosphatidylinositol 3- and 4-kinase,PF02260:FATC domain,	GO:0000184~nuclear-transcribed mRNA catabolic process, nonsense-mediated decay,GO:0000956~nuclear-transcribed mRNA catabolic process,GO:0006139~nucleobase-containing compound metabolic process,GO:0006259~DNA metabolic process,GO:0006281~DNA repair,GO:0006401~RNA catabolic process,GO:0006402~mRNA catabolic process,GO:0006725~cellular aromatic compound metabolic process,GO:0006807~nitrogen compound…	GO:0005622~intracellular,GO:0005623~cell,GO:0005634~nucleus,GO:0043226~organelle,GO:0043227~membrane-bounded organelle,GO:0043229~intracellular organelle,GO:0043231~intracellular membrane-bounded organelle,GO:0044424~intracellular part,GO:0044464~cell part,	GO:0000166~nucleotide binding,GO:0001882~nucleoside binding,GO:0001883~purine nucleoside binding,GO:0003824~catalytic activity,GO:0004672~protein kinase activity,GO:0004674~protein serine/threonine kinase activity,GO:0005488~binding,GO:0005524~ATP binding,GO:0016301~kinase activity,GO:0016740~transferase activity,GO:0016772~transferase activity, transferring phosphorus-containing groups,GO:001677…	aga03015:mRNA surveillance pathway,
AGAP003872	AGAP003872-PA(AgaP_AGAP003872)		Yes	-0.523031	Control	0.0103531	0.285992	502.588	677.281	980.671	861.197	PF05041:Pecanex protein (C-terminus),		GO:0016020~membrane,GO:0016021~integral component of membrane,GO:0031224~intrinsic component of membrane,GO:0044425~membrane part,
AGAP000141	AGAP000141-PA(AgaP_AGAP000141)			-0.522282	Control	0.00772845	0.254006	477.076	423.602	741.258	650.054	PF13912:C2H2-type zinc finger,			GO:0003676~nucleic acid binding,GO:0005488~binding,GO:0043167~ion binding,GO:0043169~cation binding,GO:0046872~metal ion binding,GO:0097159~organic cyclic compound binding,GO:1901363~heterocyclic compound binding,
AGAP001358	AGAP001358-PA(AgaP_AGAP001358)		Yes	-0.52137	Control	0.0231688	0.436125	116.08	113.885	173.421	201.168	PF13639:Ring finger domain,	GO:0006139~nucleobase-containing compound metabolic process,GO:0006355~regulation of transcription, DNA-templated,GO:0006508~proteolysis,GO:0006511~ubiquitin-dependent protein catabolic process,GO:0006725~cellular aromatic compound metabolic process,GO:0006807~nitrogen compound metabolic process,GO:0008152~metabolic process,GO:0009056~catabolic process,GO:0009057~macromolecule catabolic process,G…	GO:0005622~intracellular,GO:0005623~cell,GO:0005634~nucleus,GO:0005654~nucleoplasm,GO:0005737~cytoplasm,GO:0031974~membrane-enclosed lumen,GO:0031981~nuclear lumen,GO:0043226~organelle,GO:0043227~membrane-bounded organelle,GO:0043229~intracellular organelle,GO:0043231~intracellular membrane-bounded organelle,GO:0043233~organelle lumen,GO:0044422~organelle part,GO:0044424~intracellular part,GO:004…	GO:0003824~catalytic activity,GO:0004842~ubiquitin-protein transferase activity,GO:0005488~binding,GO:0008270~zinc ion binding,GO:0016740~transferase activity,GO:0019787~ubiquitin-like protein transferase activity,GO:0043167~ion binding,GO:0043169~cation binding,GO:0046872~metal ion binding,GO:0046914~transition metal ion binding,GO:0061630~ubiquitin protein ligase activity,GO:0061659~ubiquitin-l…
AGAP008026	AGAP008026-PA(AgaP_AGAP008026)			-0.521164	Control	0.0108722	0.289412	261.499	276.577	445.062	394.022	PF10513:Enhancer of polycomb-like,	GO:0006139~nucleobase-containing compound metabolic process,GO:0006325~chromatin organization,GO:0006351~transcription, DNA-templated,GO:0006355~regulation of transcription, DNA-templated,GO:0006357~regulation of transcription from RNA polymerase II promoter,GO:0006464~cellular protein modification process,GO:0006473~protein acetylation,GO:0006475~internal protein amino acid acetylation,GO:000672…	GO:0000123~histone acetyltransferase complex,GO:0005622~intracellular,GO:0005623~cell,GO:0005634~nucleus,GO:0005654~nucleoplasm,GO:0031248~protein acetyltransferase complex,GO:0031974~membrane-enclosed lumen,GO:0031981~nuclear lumen,GO:0032777~Piccolo NuA4 histone acetyltransferase complex,GO:0032991~macromolecular complex,GO:0035267~NuA4 histone acetyltransferase complex,GO:0043189~H4/H2A histon…
AGAP001710	AGAP001710-PA(AgaP_AGAP001710)		Yes	-0.521163	Control	0.0212008	0.410818	128.198	144.615	239.413	201.168	PF12738:twin BRCT domain,
AGAP006403	AGAP006403-PA(AgaP_AGAP006403)			-0.520981	Control	0.0383679	0.531535	52.2997	69.8974	118.172	96.4274				GO:0005488~binding,GO:0008270~zinc ion binding,GO:0043167~ion binding,GO:0043169~cation binding,GO:0046872~metal ion binding,GO:0046914~transition metal ion binding,
AGAP000361	AGAP000361-PA(AgaP_AGAP000361)			-0.520574	Control	0.0465589	0.579677	18.4962	25.9102	38.3674	58.189	PF00023:Ankyrin repeat,PF00520:Ion transport protein,PF12796:Ankyrin repeats (3 copies),		GO:0016020~membrane,GO:0016021~integral component of membrane,GO:0031224~intrinsic component of membrane,GO:0044425~membrane part,	GO:0005215~transporter activity,GO:0005216~ion channel activity,GO:0015075~ion transmembrane transporter activity,GO:0015267~channel activity,GO:0022803~passive transmembrane transporter activity,GO:0022838~substrate-specific channel activity,GO:0022857~transmembrane transporter activity,GO:0022891~substrate-specific transmembrane transporter activity,GO:0022892~substrate-specific transporter act…
AGAP003571	AGAP003571-PC(AgaP_AGAP003571)			-0.520003	Control	0.0197765		1.9134	6.02564	16.8817	23.2756	PF00291:Pyridoxal-phosphate dependent enzyme,	GO:0006082~organic acid metabolic process,GO:0006520~cellular amino acid metabolic process,GO:0006563~L-serine metabolic process,GO:0006565~L-serine catabolic process,GO:0006566~threonine metabolic process,GO:0006567~threonine catabolic process,GO:0006807~nitrogen compound metabolic process,GO:0008152~metabolic process,GO:0009056~catabolic process,GO:0009063~cellular amino acid catabolic process,…	GO:0005622~intracellular,GO:0005623~cell,GO:0005737~cytoplasm,GO:0044424~intracellular part,GO:0044464~cell part,	GO:0003824~catalytic activity,GO:0003941~L-serine ammonia-lyase activity,GO:0004794~L-threonine ammonia-lyase activity,GO:0005488~binding,GO:0016829~lyase activity,GO:0016840~carbon-nitrogen lyase activity,GO:0016841~ammonia-lyase activity,GO:0030170~pyridoxal phosphate binding,GO:0043167~ion binding,GO:0043168~anion binding,GO:0048037~cofactor binding,	aga00260:Glycine, serine and threonine metabolism,aga00290:Valine, leucine and isoleucine biosynthesis,aga01100:Metabolic pathways,aga01130:Biosynthesis of antibiotics,aga01200:Carbon metabolism,aga01230:Biosynthesis of amino acids,
AGAP005919	AGAP005919-PA(AgaP_AGAP005919)			-0.519924	Control	0.0278454		5.10241	6.6282	18.4163	24.9381
AGAP002720	AGAP002720-PA(AgaP_AGAP002720)			-0.51991	Control	0.030531		4.46461	10.8461	30.6939	21.613	PF00112:Papain family cysteine protease,PF08246:Cathepsin propeptide inhibitor domain (I29),	GO:0006508~proteolysis,GO:0008152~metabolic process,GO:0009056~catabolic process,GO:0009057~macromolecule catabolic process,GO:0009987~cellular process,GO:0019538~protein metabolic process,GO:0030163~protein catabolic process,GO:0043170~macromolecule metabolic process,GO:0044237~cellular metabolic process,GO:0044238~primary metabolic process,GO:0044248~cellular catabolic process,GO:0044257~cellul…	GO:0000323~lytic vacuole,GO:0005576~extracellular region,GO:0005615~extracellular space,GO:0005622~intracellular,GO:0005623~cell,GO:0005737~cytoplasm,GO:0005764~lysosome,GO:0005773~vacuole,GO:0016020~membrane,GO:0016021~integral component of membrane,GO:0031224~intrinsic component of membrane,GO:0043226~organelle,GO:0043227~membrane-bounded organelle,GO:0043229~intracellular organelle,GO:0043231~…	GO:0003824~catalytic activity,GO:0004175~endopeptidase activity,GO:0004197~cysteine-type endopeptidase activity,GO:0008233~peptidase activity,GO:0008234~cysteine-type peptidase activity,GO:0016787~hydrolase activity,GO:0070011~peptidase activity, acting on L-amino acid peptides,	aga04142:Lysosome,
AGAP011356	AGAP011356-PA(AgaP_AGAP011356)			-0.519715	Control	0.0408763	0.542228	46.5595	62.064	85.943	108.065
AGAP011153	AGAP011153-PA(AgaP_AGAP011153)			-0.519264	Control	0.026655	0.467395	93.7568	101.231	165.747	154.616
AGAP000239	AGAP000239-PA(AgaP_AGAP000239)			-0.518729	Control	0.0326779		7.65362	7.23076	19.951	28.2632	PF01979:Amidohydrolase family,	GO:0000255~allantoin metabolic process,GO:0000256~allantoin catabolic process,GO:0006807~nitrogen compound metabolic process,GO:0008152~metabolic process,GO:0009056~catabolic process,GO:0009987~cellular process,GO:0034641~cellular nitrogen compound metabolic process,GO:0043603~cellular amide metabolic process,GO:0043605~cellular amide catabolic process,GO:0044237~cellular metabolic process,GO:004…		GO:0003824~catalytic activity,GO:0004038~allantoinase activity,GO:0004518~nuclease activity,GO:0004519~endonuclease activity,GO:0004520~endodeoxyribonuclease activity,GO:0004536~deoxyribonuclease activity,GO:0005488~binding,GO:0008270~zinc ion binding,GO:0016787~hydrolase activity,GO:0016788~hydrolase activity, acting on ester bonds,GO:0016810~hydrolase activity, acting on carbon-nitrogen (but no…	aga00230:Purine metabolism,aga01100:Metabolic pathways,
AGAP001828	AGAP001828-PA(AgaP_AGAP001828)			-0.518694	Control	0.0463577	0.579142	33.8035	32.5384	59.8531	66.5017	PF06031:SERTA motif,
AGAP009522	AGAP009522-PA(AgaP_AGAP009522)			-0.518554	Control	0.0081056	0.2605	401.815	439.871	687.544	608.49	PF00041:Fibronectin type III domain,
AGAP008826	AGAP008826-PA(AgaP_AGAP008826)			-0.517392	Control	0.0284077		5.74021	6.02564	16.8817	26.6007
AGAP010887	AGAP010887-PA(CPR113)			-0.516724	Control	0.0475069	0.581336	17.8584	19.282	47.5756	34.9134	PF00379:Insect cuticle protein,		GO:0005576~extracellular region,GO:0005615~extracellular space,GO:0044421~extracellular region part,	GO:0005198~structural molecule activity,GO:0042302~structural constituent of cuticle,
AGAP000171	AGAP000171-PA(AgaP_AGAP000171)			-0.516369	Control	0.00898164	0.269188	434.981	459.153	755.07	621.791	PF02207:Putative zinc finger in N-recognin (UBR box),PF02617:ATP-dependent Clp protease adaptor protein ClpS,	GO:0006508~proteolysis,GO:0006511~ubiquitin-dependent protein catabolic process,GO:0008152~metabolic process,GO:0009056~catabolic process,GO:0009057~macromolecule catabolic process,GO:0009987~cellular process,GO:0010498~proteasomal protein catabolic process,GO:0019538~protein metabolic process,GO:0019941~modification-dependent protein catabolic process,GO:0030163~protein catabolic process,GO:0043…	GO:0000151~ubiquitin ligase complex,GO:0005622~intracellular,GO:0005623~cell,GO:0005737~cytoplasm,GO:0032991~macromolecular complex,GO:0043234~protein complex,GO:0044424~intracellular part,GO:0044464~cell part,GO:1902494~catalytic complex,GO:1990234~transferase complex,	GO:0003824~catalytic activity,GO:0004842~ubiquitin-protein transferase activity,GO:0005488~binding,GO:0008270~zinc ion binding,GO:0016740~transferase activity,GO:0019787~ubiquitin-like protein transferase activity,GO:0043167~ion binding,GO:0043169~cation binding,GO:0046872~metal ion binding,GO:0046914~transition metal ion binding,GO:0061630~ubiquitin protein ligase activity,GO:0061659~ubiquitin-l…
AGAP000907	AGAP000907-PA(AgaP_AGAP000907)			-0.516149	Control	0.0399284		8.92922	12.0513	26.0898	31.5883	PF00501:AMP-binding enzyme,PF13193:AMP-binding enzyme C-terminal domain,	GO:0008152~metabolic process,		GO:0003824~catalytic activity,
AGAP007327	AGAP007327-PB(AgaP_AGAP007327)			-0.516126	Control	0.0218143	0.419621	160.726	134.974	256.294	217.793	PF00178:Ets-domain,	GO:0006139~nucleobase-containing compound metabolic process,GO:0006351~transcription, DNA-templated,GO:0006355~regulation of transcription, DNA-templated,GO:0006357~regulation of transcription from RNA polymerase II promoter,GO:0006725~cellular aromatic compound metabolic process,GO:0006807~nitrogen compound metabolic process,GO:0008152~metabolic process,GO:0009058~biosynthetic process,GO:0009059…	GO:0005622~intracellular,GO:0005623~cell,GO:0005634~nucleus,GO:0043226~organelle,GO:0043227~membrane-bounded organelle,GO:0043229~intracellular organelle,GO:0043231~intracellular membrane-bounded organelle,GO:0044424~intracellular part,GO:0044464~cell part,	GO:0000981~RNA polymerase II transcription factor activity, sequence-specific DNA binding,GO:0001071~nucleic acid binding transcription factor activity,GO:0003676~nucleic acid binding,GO:0003677~DNA binding,GO:0003700~transcription factor activity, sequence-specific DNA binding,GO:0005488~binding,GO:0043565~sequence-specific DNA binding,GO:0097159~organic cyclic compound binding,GO:1901363~hetero…
AGAP008093	AGAP008093-PA(AgaP_AGAP008093)			-0.515969	Control	0.0369684		7.65362	10.2436	23.0204	29.9257		GO:0007154~cell communication,GO:0007267~cell-cell signaling,GO:0009987~cellular process,GO:0023052~signaling,GO:0044699~single-organism process,GO:0044700~single organism signaling,GO:0044763~single-organism cellular process,	GO:0005576~extracellular region,GO:0005615~extracellular space,GO:0044421~extracellular region part,		aga04391:Hippo signaling pathway - fly,
AGAP003691	AGAP003691-PA(AgaP_AGAP003691)			-0.515504	Control	0.0285452		8.29142	6.02564	12.2776	41.5635	PF00089:Trypsin,		GO:0016020~membrane,GO:0016021~integral component of membrane,GO:0031224~intrinsic component of membrane,GO:0044425~membrane part,	GO:0003824~catalytic activity,GO:0004175~endopeptidase activity,GO:0004252~serine-type endopeptidase activity,GO:0008233~peptidase activity,GO:0008236~serine-type peptidase activity,GO:0016787~hydrolase activity,GO:0017171~serine hydrolase activity,GO:0070011~peptidase activity, acting on L-amino acid peptides,
AGAP012002	AGAP012002-PA(AgaP_AGAP012002)			-0.514086	Control	0.0406402		10.2048	10.2436	26.0898	29.9257
AGAP000774	AGAP000774-PB(AgaP_AGAP000774)			-0.513357	Control	0.0112489	0.294482	266.601	277.179	431.25	408.985	PF01369:Sec7 domain,	GO:0006810~transport,GO:0007154~cell communication,GO:0007165~signal transduction,GO:0007264~small GTPase mediated signal transduction,GO:0007265~Ras protein signal transduction,GO:0009966~regulation of signal transduction,GO:0009987~cellular process,GO:0010646~regulation of cell communication,GO:0016192~vesicle-mediated transport,GO:0023051~regulation of signaling,GO:0023052~signaling,GO:0032012…	GO:0005622~intracellular,GO:0005623~cell,GO:0005737~cytoplasm,GO:0005794~Golgi apparatus,GO:0005802~trans-Golgi network,GO:0012505~endomembrane system,GO:0031984~organelle subcompartment,GO:0043226~organelle,GO:0043227~membrane-bounded organelle,GO:0043229~intracellular organelle,GO:0043231~intracellular membrane-bounded organelle,GO:0044422~organelle part,GO:0044424~intracellular part,GO:0044431…	GO:0005085~guanyl-nucleotide exchange factor activity,GO:0005086~ARF guanyl-nucleotide exchange factor activity,GO:0005488~binding,GO:0005543~phospholipid binding,GO:0008289~lipid binding,GO:0098772~molecular function regulator,	aga04144:Endocytosis,
AGAP013270	AGAP013270-PA(AgaP_AGAP013270)		Yes	-0.513317	Control	0.0399603		8.29142	12.6538	35.298	23.2756	PF05335:Protein of unknown function (DUF745),	GO:0032502~developmental process,
AGAP008418	AGAP008418-PA(AgaP_AGAP008418)			-0.512386	Control	0.0440524	0.566307	57.4021	51.8205	115.102	78.1395	PF00566:Rab-GTPase-TBC domain,	GO:0006810~transport,GO:0006886~intracellular protein transport,GO:0006914~autophagy,GO:0006996~organelle organization,GO:0007033~vacuole organization,GO:0008104~protein localization,GO:0009987~cellular process,GO:0010506~regulation of autophagy,GO:0015031~protein transport,GO:0016043~cellular component organization,GO:0016192~vesicle-mediated transport,GO:0016236~macroautophagy,GO:0016241~regula…	GO:0005622~intracellular,GO:0005623~cell,GO:0005737~cytoplasm,GO:0005773~vacuole,GO:0005776~autophagosome,GO:0012505~endomembrane system,GO:0043226~organelle,GO:0043227~membrane-bounded organelle,GO:0043229~intracellular organelle,GO:0043231~intracellular membrane-bounded organelle,GO:0044424~intracellular part,GO:0044444~cytoplasmic part,GO:0044464~cell part,	GO:0005096~GTPase activator activity,GO:0005488~binding,GO:0005515~protein binding,GO:0008047~enzyme activator activity,GO:0017016~Ras GTPase binding,GO:0017137~Rab GTPase binding,GO:0019899~enzyme binding,GO:0030234~enzyme regulator activity,GO:0030695~GTPase regulator activity,GO:0031267~small GTPase binding,GO:0051020~GTPase binding,GO:0060589~nucleoside-triphosphatase regulator activity,GO:00…
AGAP000445	AGAP000445-PA(GPRADS)			-0.51192	Control	0.0447909	0.570211	10.2048	15.6667	33.7633	31.5883	PF00001:7 transmembrane receptor (rhodopsin family),		GO:0016020~membrane,GO:0016021~integral component of membrane,GO:0031224~intrinsic component of membrane,GO:0044425~membrane part,	GO:0004871~signal transducer activity,GO:0004872~receptor activity,GO:0004888~transmembrane signaling receptor activity,GO:0004930~G-protein coupled receptor activity,GO:0038023~signaling receptor activity,GO:0060089~molecular transducer activity,GO:0099600~transmembrane receptor activity,	aga04080:Neuroactive ligand-receptor interaction,
AGAP002949	AGAP002949-PA(AgaP_AGAP002949)			-0.511639	Control	0.0253939	0.460468	125.647	139.795	239.413	187.867	PF00041:Fibronectin type III domain,PF07679:Immunoglobulin I-set domain,		GO:0016020~membrane,GO:0016021~integral component of membrane,GO:0031224~intrinsic component of membrane,GO:0044425~membrane part,
AGAP000347	AGAP000347-PA(CAPA)			-0.510922	Control	0.0182789		1.9134	9.64102	7.67348	63.1766
AGAP003123	AGAP003123-PA(AgaP_AGAP003123)			-0.51014	Control	0.0452405	0.571359	12.756	13.2564	24.5551	41.5635	PF02958:Ecdysteroid kinase,
AGAP001775	AGAP001775-PA(AgaP_AGAP001775)			-0.510027	Control	0.0102578	0.285992	323.365	307.91	491.103	477.149	PF00005:ABC transporter,PF00664:ABC transporter transmembrane region,		GO:0016020~membrane,GO:0016021~integral component of membrane,GO:0031224~intrinsic component of membrane,GO:0044425~membrane part,	GO:0000166~nucleotide binding,GO:0001882~nucleoside binding,GO:0001883~purine nucleoside binding,GO:0003824~catalytic activity,GO:0005215~transporter activity,GO:0005488~binding,GO:0005524~ATP binding,GO:0015399~primary active transmembrane transporter activity,GO:0015405~P-P-bond-hydrolysis-driven transmembrane transporter activity,GO:0016462~pyrophosphatase activity,GO:0016787~hydrolase activit…
AGAP003189	AGAP003189-PA(AgaP_AGAP003189)			-0.509514	Control	0.0404205		9.56702	9.64102	21.4857	33.2508	PF00651:BTB/POZ domain,	GO:0006139~nucleobase-containing compound metabolic process,GO:0006351~transcription, DNA-templated,GO:0006355~regulation of transcription, DNA-templated,GO:0006357~regulation of transcription from RNA polymerase II promoter,GO:0006725~cellular aromatic compound metabolic process,GO:0006807~nitrogen compound metabolic process,GO:0008152~metabolic process,GO:0009058~biosynthetic process,GO:0009059…	GO:0005622~intracellular,GO:0005623~cell,GO:0005634~nucleus,GO:0043226~organelle,GO:0043227~membrane-bounded organelle,GO:0043229~intracellular organelle,GO:0043231~intracellular membrane-bounded organelle,GO:0044424~intracellular part,GO:0044464~cell part,	GO:0005488~binding,GO:0043167~ion binding,GO:0043169~cation binding,GO:0046872~metal ion binding,
AGAP013259	AGAP013259-PA(AgaP_AGAP013259)			-0.509249	Control	0.0481732	0.581591	14.0316	20.4872	27.6245	54.8639	PF00013:KH domain,			GO:0003676~nucleic acid binding,GO:0003723~RNA binding,GO:0005488~binding,GO:0097159~organic cyclic compound binding,GO:1901363~heterocyclic compound binding,
AGAP011600	AGAP011600-PA(AgaP_AGAP011600)			-0.508051	Control	0.00936616	0.273462	1061.94	1193.08	1487.12	1955.15	PF07809:RTP801 C-terminal region,	GO:0007154~cell communication,GO:0007165~signal transduction,GO:0009966~regulation of signal transduction,GO:0009968~negative regulation of signal transduction,GO:0009987~cellular process,GO:0010646~regulation of cell communication,GO:0010648~negative regulation of cell communication,GO:0023051~regulation of signaling,GO:0023052~signaling,GO:0023057~negative regulation of signaling,GO:0044699~sin…	GO:0005622~intracellular,GO:0005623~cell,GO:0005737~cytoplasm,GO:0044424~intracellular part,GO:0044464~cell part,
AGAP000488	AGAP000488-PA(AgaP_AGAP000488)			-0.506006	Control	0.0407177		8.29142	10.8461	35.298	19.9505	PF00046:Homeobox domain,	GO:0006139~nucleobase-containing compound metabolic process,GO:0006355~regulation of transcription, DNA-templated,GO:0006725~cellular aromatic compound metabolic process,GO:0006807~nitrogen compound metabolic process,GO:0008152~metabolic process,GO:0009058~biosynthetic process,GO:0009059~macromolecule biosynthetic process,GO:0009889~regulation of biosynthetic process,GO:0009987~cellular process,G…	GO:0005622~intracellular,GO:0005623~cell,GO:0005634~nucleus,GO:0043226~organelle,GO:0043227~membrane-bounded organelle,GO:0043229~intracellular organelle,GO:0043231~intracellular membrane-bounded organelle,GO:0044424~intracellular part,GO:0044464~cell part,	GO:0003676~nucleic acid binding,GO:0003677~DNA binding,GO:0005488~binding,GO:0043565~sequence-specific DNA binding,GO:0097159~organic cyclic compound binding,GO:1901363~heterocyclic compound binding,
AGAP001535	AGAP001535-PA(AgaP_AGAP001535)			-0.505024	Control	0.00912987	0.270477	575.297	522.423	900.866	766.432	PF00439:Bromodomain,PF00856:SET domain,PF01426:BAH domain,		GO:0005622~intracellular,GO:0005623~cell,GO:0005634~nucleus,GO:0043226~organelle,GO:0043227~membrane-bounded organelle,GO:0043229~intracellular organelle,GO:0043231~intracellular membrane-bounded organelle,GO:0044424~intracellular part,GO:0044464~cell part,	GO:0003676~nucleic acid binding,GO:0003677~DNA binding,GO:0003682~chromatin binding,GO:0003824~catalytic activity,GO:0005488~binding,GO:0008168~methyltransferase activity,GO:0008170~N-methyltransferase activity,GO:0008270~zinc ion binding,GO:0008276~protein methyltransferase activity,GO:0008757~S-adenosylmethionine-dependent methyltransferase activity,GO:0016278~lysine N-methyltransferase activit…	aga00310:Lysine degradation,
AGAP012300	AGAP012300-PA(AgaP_AGAP012300)		Yes	-0.503218	Control	0.0237452	0.443805	138.403	136.782	214.857	219.455
AGAP005945	AGAP005945-PB(AgaP_AGAP005945)			-0.502866	Control	0.0122094		0	3.61538	27.6245	11.6378	PF01048:Phosphorylase superfamily,	GO:0006139~nucleobase-containing compound metabolic process,GO:0006725~cellular aromatic compound metabolic process,GO:0006807~nitrogen compound metabolic process,GO:0008152~metabolic process,GO:0009058~biosynthetic process,GO:0009116~nucleoside metabolic process,GO:0009987~cellular process,GO:0018130~heterocycle biosynthetic process,GO:0019438~aromatic compound biosynthetic process,GO:0034641~ce…	GO:0005622~intracellular,GO:0005623~cell,GO:0005737~cytoplasm,GO:0044424~intracellular part,GO:0044464~cell part,	GO:0003824~catalytic activity,GO:0004731~purine-nucleoside phosphorylase activity,GO:0016740~transferase activity,GO:0016757~transferase activity, transferring glycosyl groups,GO:0016763~transferase activity, transferring pentosyl groups,	aga00230:Purine metabolism,aga00240:Pyrimidine metabolism,aga00760:Nicotinate and nicotinamide metabolism,aga01100:Metabolic pathways,
AGAP000168	AGAP000168-PA(GPRFZ3)			-0.50275	Control	0.0464427	0.579142	51.6619	53.6282	85.943	96.4274	PF01392:Fz domain,PF01534:Frizzled/Smoothened family membrane region,	GO:0007154~cell communication,GO:0007165~signal transduction,GO:0007166~cell surface receptor signaling pathway,GO:0007267~cell-cell signaling,GO:0009987~cellular process,GO:0016055~Wnt signaling pathway,GO:0023052~signaling,GO:0035567~non-canonical Wnt signaling pathway,GO:0044699~single-organism process,GO:0044700~single organism signaling,GO:0044763~single-organism cellular process,GO:0050789~…	GO:0016020~membrane,GO:0016021~integral component of membrane,GO:0031224~intrinsic component of membrane,GO:0044425~membrane part,	GO:0004871~signal transducer activity,GO:0004872~receptor activity,GO:0004888~transmembrane signaling receptor activity,GO:0004930~G-protein coupled receptor activity,GO:0005488~binding,GO:0005515~protein binding,GO:0017147~Wnt-protein binding,GO:0038023~signaling receptor activity,GO:0042813~Wnt-activated receptor activity,GO:0060089~molecular transducer activity,GO:0099600~transmembrane recepto…	aga04310:Wnt signaling pathway,
AGAP000422	AGAP000422-PA(AgaP_AGAP000422)			-0.501763	Control	0.0422589		5.74021	16.2692	35.298	28.2632	PF00685:Sulfotransferase domain,		GO:0016020~membrane,GO:0016021~integral component of membrane,GO:0031224~intrinsic component of membrane,GO:0044425~membrane part,	GO:0003824~catalytic activity,GO:0008146~sulfotransferase activity,GO:0016740~transferase activity,GO:0016782~transferase activity, transferring sulfur-containing groups,	aga00534:Glycosaminoglycan biosynthesis - heparan sulfate / heparin,
AGAP007185	AGAP007185-PA(AgaP_AGAP007185)			-0.501567	Control	0.0128192	0.318996	642.266	845.397	1040.52	1233.61
AGAP000211	AGAP000211-PA(AgaP_AGAP000211)			-0.500739	Control	0.0316148		5.74021	6.02564	30.6939	13.3003	PF00151:Lipase,	GO:0006629~lipid metabolic process,GO:0008152~metabolic process,GO:0044238~primary metabolic process,GO:0044699~single-organism process,GO:0044710~single-organism metabolic process,GO:0071704~organic substance metabolic process,	GO:0005576~extracellular region,	GO:0003824~catalytic activity,GO:0004806~triglyceride lipase activity,GO:0016298~lipase activity,GO:0016787~hydrolase activity,GO:0016788~hydrolase activity, acting on ester bonds,GO:0052689~carboxylic ester hydrolase activity,
AGAP002773	AGAP002773-PB(AgaP_AGAP002773)			-0.500598	Control	0.0445966		8.29142	12.0513	23.0204	33.2508	PF00096:Zinc finger, C2H2 type,			GO:0003676~nucleic acid binding,GO:0005488~binding,GO:0043167~ion binding,GO:0043169~cation binding,GO:0046872~metal ion binding,GO:0097159~organic cyclic compound binding,GO:1901363~heterocyclic compound binding,
AGAP001386	AGAP001386-PA(AgaP_AGAP001386)			-0.500527	Control	0.0187711	0.386457	243.64	236.205	417.437	325.858	PF00628:PHD-finger,	GO:0006139~nucleobase-containing compound metabolic process,GO:0006355~regulation of transcription, DNA-templated,GO:0006725~cellular aromatic compound metabolic process,GO:0006807~nitrogen compound metabolic process,GO:0008152~metabolic process,GO:0009058~biosynthetic process,GO:0009059~macromolecule biosynthetic process,GO:0009889~regulation of biosynthetic process,GO:0009987~cellular process,G…	GO:0005622~intracellular,GO:0005623~cell,GO:0005634~nucleus,GO:0031010~ISWI-type complex,GO:0031213~RSF complex,GO:0032991~macromolecular complex,GO:0043226~organelle,GO:0043227~membrane-bounded organelle,GO:0043229~intracellular organelle,GO:0043231~intracellular membrane-bounded organelle,GO:0043234~protein complex,GO:0044422~organelle part,GO:0044424~intracellular part,GO:0044428~nuclear part,…	GO:0005488~binding,GO:0008270~zinc ion binding,GO:0043167~ion binding,GO:0043169~cation binding,GO:0046872~metal ion binding,GO:0046914~transition metal ion binding,
AGAP002502	AGAP002502-PA(AgaP_AGAP002502)		Yes	-0.499864	Control	0.0093984	0.273462	1273.05	1216.58	2131.69	1629.29	PF02854:MIF4G domain,			GO:0003676~nucleic acid binding,GO:0003723~RNA binding,GO:0005488~binding,GO:0097159~organic cyclic compound binding,GO:1901363~heterocyclic compound binding,	aga03013:RNA transport,
AGAP000519	AGAP000519-PA(AgaP_AGAP000519)			-0.499826	Control	0.0472032	0.581336	50.3863	60.8589	98.2205	93.1023	PF00130:Phorbol esters/diacylglycerol binding domain (C1 domain),PF00609:Diacylglycerol kinase accessory domain,PF00781:Diacylglycerol kinase catalytic domain,PF12796:Ankyrin repeats (3 copies),	GO:0007154~cell communication,GO:0007165~signal transduction,GO:0007186~G-protein coupled receptor signaling pathway,GO:0007205~protein kinase C-activating G-protein coupled receptor signaling pathway,GO:0009987~cellular process,GO:0023052~signaling,GO:0035556~intracellular signal transduction,GO:0044699~single-organism process,GO:0044700~single organism signaling,GO:0044763~single-organism cellu…	GO:0005622~intracellular,GO:0005623~cell,GO:0044464~cell part,	GO:0000166~nucleotide binding,GO:0001882~nucleoside binding,GO:0001883~purine nucleoside binding,GO:0003824~catalytic activity,GO:0004143~diacylglycerol kinase activity,GO:0005488~binding,GO:0005524~ATP binding,GO:0016301~kinase activity,GO:0016740~transferase activity,GO:0016772~transferase activity, transferring phosphorus-containing groups,GO:0016773~phosphotransferase activity, alcohol group …	aga00561:Glycerolipid metabolism,aga00564:Glycerophospholipid metabolism,aga01100:Metabolic pathways,aga04070:Phosphatidylinositol signaling system,
AGAP007537	AGAP007537-PA(AgaP_AGAP007537)			-0.499268	Control	0.0109694	0.290046	493.658	495.307	825.666	673.329	PF12796:Ankyrin repeats (3 copies),PF13606:Ankyrin repeat,
AGAP013287	AGAP013287-PA(AgaP_AGAP013287)			-0.498875	Control	0.0362373	0.519008	88.6544	89.1794	133.519	156.279	PF00554:Rel homology domain (RHD),		GO:0005622~intracellular,GO:0005623~cell,GO:0005634~nucleus,GO:0043226~organelle,GO:0043227~membrane-bounded organelle,GO:0043229~intracellular organelle,GO:0043231~intracellular membrane-bounded organelle,GO:0044424~intracellular part,GO:0044464~cell part,	GO:0001071~nucleic acid binding transcription factor activity,GO:0003676~nucleic acid binding,GO:0003677~DNA binding,GO:0003700~transcription factor activity, sequence-specific DNA binding,GO:0005488~binding,GO:0097159~organic cyclic compound binding,GO:1901363~heterocyclic compound binding,
AGAP008509	AGAP008509-PA(AgaP_AGAP008509)			-0.495881	Control	0.0136083	0.327012	323.365	305.5	504.915	450.549	PF02373:JmjC domain, hydroxylase,
AGAP011583	AGAP011583-PA(AgaP_AGAP011583)		Yes	-0.494422	Control	0.010856	0.289412	450.926	436.859	712.099	625.116	PF00651:BTB/POZ domain,PF09237:GAGA factor,	GO:0006139~nucleobase-containing compound metabolic process,GO:0006351~transcription, DNA-templated,GO:0006355~regulation of transcription, DNA-templated,GO:0006357~regulation of transcription from RNA polymerase II promoter,GO:0006725~cellular aromatic compound metabolic process,GO:0006807~nitrogen compound metabolic process,GO:0008152~metabolic process,GO:0009058~biosynthetic process,GO:0009059…	GO:0005622~intracellular,GO:0005623~cell,GO:0005634~nucleus,GO:0016020~membrane,GO:0016021~integral component of membrane,GO:0031224~intrinsic component of membrane,GO:0043226~organelle,GO:0043227~membrane-bounded organelle,GO:0043229~intracellular organelle,GO:0043231~intracellular membrane-bounded organelle,GO:0044424~intracellular part,GO:0044425~membrane part,GO:0044464~cell part,	GO:0003676~nucleic acid binding,GO:0005488~binding,GO:0043167~ion binding,GO:0043169~cation binding,GO:0046872~metal ion binding,GO:0097159~organic cyclic compound binding,GO:1901363~heterocyclic compound binding,
AGAP000458	AGAP000458-PA(AgaP_AGAP000458)			-0.494356	Control	0.0467392		7.01582	15.0641	24.5551	36.5759			GO:0016020~membrane,GO:0016021~integral component of membrane,GO:0031090~organelle membrane,GO:0031224~intrinsic component of membrane,GO:0031300~intrinsic component of organelle membrane,GO:0031301~integral component of organelle membrane,GO:0043226~organelle,GO:0043227~membrane-bounded organelle,GO:0044422~organelle part,GO:0044425~membrane part,	GO:0004871~signal transducer activity,
AGAP000538	AGAP000538-PA(TWDL9)			-0.494146	Control	0.0255161		1.9134	6.02564	21.4857	16.6254	PF03103:Domain of unknown function (DUF243),
AGAP008903	AGAP008903-PA(AgaP_AGAP008903)			-0.493792	Control	0.0163035	0.361051	251.294	250.064	400.556	364.097
AGAP009566	AGAP009566-PA(AgaP_AGAP009566)		Yes	-0.493635	Control	0.00808682	0.2605	795.339	830.333	1124.93	1305.1	PF00096:Zinc finger, C2H2 type,PF13912:C2H2-type zinc finger,			GO:0003676~nucleic acid binding,GO:0005488~binding,GO:0043167~ion binding,GO:0043169~cation binding,GO:0046872~metal ion binding,GO:0097159~organic cyclic compound binding,GO:1901363~heterocyclic compound binding,
AGAP013226	AGAP013226-PA(AgaP_AGAP013226)		Yes	-0.493473	Control	0.0220749	0.422578	191.34	242.833	340.702	330.846	PF02257:RFX DNA-binding domain,	GO:0006139~nucleobase-containing compound metabolic process,GO:0006351~transcription, DNA-templated,GO:0006355~regulation of transcription, DNA-templated,GO:0006357~regulation of transcription from RNA polymerase II promoter,GO:0006725~cellular aromatic compound metabolic process,GO:0006807~nitrogen compound metabolic process,GO:0008152~metabolic process,GO:0009058~biosynthetic process,GO:0009059…	GO:0005622~intracellular,GO:0005623~cell,GO:0005634~nucleus,GO:0043226~organelle,GO:0043227~membrane-bounded organelle,GO:0043229~intracellular organelle,GO:0043231~intracellular membrane-bounded organelle,GO:0044424~intracellular part,GO:0044464~cell part,	GO:0000975~regulatory region DNA binding,GO:0000976~transcription regulatory region sequence-specific DNA binding,GO:0000977~RNA polymerase II regulatory region sequence-specific DNA binding,GO:0000978~RNA polymerase II core promoter proximal region sequence-specific DNA binding,GO:0000987~core promoter proximal region sequence-specific DNA binding,GO:0001012~RNA polymerase II regulatory region D…
AGAP005536	AGAP005536-PA(AgaP_AGAP005536)			-0.49338	Control	0.0277842	0.475458	138.403	148.231	205.649	244.394	PF00233:3'5'-cyclic nucleotide phosphodiesterase,	GO:0007154~cell communication,GO:0007165~signal transduction,GO:0009987~cellular process,GO:0023052~signaling,GO:0044699~single-organism process,GO:0044700~single organism signaling,GO:0044763~single-organism cellular process,GO:0050789~regulation of biological process,GO:0050794~regulation of cellular process,GO:0050896~response to stimulus,GO:0051716~cellular response to stimulus,GO:0065007~bio…		GO:0003824~catalytic activity,GO:0004112~cyclic-nucleotide phosphodiesterase activity,GO:0004114~3',5'-cyclic-nucleotide phosphodiesterase activity,GO:0005488~binding,GO:0008081~phosphoric diester hydrolase activity,GO:0016787~hydrolase activity,GO:0016788~hydrolase activity, acting on ester bonds,GO:0042578~phosphoric ester hydrolase activity,GO:0043167~ion binding,GO:0043169~cation binding,GO:0…
AGAP005510	AGAP005510-PA(AgaP_AGAP005510)			-0.491999	Control	0.0333573	0.50827	105.237	110.872	165.747	177.892	PF00169:PH domain,PF01237:Oxysterol-binding protein ,	GO:0006810~transport,GO:0006869~lipid transport,GO:0010876~lipid localization,GO:0033036~macromolecule localization,GO:0044699~single-organism process,GO:0044765~single-organism transport,GO:0051179~localization,GO:0051234~establishment of localization,GO:0071702~organic substance transport,GO:1902578~single-organism localization,
AGAP006460	AGAP006460-PA(AgaP_AGAP006460)			-0.491843	Control	0.00848058	0.263546	844.449	747.781	1246.17	1130.53	PF05383:La domain,			GO:0000166~nucleotide binding,GO:0005488~binding,GO:0036094~small molecule binding,GO:0097159~organic cyclic compound binding,GO:1901265~nucleoside phosphate binding,GO:1901363~heterocyclic compound binding,
AGAP005770	AGAP005770-PA(AgaP_AGAP005770)			-0.491457	Control	0.0411771		7.01582	7.23076	19.951	24.9381	PF12070:Protein of unknown function (DUF3550/UPF0682),	GO:0006139~nucleobase-containing compound metabolic process,GO:0006351~transcription, DNA-templated,GO:0006725~cellular aromatic compound metabolic process,GO:0006807~nitrogen compound metabolic process,GO:0008152~metabolic process,GO:0009058~biosynthetic process,GO:0009059~macromolecule biosynthetic process,GO:0009987~cellular process,GO:0010467~gene expression,GO:0016070~RNA metabolic process,G…	GO:0005622~intracellular,GO:0005623~cell,GO:0005634~nucleus,GO:0043226~organelle,GO:0043227~membrane-bounded organelle,GO:0043229~intracellular organelle,GO:0043231~intracellular membrane-bounded organelle,GO:0044424~intracellular part,GO:0044464~cell part,	GO:0000988~transcription factor activity, protein binding,GO:0000989~transcription factor activity, transcription factor binding,GO:0003712~transcription cofactor activity,GO:0003714~transcription corepressor activity,
AGAP005291	AGAP005291-PA(AgaP_AGAP005291)		Yes	-0.490131	Control	0.00789774	0.258014	940.119	1053.28	1562.32	1403.19	PF05383:La domain,
AGAP008185	AGAP008185-PA(AgaP_AGAP008185)		Yes	-0.489522	Control	0.0214981	0.41556	257.672	259.705	451.201	342.484	PF00053:Laminin EGF-like (Domains III and V),PF00431:CUB domain,PF01437:Plexin repeat,PF07645:Calcium-binding EGF domain,		GO:0016020~membrane,GO:0016021~integral component of membrane,GO:0031224~intrinsic component of membrane,GO:0044425~membrane part,	GO:0005488~binding,GO:0005509~calcium ion binding,GO:0043167~ion binding,GO:0043169~cation binding,GO:0046872~metal ion binding,
AGAP009331	AGAP009331-PA(AgaP_AGAP009331)			-0.489094	Control	0.0342627		5.10241	5.42307	24.5551	14.9629		GO:0006810~transport,GO:0006811~ion transport,GO:0032780~negative regulation of ATPase activity,GO:0032879~regulation of localization,GO:0042391~regulation of membrane potential,GO:0043086~negative regulation of catalytic activity,GO:0043269~regulation of ion transport,GO:0043271~negative regulation of ion transport,GO:0043462~regulation of ATPase activity,GO:0044092~negative regulation of molecu…	GO:0005622~intracellular,GO:0005623~cell,GO:0005737~cytoplasm,GO:0005886~plasma membrane,GO:0016020~membrane,GO:0044424~intracellular part,GO:0044464~cell part,GO:0071944~cell periphery,
AGAP002272	AGAP002272-PB(AgaP_AGAP002272)			-0.488995	Control	0.0334446	0.50827	119.269	109.667	188.768	172.904	PF00023:Ankyrin repeat,PF00531:Death domain,PF00791:ZU5 domain,PF12796:Ankyrin repeats (3 copies),	GO:0006605~protein targeting,GO:0006612~protein targeting to membrane,GO:0006810~transport,GO:0006886~intracellular protein transport,GO:0007009~plasma membrane organization,GO:0007154~cell communication,GO:0007165~signal transduction,GO:0008104~protein localization,GO:0009987~cellular process,GO:0010256~endomembrane system organization,GO:0015031~protein transport,GO:0016043~cellular component o…	GO:0005622~intracellular,GO:0005623~cell,GO:0005737~cytoplasm,GO:0044424~intracellular part,GO:0044464~cell part,	GO:0005488~binding,GO:0005515~protein binding,GO:0008092~cytoskeletal protein binding,GO:0008093~cytoskeletal adaptor activity,GO:0030507~spectrin binding,GO:0030674~protein binding, bridging,GO:0060090~binding, bridging,
AGAP000767	AGAP000767-PA(AgaP_AGAP000767)			-0.488265	Control	0.0108403	0.289412	438.17	436.859	636.899	671.667	PF00173:Cytochrome b5-like Heme/Steroid binding domain,		GO:0005623~cell,GO:0012505~endomembrane system,GO:0016020~membrane,GO:0016021~integral component of membrane,GO:0031224~intrinsic component of membrane,GO:0044425~membrane part,GO:0044464~cell part,	GO:0005488~binding,GO:0020037~heme binding,GO:0046906~tetrapyrrole binding,GO:0097159~organic cyclic compound binding,GO:1901363~heterocyclic compound binding,
AGAP010047	AGAP010047-PA(AgaP_AGAP010047)			-0.488217	Control	0.0180498		1.9134	2.41025	23.0204	8.31271	PF15430:Single domain von Willebrand factor type C,	GO:0002252~immune effector process,GO:0002376~immune system process,GO:0006950~response to stress,GO:0006952~defense response,GO:0009605~response to external stimulus,GO:0009607~response to biotic stimulus,GO:0009615~response to virus,GO:0009987~cellular process,GO:0016032~viral process,GO:0043207~response to external biotic stimulus,GO:0044403~symbiosis, encompassing mutualism through parasitism…
AGAP012299	AGAP012299-PA(AgaP_AGAP012299)			-0.487577	Control	0.0438453	0.564562	81.0008	74.7179	130.449	123.028	PF00134:Cyclin, N-terminal domain,PF02984:Cyclin, C-terminal domain,		GO:0005622~intracellular,GO:0005623~cell,GO:0005634~nucleus,GO:0043226~organelle,GO:0043227~membrane-bounded organelle,GO:0043229~intracellular organelle,GO:0043231~intracellular membrane-bounded organelle,GO:0044424~intracellular part,GO:0044464~cell part,		aga04068:FoxO signaling pathway,aga04310:Wnt signaling pathway,aga04630:Jak-STAT signaling pathway,
AGAP008181	AGAP008181-PA(AgaP_AGAP008181)		Yes	-0.48719	Control	0.0396985	0.537261	169.017	147.628	316.147	191.192	PF10373:Est1 DNA/RNA binding domain,PF10374:Telomerase activating protein Est1,PF13638:PIN domain,	GO:0000184~nuclear-transcribed mRNA catabolic process, nonsense-mediated decay,GO:0000723~telomere maintenance,GO:0000956~nuclear-transcribed mRNA catabolic process,GO:0006139~nucleobase-containing compound metabolic process,GO:0006259~DNA metabolic process,GO:0006278~RNA-dependent DNA biosynthetic process,GO:0006401~RNA catabolic process,GO:0006402~mRNA catabolic process,GO:0006403~RNA localizat…	GO:0005622~intracellular,GO:0005623~cell,GO:0005634~nucleus,GO:0005697~telomerase holoenzyme complex,GO:0005737~cytoplasm,GO:0030529~intracellular ribonucleoprotein complex,GO:0032991~macromolecular complex,GO:0043226~organelle,GO:0043227~membrane-bounded organelle,GO:0043229~intracellular organelle,GO:0043231~intracellular membrane-bounded organelle,GO:0044422~organelle part,GO:0044424~intracell…	GO:0003676~nucleic acid binding,GO:0003677~DNA binding,GO:0003723~RNA binding,GO:0003824~catalytic activity,GO:0004518~nuclease activity,GO:0004540~ribonuclease activity,GO:0005488~binding,GO:0016787~hydrolase activity,GO:0016788~hydrolase activity, acting on ester bonds,GO:0042162~telomeric DNA binding,GO:0043021~ribonucleoprotein complex binding,GO:0043565~sequence-specific DNA binding,GO:00448…	aga03015:mRNA surveillance pathway,
AGAP011529	AGAP011529-PA(AgaP_AGAP011529)			-0.48719	Control	0.0348425	0.51297	151.159	156.667	290.058	196.18	PF00028:Cadherin domain,	GO:0007155~cell adhesion,GO:0007156~homophilic cell adhesion via plasma membrane adhesion molecules,GO:0022610~biological adhesion,GO:0098609~cell-cell adhesion,GO:0098742~cell-cell adhesion via plasma-membrane adhesion molecules,	GO:0005623~cell,GO:0005886~plasma membrane,GO:0016020~membrane,GO:0044464~cell part,GO:0071944~cell periphery,	GO:0005488~binding,GO:0005509~calcium ion binding,GO:0043167~ion binding,GO:0043169~cation binding,GO:0046872~metal ion binding,
AGAP000501	AGAP000501-PA(AgaP_AGAP000501)			-0.487047	Control	0.047598	0.581336	76.5362	78.3333	148.865	106.403	PF01189:NOL1/NOP2/sun family,	GO:0000154~rRNA modification,GO:0001510~RNA methylation,GO:0006139~nucleobase-containing compound metabolic process,GO:0006364~rRNA processing,GO:0006396~RNA processing,GO:0006725~cellular aromatic compound metabolic process,GO:0006807~nitrogen compound metabolic process,GO:0008152~metabolic process,GO:0009451~RNA modification,GO:0009987~cellular process,GO:0010467~gene expression,GO:0016070~RNA …	GO:0005622~intracellular,GO:0005623~cell,GO:0005634~nucleus,GO:0005730~nucleolus,GO:0031974~membrane-enclosed lumen,GO:0031981~nuclear lumen,GO:0043226~organelle,GO:0043227~membrane-bounded organelle,GO:0043228~non-membrane-bounded organelle,GO:0043229~intracellular organelle,GO:0043231~intracellular membrane-bounded organelle,GO:0043232~intracellular non-membrane-bounded organelle,GO:0043233~org…	GO:0003824~catalytic activity,GO:0008168~methyltransferase activity,GO:0008173~RNA methyltransferase activity,GO:0008757~S-adenosylmethionine-dependent methyltransferase activity,GO:0016740~transferase activity,GO:0016741~transferase activity, transferring one-carbon groups,
AGAP007108	AGAP007108-PA(AgaP_AGAP007108)			-0.486894	Control	0.036064	0.518359	110.977	101.231	173.421	162.929	PF00595:PDZ domain (Also known as DHR or GLGF),				aga04391:Hippo signaling pathway - fly,
AGAP006959	AGAP006959-PA(AgaP_AGAP006959)			-0.486116	Control	0.00961841	0.277511	678.621	754.41	1121.86	1009.16	PF00183:Hsp90 protein,PF02518:Histidine kinase-, DNA gyrase B-, and HSP90-like ATPase,	GO:0006457~protein folding,GO:0006950~response to stress,GO:0009987~cellular process,GO:0050896~response to stimulus,		GO:0000166~nucleotide binding,GO:0001882~nucleoside binding,GO:0001883~purine nucleoside binding,GO:0005488~binding,GO:0005524~ATP binding,GO:0017076~purine nucleotide binding,GO:0030554~adenyl nucleotide binding,GO:0032549~ribonucleoside binding,GO:0032550~purine ribonucleoside binding,GO:0032553~ribonucleotide binding,GO:0032555~purine ribonucleotide binding,GO:0032559~adenyl ribonucleotide bin…	aga04141:Protein processing in endoplasmic reticulum,
AGAP003619	AGAP003619-PA(AgaP_AGAP003619)		Yes	-0.486003	Control	0.0183505	0.383787	588.053	577.858	1037.45	729.856	PF00575:S1 RNA binding domain,PF14632:Acidic N-terminal SPT6,PF14633:SH2 domain,PF14635:Helix-hairpin-helix motif,PF14639:Holliday-junction resolvase-like of SPT6 ,PF14641:Helix-turn-helix DNA-binding domain of SPT6,PF14878:Death-like domain of SPT6,	GO:0006139~nucleobase-containing compound metabolic process,GO:0006351~transcription, DNA-templated,GO:0006355~regulation of transcription, DNA-templated,GO:0006357~regulation of transcription from RNA polymerase II promoter,GO:0006725~cellular aromatic compound metabolic process,GO:0006807~nitrogen compound metabolic process,GO:0008152~metabolic process,GO:0009058~biosynthetic process,GO:0009059…		GO:0003676~nucleic acid binding,GO:0003677~DNA binding,GO:0005488~binding,GO:0097159~organic cyclic compound binding,GO:1901363~heterocyclic compound binding,
AGAP000506	AGAP000506-PA(AgaP_AGAP000506)			-0.484902	Control	0.0463383	0.579142	4.46461	18.6795	29.1592	39.901	PF00005:ABC transporter,PF01061:ABC-2 type transporter,	GO:0006725~cellular aromatic compound metabolic process,GO:0006726~eye pigment biosynthetic process,GO:0006727~ommochrome biosynthetic process,GO:0006810~transport,GO:0006856~eye pigment precursor transport,GO:0008055~ocellus pigment biosynthetic process,GO:0008152~metabolic process,GO:0009058~biosynthetic process,GO:0009987~cellular process,GO:0018130~heterocycle biosynthetic process,GO:0019438~…	GO:0005623~cell,GO:0005886~plasma membrane,GO:0016020~membrane,GO:0016021~integral component of membrane,GO:0031224~intrinsic component of membrane,GO:0044425~membrane part,GO:0044464~cell part,GO:0071944~cell periphery,	GO:0000166~nucleotide binding,GO:0001882~nucleoside binding,GO:0001883~purine nucleoside binding,GO:0003824~catalytic activity,GO:0005215~transporter activity,GO:0005488~binding,GO:0005524~ATP binding,GO:0015399~primary active transmembrane transporter activity,GO:0015405~P-P-bond-hydrolysis-driven transmembrane transporter activity,GO:0016462~pyrophosphatase activity,GO:0016787~hydrolase activit…
AGAP012313	AGAP012313-PA(AgaP_AGAP012313)			-0.484662	Control	0.0220511	0.422578	217.49	201.256	336.098	302.583	PF01388:ARID/BRIGHT DNA binding domain,	GO:0006139~nucleobase-containing compound metabolic process,GO:0006351~transcription, DNA-templated,GO:0006355~regulation of transcription, DNA-templated,GO:0006357~regulation of transcription from RNA polymerase II promoter,GO:0006725~cellular aromatic compound metabolic process,GO:0006807~nitrogen compound metabolic process,GO:0008152~metabolic process,GO:0009058~biosynthetic process,GO:0009059…	GO:0005622~intracellular,GO:0005623~cell,GO:0005634~nucleus,GO:0043226~organelle,GO:0043227~membrane-bounded organelle,GO:0043229~intracellular organelle,GO:0043231~intracellular membrane-bounded organelle,GO:0044424~intracellular part,GO:0044464~cell part,	GO:0000975~regulatory region DNA binding,GO:0001067~regulatory region nucleic acid binding,GO:0003676~nucleic acid binding,GO:0003677~DNA binding,GO:0005488~binding,GO:0044212~transcription regulatory region DNA binding,GO:0097159~organic cyclic compound binding,GO:1901363~heterocyclic compound binding,
AGAP000684	AGAP000684-PA(AgaP_AGAP000684)		Yes	-0.484198	Control	0.0295116	0.491136	144.143	171.128	257.829	231.093	PF00642:Zinc finger C-x8-C-x5-C-x3-H type (and similar),			GO:0005488~binding,GO:0008270~zinc ion binding,GO:0043167~ion binding,GO:0043169~cation binding,GO:0046872~metal ion binding,GO:0046914~transition metal ion binding,
AGAP000810	AGAP000810-PA(AgaP_AGAP000810)			-0.483745	Control	0.0190009	0.386457	344.413	426.615	531.005	636.753	PF00069:Protein kinase domain,PF08477:Miro-like protein,PF12796:Ankyrin repeats (3 copies),PF12799:Leucine Rich repeats (2 copies),PF13855:Leucine rich repeat,	GO:0007154~cell communication,GO:0007165~signal transduction,GO:0007264~small GTPase mediated signal transduction,GO:0009987~cellular process,GO:0023052~signaling,GO:0035556~intracellular signal transduction,GO:0044699~single-organism process,GO:0044700~single organism signaling,GO:0044763~single-organism cellular process,GO:0050789~regulation of biological process,GO:0050794~regulation of cellul…	GO:0005622~intracellular,GO:0005623~cell,GO:0044464~cell part,	GO:0000166~nucleotide binding,GO:0001882~nucleoside binding,GO:0001883~purine nucleoside binding,GO:0003824~catalytic activity,GO:0004672~protein kinase activity,GO:0005488~binding,GO:0005524~ATP binding,GO:0005525~GTP binding,GO:0016301~kinase activity,GO:0016740~transferase activity,GO:0016772~transferase activity, transferring phosphorus-containing groups,GO:0016773~phosphotransferase activity…
AGAP001116	AGAP001116-PA(AgaP_AGAP001116)			-0.482283	Control	0.015792		1.2756	1.80769	19.951	8.31271	PF01266:FAD dependent oxidoreductase,	GO:0006082~organic acid metabolic process,GO:0006520~cellular amino acid metabolic process,GO:0006807~nitrogen compound metabolic process,GO:0008152~metabolic process,GO:0009987~cellular process,GO:0019752~carboxylic acid metabolic process,GO:0043436~oxoacid metabolic process,GO:0044237~cellular metabolic process,GO:0044238~primary metabolic process,GO:0044281~small molecule metabolic process,GO:…		GO:0000166~nucleotide binding,GO:0003824~catalytic activity,GO:0003884~D-amino-acid oxidase activity,GO:0005488~binding,GO:0016491~oxidoreductase activity,GO:0016638~oxidoreductase activity, acting on the CH-NH2 group of donors,GO:0016641~oxidoreductase activity, acting on the CH-NH2 group of donors, oxygen as acceptor,GO:0036094~small molecule binding,GO:0048037~cofactor binding,GO:0050660~flavi…	aga00260:Glycine, serine and threonine metabolism,aga00330:Arginine and proline metabolism,aga00472:D-Arginine and D-ornithine metabolism,aga01100:Metabolic pathways,aga01130:Biosynthesis of antibiotics,aga04146:Peroxisome,
AGAP007006	AGAP007006-PA(AgaP_AGAP007006)			-0.481239	Control	0.0402204	0.538953	132.025	105.449	167.282	209.48	PF00307:Calponin homology (CH) domain,PF00630:Filamin/ABP280 repeat,
AGAP011152	AGAP011152-PA(AgaP_AGAP011152)			-0.479406	Control	0.0265058	0.467395	175.395	209.692	297.731	290.945	PF00017:SH2 domain,PF00168:C2 domain,PF00387:Phosphatidylinositol-specific phospholipase C, Y domain,PF00388:Phosphatidylinositol-specific phospholipase C, X domain,PF14604:Variant SH3 domain,	GO:0006629~lipid metabolic process,GO:0006644~phospholipid metabolic process,GO:0006793~phosphorus metabolic process,GO:0006796~phosphate-containing compound metabolic process,GO:0007154~cell communication,GO:0007165~signal transduction,GO:0008152~metabolic process,GO:0009056~catabolic process,GO:0009395~phospholipid catabolic process,GO:0009987~cellular process,GO:0016042~lipid catabolic process…	GO:0005622~intracellular,GO:0005623~cell,GO:0044464~cell part,	GO:0003824~catalytic activity,GO:0004435~phosphatidylinositol phospholipase C activity,GO:0004620~phospholipase activity,GO:0004629~phospholipase C activity,GO:0004871~signal transducer activity,GO:0008081~phosphoric diester hydrolase activity,GO:0016298~lipase activity,GO:0016787~hydrolase activity,GO:0016788~hydrolase activity, acting on ester bonds,GO:0042578~phosphoric ester hydrolase activit…	aga00562:Inositol phosphate metabolism,aga01100:Metabolic pathways,aga04070:Phosphatidylinositol signaling system,
AGAP002625	AGAP002625-PB(CTL9)	Yes		-0.479317	Control	0.0303564		3.82681	3.61538	18.4163	14.9629	PF00059:Lectin C-type domain,
AGAP005030	AGAP005030-PA(AgaP_AGAP005030)			-0.47917	Control	0.0191462	0.386791	464.32	421.192	756.605	575.239				GO:0005488~binding,GO:0043167~ion binding,GO:0043169~cation binding,GO:0046872~metal ion binding,
AGAP001916	AGAP001916-PA(AgaP_AGAP001916)			-0.478946	Control	0.039936	0.537877	100.135	121.718	168.817	181.217	PF02181:Formin Homology 2 Domain,PF06367:Diaphanous FH3 Domain,	GO:0009987~cellular process,GO:0016043~cellular component organization,GO:0071840~cellular component organization or biogenesis,
AGAP001877	AGAP001877-PA(AgaP_AGAP001877)		Yes	-0.478901	Control	0.0152651	0.347798	424.776	452.525	712.099	596.852		GO:0006139~nucleobase-containing compound metabolic process,GO:0006355~regulation of transcription, DNA-templated,GO:0006725~cellular aromatic compound metabolic process,GO:0006807~nitrogen compound metabolic process,GO:0008152~metabolic process,GO:0009058~biosynthetic process,GO:0009059~macromolecule biosynthetic process,GO:0009889~regulation of biosynthetic process,GO:0009987~cellular process,G…		GO:0005488~binding,GO:0008270~zinc ion binding,GO:0043167~ion binding,GO:0043169~cation binding,GO:0046872~metal ion binding,GO:0046914~transition metal ion binding,
AGAP001662	AGAP001662-PA(AgaP_AGAP001662)			-0.477911	Control	0.0473473	0.581336	86.1032	104.243	131.984	174.567	PF00014:Kunitz/Bovine pancreatic trypsin inhibitor domain,PF00090:Thrombospondin type 1 domain,PF05986:ADAM-TS Spacer 1,PF07679:Immunoglobulin I-set domain,PF08686:PLAC (protease and lacunin) domain,		GO:0005576~extracellular region,GO:0005578~proteinaceous extracellular matrix,GO:0031012~extracellular matrix,GO:0044421~extracellular region part,	GO:0003824~catalytic activity,GO:0004175~endopeptidase activity,GO:0004222~metalloendopeptidase activity,GO:0004857~enzyme inhibitor activity,GO:0004866~endopeptidase inhibitor activity,GO:0004867~serine-type endopeptidase inhibitor activity,GO:0005488~binding,GO:0008233~peptidase activity,GO:0008237~metallopeptidase activity,GO:0008270~zinc ion binding,GO:0016787~hydrolase activity,GO:0030234~en…
AGAP004794	AGAP004794-PA(AgaP_AGAP004794)			-0.476951	Control	0.0462209		3.82681	15.0641	24.5551	34.9134	PF00151:Lipase,	GO:0006629~lipid metabolic process,GO:0008152~metabolic process,GO:0044238~primary metabolic process,GO:0044699~single-organism process,GO:0044710~single-organism metabolic process,GO:0071704~organic substance metabolic process,	GO:0005576~extracellular region,	GO:0003824~catalytic activity,GO:0016787~hydrolase activity,GO:0016788~hydrolase activity, acting on ester bonds,GO:0052689~carboxylic ester hydrolase activity,
AGAP001433	AGAP001433-PA(CLIPD3)	Yes		-0.475612	Control	0.0491151		5.10241	12.0513	23.0204	28.2632	PF00089:Trypsin,			GO:0003824~catalytic activity,GO:0004175~endopeptidase activity,GO:0004252~serine-type endopeptidase activity,GO:0008233~peptidase activity,GO:0008236~serine-type peptidase activity,GO:0016787~hydrolase activity,GO:0017171~serine hydrolase activity,GO:0070011~peptidase activity, acting on L-amino acid peptides,
AGAP011217	AGAP011217-PA(AgaP_AGAP011217)			-0.475593	Control	0.0318276	0.505279	147.332	151.243	242.482	216.13	PF08783:DWNN domain,PF13696:Zinc knuckle,		GO:0005622~intracellular,GO:0005623~cell,GO:0005634~nucleus,GO:0043226~organelle,GO:0043227~membrane-bounded organelle,GO:0043229~intracellular organelle,GO:0043231~intracellular membrane-bounded organelle,GO:0044424~intracellular part,GO:0044464~cell part,	GO:0003676~nucleic acid binding,GO:0005488~binding,GO:0008270~zinc ion binding,GO:0043167~ion binding,GO:0043169~cation binding,GO:0046872~metal ion binding,GO:0046914~transition metal ion binding,GO:0097159~organic cyclic compound binding,GO:1901363~heterocyclic compound binding,
AGAP002015	AGAP002015-PB(AgaP_AGAP002015)			-0.473966	Control	0.00917703	0.270722	2088.16	2084.87	3344.1	2769.79	PF03028:Dynein heavy chain and region D6 of dynein motor,PF07728:AAA domain (dynein-related subfamily),PF08385:Dynein heavy chain, N-terminal region 1,PF08393:Dynein heavy chain, N-terminal region 2,PF12777:Microtubule-binding stalk of dynein motor,PF12780:P-loop containing dynein motor region D4,	GO:0006928~movement of cell or subcellular component,GO:0007017~microtubule-based process,GO:0007018~microtubule-based movement,GO:0009987~cellular process,GO:0044699~single-organism process,GO:0044763~single-organism cellular process,	GO:0005622~intracellular,GO:0005623~cell,GO:0005856~cytoskeleton,GO:0005875~microtubule associated complex,GO:0015630~microtubule cytoskeleton,GO:0030286~dynein complex,GO:0032991~macromolecular complex,GO:0043226~organelle,GO:0043228~non-membrane-bounded organelle,GO:0043229~intracellular organelle,GO:0043232~intracellular non-membrane-bounded organelle,GO:0043234~protein complex,GO:0044422~orga…	GO:0000166~nucleotide binding,GO:0001882~nucleoside binding,GO:0001883~purine nucleoside binding,GO:0003774~motor activity,GO:0003777~microtubule motor activity,GO:0003824~catalytic activity,GO:0005488~binding,GO:0005524~ATP binding,GO:0016462~pyrophosphatase activity,GO:0016787~hydrolase activity,GO:0016817~hydrolase activity, acting on acid anhydrides,GO:0016818~hydrolase activity, acting on ac…	aga04145:Phagosome,
AGAP002649	AGAP002649-PA(AgaP_AGAP002649)			-0.472109	Control	0.0260307	0.465608	268.514	248.256	437.388	342.484
AGAP013310	AGAP013310-PA(AgaP_AGAP013310)			-0.470866	Control	0.0404728	0.53935	119.269	114.487	193.372	169.579
AGAP005135	AGAP005135-PA(AgaP_AGAP005135)			-0.470803	Control	0.0398223	0.537261	120.544	118.705	197.976	172.904				GO:0003676~nucleic acid binding,GO:0005488~binding,GO:0043167~ion binding,GO:0043169~cation binding,GO:0046872~metal ion binding,GO:0097159~organic cyclic compound binding,GO:1901363~heterocyclic compound binding,
AGAP006934	AGAP006934-PA(AgaP_AGAP006934)			-0.470762	Control	0.0358579		3.82681	4.82051	13.8123	21.613
AGAP000278	AGAP000278-PA(OBP9)			-0.468723	Control	0.0261315		4.46461	1.80769	27.6245	8.31271	PF01395:PBP/GOBP family,			GO:0005488~binding,GO:0005549~odorant binding,
AGAP000773	AGAP000773-PA(AgaP_AGAP000773)			-0.468503	Control	0.0444458		6.37802	5.42307	15.347	24.9381	PF00010:Helix-loop-helix DNA-binding domain,PF00989:PAS fold,PF08447:PAS fold,	GO:0006139~nucleobase-containing compound metabolic process,GO:0006351~transcription, DNA-templated,GO:0006355~regulation of transcription, DNA-templated,GO:0006357~regulation of transcription from RNA polymerase II promoter,GO:0006725~cellular aromatic compound metabolic process,GO:0006807~nitrogen compound metabolic process,GO:0007275~multicellular organism development,GO:0007399~nervous system…	GO:0005622~intracellular,GO:0005623~cell,GO:0005634~nucleus,GO:0005667~transcription factor complex,GO:0005737~cytoplasm,GO:0032991~macromolecular complex,GO:0043226~organelle,GO:0043227~membrane-bounded organelle,GO:0043229~intracellular organelle,GO:0043231~intracellular membrane-bounded organelle,GO:0043234~protein complex,GO:0044424~intracellular part,GO:0044464~cell part,	GO:0000981~RNA polymerase II transcription factor activity, sequence-specific DNA binding,GO:0001071~nucleic acid binding transcription factor activity,GO:0003676~nucleic acid binding,GO:0003677~DNA binding,GO:0003700~transcription factor activity, sequence-specific DNA binding,GO:0005488~binding,GO:0097159~organic cyclic compound binding,GO:1901363~heterocyclic compound binding,
AGAP009554	AGAP009554-PA(AgaP_AGAP009554)			-0.465653	Control	0.0153789	0.347997	12276.4	15313.6	22632.2	17882.3	PF00307:Calponin homology (CH) domain,PF00435:Spectrin repeat,PF10541:Nuclear envelope localisation domain,	GO:0006996~organelle organization,GO:0007010~cytoskeleton organization,GO:0008104~protein localization,GO:0009987~cellular process,GO:0016043~cellular component organization,GO:0032507~maintenance of protein location in cell,GO:0033036~macromolecule localization,GO:0034613~cellular protein localization,GO:0044699~single-organism process,GO:0044763~single-organism cellular process,GO:0045185~maint…	GO:0005622~intracellular,GO:0005623~cell,GO:0005634~nucleus,GO:0005635~nuclear envelope,GO:0012505~endomembrane system,GO:0016020~membrane,GO:0016021~integral component of membrane,GO:0031224~intrinsic component of membrane,GO:0031967~organelle envelope,GO:0031975~envelope,GO:0032991~macromolecular complex,GO:0034992~microtubule organizing center attachment site,GO:0034993~LINC complex,GO:0043226…
AGAP013538	AGAP013538-PA(AgaP_AGAP013538)			-0.46555	Control	0.0426658	0.557371	139.679	139.795	248.621	182.88				GO:0005488~binding,GO:0008270~zinc ion binding,GO:0043167~ion binding,GO:0043169~cation binding,GO:0046872~metal ion binding,GO:0046914~transition metal ion binding,
AGAP003211	AGAP003211-PA(AgaP_AGAP003211)			-0.465201	Control	0.0487888		5.10241	8.43589	16.8817	26.6007	PF00100:Zona pellucida-like domain,		GO:0016020~membrane,GO:0016021~integral component of membrane,GO:0031224~intrinsic component of membrane,GO:0044425~membrane part,
AGAP006592	AGAP006592-PA(AgaP_AGAP006592)			-0.465097	Control	0.0313191	0.498207	242.365	197.641	356.049	307.57	PF00096:Zinc finger, C2H2 type,PF00856:SET domain,PF13912:C2H2-type zinc finger,			GO:0001071~nucleic acid binding transcription factor activity,GO:0003676~nucleic acid binding,GO:0003700~transcription factor activity, sequence-specific DNA binding,GO:0005488~binding,GO:0043167~ion binding,GO:0043169~cation binding,GO:0046872~metal ion binding,GO:0097159~organic cyclic compound binding,GO:1901363~heterocyclic compound binding,
AGAP002288	AGAP002288-PA(AgaP_AGAP002288)		Yes	-0.46494	Control	0.0403084	0.539219	132.025	122.32	202.58	187.867	PF00368:Hydroxymethylglutaryl-coenzyme A reductase,PF12349:Sterol-sensing domain of SREBP cleavage-activation,	GO:0006139~nucleobase-containing compound metabolic process,GO:0006163~purine nucleotide metabolic process,GO:0006629~lipid metabolic process,GO:0006694~steroid biosynthetic process,GO:0006720~isoprenoid metabolic process,GO:0006725~cellular aromatic compound metabolic process,GO:0006732~coenzyme metabolic process,GO:0006753~nucleoside phosphate metabolic process,GO:0006793~phosphorus metabolic p…	GO:0005622~intracellular,GO:0005623~cell,GO:0005737~cytoplasm,GO:0005777~peroxisome,GO:0005778~peroxisomal membrane,GO:0005783~endoplasmic reticulum,GO:0005789~endoplasmic reticulum membrane,GO:0012505~endomembrane system,GO:0016020~membrane,GO:0016021~integral component of membrane,GO:0031090~organelle membrane,GO:0031224~intrinsic component of membrane,GO:0031903~microbody membrane,GO:0042175~n…	GO:0000166~nucleotide binding,GO:0003824~catalytic activity,GO:0004420~hydroxymethylglutaryl-CoA reductase (NADPH) activity,GO:0005488~binding,GO:0016491~oxidoreductase activity,GO:0016614~oxidoreductase activity, acting on CH-OH group of donors,GO:0016616~oxidoreductase activity, acting on the CH-OH group of donors, NAD or NADP as acceptor,GO:0036094~small molecule binding,GO:0048037~cofactor bi…	aga00900:Terpenoid backbone biosynthesis,aga01100:Metabolic pathways,aga01130:Biosynthesis of antibiotics,
AGAP009990	AGAP009990-PA(AgaP_AGAP009990)			-0.463707	Control	0.0115934	0.301505	2526.33	2480.15	4033.18	3251.93	PF00076:RNA recognition motif. (a.k.a. RRM, RBD, or RNP domain),PF07744:SPOC domain,	GO:0000375~RNA splicing, via transesterification reactions,GO:0000377~RNA splicing, via transesterification reactions with bulged adenosine as nucleophile,GO:0000398~mRNA splicing, via spliceosome,GO:0006139~nucleobase-containing compound metabolic process,GO:0006396~RNA processing,GO:0006397~mRNA processing,GO:0006725~cellular aromatic compound metabolic process,GO:0006807~nitrogen compound meta…	GO:0005622~intracellular,GO:0005623~cell,GO:0005634~nucleus,GO:0043226~organelle,GO:0043227~membrane-bounded organelle,GO:0043229~intracellular organelle,GO:0043231~intracellular membrane-bounded organelle,GO:0044424~intracellular part,GO:0044464~cell part,	GO:0000166~nucleotide binding,GO:0003676~nucleic acid binding,GO:0005488~binding,GO:0036094~small molecule binding,GO:0097159~organic cyclic compound binding,GO:1901265~nucleoside phosphate binding,GO:1901363~heterocyclic compound binding,
AGAP000017	AGAP000017-PA(AgaP_AGAP000017)			-0.462338	Control	0.0112148	0.294482	3113.11	2830.84	4711.52	3918.61	PF00400:WD domain, G-beta repeat,PF02138:Beige/BEACH domain,PF06469:Domain of Unknown Function (DUF1088),PF14844:PH domain associated with Beige/BEACH,
AGAP001608	AGAP001608-PA(AgaP_AGAP001608)			-0.462124	Control	0.0104181	0.285992	990.506	983.384	1373.55	1487.97
AGAP005526	AGAP005526-PA(AgaP_AGAP005526)			-0.461937	Control	0.0462811		5.74021	5.42307	21.4857	16.6254	PF00008:EGF-like domain,PF00431:CUB domain,PF07645:Calcium-binding EGF domain,PF12661:Human growth factor-like EGF,			GO:0005488~binding,GO:0005509~calcium ion binding,GO:0043167~ion binding,GO:0043169~cation binding,GO:0046872~metal ion binding,
AGAP010089	AGAP010089-PA(GPROP9)			-0.461681	Control	0.026926		2.55121	2.41025	10.7429	18.288	PF00001:7 transmembrane receptor (rhodopsin family),	GO:0003008~system process,GO:0006464~cellular protein modification process,GO:0007154~cell communication,GO:0007165~signal transduction,GO:0007186~G-protein coupled receptor signaling pathway,GO:0007600~sensory perception,GO:0007601~visual perception,GO:0007602~phototransduction,GO:0008152~metabolic process,GO:0009314~response to radiation,GO:0009416~response to light stimulus,GO:0009581~detectio…	GO:0005623~cell,GO:0005886~plasma membrane,GO:0005887~integral component of plasma membrane,GO:0016020~membrane,GO:0016021~integral component of membrane,GO:0031224~intrinsic component of membrane,GO:0031226~intrinsic component of plasma membrane,GO:0044425~membrane part,GO:0044459~plasma membrane part,GO:0044464~cell part,GO:0071944~cell periphery,	GO:0004871~signal transducer activity,GO:0004872~receptor activity,GO:0004888~transmembrane signaling receptor activity,GO:0004930~G-protein coupled receptor activity,GO:0008020~G-protein coupled photoreceptor activity,GO:0009881~photoreceptor activity,GO:0038023~signaling receptor activity,GO:0060089~molecular transducer activity,GO:0099600~transmembrane receptor activity,
AGAP011770	AGAP011770-PA(AgaP_AGAP011770)			-0.461659	Control	0.0201838	0.398934	340.586	376.602	550.956	505.413	PF00057:Low-density lipoprotein receptor domain class A,PF00058:Low-density lipoprotein receptor repeat class B,		GO:0016020~membrane,GO:0016021~integral component of membrane,GO:0031224~intrinsic component of membrane,GO:0044425~membrane part,		aga04310:Wnt signaling pathway,
AGAP001474	AGAP001474-PA(MSN)			-0.46099	Control	0.0106054		0	0.602564	3.06939	28.2632
AGAP003618	AGAP003618-PA(AgaP_AGAP003618)		Yes	-0.460451	Control	0.0343911	0.509168	207.923	209.692	356.049	272.657	PF00069:Protein kinase domain,	GO:0000082~G1/S transition of mitotic cell cycle,GO:0000278~mitotic cell cycle,GO:0000280~nuclear division,GO:0006464~cellular protein modification process,GO:0006468~protein phosphorylation,GO:0006793~phosphorus metabolic process,GO:0006796~phosphate-containing compound metabolic process,GO:0006915~apoptotic process,GO:0006996~organelle organization,GO:0007049~cell cycle,GO:0007067~mitotic nucle…	GO:0005622~intracellular,GO:0005623~cell,GO:0044464~cell part,	GO:0000166~nucleotide binding,GO:0001882~nucleoside binding,GO:0001883~purine nucleoside binding,GO:0003824~catalytic activity,GO:0004672~protein kinase activity,GO:0004674~protein serine/threonine kinase activity,GO:0005488~binding,GO:0005524~ATP binding,GO:0016301~kinase activity,GO:0016740~transferase activity,GO:0016772~transferase activity, transferring phosphorus-containing groups,GO:001677…	aga04391:Hippo signaling pathway - fly,
AGAP001130	AGAP001130-PA(AgaP_AGAP001130)			-0.459915	Control	0.0433158	0.560482	188.789	177.756	334.564	226.106	PF03828:Cid1 family poly A polymerase,
AGAP009801	AGAP009801-PA(AgaP_AGAP009801)			-0.458348	Control	0.0375128	0.526835	167.104	200.654	254.76	300.92		GO:0006139~nucleobase-containing compound metabolic process,GO:0006351~transcription, DNA-templated,GO:0006355~regulation of transcription, DNA-templated,GO:0006357~regulation of transcription from RNA polymerase II promoter,GO:0006725~cellular aromatic compound metabolic process,GO:0006807~nitrogen compound metabolic process,GO:0008152~metabolic process,GO:0009058~biosynthetic process,GO:0009059…	GO:0005622~intracellular,GO:0005623~cell,GO:0005634~nucleus,GO:0043226~organelle,GO:0043227~membrane-bounded organelle,GO:0043229~intracellular organelle,GO:0043231~intracellular membrane-bounded organelle,GO:0044424~intracellular part,GO:0044464~cell part,	GO:0001071~nucleic acid binding transcription factor activity,GO:0003700~transcription factor activity, sequence-specific DNA binding,
AGAP008554	AGAP008554-PA(AgaP_AGAP008554)			-0.457232	Control	0.0402057	0.538953	144.781	150.641	239.413	207.818
AGAP012103	AGAP012103-PA(AgaP_AGAP012103)			-0.45723	Control	0.0358921	0.518359	318.901	236.807	458.874	375.734	PF00013:KH domain,			GO:0003676~nucleic acid binding,GO:0003723~RNA binding,GO:0005488~binding,GO:0097159~organic cyclic compound binding,GO:1901363~heterocyclic compound binding,
AGAP004989	AGAP004989-PB(AgaP_AGAP004989)			-0.455697	Control	0.0483311	0.581591	117.355	124.128	204.115	166.254	PF00017:SH2 domain,PF00018:SH3 domain,PF07714:Protein tyrosine kinase,PF08919:F-actin binding,	GO:0002376~immune system process,GO:0006464~cellular protein modification process,GO:0006468~protein phosphorylation,GO:0006793~phosphorus metabolic process,GO:0006796~phosphate-containing compound metabolic process,GO:0006950~response to stress,GO:0006952~defense response,GO:0006955~immune response,GO:0007154~cell communication,GO:0007165~signal transduction,GO:0007166~cell surface receptor sign…	GO:0005622~intracellular,GO:0005623~cell,GO:0005886~plasma membrane,GO:0009898~cytoplasmic side of plasma membrane,GO:0016020~membrane,GO:0019897~extrinsic component of plasma membrane,GO:0019898~extrinsic component of membrane,GO:0031234~extrinsic component of cytoplasmic side of plasma membrane,GO:0044424~intracellular part,GO:0044425~membrane part,GO:0044459~plasma membrane part,GO:0044464~cel…	GO:0000166~nucleotide binding,GO:0001882~nucleoside binding,GO:0001883~purine nucleoside binding,GO:0003824~catalytic activity,GO:0004672~protein kinase activity,GO:0004713~protein tyrosine kinase activity,GO:0004715~non-membrane spanning protein tyrosine kinase activity,GO:0005488~binding,GO:0005524~ATP binding,GO:0016301~kinase activity,GO:0016740~transferase activity,GO:0016772~transferase act…
AGAP011294	AGAP011294-PA(DEFI_ANOGA)	Yes		-0.455493	Control	0.0363863	0.520199	8131.97	9450.61	9667.05	16710.2	PF01097:Arthropod defensin,	GO:0002376~immune system process,GO:0006950~response to stress,GO:0006952~defense response,GO:0006955~immune response,GO:0006959~humoral immune response,GO:0009605~response to external stimulus,GO:0009607~response to biotic stimulus,GO:0009617~response to bacterium,GO:0042742~defense response to bacterium,GO:0043207~response to external biotic stimulus,GO:0045087~innate immune response,GO:0050896…	GO:0005576~extracellular region,GO:0005615~extracellular space,GO:0044421~extracellular region part,
AGAP007133	AGAP007133-PA(AgaP_AGAP007133)		Yes	-0.453942	Control	0.0326605	0.507083	197.718	198.846	306.939	282.632	PF01833:IPT/TIG domain,PF03859:CG-1 domain,PF12796:Ankyrin repeats (3 copies),	GO:0006139~nucleobase-containing compound metabolic process,GO:0006351~transcription, DNA-templated,GO:0006355~regulation of transcription, DNA-templated,GO:0006357~regulation of transcription from RNA polymerase II promoter,GO:0006366~transcription from RNA polymerase II promoter,GO:0006725~cellular aromatic compound metabolic process,GO:0006807~nitrogen compound metabolic process,GO:0008152~met…	GO:0005622~intracellular,GO:0005623~cell,GO:0005634~nucleus,GO:0043226~organelle,GO:0043227~membrane-bounded organelle,GO:0043229~intracellular organelle,GO:0043231~intracellular membrane-bounded organelle,GO:0044424~intracellular part,GO:0044464~cell part,	GO:0000981~RNA polymerase II transcription factor activity, sequence-specific DNA binding,GO:0000982~transcription factor activity, RNA polymerase II core promoter proximal region sequence-specific binding,GO:0001071~nucleic acid binding transcription factor activity,GO:0001077~transcriptional activator activity, RNA polymerase II core promoter proximal region sequence-specific binding,GO:0001228…
AGAP008379	AGAP008379-PA(AgaP_AGAP008379)			-0.452679	Control	0.0323048	0.507083	276.806	228.974	397.486	352.459	PF12624:N-terminal region of Chorein, a TM vesicle-mediated sorter,
AGAP001419	AGAP001419-PA(AgaP_AGAP001419)		Yes	-0.452264	Control	0.0154717	0.347997	1063.22	982.781	1605.29	1351.65	PF00076:RNA recognition motif. (a.k.a. RRM, RBD, or RNP domain),			GO:0000166~nucleotide binding,GO:0003676~nucleic acid binding,GO:0005488~binding,GO:0036094~small molecule binding,GO:0097159~organic cyclic compound binding,GO:1901265~nucleoside phosphate binding,GO:1901363~heterocyclic compound binding,
AGAP000005	AGAP000005-PA(AgaP_AGAP000005)			-0.451528	Control	0.024025	0.446922	517.895	451.923	781.16	636.753	PF00505:HMG (high mobility group) box,PF09011:HMG-box domain,		GO:0005622~intracellular,GO:0005623~cell,GO:0005634~nucleus,GO:0043226~organelle,GO:0043227~membrane-bounded organelle,GO:0043229~intracellular organelle,GO:0043231~intracellular membrane-bounded organelle,GO:0044424~intracellular part,GO:0044464~cell part,	GO:0003676~nucleic acid binding,GO:0003677~DNA binding,GO:0005488~binding,GO:0097159~organic cyclic compound binding,GO:1901363~heterocyclic compound binding,	aga03410:Base excision repair,
AGAP004212	AGAP004212-PA(AgaP_AGAP004212)			-0.450839	Control	0.0495467	0.591577	3424.36	2726.6	6181.75	3193.74	PF00262:Calreticulin family,	GO:0006457~protein folding,GO:0009987~cellular process,	GO:0005622~intracellular,GO:0005623~cell,GO:0005737~cytoplasm,GO:0005783~endoplasmic reticulum,GO:0012505~endomembrane system,GO:0043226~organelle,GO:0043227~membrane-bounded organelle,GO:0043229~intracellular organelle,GO:0043231~intracellular membrane-bounded organelle,GO:0044424~intracellular part,GO:0044444~cytoplasmic part,GO:0044464~cell part,	GO:0005488~binding,GO:0005509~calcium ion binding,GO:0043167~ion binding,GO:0043169~cation binding,GO:0046872~metal ion binding,	aga04141:Protein processing in endoplasmic reticulum,aga04145:Phagosome,
AGAP007865	AGAP007865-PA(AgaP_AGAP007865)			-0.450039	Control	0.0262287	0.467036	345.688	338.641	547.886	453.874	PF00595:PDZ domain (Also known as DHR or GLGF),PF00625:Guanylate kinase,
AGAP009466	AGAP009466-PA(AgaP_AGAP009466)			-0.446325	Control	0.0398046	0.537261	190.065	218.128	274.711	332.508			GO:0016020~membrane,GO:0016021~integral component of membrane,GO:0031224~intrinsic component of membrane,GO:0044425~membrane part,
AGAP008004	AGAP008004-PA(AgaP_AGAP008004)			-0.445757	Control	0.0476816	0.581336	216.215	207.884	256.294	382.385	PF10731:Thrombin inhibitor from mosquito,
AGAP003844	AGAP003844-PA(AgaP_AGAP003844)			-0.444974	Control	0.0447445	0.570211	204.734	201.859	352.98	254.369	PF00010:Helix-loop-helix DNA-binding domain,PF07527:Hairy Orange,	GO:0006139~nucleobase-containing compound metabolic process,GO:0006351~transcription, DNA-templated,GO:0006355~regulation of transcription, DNA-templated,GO:0006725~cellular aromatic compound metabolic process,GO:0006807~nitrogen compound metabolic process,GO:0008152~metabolic process,GO:0009058~biosynthetic process,GO:0009059~macromolecule biosynthetic process,GO:0009889~regulation of biosynthet…	GO:0005622~intracellular,GO:0005623~cell,GO:0005634~nucleus,GO:0043226~organelle,GO:0043227~membrane-bounded organelle,GO:0043229~intracellular organelle,GO:0043231~intracellular membrane-bounded organelle,GO:0044424~intracellular part,GO:0044464~cell part,	GO:0003676~nucleic acid binding,GO:0003677~DNA binding,GO:0005488~binding,GO:0097159~organic cyclic compound binding,GO:1901363~heterocyclic compound binding,
AGAP005079	AGAP005079-PJ(AgaP_AGAP005079)			-0.444747	Control	0.0479236	0.581591	272.341	198.243	400.556	305.908	PF00503:G-protein alpha subunit,	GO:0007154~cell communication,GO:0007165~signal transduction,GO:0007186~G-protein coupled receptor signaling pathway,GO:0007200~phospholipase C-activating G-protein coupled receptor signaling pathway,GO:0007212~dopamine receptor signaling pathway,GO:0009987~cellular process,GO:0023052~signaling,GO:0044699~single-organism process,GO:0044700~single organism signaling,GO:0044763~single-organism cell…		GO:0000166~nucleotide binding,GO:0001882~nucleoside binding,GO:0001883~purine nucleoside binding,GO:0003824~catalytic activity,GO:0003924~GTPase activity,GO:0004871~signal transducer activity,GO:0005488~binding,GO:0005525~GTP binding,GO:0016462~pyrophosphatase activity,GO:0016787~hydrolase activity,GO:0016817~hydrolase activity, acting on acid anhydrides,GO:0016818~hydrolase activity, acting on a…	aga04745:Phototransduction - fly,
AGAP001200	AGAP001200-PB(AgaP_AGAP001200)			-0.444677	Control	0.0327646	0.507083	296.578	360.333	524.866	438.911	PF06202:Amylo-alpha-1,6-glucosidase ,PF14699:N-terminal domain from the human glycogen debranching enzyme,PF14701:glucanotransferase domain of human glycogen debranching enzyme,PF14702:central domain of human glycogen debranching enzyme,	GO:0000271~polysaccharide biosynthetic process,GO:0000272~polysaccharide catabolic process,GO:0005975~carbohydrate metabolic process,GO:0005976~polysaccharide metabolic process,GO:0005977~glycogen metabolic process,GO:0005978~glycogen biosynthetic process,GO:0005980~glycogen catabolic process,GO:0006073~cellular glucan metabolic process,GO:0006091~generation of precursor metabolites and energy,GO…	GO:0005622~intracellular,GO:0005623~cell,GO:0005737~cytoplasm,GO:0044424~intracellular part,GO:0044464~cell part,	GO:0001871~pattern binding,GO:0003824~catalytic activity,GO:0004133~glycogen debranching enzyme activity,GO:0004134~4-alpha-glucanotransferase activity,GO:0004135~amylo-alpha-1,6-glucosidase activity,GO:0004553~hydrolase activity, hydrolyzing O-glycosyl compounds,GO:0005488~binding,GO:0015926~glucosidase activity,GO:0016740~transferase activity,GO:0016757~transferase activity, transferring glycos…	aga00500:Starch and sucrose metabolism,aga01100:Metabolic pathways,
AGAP003174	AGAP003174-PA(AgaP_AGAP003174)		Yes	-0.444532	Control	0.0348155	0.51297	281.908	232.59	395.952	360.772	PF00069:Protein kinase domain,	GO:0006464~cellular protein modification process,GO:0006468~protein phosphorylation,GO:0006793~phosphorus metabolic process,GO:0006796~phosphate-containing compound metabolic process,GO:0007154~cell communication,GO:0007165~signal transduction,GO:0008152~metabolic process,GO:0009987~cellular process,GO:0016310~phosphorylation,GO:0019538~protein metabolic process,GO:0023052~signaling,GO:0035556~in…	GO:0005622~intracellular,GO:0005623~cell,GO:0005634~nucleus,GO:0005737~cytoplasm,GO:0043226~organelle,GO:0043227~membrane-bounded organelle,GO:0043229~intracellular organelle,GO:0043231~intracellular membrane-bounded organelle,GO:0044424~intracellular part,GO:0044464~cell part,	GO:0000166~nucleotide binding,GO:0001882~nucleoside binding,GO:0001883~purine nucleoside binding,GO:0003824~catalytic activity,GO:0004672~protein kinase activity,GO:0004674~protein serine/threonine kinase activity,GO:0005488~binding,GO:0005524~ATP binding,GO:0016301~kinase activity,GO:0016740~transferase activity,GO:0016772~transferase activity, transferring phosphorus-containing groups,GO:001677…
AGAP000504	AGAP000504-PA(AgaP_AGAP000504)		Yes	-0.440981	Control	0.0176946	0.376059	1216.93	1428.68	1778.71	2008.35	PF00595:PDZ domain (Also known as DHR or GLGF),PF00620:RhoGAP domain,	GO:0007154~cell communication,GO:0007165~signal transduction,GO:0009987~cellular process,GO:0023052~signaling,GO:0043085~positive regulation of catalytic activity,GO:0043087~regulation of GTPase activity,GO:0043547~positive regulation of GTPase activity,GO:0044093~positive regulation of molecular function,GO:0044699~single-organism process,GO:0044700~single organism signaling,GO:0044763~single-or…	GO:0016020~membrane,GO:0016021~integral component of membrane,GO:0031224~intrinsic component of membrane,GO:0044425~membrane part,	GO:0005096~GTPase activator activity,GO:0008047~enzyme activator activity,GO:0030234~enzyme regulator activity,GO:0030695~GTPase regulator activity,GO:0060589~nucleoside-triphosphatase regulator activity,GO:0098772~molecular function regulator,
AGAP006014	AGAP006014-PA(AgaP_AGAP006014)			-0.440252	Control	0.0375346		1.9134	4.82051	23.0204	9.97525				GO:0003676~nucleic acid binding,GO:0005488~binding,GO:0043167~ion binding,GO:0043169~cation binding,GO:0046872~metal ion binding,GO:0097159~organic cyclic compound binding,GO:1901363~heterocyclic compound binding,
AGAP011717	AGAP011717-PA(AgaP_AGAP011717)	Yes	Yes	-0.439742	Control	0.0142055	0.335881	1170.37	1115.95	1566.92	1685.82	PF02170:PAZ domain,PF02171:Piwi domain,PF08699:Domain of unknown function (DUF1785),			GO:0003676~nucleic acid binding,GO:0005488~binding,GO:0097159~organic cyclic compound binding,GO:1901363~heterocyclic compound binding,
AGAP011030	AGAP011030-PA(AgaP_AGAP011030)		Yes	-0.439144	Control	0.0154364	0.347997	835.52	832.14	1210.88	1163.78	PF00069:Protein kinase domain,PF08926:Domain of unknown function (DUF1908),	GO:0006464~cellular protein modification process,GO:0006468~protein phosphorylation,GO:0006793~phosphorus metabolic process,GO:0006796~phosphate-containing compound metabolic process,GO:0007154~cell communication,GO:0007165~signal transduction,GO:0008152~metabolic process,GO:0009987~cellular process,GO:0016310~phosphorylation,GO:0018105~peptidyl-serine phosphorylation,GO:0018193~peptidyl-amino ac…	GO:0005622~intracellular,GO:0005623~cell,GO:0044464~cell part,	GO:0000166~nucleotide binding,GO:0000287~magnesium ion binding,GO:0001882~nucleoside binding,GO:0001883~purine nucleoside binding,GO:0003824~catalytic activity,GO:0004672~protein kinase activity,GO:0004674~protein serine/threonine kinase activity,GO:0005488~binding,GO:0005524~ATP binding,GO:0016301~kinase activity,GO:0016740~transferase activity,GO:0016772~transferase activity, transferring phosp…
AGAP000694	AGAP000694-PA(CECB_ANOGA)	Yes		-0.43872	Control	0.0359726	0.518359	26351.4	32691.5	33942.9	52355.1	PF00272:Cecropin family,	GO:0002376~immune system process,GO:0006950~response to stress,GO:0006952~defense response,GO:0006955~immune response,GO:0009605~response to external stimulus,GO:0009607~response to biotic stimulus,GO:0009617~response to bacterium,GO:0042742~defense response to bacterium,GO:0043207~response to external biotic stimulus,GO:0045087~innate immune response,GO:0050896~response to stimulus,GO:0051704~mu…	GO:0005576~extracellular region,
AGAP009276	AGAP009276-PA(AgaP_AGAP009276)			-0.435359	Control	0.0261945	0.467036	905.678	960.486	1525.49	1155.47	PF12166:Protein of unknown function (DUF3595),		GO:0016020~membrane,GO:0016021~integral component of membrane,GO:0031224~intrinsic component of membrane,GO:0044425~membrane part,	GO:0005215~transporter activity,GO:0005216~ion channel activity,GO:0008381~mechanically-gated ion channel activity,GO:0015075~ion transmembrane transporter activity,GO:0015267~channel activity,GO:0022803~passive transmembrane transporter activity,GO:0022833~mechanically gated channel activity,GO:0022836~gated channel activity,GO:0022838~substrate-specific channel activity,GO:0022857~transmembrane…
AGAP004353	AGAP004353-PA(AgaP_AGAP004353)		Yes	-0.434514	Control	0.0482513	0.581591	227.695	183.782	333.029	274.319	PF00782:Dual specificity phosphatase, catalytic domain,			GO:0003824~catalytic activity,GO:0004721~phosphoprotein phosphatase activity,GO:0004725~protein tyrosine phosphatase activity,GO:0008138~protein tyrosine/serine/threonine phosphatase activity,GO:0016787~hydrolase activity,GO:0016788~hydrolase activity, acting on ester bonds,GO:0016791~phosphatase activity,GO:0042578~phosphoric ester hydrolase activity,
AGAP010545	AGAP010545-PA(AgaP_AGAP010545)			-0.433924	Control	0.049918		1.9134	8.43589	16.8817	23.2756	PF00089:Trypsin,			GO:0003824~catalytic activity,GO:0004175~endopeptidase activity,GO:0004252~serine-type endopeptidase activity,GO:0008233~peptidase activity,GO:0008236~serine-type peptidase activity,GO:0016787~hydrolase activity,GO:0017171~serine hydrolase activity,GO:0070011~peptidase activity, acting on L-amino acid peptides,
AGAP003519	AGAP003519-PA(AgaP_AGAP003519)			-0.433865	Control	0.017325	0.374238	1791.58	1867.95	2828.44	2364.13	PF00013:KH domain,PF12796:Ankyrin repeats (3 copies),			GO:0003676~nucleic acid binding,GO:0003723~RNA binding,GO:0005488~binding,GO:0097159~organic cyclic compound binding,GO:1901363~heterocyclic compound binding,
AGAP012958	AGAP012958-PA(AgaP_AGAP012958)			-0.433369	Control	0.0321219	0.506898	282.546	292.846	428.18	402.335	PF11261:Interferon regulatory factor 2-binding protein zinc finger,
AGAP007107	AGAP007107-PA(AgaP_AGAP007107)		Yes	-0.431062	Control	0.0270752	0.472532	1311.96	1239.47	2090.26	1559.46	PF00226:DnaJ domain,PF01556:DnaJ C terminal domain,	GO:0006457~protein folding,GO:0009987~cellular process,
AGAP002246	AGAP002246-PA(AgaP_AGAP002246)			-0.429545	Control	0.044503	0.569677	191.978	188.602	285.453	269.332	PF00076:RNA recognition motif. (a.k.a. RRM, RBD, or RNP domain),PF00856:SET domain,PF11764:COMPASS (Complex proteins associated with Set1p) component N,		GO:0005622~intracellular,GO:0005623~cell,GO:0005634~nucleus,GO:0043226~organelle,GO:0043227~membrane-bounded organelle,GO:0043229~intracellular organelle,GO:0043231~intracellular membrane-bounded organelle,GO:0044424~intracellular part,GO:0044464~cell part,	GO:0000166~nucleotide binding,GO:0003676~nucleic acid binding,GO:0003824~catalytic activity,GO:0005488~binding,GO:0008168~methyltransferase activity,GO:0016740~transferase activity,GO:0016741~transferase activity, transferring one-carbon groups,GO:0036094~small molecule binding,GO:0097159~organic cyclic compound binding,GO:1901265~nucleoside phosphate binding,GO:1901363~heterocyclic compound bind…	aga00310:Lysine degradation,
AGAP002915	AGAP002915-PA(AgaP_AGAP002915)			-0.428755	Control	0.0264417	0.467395	410.106	409.141	589.323	578.564	PF00082:Subtilase family,PF01483:Proprotein convertase P-domain,PF14843:Growth factor receptor domain IV,	GO:0006508~proteolysis,GO:0008152~metabolic process,GO:0010467~gene expression,GO:0016485~protein processing,GO:0019538~protein metabolic process,GO:0043170~macromolecule metabolic process,GO:0044238~primary metabolic process,GO:0051604~protein maturation,GO:0071704~organic substance metabolic process,	GO:0016020~membrane,GO:0016021~integral component of membrane,GO:0031224~intrinsic component of membrane,GO:0044425~membrane part,	GO:0003824~catalytic activity,GO:0004175~endopeptidase activity,GO:0004252~serine-type endopeptidase activity,GO:0008233~peptidase activity,GO:0008236~serine-type peptidase activity,GO:0016787~hydrolase activity,GO:0017171~serine hydrolase activity,GO:0070011~peptidase activity, acting on L-amino acid peptides,
AGAP000020	AGAP000020-PA(AgaP_AGAP000020)			-0.428462	Control	0.0360276	0.518359	263.412	263.32	368.327	390.697		GO:0006914~autophagy,GO:0006996~organelle organization,GO:0007033~vacuole organization,GO:0009987~cellular process,GO:0016043~cellular component organization,GO:0016236~macroautophagy,GO:0044699~single-organism process,GO:0044763~single-organism cellular process,GO:0048284~organelle fusion,GO:0071840~cellular component organization or biogenesis,GO:0097352~autophagosome maturation,GO:0097576~vacu…	GO:0005622~intracellular,GO:0005623~cell,GO:0005737~cytoplasm,GO:0044424~intracellular part,GO:0044464~cell part,
AGAP001757	AGAP001757-PA(AgaP_AGAP001757)			-0.427871	Control	0.0325122	0.507083	522.359	439.871	747.397	631.766	PF00240:Ubiquitin family,PF01428:AN1-like Zinc finger,			GO:0005488~binding,GO:0008270~zinc ion binding,GO:0043167~ion binding,GO:0043169~cation binding,GO:0046872~metal ion binding,GO:0046914~transition metal ion binding,
AGAP000332	AGAP000332-PA(AgaP_AGAP000332)		Yes	-0.427557	Control	0.0305108	0.495486	384.594	443.487	613.878	570.252
AGAP000720	AGAP000720-PB(AgaP_AGAP000720)		Yes	-0.42731	Control	0.0391761	0.537261	303.594	286.82	469.617	382.385	PF00041:Fibronectin type III domain,PF07679:Immunoglobulin I-set domain,PF13882:Bravo-like intracellular region,		GO:0016020~membrane,GO:0016021~integral component of membrane,GO:0031224~intrinsic component of membrane,GO:0044425~membrane part,
AGAP000403	AGAP000403-PA(AgaP_AGAP000403)			-0.425215	Control	0.0338174	0.50827	342.499	342.859	524.866	455.536	PF00076:RNA recognition motif. (a.k.a. RRM, RBD, or RNP domain),PF02136:Nuclear transport factor 2 (NTF2) domain,	GO:0006810~transport,GO:0051179~localization,GO:0051234~establishment of localization,	GO:0005622~intracellular,GO:0005623~cell,GO:0005737~cytoplasm,GO:0005829~cytosol,GO:0030529~intracellular ribonucleoprotein complex,GO:0032991~macromolecular complex,GO:0044424~intracellular part,GO:0044444~cytoplasmic part,GO:0044464~cell part,GO:1990904~ribonucleoprotein complex,	GO:0000166~nucleotide binding,GO:0003676~nucleic acid binding,GO:0003723~RNA binding,GO:0003729~mRNA binding,GO:0005488~binding,GO:0036094~small molecule binding,GO:0044822~poly(A) RNA binding,GO:0097159~organic cyclic compound binding,GO:1901265~nucleoside phosphate binding,GO:1901363~heterocyclic compound binding,
AGAP002710	AGAP002710-PA(AgaP_AGAP002710)			-0.424921	Control	0.041966	0.552971	316.35	266.936	454.27	387.372	PF07714:Protein tyrosine kinase,PF14604:Variant SH3 domain,			GO:0000166~nucleotide binding,GO:0001882~nucleoside binding,GO:0001883~purine nucleoside binding,GO:0003824~catalytic activity,GO:0004672~protein kinase activity,GO:0005488~binding,GO:0005524~ATP binding,GO:0016301~kinase activity,GO:0016740~transferase activity,GO:0016772~transferase activity, transferring phosphorus-containing groups,GO:0016773~phosphotransferase activity, alcohol group as acce…
AGAP000569	AGAP000569-PB(AgaP_AGAP000569)			-0.422271	Control	0.0473051		4.46461	2.41025	18.4163	11.6378	PF00250:Fork head domain,		GO:0005622~intracellular,GO:0005623~cell,GO:0005634~nucleus,GO:0016020~membrane,GO:0016021~integral component of membrane,GO:0031224~intrinsic component of membrane,GO:0043226~organelle,GO:0043227~membrane-bounded organelle,GO:0043229~intracellular organelle,GO:0043231~intracellular membrane-bounded organelle,GO:0044424~intracellular part,GO:0044425~membrane part,GO:0044464~cell part,	GO:0000981~RNA polymerase II transcription factor activity, sequence-specific DNA binding,GO:0001071~nucleic acid binding transcription factor activity,GO:0003676~nucleic acid binding,GO:0003677~DNA binding,GO:0003700~transcription factor activity, sequence-specific DNA binding,GO:0005488~binding,GO:0043565~sequence-specific DNA binding,GO:0097159~organic cyclic compound binding,GO:1901363~hetero…
AGAP013382	AGAP013382-PA(AgaP_AGAP013382)			-0.417139	Control	0.0378205		1.2756	3.61538	7.67348	21.613	PF00059:Lectin C-type domain,
AGAP003218	AGAP003218-PA(AgaP_AGAP003218)			-0.415531	Control	0.0477216	0.581336	254.483	237.41	380.605	324.196	PF04931:DNA polymerase phi,	GO:0006139~nucleobase-containing compound metabolic process,GO:0006351~transcription, DNA-templated,GO:0006725~cellular aromatic compound metabolic process,GO:0006807~nitrogen compound metabolic process,GO:0008152~metabolic process,GO:0009058~biosynthetic process,GO:0009059~macromolecule biosynthetic process,GO:0009987~cellular process,GO:0010467~gene expression,GO:0016070~RNA metabolic process,G…		GO:0003676~nucleic acid binding,GO:0003677~DNA binding,GO:0003824~catalytic activity,GO:0003887~DNA-directed DNA polymerase activity,GO:0005488~binding,GO:0016740~transferase activity,GO:0016772~transferase activity, transferring phosphorus-containing groups,GO:0016779~nucleotidyltransferase activity,GO:0034061~DNA polymerase activity,GO:0097159~organic cyclic compound binding,GO:1901363~heterocy…
AGAP001384	AGAP001384-PA(AgaP_AGAP001384)		Yes	-0.415198	Control	0.0372523	0.526835	410.106	381.423	606.205	515.388	PF00069:Protein kinase domain,			GO:0000166~nucleotide binding,GO:0001882~nucleoside binding,GO:0001883~purine nucleoside binding,GO:0003824~catalytic activity,GO:0004672~protein kinase activity,GO:0004674~protein serine/threonine kinase activity,GO:0005488~binding,GO:0005524~ATP binding,GO:0016301~kinase activity,GO:0016740~transferase activity,GO:0016772~transferase activity, transferring phosphorus-containing groups,GO:001677…	aga04310:Wnt signaling pathway,aga04340:Hedgehog signaling pathway,
AGAP009135	AGAP009135-PA(AgaP_AGAP009135)		Yes	-0.414845	Control	0.0251334	0.459585	1793.5	1611.26	2601.31	2166.29	PF00270:DEAD/DEAH box helicase,PF00271:Helicase conserved C-terminal domain,	GO:0006139~nucleobase-containing compound metabolic process,GO:0006417~regulation of translation,GO:0006725~cellular aromatic compound metabolic process,GO:0006807~nitrogen compound metabolic process,GO:0006996~organelle organization,GO:0008152~metabolic process,GO:0009058~biosynthetic process,GO:0009059~macromolecule biosynthetic process,GO:0009889~regulation of biosynthetic process,GO:0009987~c…	GO:0000932~cytoplasmic mRNA processing body,GO:0005622~intracellular,GO:0005623~cell,GO:0005737~cytoplasm,GO:0010494~cytoplasmic stress granule,GO:0030529~intracellular ribonucleoprotein complex,GO:0032991~macromolecular complex,GO:0035770~ribonucleoprotein granule,GO:0036464~cytoplasmic ribonucleoprotein granule,GO:0043226~organelle,GO:0043228~non-membrane-bounded organelle,GO:0043229~intracellu…	GO:0000166~nucleotide binding,GO:0001882~nucleoside binding,GO:0001883~purine nucleoside binding,GO:0003676~nucleic acid binding,GO:0003724~RNA helicase activity,GO:0003824~catalytic activity,GO:0004004~ATP-dependent RNA helicase activity,GO:0004386~helicase activity,GO:0005488~binding,GO:0005524~ATP binding,GO:0008026~ATP-dependent helicase activity,GO:0008186~RNA-dependent ATPase activity,GO:00…	aga03018:RNA degradation,
AGAP011638	AGAP011638-PA(AgaP_AGAP011638)			-0.413459	Control	0.0371151	0.526314	489.194	612.807	810.319	748.144	PF01753:MYND finger,	GO:0006139~nucleobase-containing compound metabolic process,GO:0006351~transcription, DNA-templated,GO:0006355~regulation of transcription, DNA-templated,GO:0006357~regulation of transcription from RNA polymerase II promoter,GO:0006725~cellular aromatic compound metabolic process,GO:0006807~nitrogen compound metabolic process,GO:0008152~metabolic process,GO:0009058~biosynthetic process,GO:0009059…	GO:0005622~intracellular,GO:0005623~cell,GO:0005634~nucleus,GO:0043226~organelle,GO:0043227~membrane-bounded organelle,GO:0043229~intracellular organelle,GO:0043231~intracellular membrane-bounded organelle,GO:0044424~intracellular part,GO:0044464~cell part,	GO:0001071~nucleic acid binding transcription factor activity,GO:0003700~transcription factor activity, sequence-specific DNA binding,
AGAP013411	AGAP013411-PA(AgaP_AGAP013411)			-0.413263	Control	0.0473007	0.581336	399.902	327.192	572.442	465.512	PF00505:HMG (high mobility group) box,	GO:0000122~negative regulation of transcription from RNA polymerase II promoter,GO:0006139~nucleobase-containing compound metabolic process,GO:0006351~transcription, DNA-templated,GO:0006355~regulation of transcription, DNA-templated,GO:0006357~regulation of transcription from RNA polymerase II promoter,GO:0006366~transcription from RNA polymerase II promoter,GO:0006725~cellular aromatic compound…	GO:0005622~intracellular,GO:0005623~cell,GO:0005634~nucleus,GO:0043226~organelle,GO:0043227~membrane-bounded organelle,GO:0043229~intracellular organelle,GO:0043231~intracellular membrane-bounded organelle,GO:0044424~intracellular part,GO:0044464~cell part,
AGAP008288	AGAP008288-PA(AgaP_AGAP008288)			-0.412208	Control	0.0197084	0.392481	1318.97	1381.68	1904.56	1847.08	PF04821:Timeless protein,				aga04711:Circadian rhythm - fly,
AGAP005711	AGAP005711-PA(AgaP_AGAP005711)			-0.40829	Control	0.0379917	0.530031	693.928	635.102	1045.13	822.958	PF00010:Helix-loop-helix DNA-binding domain,PF00989:PAS fold,	GO:0006139~nucleobase-containing compound metabolic process,GO:0006351~transcription, DNA-templated,GO:0006725~cellular aromatic compound metabolic process,GO:0006807~nitrogen compound metabolic process,GO:0008152~metabolic process,GO:0009058~biosynthetic process,GO:0009059~macromolecule biosynthetic process,GO:0009987~cellular process,GO:0010467~gene expression,GO:0016070~RNA metabolic process,G…	GO:0005622~intracellular,GO:0005623~cell,GO:0005634~nucleus,GO:0005667~transcription factor complex,GO:0005737~cytoplasm,GO:0032991~macromolecular complex,GO:0043226~organelle,GO:0043227~membrane-bounded organelle,GO:0043229~intracellular organelle,GO:0043231~intracellular membrane-bounded organelle,GO:0043234~protein complex,GO:0044424~intracellular part,GO:0044464~cell part,	GO:0001071~nucleic acid binding transcription factor activity,GO:0003676~nucleic acid binding,GO:0003677~DNA binding,GO:0003700~transcription factor activity, sequence-specific DNA binding,GO:0005488~binding,GO:0097159~organic cyclic compound binding,GO:1901363~heterocyclic compound binding,	aga04711:Circadian rhythm - fly,
AGAP004000	AGAP004000-PA(AgaP_AGAP004000)			-0.407964	Control	0.0279116	0.476607	783.858	716.448	1080.43	1009.16	PF00063:Myosin head (motor domain),PF00612:IQ calmodulin-binding motif,PF00620:RhoGAP domain,PF00788:Ras association (RalGDS/AF-6) domain,	GO:0007154~cell communication,GO:0007165~signal transduction,GO:0009987~cellular process,GO:0023052~signaling,GO:0035556~intracellular signal transduction,GO:0044699~single-organism process,GO:0044700~single organism signaling,GO:0044763~single-organism cellular process,GO:0050789~regulation of biological process,GO:0050794~regulation of cellular process,GO:0050896~response to stimulus,GO:0051716…	GO:0005622~intracellular,GO:0005623~cell,GO:0005856~cytoskeleton,GO:0015629~actin cytoskeleton,GO:0016459~myosin complex,GO:0032991~macromolecular complex,GO:0043226~organelle,GO:0043228~non-membrane-bounded organelle,GO:0043229~intracellular organelle,GO:0043232~intracellular non-membrane-bounded organelle,GO:0043234~protein complex,GO:0044422~organelle part,GO:0044424~intracellular part,GO:0044…	GO:0000166~nucleotide binding,GO:0001882~nucleoside binding,GO:0001883~purine nucleoside binding,GO:0003774~motor activity,GO:0003824~catalytic activity,GO:0005488~binding,GO:0005524~ATP binding,GO:0016462~pyrophosphatase activity,GO:0016787~hydrolase activity,GO:0016817~hydrolase activity, acting on acid anhydrides,GO:0016818~hydrolase activity, acting on acid anhydrides, in phosphorus-containin…
AGAP005978	AGAP005978-PA(AgaP_AGAP005978)			-0.407509	Control	0.0496847	0.591577	294.664	289.833	458.874	370.747	PF00096:Zinc finger, C2H2 type,PF13912:C2H2-type zinc finger,			GO:0003676~nucleic acid binding,GO:0005488~binding,GO:0043167~ion binding,GO:0043169~cation binding,GO:0046872~metal ion binding,GO:0097159~organic cyclic compound binding,GO:1901363~heterocyclic compound binding,
AGAP005467	AGAP005467-PA(AgaP_AGAP005467)		Yes	-0.407262	Control	0.0286709	0.483309	3087.6	2740.46	4490.52	3626	PF00013:KH domain,			GO:0003676~nucleic acid binding,GO:0003723~RNA binding,GO:0005488~binding,GO:0097159~organic cyclic compound binding,GO:1901363~heterocyclic compound binding,
AGAP003282	AGAP003282-PB(AgaP_AGAP003282)			-0.399125	Control	0.0380461	0.530031	494.296	568.217	747.397	729.856	PF08123:Histone methylation protein DOT1 ,	GO:0000075~cell cycle checkpoint,GO:0000077~DNA damage checkpoint,GO:0006139~nucleobase-containing compound metabolic process,GO:0006259~DNA metabolic process,GO:0006281~DNA repair,GO:0006325~chromatin organization,GO:0006342~chromatin silencing,GO:0006348~chromatin silencing at telomere,GO:0006351~transcription, DNA-templated,GO:0006355~regulation of transcription, DNA-templated,GO:0006725~cellu…	GO:0000781~chromosome, telomeric region,GO:0005622~intracellular,GO:0005623~cell,GO:0005634~nucleus,GO:0005694~chromosome,GO:0043226~organelle,GO:0043227~membrane-bounded organelle,GO:0043228~non-membrane-bounded organelle,GO:0043229~intracellular organelle,GO:0043231~intracellular membrane-bounded organelle,GO:0043232~intracellular non-membrane-bounded organelle,GO:0044422~organelle part,GO:0044…	GO:0003824~catalytic activity,GO:0008168~methyltransferase activity,GO:0008170~N-methyltransferase activity,GO:0008276~protein methyltransferase activity,GO:0008757~S-adenosylmethionine-dependent methyltransferase activity,GO:0016278~lysine N-methyltransferase activity,GO:0016279~protein-lysine N-methyltransferase activity,GO:0016740~transferase activity,GO:0016741~transferase activity, transferr…	aga00310:Lysine degradation,
AGAP012090	AGAP012090-PA(AgaP_AGAP012090)		Yes	-0.397339	Control	0.0339486	0.50827	556.163	570.628	773.487	784.72	PF00069:Protein kinase domain,PF00130:Phorbol esters/diacylglycerol binding domain (C1 domain),PF00433:Protein kinase C terminal domain,PF00780:CNH domain,PF07714:Protein tyrosine kinase,	GO:0007154~cell communication,GO:0007165~signal transduction,GO:0009987~cellular process,GO:0023052~signaling,GO:0035556~intracellular signal transduction,GO:0044699~single-organism process,GO:0044700~single organism signaling,GO:0044763~single-organism cellular process,GO:0050789~regulation of biological process,GO:0050794~regulation of cellular process,GO:0050896~response to stimulus,GO:0051716…	GO:0005622~intracellular,GO:0005623~cell,GO:0044464~cell part,	GO:0000166~nucleotide binding,GO:0001882~nucleoside binding,GO:0001883~purine nucleoside binding,GO:0003824~catalytic activity,GO:0004672~protein kinase activity,GO:0004674~protein serine/threonine kinase activity,GO:0005488~binding,GO:0005524~ATP binding,GO:0016301~kinase activity,GO:0016740~transferase activity,GO:0016772~transferase activity, transferring phosphorus-containing groups,GO:001677…
AGAP008433	AGAP008433-PA(AgaP_AGAP008433)			-0.394465	Control	0.0320627	0.506898	838.071	920.115	1164.83	1255.22	PF00076:RNA recognition motif. (a.k.a. RRM, RBD, or RNP domain),PF15519:linker between RRM2 and RRM3 domains in RBM39 protein,	GO:0006139~nucleobase-containing compound metabolic process,GO:0006396~RNA processing,GO:0006397~mRNA processing,GO:0006725~cellular aromatic compound metabolic process,GO:0006807~nitrogen compound metabolic process,GO:0008152~metabolic process,GO:0009987~cellular process,GO:0010467~gene expression,GO:0016070~RNA metabolic process,GO:0016071~mRNA metabolic process,GO:0034641~cellular nitrogen com…	GO:0005622~intracellular,GO:0005623~cell,GO:0005634~nucleus,GO:0043226~organelle,GO:0043227~membrane-bounded organelle,GO:0043229~intracellular organelle,GO:0043231~intracellular membrane-bounded organelle,GO:0044424~intracellular part,GO:0044464~cell part,	GO:0000166~nucleotide binding,GO:0003676~nucleic acid binding,GO:0003723~RNA binding,GO:0005488~binding,GO:0036094~small molecule binding,GO:0097159~organic cyclic compound binding,GO:1901265~nucleoside phosphate binding,GO:1901363~heterocyclic compound binding,
AGAP003726	AGAP003726-PA(AgaP_AGAP003726)		Yes	-0.394169	Control	0.0327751	0.507083	700.306	704.397	934.63	999.187				GO:0001071~nucleic acid binding transcription factor activity,GO:0003676~nucleic acid binding,GO:0003677~DNA binding,GO:0003700~transcription factor activity, sequence-specific DNA binding,GO:0005488~binding,GO:0043565~sequence-specific DNA binding,GO:0097159~organic cyclic compound binding,GO:1901363~heterocyclic compound binding,
AGAP010490	AGAP010490-PA(AgaP_AGAP010490)			-0.394003	Control	0.0407053	0.540868	2120.05	1880	3138.45	2399.05	PF00400:WD domain, G-beta repeat,PF12234:RAVE protein 1 C terminal,
AGAP008113	AGAP008113-PA(AgaP_AGAP008113)			-0.390237	Control	0.0488789	0.58551	572.746	463.371	695.217	741.494
AGAP006360	AGAP006360-PA(AgaP_AGAP006360)			-0.388931	Control	0.035547	0.518128	1660.84	1494.96	2351.15	1975.1	PF00310:Glutamine amidotransferases class-II,PF01493:GXGXG motif,PF01645:Conserved region in glutamate synthase,PF04898:Glutamate synthase central domain,PF07992:Pyridine nucleotide-disulphide oxidoreductase,PF14691:Dihydroprymidine dehydrogenase domain II, 4Fe-4S cluster,	GO:0006082~organic acid metabolic process,GO:0006520~cellular amino acid metabolic process,GO:0006536~glutamate metabolic process,GO:0006537~glutamate biosynthetic process,GO:0006541~glutamine metabolic process,GO:0006807~nitrogen compound metabolic process,GO:0008152~metabolic process,GO:0009058~biosynthetic process,GO:0009064~glutamine family amino acid metabolic process,GO:0009084~glutamine fa…	GO:0005622~intracellular,GO:0005623~cell,GO:0005737~cytoplasm,GO:0044424~intracellular part,GO:0044464~cell part,	GO:0000166~nucleotide binding,GO:0003824~catalytic activity,GO:0005488~binding,GO:0005506~iron ion binding,GO:0010181~FMN binding,GO:0015930~glutamate synthase activity,GO:0016040~glutamate synthase (NADH) activity,GO:0016491~oxidoreductase activity,GO:0016638~oxidoreductase activity, acting on the CH-NH2 group of donors,GO:0016639~oxidoreductase activity, acting on the CH-NH2 group of donors, NA…	aga00250:Alanine, aspartate and glutamate metabolism,aga00910:Nitrogen metabolism,aga01100:Metabolic pathways,aga01130:Biosynthesis of antibiotics,aga01230:Biosynthesis of amino acids,
AGAP009658	AGAP009658-PA(AgaP_AGAP009658)			-0.386743	Control	0.0371469	0.526314	1067.04	918.307	1316.77	1401.52
AGAP003914	AGAP003914-PB(AgaP_AGAP003914)			-0.385855	Control	0.0449446	0.570211	1099.57	883.358	1439.54	1286.81	PF00806:Pumilio-family RNA binding repeat,			GO:0003676~nucleic acid binding,GO:0003723~RNA binding,GO:0005488~binding,GO:0097159~organic cyclic compound binding,GO:1901363~heterocyclic compound binding,
AGAP007130	AGAP007130-PA(AgaP_AGAP007130)		Yes	-0.385042	Control	0.0432976	0.560482	595.707	543.512	816.458	746.481	PF00102:Protein-tyrosine phosphatase,PF00373:FERM central domain,PF00595:PDZ domain (Also known as DHR or GLGF),PF08736:FERM adjacent (FA),PF09379:FERM N-terminal domain ,PF09380:FERM C-terminal PH-like domain,		GO:0005622~intracellular,GO:0005623~cell,GO:0005856~cytoskeleton,GO:0043226~organelle,GO:0043228~non-membrane-bounded organelle,GO:0043229~intracellular organelle,GO:0043232~intracellular non-membrane-bounded organelle,GO:0044424~intracellular part,GO:0044464~cell part,	GO:0003824~catalytic activity,GO:0004721~phosphoprotein phosphatase activity,GO:0004725~protein tyrosine phosphatase activity,GO:0016787~hydrolase activity,GO:0016788~hydrolase activity, acting on ester bonds,GO:0016791~phosphatase activity,GO:0042578~phosphoric ester hydrolase activity,
AGAP000222	AGAP000222-PB(AgaP_AGAP000222)		Yes	-0.383646	Control	0.0409667	0.542517	922.261	1005.68	1207.81	1429.79	PF00307:Calponin homology (CH) domain,PF12130:Protein of unknown function (DUF3585),		GO:0016020~membrane,GO:0016021~integral component of membrane,GO:0031224~intrinsic component of membrane,GO:0044425~membrane part,	GO:0003824~catalytic activity,GO:0005488~binding,GO:0008270~zinc ion binding,GO:0016491~oxidoreductase activity,GO:0043167~ion binding,GO:0043169~cation binding,GO:0046872~metal ion binding,GO:0046914~transition metal ion binding,
AGAP006133	AGAP006133-PA(AgaP_AGAP006133)		Yes	-0.381672	Control	0.0415121	0.547905	883.355	868.294	1296.82	1093.95	PF00439:Bromodomain,PF00628:PHD-finger,PF02791:DDT domain,PF15612:WSTF, HB1, Itc1p, MBD9 motif 1,PF15613:WSTF, HB1, Itc1p, MBD9 motif 2,			GO:0005488~binding,GO:0008270~zinc ion binding,GO:0043167~ion binding,GO:0043169~cation binding,GO:0046872~metal ion binding,GO:0046914~transition metal ion binding,
AGAP003939	AGAP003939-PD(AgaP_AGAP003939)			-0.380262	Control	0.0460998		0.637802	3.01282	9.20817	14.9629	PF00595:PDZ domain (Also known as DHR or GLGF),
AGAP002807	AGAP002807-PB(AgaP_AGAP002807)		Yes	-0.373205	Control	0.0448103	0.570211	1185.67	1012.91	1554.65	1423.14	PF00439:Bromodomain,
AGAP000926	AGAP000926-PB(AgaP_AGAP000926)			-0.371928	Control	0.032577	0.507083	2490.61	2692.25	3408.56	3552.85	PF00328:Histidine phosphatase superfamily (branch 2),	GO:0005975~carbohydrate metabolic process,GO:0006020~inositol metabolic process,GO:0006066~alcohol metabolic process,GO:0006793~phosphorus metabolic process,GO:0006796~phosphate-containing compound metabolic process,GO:0008152~metabolic process,GO:0009058~biosynthetic process,GO:0009987~cellular process,GO:0019637~organophosphate metabolic process,GO:0019751~polyol metabolic process,GO:0032958~in…	GO:0005622~intracellular,GO:0005623~cell,GO:0005737~cytoplasm,GO:0005829~cytosol,GO:0044424~intracellular part,GO:0044444~cytoplasmic part,GO:0044464~cell part,	GO:0000828~inositol hexakisphosphate kinase activity,GO:0000829~inositol heptakisphosphate kinase activity,GO:0003824~catalytic activity,GO:0003993~acid phosphatase activity,GO:0016301~kinase activity,GO:0016740~transferase activity,GO:0016772~transferase activity, transferring phosphorus-containing groups,GO:0016776~phosphotransferase activity, phosphate group as acceptor,GO:0016787~hydrolase ac…	aga04070:Phosphatidylinositol signaling system,
AGAP003047	AGAP003047-PC(AgaP_AGAP003047)		Yes	-0.370833	Control	0.0351458	0.516473	1628.95	1683.56	2300.51	2149.67	PF00270:DEAD/DEAH box helicase,PF00271:Helicase conserved C-terminal domain,	GO:0006139~nucleobase-containing compound metabolic process,GO:0006412~translation,GO:0006413~translational initiation,GO:0006518~peptide metabolic process,GO:0006725~cellular aromatic compound metabolic process,GO:0006807~nitrogen compound metabolic process,GO:0007059~chromosome segregation,GO:0008152~metabolic process,GO:0009058~biosynthetic process,GO:0009059~macromolecule biosynthetic process…	GO:0005622~intracellular,GO:0005623~cell,GO:0005737~cytoplasm,GO:0030529~intracellular ribonucleoprotein complex,GO:0032991~macromolecular complex,GO:0035770~ribonucleoprotein granule,GO:0036464~cytoplasmic ribonucleoprotein granule,GO:0043226~organelle,GO:0043228~non-membrane-bounded organelle,GO:0043229~intracellular organelle,GO:0043232~intracellular non-membrane-bounded organelle,GO:0044424~i…	GO:0000166~nucleotide binding,GO:0001882~nucleoside binding,GO:0001883~purine nucleoside binding,GO:0003676~nucleic acid binding,GO:0003724~RNA helicase activity,GO:0003824~catalytic activity,GO:0004004~ATP-dependent RNA helicase activity,GO:0004386~helicase activity,GO:0005488~binding,GO:0005524~ATP binding,GO:0008026~ATP-dependent helicase activity,GO:0008186~RNA-dependent ATPase activity,GO:00…
AGAP010897	AGAP010897-PA(AgaP_AGAP010897)			-0.355325	Control	0.0428267	0.557805	4100.43	4268.56	5916.25	5185.47	PF00041:Fibronectin type III domain,		GO:0016020~membrane,GO:0016021~integral component of membrane,GO:0031224~intrinsic component of membrane,GO:0044425~membrane part,
AGAP013221	AGAP013221-PA(AgaP_AGAP013221)			-0.330417	Control	0.0468769		0.637802	0.602564	6.13878	9.97525	PF00089:Trypsin,			GO:0003824~catalytic activity,GO:0004175~endopeptidase activity,GO:0004252~serine-type endopeptidase activity,GO:0008233~peptidase activity,GO:0008236~serine-type peptidase activity,GO:0016787~hydrolase activity,GO:0017171~serine hydrolase activity,GO:0070011~peptidase activity, acting on L-amino acid peptides,
AGAP006130	AGAP006130-PA(EIF3L_ANOGA)			0.344459	Infection	0.0482896	0.581591	3260.44	3569.59	2585.96	2610.19	PF10255:RNA polymerase I-associated factor PAF67,	GO:0001731~formation of translation preinitiation complex,GO:0006412~translation,GO:0006413~translational initiation,GO:0006417~regulation of translation,GO:0006446~regulation of translational initiation,GO:0006518~peptide metabolic process,GO:0006807~nitrogen compound metabolic process,GO:0008152~metabolic process,GO:0009058~biosynthetic process,GO:0009059~macromolecule biosynthetic process,GO:0…	GO:0005622~intracellular,GO:0005623~cell,GO:0005737~cytoplasm,GO:0005852~eukaryotic translation initiation factor 3 complex,GO:0016282~eukaryotic 43S preinitiation complex,GO:0030529~intracellular ribonucleoprotein complex,GO:0032991~macromolecular complex,GO:0033290~eukaryotic 48S preinitiation complex,GO:0043234~protein complex,GO:0044424~intracellular part,GO:0044444~cytoplasmic part,GO:004446…	GO:0003676~nucleic acid binding,GO:0003723~RNA binding,GO:0003743~translation initiation factor activity,GO:0005488~binding,GO:0008135~translation factor activity, RNA binding,GO:0097159~organic cyclic compound binding,GO:1901363~heterocyclic compound binding,
AGAP003869	AGAP003869-PA(AgaP_AGAP003869)			0.350282	Infection	0.0431235	0.559826	7467.38	8302.72	5828.77	6121.48	PF00883:Cytosol aminopeptidase family, catalytic domain,PF02789:Cytosol aminopeptidase family, N-terminal domain,		GO:0005622~intracellular,GO:0005623~cell,GO:0005737~cytoplasm,GO:0044424~intracellular part,GO:0044464~cell part,	GO:0003824~catalytic activity,GO:0004177~aminopeptidase activity,GO:0005488~binding,GO:0008233~peptidase activity,GO:0008235~metalloexopeptidase activity,GO:0008237~metallopeptidase activity,GO:0008238~exopeptidase activity,GO:0016787~hydrolase activity,GO:0030145~manganese ion binding,GO:0043167~ion binding,GO:0043169~cation binding,GO:0046872~metal ion binding,GO:0046914~transition metal ion bi…	aga00330:Arginine and proline metabolism,aga00480:Glutathione metabolism,aga01100:Metabolic pathways,
AGAP004098	AGAP004098-PA(AgaP_AGAP004098)			0.351074	Infection	0.039678	0.537261	4770.76	4880.76	3690.94	3627.67	PF00025:ADP-ribosylation factor family,	GO:0006810~transport,GO:0006886~intracellular protein transport,GO:0008104~protein localization,GO:0015031~protein transport,GO:0016192~vesicle-mediated transport,GO:0033036~macromolecule localization,GO:0034613~cellular protein localization,GO:0045184~establishment of protein localization,GO:0046907~intracellular transport,GO:0051179~localization,GO:0051234~establishment of localization,GO:00516…	GO:0005622~intracellular,GO:0005623~cell,GO:0005737~cytoplasm,GO:0005783~endoplasmic reticulum,GO:0005794~Golgi apparatus,GO:0012505~endomembrane system,GO:0043226~organelle,GO:0043227~membrane-bounded organelle,GO:0043229~intracellular organelle,GO:0043231~intracellular membrane-bounded organelle,GO:0044424~intracellular part,GO:0044444~cytoplasmic part,GO:0044464~cell part,	GO:0000166~nucleotide binding,GO:0001882~nucleoside binding,GO:0001883~purine nucleoside binding,GO:0005488~binding,GO:0005525~GTP binding,GO:0017076~purine nucleotide binding,GO:0019001~guanyl nucleotide binding,GO:0032549~ribonucleoside binding,GO:0032550~purine ribonucleoside binding,GO:0032553~ribonucleotide binding,GO:0032555~purine ribonucleotide binding,GO:0032561~guanyl ribonucleotide bin…	aga04141:Protein processing in endoplasmic reticulum,
AGAP006660	AGAP006660-PA(AgaP_AGAP006660)			0.353997	Infection	0.0461772	0.579142	5207.65	6040.7	4099.17	4379.13	PF00180:Isocitrate/isopropylmalate dehydrogenase,	GO:0006082~organic acid metabolic process,GO:0006091~generation of precursor metabolites and energy,GO:0006099~tricarboxylic acid cycle,GO:0006102~isocitrate metabolic process,GO:0008152~metabolic process,GO:0009060~aerobic respiration,GO:0009987~cellular process,GO:0015980~energy derivation by oxidation of organic compounds,GO:0019752~carboxylic acid metabolic process,GO:0043436~oxoacid metaboli…		GO:0000166~nucleotide binding,GO:0000287~magnesium ion binding,GO:0003824~catalytic activity,GO:0004448~isocitrate dehydrogenase activity,GO:0004450~isocitrate dehydrogenase (NADP+) activity,GO:0005488~binding,GO:0016491~oxidoreductase activity,GO:0016614~oxidoreductase activity, acting on CH-OH group of donors,GO:0016616~oxidoreductase activity, acting on the CH-OH group of donors, NAD or NADP a…	aga00020:Citrate cycle (TCA cycle),aga00480:Glutathione metabolism,aga01100:Metabolic pathways,aga01130:Biosynthesis of antibiotics,aga01200:Carbon metabolism,aga01210:2-Oxocarboxylic acid metabolism,aga01230:Biosynthesis of amino acids,aga04146:Peroxisome,
AGAP011079	AGAP011079-PA(AgaP_AGAP011079)		Yes	0.356619	Infection	0.0395442	0.537261	2982.36	2899.54	2186.94	2247.76	PF07534:TLD,
AGAP007941	AGAP007941-PA(AgaP_AGAP007941)			0.35715	Infection	0.0491667	0.588066	2201.05	2139.7	1757.23	1497.95	PF00155:Aminotransferase class I and II,	GO:0008152~metabolic process,GO:0009058~biosynthetic process,	GO:0016020~membrane,GO:0016021~integral component of membrane,GO:0031224~intrinsic component of membrane,GO:0044425~membrane part,	GO:0003824~catalytic activity,GO:0005488~binding,GO:0016740~transferase activity,GO:0030170~pyridoxal phosphate binding,GO:0043167~ion binding,GO:0043168~anion binding,GO:0048037~cofactor binding,	aga00600:Sphingolipid metabolism,aga01100:Metabolic pathways,
AGAP002685	AGAP002685-PA(AgaP_AGAP002685)	Yes		0.358494	Infection	0.0375169	0.526835	4553.27	4296.88	3262.76	3403.22	PF02991:Autophagy protein Atg8 ubiquitin like,	GO:0000045~autophagosome assembly,GO:0000422~mitophagy,GO:0006914~autophagy,GO:0006950~response to stress,GO:0006995~cellular response to nitrogen starvation,GO:0006996~organelle organization,GO:0007005~mitochondrion organization,GO:0007033~vacuole organization,GO:0007154~cell communication,GO:0009267~cellular response to starvation,GO:0009605~response to external stimulus,GO:0009987~cellular pro…	GO:0000421~autophagosome membrane,GO:0005622~intracellular,GO:0005623~cell,GO:0005737~cytoplasm,GO:0005773~vacuole,GO:0005774~vacuolar membrane,GO:0005776~autophagosome,GO:0005829~cytosol,GO:0016020~membrane,GO:0031090~organelle membrane,GO:0043226~organelle,GO:0043227~membrane-bounded organelle,GO:0043229~intracellular organelle,GO:0043231~intracellular membrane-bounded organelle,GO:0044422~orga…		aga04068:FoxO signaling pathway,aga04140:Regulation of autophagy,
AGAP001548	AGAP001548-PB(AgaP_AGAP001548)			0.359456	Infection	0.0335255	0.50827	9443.93	9828.41	7214.61	7315.18	PF06624:Ribosome associated membrane protein RAMP4,	GO:0005975~carbohydrate metabolic process,GO:0006464~cellular protein modification process,GO:0006486~protein glycosylation,GO:0006950~response to stress,GO:0006986~response to unfolded protein,GO:0007154~cell communication,GO:0007165~signal transduction,GO:0008152~metabolic process,GO:0009058~biosynthetic process,GO:0009059~macromolecule biosynthetic process,GO:0009100~glycoprotein metabolic pro…	GO:0005622~intracellular,GO:0005623~cell,GO:0005737~cytoplasm,GO:0005783~endoplasmic reticulum,GO:0012505~endomembrane system,GO:0016020~membrane,GO:0016021~integral component of membrane,GO:0031224~intrinsic component of membrane,GO:0043226~organelle,GO:0043227~membrane-bounded organelle,GO:0043229~intracellular organelle,GO:0043231~intracellular membrane-bounded organelle,GO:0044424~intracellul…
AGAP010007	AGAP010007-PA(AgaP_AGAP010007)			0.363011	Infection	0.0397961	0.537261	2484.24	2691.65	1998.17	1877.01	PF07946:Protein of unknown function (DUF1682),		GO:0005622~intracellular,GO:0005623~cell,GO:0005737~cytoplasm,GO:0005783~endoplasmic reticulum,GO:0012505~endomembrane system,GO:0043226~organelle,GO:0043227~membrane-bounded organelle,GO:0043229~intracellular organelle,GO:0043231~intracellular membrane-bounded organelle,GO:0044424~intracellular part,GO:0044444~cytoplasmic part,GO:0044464~cell part,	GO:0005488~binding,GO:0005509~calcium ion binding,GO:0043167~ion binding,GO:0043169~cation binding,GO:0046872~metal ion binding,
AGAP002171	AGAP002171-PA(AgaP_AGAP002171)			0.36447	Infection	0.0452382	0.571359	1483.53	1335.28	1042.06	1059.04	PF01798:Putative snoRNA binding domain,PF08156:NOP5NT (NUC127) domain,	GO:0000154~rRNA modification,GO:0006139~nucleobase-containing compound metabolic process,GO:0006364~rRNA processing,GO:0006396~RNA processing,GO:0006725~cellular aromatic compound metabolic process,GO:0006807~nitrogen compound metabolic process,GO:0008152~metabolic process,GO:0009451~RNA modification,GO:0009987~cellular process,GO:0010467~gene expression,GO:0016070~RNA metabolic process,GO:001607…	GO:0005622~intracellular,GO:0005623~cell,GO:0005634~nucleus,GO:0005730~nucleolus,GO:0005732~small nucleolar ribonucleoprotein complex,GO:0030529~intracellular ribonucleoprotein complex,GO:0030684~preribosome,GO:0031428~box C/D snoRNP complex,GO:0031974~membrane-enclosed lumen,GO:0031981~nuclear lumen,GO:0032040~small-subunit processome,GO:0032991~macromolecular complex,GO:0043226~organelle,GO:004…	GO:0003676~nucleic acid binding,GO:0003723~RNA binding,GO:0005488~binding,GO:0030515~snoRNA binding,GO:0097159~organic cyclic compound binding,GO:1901363~heterocyclic compound binding,	aga03008:Ribosome biogenesis in eukaryotes,
AGAP003304	AGAP003304-PB(AgaP_AGAP003304)			0.364695	Infection	0.0404935	0.53935	4341.52	4844.61	3229	3634.32			GO:0016020~membrane,GO:0016021~integral component of membrane,GO:0031224~intrinsic component of membrane,GO:0044425~membrane part,
AGAP012388	AGAP012388-PA(AgaP_AGAP012388)			0.365314	Infection	0.0467789	0.579677	2413.44	2493.41	1648.26	2003.36	PF06974:Protein of unknown function (DUF1298),	GO:0006629~lipid metabolic process,GO:0006638~neutral lipid metabolic process,GO:0006639~acylglycerol metabolic process,GO:0006641~triglyceride metabolic process,GO:0008152~metabolic process,GO:0008610~lipid biosynthetic process,GO:0009058~biosynthetic process,GO:0009987~cellular process,GO:0019432~triglyceride biosynthetic process,GO:0044237~cellular metabolic process,GO:0044238~primary metaboli…	GO:0005623~cell,GO:0005886~plasma membrane,GO:0016020~membrane,GO:0016021~integral component of membrane,GO:0031224~intrinsic component of membrane,GO:0044425~membrane part,GO:0044464~cell part,GO:0071944~cell periphery,	GO:0003824~catalytic activity,GO:0004144~diacylglycerol O-acyltransferase activity,GO:0008374~O-acyltransferase activity,GO:0016411~acylglycerol O-acyltransferase activity,GO:0016740~transferase activity,GO:0016746~transferase activity, transferring acyl groups,GO:0016747~transferase activity, transferring acyl groups other than amino-acyl groups,GO:0047196~long-chain-alcohol O-fatty-acyltransfer…
AGAP004055	AGAP004055-PB(AgaP_AGAP004055)			0.369352	Infection	0.0360414	0.518359	6551.5	6724.01	5316.19	4575.31	PF00198:2-oxoacid dehydrogenases acyltransferase (catalytic domain),PF00364:Biotin-requiring enzyme,	GO:0006082~organic acid metabolic process,GO:0006091~generation of precursor metabolites and energy,GO:0006099~tricarboxylic acid cycle,GO:0008152~metabolic process,GO:0009060~aerobic respiration,GO:0009987~cellular process,GO:0015980~energy derivation by oxidation of organic compounds,GO:0044237~cellular metabolic process,GO:0044238~primary metabolic process,GO:0044281~small molecule metabolic p…	GO:0005622~intracellular,GO:0005623~cell,GO:0005737~cytoplasm,GO:0032991~macromolecular complex,GO:0043234~protein complex,GO:0044424~intracellular part,GO:0044444~cytoplasmic part,GO:0044464~cell part,GO:0045239~tricarboxylic acid cycle enzyme complex,GO:0045240~dihydrolipoyl dehydrogenase complex,GO:0045252~oxoglutarate dehydrogenase complex,GO:1902494~catalytic complex,GO:1990204~oxidoreductas…	GO:0003824~catalytic activity,GO:0004149~dihydrolipoyllysine-residue succinyltransferase activity,GO:0016417~S-acyltransferase activity,GO:0016740~transferase activity,GO:0016746~transferase activity, transferring acyl groups,GO:0016747~transferase activity, transferring acyl groups other than amino-acyl groups,GO:0016748~succinyltransferase activity,GO:0016751~S-succinyltransferase activity,	aga00020:Citrate cycle (TCA cycle),aga00310:Lysine degradation,aga01100:Metabolic pathways,aga01130:Biosynthesis of antibiotics,aga01200:Carbon metabolism,
AGAP003319	AGAP003319-PA(AgaP_AGAP003319)		Yes	0.369906	Infection	0.0464263	0.579142	10532	9169.81	8086.31	6498.87	PF00965:Tissue inhibitor of metalloproteinase,	GO:0006508~proteolysis,GO:0006509~membrane protein ectodomain proteolysis,GO:0008152~metabolic process,GO:0009056~catabolic process,GO:0009057~macromolecule catabolic process,GO:0009892~negative regulation of metabolic process,GO:0009894~regulation of catabolic process,GO:0009895~negative regulation of catabolic process,GO:0009987~cellular process,GO:0010033~response to organic substance,GO:00106…	GO:0005576~extracellular region,GO:0005578~proteinaceous extracellular matrix,GO:0005615~extracellular space,GO:0031012~extracellular matrix,GO:0044421~extracellular region part,	GO:0002020~protease binding,GO:0004857~enzyme inhibitor activity,GO:0004866~endopeptidase inhibitor activity,GO:0005488~binding,GO:0005515~protein binding,GO:0008191~metalloendopeptidase inhibitor activity,GO:0019899~enzyme binding,GO:0030234~enzyme regulator activity,GO:0030414~peptidase inhibitor activity,GO:0061134~peptidase regulator activity,GO:0061135~endopeptidase regulator activity,GO:009…
AGAP004762	AGAP004762-PA(AgaP_AGAP004762)			0.370072	Infection	0.0445308	0.569677	980.301	1034	742.793	749.806	PF00650:CRAL/TRIO domain,		GO:0005622~intracellular,GO:0005623~cell,GO:0044464~cell part,	GO:0005215~transporter activity,
AGAP005075	AGAP005075-PB(AgaP_AGAP005075)			0.370354	Infection	0.039527	0.537261	1576.01	1461.22	1115.72	1140.5		GO:0006323~DNA packaging,GO:0006325~chromatin organization,GO:0006333~chromatin assembly or disassembly,GO:0006334~nucleosome assembly,GO:0006338~chromatin remodeling,GO:0006461~protein complex assembly,GO:0006810~transport,GO:0006913~nucleocytoplasmic transport,GO:0006996~organelle organization,GO:0008219~cell death,GO:0009987~cellular process,GO:0010941~regulation of cell death,GO:0012501~progr…	GO:0005622~intracellular,GO:0005623~cell,GO:0005634~nucleus,GO:0043226~organelle,GO:0043227~membrane-bounded organelle,GO:0043229~intracellular organelle,GO:0043231~intracellular membrane-bounded organelle,GO:0044424~intracellular part,GO:0044464~cell part,	GO:0005488~binding,GO:0005515~protein binding,GO:0042393~histone binding,
AGAP004610	AGAP004610-PA(AgaP_AGAP004610)			0.371262	Infection	0.0397271	0.537261	1344.49	1411.2	997.552	1047.4	PF00448:SRP54-type protein, GTPase domain,PF02881:SRP54-type protein, helical bundle domain,PF02978:Signal peptide binding domain,	GO:0006605~protein targeting,GO:0006612~protein targeting to membrane,GO:0006613~cotranslational protein targeting to membrane,GO:0006614~SRP-dependent cotranslational protein targeting to membrane,GO:0006810~transport,GO:0006886~intracellular protein transport,GO:0008104~protein localization,GO:0009987~cellular process,GO:0015031~protein transport,GO:0016043~cellular component organization,GO:00…	GO:0005622~intracellular,GO:0005623~cell,GO:0005737~cytoplasm,GO:0030529~intracellular ribonucleoprotein complex,GO:0032991~macromolecular complex,GO:0044424~intracellular part,GO:0044444~cytoplasmic part,GO:0044464~cell part,GO:0048500~signal recognition particle,GO:1990904~ribonucleoprotein complex,	GO:0000166~nucleotide binding,GO:0001882~nucleoside binding,GO:0001883~purine nucleoside binding,GO:0003676~nucleic acid binding,GO:0003723~RNA binding,GO:0003824~catalytic activity,GO:0003924~GTPase activity,GO:0005488~binding,GO:0005525~GTP binding,GO:0008312~7S RNA binding,GO:0016462~pyrophosphatase activity,GO:0016787~hydrolase activity,GO:0016817~hydrolase activity, acting on acid anhydrides…	aga03060:Protein export,
AGAP008541	AGAP008541-PA(AgaP_AGAP008541)			0.374251	Infection	0.0456061	0.574144	818.937	798.999	595.462	596.852	PF00069:Protein kinase domain,			GO:0000166~nucleotide binding,GO:0001882~nucleoside binding,GO:0001883~purine nucleoside binding,GO:0003824~catalytic activity,GO:0004672~protein kinase activity,GO:0004674~protein serine/threonine kinase activity,GO:0005488~binding,GO:0005524~ATP binding,GO:0016301~kinase activity,GO:0016740~transferase activity,GO:0016772~transferase activity, transferring phosphorus-containing groups,GO:001677…
AGAP011802	AGAP011802-PA(AgaP_AGAP011802)			0.374361	Infection	0.0275496	0.475458	12847.9	13693.3	10090.6	9677.65	PF00832:Ribosomal L39 protein,	GO:0006412~translation,GO:0006518~peptide metabolic process,GO:0006807~nitrogen compound metabolic process,GO:0008152~metabolic process,GO:0009058~biosynthetic process,GO:0009059~macromolecule biosynthetic process,GO:0009987~cellular process,GO:0010467~gene expression,GO:0019538~protein metabolic process,GO:0034641~cellular nitrogen compound metabolic process,GO:0034645~cellular macromolecule bio…	GO:0005622~intracellular,GO:0005623~cell,GO:0005737~cytoplasm,GO:0005829~cytosol,GO:0005840~ribosome,GO:0015934~large ribosomal subunit,GO:0022625~cytosolic large ribosomal subunit,GO:0022626~cytosolic ribosome,GO:0030529~intracellular ribonucleoprotein complex,GO:0032991~macromolecular complex,GO:0043226~organelle,GO:0043228~non-membrane-bounded organelle,GO:0043229~intracellular organelle,GO:00…	GO:0003676~nucleic acid binding,GO:0003723~RNA binding,GO:0003735~structural constituent of ribosome,GO:0005198~structural molecule activity,GO:0005488~binding,GO:0097159~organic cyclic compound binding,GO:1901363~heterocyclic compound binding,	aga03010:Ribosome,
AGAP005856	AGAP005856-PA(AgaP_AGAP005856)			0.378491	Infection	0.0385275	0.532515	2603.51	3018.84	2199.22	1941.85				GO:0005488~binding,GO:0030246~carbohydrate binding,
AGAP009625	AGAP009625-PA(AgaP_AGAP009625)			0.378563	Infection	0.0473429	0.581336	716.889	787.551	564.768	537.001	PF00004:ATPase family associated with various cellular activities (AAA),	GO:0000226~microtubule cytoskeleton organization,GO:0006996~organelle organization,GO:0007010~cytoskeleton organization,GO:0007017~microtubule-based process,GO:0009987~cellular process,GO:0016043~cellular component organization,GO:0031122~cytoplasmic microtubule organization,GO:0044699~single-organism process,GO:0044763~single-organism cellular process,GO:0071840~cellular component organization o…	GO:0005622~intracellular,GO:0005623~cell,GO:0005634~nucleus,GO:0043226~organelle,GO:0043227~membrane-bounded organelle,GO:0043229~intracellular organelle,GO:0043231~intracellular membrane-bounded organelle,GO:0044424~intracellular part,GO:0044464~cell part,	GO:0000166~nucleotide binding,GO:0001882~nucleoside binding,GO:0001883~purine nucleoside binding,GO:0003824~catalytic activity,GO:0005488~binding,GO:0005524~ATP binding,GO:0008568~microtubule-severing ATPase activity,GO:0016462~pyrophosphatase activity,GO:0016787~hydrolase activity,GO:0016817~hydrolase activity, acting on acid anhydrides,GO:0016818~hydrolase activity, acting on acid anhydrides, i…
AGAP008601	AGAP008601-PA(AgaP_AGAP008601)			0.380151	Infection	0.0420689	0.553406	908.229	962.294	715.168	656.704	PF00270:DEAD/DEAH box helicase,PF00271:Helicase conserved C-terminal domain,PF13959:Domain of unknown function (DUF4217),	GO:0006139~nucleobase-containing compound metabolic process,GO:0006725~cellular aromatic compound metabolic process,GO:0006807~nitrogen compound metabolic process,GO:0008152~metabolic process,GO:0009987~cellular process,GO:0010501~RNA secondary structure unwinding,GO:0016070~RNA metabolic process,GO:0034641~cellular nitrogen compound metabolic process,GO:0043170~macromolecule metabolic process,GO…		GO:0000166~nucleotide binding,GO:0001882~nucleoside binding,GO:0001883~purine nucleoside binding,GO:0003676~nucleic acid binding,GO:0003723~RNA binding,GO:0003724~RNA helicase activity,GO:0003824~catalytic activity,GO:0004004~ATP-dependent RNA helicase activity,GO:0004386~helicase activity,GO:0005488~binding,GO:0005524~ATP binding,GO:0008026~ATP-dependent helicase activity,GO:0008186~RNA-dependen…
AGAP008914	AGAP008914-PA(AgaP_AGAP008914)		Yes	0.380272	Infection	0.0381467	0.530031	9640.37	8257.53	7159.36	6000.11
AGAP005237	AGAP005237-PA(AgaP_AGAP005237)			0.380688	Infection	0.0484589	0.582244	907.592	766.461	620.017	601.84	PF00083:Sugar (and other) transporter,		GO:0016020~membrane,GO:0016021~integral component of membrane,GO:0031224~intrinsic component of membrane,GO:0044425~membrane part,	GO:0005215~transporter activity,GO:0022857~transmembrane transporter activity,GO:0022891~substrate-specific transmembrane transporter activity,GO:0022892~substrate-specific transporter activity,
AGAP004362	AGAP004362-PB(AgaP_AGAP004362)			0.382446	Infection	0.0305222	0.495486	2720.22	2850.73	2159.32	1946.84	PF00208:Glutamate/Leucine/Phenylalanine/Valine dehydrogenase,PF02812:Glu/Leu/Phe/Val dehydrogenase, dimerisation domain,	GO:0006082~organic acid metabolic process,GO:0006520~cellular amino acid metabolic process,GO:0006807~nitrogen compound metabolic process,GO:0008152~metabolic process,GO:0009987~cellular process,GO:0019752~carboxylic acid metabolic process,GO:0043436~oxoacid metabolic process,GO:0044237~cellular metabolic process,GO:0044238~primary metabolic process,GO:0044281~small molecule metabolic process,GO:…		GO:0003824~catalytic activity,GO:0004352~glutamate dehydrogenase (NAD+) activity,GO:0016491~oxidoreductase activity,GO:0016638~oxidoreductase activity, acting on the CH-NH2 group of donors,GO:0016639~oxidoreductase activity, acting on the CH-NH2 group of donors, NAD or NADP as acceptor,	aga00220:Arginine biosynthesis,aga00250:Alanine, aspartate and glutamate metabolism,aga00910:Nitrogen metabolism,aga01100:Metabolic pathways,aga01200:Carbon metabolism,
AGAP007053	AGAP007053-PA(AgaP_AGAP007053)		Yes	0.382643	Infection	0.0311962	0.498207	7793.3	8661.25	6476.42	5644.33	PF00086:Thyroglobulin type-1 repeat,
AGAP010039	AGAP010039-PA(AgaP_AGAP010039)			0.387106	Infection	0.0256502	0.464052	3132.24	3312.89	2401.8	2340.86	PF01512:Respiratory-chain NADH dehydrogenase 51 Kd subunit,PF10531:SLBB domain,PF10589:NADH-ubiquinone oxidoreductase-F iron-sulfur binding region,	GO:0006091~generation of precursor metabolites and energy,GO:0008152~metabolic process,GO:0009060~aerobic respiration,GO:0009987~cellular process,GO:0015980~energy derivation by oxidation of organic compounds,GO:0044237~cellular metabolic process,GO:0044699~single-organism process,GO:0044710~single-organism metabolic process,GO:0044763~single-organism cellular process,GO:0045333~cellular respirat…		GO:0000166~nucleotide binding,GO:0003824~catalytic activity,GO:0003954~NADH dehydrogenase activity,GO:0005488~binding,GO:0008137~NADH dehydrogenase (ubiquinone) activity,GO:0010181~FMN binding,GO:0016491~oxidoreductase activity,GO:0016651~oxidoreductase activity, acting on NAD(P)H,GO:0016655~oxidoreductase activity, acting on NAD(P)H, quinone or similar compound as acceptor,GO:0032553~ribonucleot…	aga00190:Oxidative phosphorylation,aga01100:Metabolic pathways,
AGAP003785	AGAP003785-PA(AgaP_AGAP003785)			0.387113	Infection	0.028916	0.486405	33372.3	40030.7	27366.7	26525.9	PF00732:GMC oxidoreductase,PF05199:GMC oxidoreductase,			GO:0000166~nucleotide binding,GO:0003824~catalytic activity,GO:0005488~binding,GO:0016491~oxidoreductase activity,GO:0016614~oxidoreductase activity, acting on CH-OH group of donors,GO:0036094~small molecule binding,GO:0048037~cofactor binding,GO:0050660~flavin adenine dinucleotide binding,GO:0050662~coenzyme binding,GO:0097159~organic cyclic compound binding,GO:1901265~nucleoside phosphate bindi…
AGAP008648	AGAP008648-PA(AgaP_AGAP008648)			0.387305	Infection	0.0499299	0.593602	7500.55	7738.72	6504.04	4517.13	PF12248:Farnesoic acid 0-methyl transferase,
AGAP001011	AGAP001011-PA(AgaP_AGAP001011)			0.388096	Infection	0.0298185	0.491136	4085.76	3832.91	3118.5	2685	PF00520:Ion transport protein,		GO:0016020~membrane,GO:0016021~integral component of membrane,GO:0031224~intrinsic component of membrane,GO:0044425~membrane part,	GO:0005215~transporter activity,GO:0005216~ion channel activity,GO:0015075~ion transmembrane transporter activity,GO:0015267~channel activity,GO:0022803~passive transmembrane transporter activity,GO:0022838~substrate-specific channel activity,GO:0022857~transmembrane transporter activity,GO:0022891~substrate-specific transmembrane transporter activity,GO:0022892~substrate-specific transporter act…
AGAP004458	AGAP004458-PC(AgaP_AGAP004458)			0.38892	Infection	0.0257912	0.465536	3046.14	3218.89	2369.57	2231.13	PF00560:Leucine Rich Repeat,PF13855:Leucine rich repeat,
AGAP009907	AGAP009907-PA(AgaP_AGAP009907)		Yes	0.389104	Infection	0.0353261	0.517169	2671.75	3002.57	2257.54	1880.33	PF01433:Peptidase family M1,PF09127:Leukotriene A4 hydrolase, C-terminal,	GO:0006082~organic acid metabolic process,GO:0006508~proteolysis,GO:0006518~peptide metabolic process,GO:0006629~lipid metabolic process,GO:0006631~fatty acid metabolic process,GO:0006633~fatty acid biosynthetic process,GO:0006636~unsaturated fatty acid biosynthetic process,GO:0006690~icosanoid metabolic process,GO:0006691~leukotriene metabolic process,GO:0006807~nitrogen compound metabolic proce…	GO:0005622~intracellular,GO:0005623~cell,GO:0005737~cytoplasm,GO:0005886~plasma membrane,GO:0016020~membrane,GO:0044424~intracellular part,GO:0044464~cell part,GO:0071944~cell periphery,	GO:0003824~catalytic activity,GO:0004177~aminopeptidase activity,GO:0004301~epoxide hydrolase activity,GO:0004463~leukotriene-A4 hydrolase activity,GO:0005488~binding,GO:0008233~peptidase activity,GO:0008235~metalloexopeptidase activity,GO:0008237~metallopeptidase activity,GO:0008238~exopeptidase activity,GO:0008270~zinc ion binding,GO:0016787~hydrolase activity,GO:0016801~hydrolase activity, act…	aga00590:Arachidonic acid metabolism,aga01100:Metabolic pathways,
AGAP004332	AGAP004332-PA(AgaP_AGAP004332)			0.390211	Infection	0.0353894	0.517169	1077.25	1065.93	824.132	736.506	PF10607:CTLH/CRA C-terminal to LisH motif domain,	GO:0006464~cellular protein modification process,GO:0006508~proteolysis,GO:0006511~ubiquitin-dependent protein catabolic process,GO:0006915~apoptotic process,GO:0008152~metabolic process,GO:0008219~cell death,GO:0009056~catabolic process,GO:0009057~macromolecule catabolic process,GO:0009987~cellular process,GO:0010498~proteasomal protein catabolic process,GO:0010941~regulation of cell death,GO:00…	GO:0005622~intracellular,GO:0005623~cell,GO:0005634~nucleus,GO:0005737~cytoplasm,GO:0032991~macromolecular complex,GO:0034657~GID complex,GO:0043226~organelle,GO:0043227~membrane-bounded organelle,GO:0043229~intracellular organelle,GO:0043231~intracellular membrane-bounded organelle,GO:0043234~protein complex,GO:0044424~intracellular part,GO:0044464~cell part,
AGAP004457	AGAP004457-PA(AgaP_AGAP004457)			0.39112	Infection	0.0305138	0.495486	1765.43	1958.33	1306.03	1413.16	PF00083:Sugar (and other) transporter,	GO:0006810~transport,GO:0008643~carbohydrate transport,GO:0008645~hexose transport,GO:0009987~cellular process,GO:0015749~monosaccharide transport,GO:0015758~glucose transport,GO:0034219~carbohydrate transmembrane transport,GO:0035428~hexose transmembrane transport,GO:0044699~single-organism process,GO:0044763~single-organism cellular process,GO:0044765~single-organism transport,GO:0046323~glucos…	GO:0005623~cell,GO:0005886~plasma membrane,GO:0005887~integral component of plasma membrane,GO:0016020~membrane,GO:0016021~integral component of membrane,GO:0031224~intrinsic component of membrane,GO:0031226~intrinsic component of plasma membrane,GO:0044425~membrane part,GO:0044459~plasma membrane part,GO:0044464~cell part,GO:0071944~cell periphery,	GO:0005215~transporter activity,GO:0005351~sugar:proton symporter activity,GO:0005355~glucose transmembrane transporter activity,GO:0005402~cation:sugar symporter activity,GO:0008324~cation transmembrane transporter activity,GO:0015075~ion transmembrane transporter activity,GO:0015144~carbohydrate transmembrane transporter activity,GO:0015145~monosaccharide transmembrane transporter activity,GO:0…
AGAP004298	AGAP004298-PB(AgaP_AGAP004298)			0.391806	Infection	0.0454033	0.572502	790.236	805.025	636.899	513.725	PF13499:EF-hand domain pair,			GO:0005488~binding,GO:0005509~calcium ion binding,GO:0043167~ion binding,GO:0043169~cation binding,GO:0046872~metal ion binding,	aga04310:Wnt signaling pathway,
AGAP004461	AGAP004461-PA(AgaP_AGAP004461)			0.393971	Infection	0.049674	0.591577	804.906	809.243	659.919	497.1	PF01545:Cation efflux family,	GO:0009987~cellular process,GO:0010035~response to inorganic substance,GO:0010038~response to metal ion,GO:0010043~response to zinc ion,GO:0032844~regulation of homeostatic process,GO:0032879~regulation of localization,GO:0042221~response to chemical,GO:0042592~homeostatic process,GO:0048878~chemical homeostasis,GO:0050789~regulation of biological process,GO:0050794~regulation of cellular process…	GO:0005622~intracellular,GO:0005623~cell,GO:0005737~cytoplasm,GO:0005794~Golgi apparatus,GO:0012505~endomembrane system,GO:0016020~membrane,GO:0016021~integral component of membrane,GO:0031224~intrinsic component of membrane,GO:0043226~organelle,GO:0043227~membrane-bounded organelle,GO:0043229~intracellular organelle,GO:0043231~intracellular membrane-bounded organelle,GO:0044424~intracellular par…	GO:0005215~transporter activity,GO:0005385~zinc ion transmembrane transporter activity,GO:0008324~cation transmembrane transporter activity,GO:0015075~ion transmembrane transporter activity,GO:0022857~transmembrane transporter activity,GO:0022890~inorganic cation transmembrane transporter activity,GO:0022891~substrate-specific transmembrane transporter activity,GO:0022892~substrate-specific trans…
AGAP001859	AGAP001859-PB(AgaP_AGAP001859)			0.395502	Infection	0.0427229	0.557371	832.969	850.217	670.662	540.326	PF00226:DnaJ domain,PF09320:Domain of unknown function (DUF1977),		GO:0016020~membrane,GO:0016021~integral component of membrane,GO:0031224~intrinsic component of membrane,GO:0044425~membrane part,		aga04141:Protein processing in endoplasmic reticulum,
AGAP004845	AGAP004845-PA(AgaP_AGAP004845)	Yes		0.396377	Infection	0.0301252	0.494247	1114.24	1187.65	831.805	839.583	PF01130:CD36 family,		GO:0016020~membrane,GO:0016021~integral component of membrane,GO:0031224~intrinsic component of membrane,GO:0044425~membrane part,
AGAP005375	AGAP005375-PA(AgaP_AGAP005375)		Yes	0.396669	Infection	0.0380144	0.530031	860.394	1009.29	693.683	655.041	PF04981:NMD3 family ,	GO:0000054~ribosomal subunit export from nucleus,GO:0000055~ribosomal large subunit export from nucleus,GO:0006810~transport,GO:0006913~nucleocytoplasmic transport,GO:0022613~ribonucleoprotein complex biogenesis,GO:0033750~ribosome localization,GO:0033753~establishment of ribosome localization,GO:0042254~ribosome biogenesis,GO:0044085~cellular component biogenesis,GO:0046907~intracellular transpo…	GO:0005622~intracellular,GO:0005623~cell,GO:0005634~nucleus,GO:0005737~cytoplasm,GO:0043226~organelle,GO:0043227~membrane-bounded organelle,GO:0043229~intracellular organelle,GO:0043231~intracellular membrane-bounded organelle,GO:0044424~intracellular part,GO:0044464~cell part,	GO:0005488~binding,GO:0043021~ribonucleoprotein complex binding,GO:0043023~ribosomal large subunit binding,GO:0044877~macromolecular complex binding,	aga03008:Ribosome biogenesis in eukaryotes,aga03013:RNA transport,
AGAP008295	AGAP008295-PA(TRY2_ANOGA)			0.396869	Infection	0.0285847	0.483309	9038.92	10414.1	6496.37	7637.72	PF00089:Trypsin,	GO:0007586~digestion,GO:0032501~multicellular organismal process,GO:0044699~single-organism process,GO:0044707~single-multicellular organism process,	GO:0005576~extracellular region,GO:0005622~intracellular,GO:0005623~cell,GO:0005737~cytoplasm,GO:0044424~intracellular part,GO:0044464~cell part,	GO:0003824~catalytic activity,GO:0004175~endopeptidase activity,GO:0004252~serine-type endopeptidase activity,GO:0008233~peptidase activity,GO:0008236~serine-type peptidase activity,GO:0016787~hydrolase activity,GO:0017171~serine hydrolase activity,GO:0070011~peptidase activity, acting on L-amino acid peptides,
AGAP004464	AGAP004464-PA(AgaP_AGAP004464)			0.397234	Infection	0.0426881	0.557371	734.11	791.769	600.066	495.437	PF05334:Protein of unknown function (DUF719),
AGAP012253	AGAP012253-PA(AgaP_AGAP012253)			0.397576	Infection	0.0308062	0.496037	2053.72	2039.68	1344.39	1622.64	PF00535:Glycosyl transferase family 2,PF00652:Ricin-type beta-trefoil lectin domain,	GO:0005975~carbohydrate metabolic process,GO:0006464~cellular protein modification process,GO:0006486~protein glycosylation,GO:0008152~metabolic process,GO:0009058~biosynthetic process,GO:0009059~macromolecule biosynthetic process,GO:0009100~glycoprotein metabolic process,GO:0009101~glycoprotein biosynthetic process,GO:0009987~cellular process,GO:0019538~protein metabolic process,GO:0034645~cellu…	GO:0000139~Golgi membrane,GO:0005622~intracellular,GO:0005623~cell,GO:0005737~cytoplasm,GO:0005794~Golgi apparatus,GO:0012505~endomembrane system,GO:0016020~membrane,GO:0016021~integral component of membrane,GO:0031090~organelle membrane,GO:0031224~intrinsic component of membrane,GO:0043226~organelle,GO:0043227~membrane-bounded organelle,GO:0043229~intracellular organelle,GO:0043231~intracellular…	GO:0003824~catalytic activity,GO:0005488~binding,GO:0016740~transferase activity,GO:0016757~transferase activity, transferring glycosyl groups,GO:0030246~carbohydrate binding,
AGAP010509	AGAP010509-PA(AgaP_AGAP010509)			0.397693	Infection	0.024961	0.459585	3690.32	4122.74	2711.81	2975.95	PF00083:Sugar (and other) transporter,	GO:0006810~transport,GO:0006811~ion transport,GO:0006812~cation transport,GO:0015695~organic cation transport,GO:0044699~single-organism process,GO:0044765~single-organism transport,GO:0051179~localization,GO:0051234~establishment of localization,GO:0071702~organic substance transport,GO:1902578~single-organism localization,	GO:0005623~cell,GO:0005886~plasma membrane,GO:0005887~integral component of plasma membrane,GO:0016020~membrane,GO:0016021~integral component of membrane,GO:0031224~intrinsic component of membrane,GO:0031226~intrinsic component of plasma membrane,GO:0044425~membrane part,GO:0044459~plasma membrane part,GO:0044464~cell part,GO:0071944~cell periphery,	GO:0005215~transporter activity,GO:0005275~amine transmembrane transporter activity,GO:0008324~cation transmembrane transporter activity,GO:0015075~ion transmembrane transporter activity,GO:0015101~organic cation transmembrane transporter activity,GO:0015199~amino-acid betaine transmembrane transporter activity,GO:0015226~carnitine transmembrane transporter activity,GO:0015651~quaternary ammonium…
AGAP010588	AGAP010588-PA(AgaP_AGAP010588)			0.397722	Infection	0.0343078	0.508888	2058.19	2168.63	1700.44	1353.31	PF00118:TCP-1/cpn60 chaperonin family,	GO:0006457~protein folding,GO:0009987~cellular process,	GO:0005622~intracellular,GO:0005623~cell,GO:0005737~cytoplasm,GO:0044424~intracellular part,GO:0044464~cell part,	GO:0000166~nucleotide binding,GO:0001882~nucleoside binding,GO:0001883~purine nucleoside binding,GO:0005488~binding,GO:0005524~ATP binding,GO:0017076~purine nucleotide binding,GO:0030554~adenyl nucleotide binding,GO:0032549~ribonucleoside binding,GO:0032550~purine ribonucleoside binding,GO:0032553~ribonucleotide binding,GO:0032555~purine ribonucleotide binding,GO:0032559~adenyl ribonucleotide bin…
AGAP002508	AGAP002508-PA(AgaP_AGAP002508)			0.400663	Infection	0.0337709	0.50827	1404.44	1730.56	1147.95	1110.58	PF01433:Peptidase family M1,PF11838:ERAP1-like C-terminal domain,	GO:0006508~proteolysis,GO:0006518~peptide metabolic process,GO:0006807~nitrogen compound metabolic process,GO:0008152~metabolic process,GO:0009056~catabolic process,GO:0009987~cellular process,GO:0019538~protein metabolic process,GO:0034641~cellular nitrogen compound metabolic process,GO:0043170~macromolecule metabolic process,GO:0043171~peptide catabolic process,GO:0043603~cellular amide metabol…	GO:0005622~intracellular,GO:0005623~cell,GO:0005737~cytoplasm,GO:0005886~plasma membrane,GO:0016020~membrane,GO:0044424~intracellular part,GO:0044464~cell part,GO:0071944~cell periphery,	GO:0003824~catalytic activity,GO:0004177~aminopeptidase activity,GO:0005488~binding,GO:0008233~peptidase activity,GO:0008235~metalloexopeptidase activity,GO:0008237~metallopeptidase activity,GO:0008238~exopeptidase activity,GO:0008270~zinc ion binding,GO:0016787~hydrolase activity,GO:0033218~amide binding,GO:0042277~peptide binding,GO:0043167~ion binding,GO:0043169~cation binding,GO:0046872~metal…
AGAP003848	AGAP003848-PA(AgaP_AGAP003848)			0.401005	Infection	0.0448714	0.570211	478.351	475.423	356.049	324.196
AGAP009985	AGAP009985-PA(AgaP_AGAP009985)			0.403332	Infection	0.0310852	0.497489	2041.6	1853.49	1537.77	1265.19	PF13344:Haloacid dehalogenase-like hydrolase,	GO:0006793~phosphorus metabolic process,GO:0006796~phosphate-containing compound metabolic process,GO:0008152~metabolic process,GO:0009987~cellular process,GO:0016311~dephosphorylation,GO:0044237~cellular metabolic process,	GO:0005622~intracellular,GO:0005623~cell,GO:0005737~cytoplasm,GO:0005829~cytosol,GO:0044424~intracellular part,GO:0044444~cytoplasmic part,GO:0044464~cell part,	GO:0003824~catalytic activity,GO:0016787~hydrolase activity,GO:0016788~hydrolase activity, acting on ester bonds,GO:0016791~phosphatase activity,GO:0042578~phosphoric ester hydrolase activity,
AGAP001133	AGAP001133-PA(AgaP_AGAP001133)			0.403706	Infection	0.0487154	0.584438	1161.44	1174.4	979.136	674.992	PF09416:RNA helicase (UPF2 interacting domain),	GO:0000184~nuclear-transcribed mRNA catabolic process, nonsense-mediated decay,GO:0000956~nuclear-transcribed mRNA catabolic process,GO:0006139~nucleobase-containing compound metabolic process,GO:0006401~RNA catabolic process,GO:0006402~mRNA catabolic process,GO:0006725~cellular aromatic compound metabolic process,GO:0006807~nitrogen compound metabolic process,GO:0008152~metabolic process,GO:0009…	GO:0005622~intracellular,GO:0005623~cell,GO:0005737~cytoplasm,GO:0044424~intracellular part,GO:0044464~cell part,	GO:0000166~nucleotide binding,GO:0001882~nucleoside binding,GO:0001883~purine nucleoside binding,GO:0003676~nucleic acid binding,GO:0003677~DNA binding,GO:0003824~catalytic activity,GO:0004386~helicase activity,GO:0005488~binding,GO:0005524~ATP binding,GO:0008270~zinc ion binding,GO:0016462~pyrophosphatase activity,GO:0016787~hydrolase activity,GO:0016817~hydrolase activity, acting on acid anhydr…	aga03013:RNA transport,aga03015:mRNA surveillance pathway,
AGAP003581	AGAP003581-PA(AgaP_AGAP003581)			0.406131	Infection	0.0323103	0.507083	7760.77	6929.48	5968.43	4558.69	PF00107:Zinc-binding dehydrogenase,PF08240:Alcohol dehydrogenase GroES-like domain,		GO:0016020~membrane,GO:0016021~integral component of membrane,GO:0031224~intrinsic component of membrane,GO:0044425~membrane part,	GO:0003824~catalytic activity,GO:0005488~binding,GO:0008270~zinc ion binding,GO:0016491~oxidoreductase activity,GO:0043167~ion binding,GO:0043169~cation binding,GO:0046872~metal ion binding,GO:0046914~transition metal ion binding,
AGAP009059	AGAP009059-PA(AgaP_AGAP009059)			0.4081	Infection	0.0383894	0.531535	615.478	593.525	461.943	397.347	PF00241:Cofilin/tropomyosin-type actin-binding protein,	GO:0006461~protein complex assembly,GO:0006996~organelle organization,GO:0007010~cytoskeleton organization,GO:0007015~actin filament organization,GO:0008064~regulation of actin polymerization or depolymerization,GO:0008154~actin polymerization or depolymerization,GO:0009987~cellular process,GO:0010638~positive regulation of organelle organization,GO:0010639~negative regulation of organelle organi…	GO:0005622~intracellular,GO:0005623~cell,GO:0044464~cell part,
AGAP010005	AGAP010005-PA(AgaP_AGAP010005)			0.410207	Infection	0.0387545	0.534419	676.07	680.897	532.539	428.936	PF10222:Uncharacterized conserved protein (DUF2152),		GO:0016020~membrane,GO:0016021~integral component of membrane,GO:0031224~intrinsic component of membrane,GO:0044425~membrane part,
AGAP007473	AGAP007473-PA(AgaP_AGAP007473)			0.410882	Infection	0.0330288	0.50827	943.946	861.666	696.752	588.54	PF00254:FKBP-type peptidyl-prolyl cis-trans isomerase,	GO:0000412~histone peptidyl-prolyl isomerization,GO:0000413~protein peptidyl-prolyl isomerization,GO:0006325~chromatin organization,GO:0006457~protein folding,GO:0006464~cellular protein modification process,GO:0006996~organelle organization,GO:0008152~metabolic process,GO:0009987~cellular process,GO:0016043~cellular component organization,GO:0016569~covalent chromatin modification,GO:0016570~his…	GO:0005622~intracellular,GO:0005623~cell,GO:0005634~nucleus,GO:0005730~nucleolus,GO:0005737~cytoplasm,GO:0005783~endoplasmic reticulum,GO:0005789~endoplasmic reticulum membrane,GO:0012505~endomembrane system,GO:0016020~membrane,GO:0031974~membrane-enclosed lumen,GO:0031981~nuclear lumen,GO:0042175~nuclear outer membrane-endoplasmic reticulum membrane network,GO:0043226~organelle,GO:0043227~membra…	GO:0003755~peptidyl-prolyl cis-trans isomerase activity,GO:0003824~catalytic activity,GO:0005488~binding,GO:0005527~macrolide binding,GO:0005528~FK506 binding,GO:0008144~drug binding,GO:0016853~isomerase activity,GO:0016859~cis-trans isomerase activity,GO:0097159~organic cyclic compound binding,GO:1901363~heterocyclic compound binding,
AGAP007643	AGAP007643-PC(AgaP_AGAP007643)			0.411219	Infection	0.0184427	0.383787	18364.9	17821.4	14010.2	12096.7	PF00244:14-3-3 protein,				aga04391:Hippo signaling pathway - fly,
AGAP005163	AGAP005163-PA(AgaP_AGAP005163)			0.411347	Infection	0.0393097	0.537261	546.596	550.743	356.049	420.623	PF00201:UDP-glucoronosyl and UDP-glucosyl transferase,	GO:0006063~uronic acid metabolic process,GO:0006082~organic acid metabolic process,GO:0008152~metabolic process,GO:0009058~biosynthetic process,GO:0009812~flavonoid metabolic process,GO:0009813~flavonoid biosynthetic process,GO:0009987~cellular process,GO:0019585~glucuronate metabolic process,GO:0019752~carboxylic acid metabolic process,GO:0032787~monocarboxylic acid metabolic process,GO:0043436~…	GO:0005622~intracellular,GO:0005623~cell,GO:0016020~membrane,GO:0016021~integral component of membrane,GO:0031224~intrinsic component of membrane,GO:0043226~organelle,GO:0043227~membrane-bounded organelle,GO:0043229~intracellular organelle,GO:0043231~intracellular membrane-bounded organelle,GO:0044424~intracellular part,GO:0044425~membrane part,GO:0044464~cell part,	GO:0003824~catalytic activity,GO:0008194~UDP-glycosyltransferase activity,GO:0016740~transferase activity,GO:0016757~transferase activity, transferring glycosyl groups,GO:0016758~transferase activity, transferring hexosyl groups,
AGAP008209	AGAP008209-PA(AgaP_AGAP008209)			0.412017	Infection	0.0389861	0.536042	8474.47	6826.44	6258.49	4560.35	PF00067:Cytochrome P450,		GO:0016020~membrane,GO:0016021~integral component of membrane,GO:0031224~intrinsic component of membrane,GO:0044425~membrane part,	GO:0003824~catalytic activity,GO:0004497~monooxygenase activity,GO:0005488~binding,GO:0005506~iron ion binding,GO:0016491~oxidoreductase activity,GO:0016705~oxidoreductase activity, acting on paired donors, with incorporation or reduction of molecular oxygen,GO:0020037~heme binding,GO:0043167~ion binding,GO:0043169~cation binding,GO:0046872~metal ion binding,GO:0046906~tetrapyrrole binding,GO:004…
AGAP010025	AGAP010025-PA(AgaP_AGAP010025)			0.415219	Infection	0.0251461	0.459585	2628.38	2691.65	2105.6	1690.8	PF00996:GDP dissociation inhibitor,	GO:0006810~transport,GO:0007154~cell communication,GO:0007165~signal transduction,GO:0007264~small GTPase mediated signal transduction,GO:0008104~protein localization,GO:0009987~cellular process,GO:0015031~protein transport,GO:0023052~signaling,GO:0033036~macromolecule localization,GO:0035556~intracellular signal transduction,GO:0044699~single-organism process,GO:0044700~single organism signaling…	GO:0005622~intracellular,GO:0005623~cell,GO:0044464~cell part,	GO:0003824~catalytic activity,GO:0005092~GDP-dissociation inhibitor activity,GO:0005093~Rab GDP-dissociation inhibitor activity,GO:0016491~oxidoreductase activity,GO:0030234~enzyme regulator activity,GO:0030695~GTPase regulator activity,GO:0060589~nucleoside-triphosphatase regulator activity,GO:0098772~molecular function regulator,
AGAP003842	AGAP003842-PA(AgaP_AGAP003842)			0.415236	Infection	0.0474404	0.581336	374.39	371.179	283.919	236.081	PF08167:rRNA processing/ribosome biogenesis,
AGAP004765	AGAP004765-PA(AgaP_AGAP004765)			0.416266	Infection	0.0429421	0.558389	592.518	611.602	481.894	360.772	PF00270:DEAD/DEAH box helicase,PF00271:Helicase conserved C-terminal domain,PF00622:SPRY domain,	GO:0006139~nucleobase-containing compound metabolic process,GO:0006725~cellular aromatic compound metabolic process,GO:0006807~nitrogen compound metabolic process,GO:0008152~metabolic process,GO:0009987~cellular process,GO:0010501~RNA secondary structure unwinding,GO:0016070~RNA metabolic process,GO:0034641~cellular nitrogen compound metabolic process,GO:0043170~macromolecule metabolic process,GO…		GO:0000166~nucleotide binding,GO:0001882~nucleoside binding,GO:0001883~purine nucleoside binding,GO:0003676~nucleic acid binding,GO:0003724~RNA helicase activity,GO:0003824~catalytic activity,GO:0004004~ATP-dependent RNA helicase activity,GO:0004386~helicase activity,GO:0005488~binding,GO:0005524~ATP binding,GO:0008026~ATP-dependent helicase activity,GO:0008186~RNA-dependent ATPase activity,GO:00…
AGAP005540	AGAP005540-PA(AgaP_AGAP005540)			0.416743	Infection	0.0319822	0.506716	623.77	636.91	469.617	422.286	PF01088:Ubiquitin carboxyl-terminal hydrolase, family 1,	GO:0006464~cellular protein modification process,GO:0006508~proteolysis,GO:0006511~ubiquitin-dependent protein catabolic process,GO:0008152~metabolic process,GO:0009056~catabolic process,GO:0009057~macromolecule catabolic process,GO:0009987~cellular process,GO:0016579~protein deubiquitination,GO:0019538~protein metabolic process,GO:0019941~modification-dependent protein catabolic process,GO:00301…	GO:0005622~intracellular,GO:0005623~cell,GO:0005737~cytoplasm,GO:0044424~intracellular part,GO:0044464~cell part,	GO:0003824~catalytic activity,GO:0004843~thiol-dependent ubiquitin-specific protease activity,GO:0008233~peptidase activity,GO:0008234~cysteine-type peptidase activity,GO:0016787~hydrolase activity,GO:0019783~ubiquitin-like protein-specific protease activity,GO:0036459~thiol-dependent ubiquitinyl hydrolase activity,GO:0070011~peptidase activity, acting on L-amino acid peptides,GO:0101005~ubiquiti…
AGAP003119	AGAP003119-PA(AgaP_AGAP003119)			0.418012	Infection	0.0153443	0.347997	5738.3	6116.62	4401.51	4116.45	PF01176:Translation initiation factor 1A / IF-1,			GO:0003676~nucleic acid binding,GO:0003723~RNA binding,GO:0003743~translation initiation factor activity,GO:0005488~binding,GO:0008135~translation factor activity, RNA binding,GO:0097159~organic cyclic compound binding,GO:1901363~heterocyclic compound binding,	aga03013:RNA transport,
AGAP001526	AGAP001526-PA(AgaP_AGAP001526)			0.418026	Infection	0.0341871	0.50827	632.699	720.063	509.519	443.899	PF09202:Rio2, N-terminal,			GO:0000166~nucleotide binding,GO:0001882~nucleoside binding,GO:0001883~purine nucleoside binding,GO:0003824~catalytic activity,GO:0004672~protein kinase activity,GO:0004674~protein serine/threonine kinase activity,GO:0005488~binding,GO:0005524~ATP binding,GO:0016301~kinase activity,GO:0016740~transferase activity,GO:0016772~transferase activity, transferring phosphorus-containing groups,GO:001677…	aga03008:Ribosome biogenesis in eukaryotes,
AGAP004809	AGAP004809-PA(AgaP_AGAP004809)			0.420488	Infection	0.0176273	0.375638	48605.6	50717.2	38703.5	32303.2	PF01433:Peptidase family M1,PF11838:ERAP1-like C-terminal domain,	GO:0006508~proteolysis,GO:0006518~peptide metabolic process,GO:0006807~nitrogen compound metabolic process,GO:0008152~metabolic process,GO:0009056~catabolic process,GO:0009987~cellular process,GO:0019538~protein metabolic process,GO:0034641~cellular nitrogen compound metabolic process,GO:0043170~macromolecule metabolic process,GO:0043171~peptide catabolic process,GO:0043603~cellular amide metabol…	GO:0005622~intracellular,GO:0005623~cell,GO:0005737~cytoplasm,GO:0005886~plasma membrane,GO:0016020~membrane,GO:0044424~intracellular part,GO:0044464~cell part,GO:0071944~cell periphery,	GO:0003824~catalytic activity,GO:0004177~aminopeptidase activity,GO:0005488~binding,GO:0008233~peptidase activity,GO:0008235~metalloexopeptidase activity,GO:0008237~metallopeptidase activity,GO:0008238~exopeptidase activity,GO:0008270~zinc ion binding,GO:0016787~hydrolase activity,GO:0033218~amide binding,GO:0042277~peptide binding,GO:0043167~ion binding,GO:0043169~cation binding,GO:0046872~metal…	aga00480:Glutathione metabolism,aga01100:Metabolic pathways,
AGAP007781	AGAP007781-PA(AgaP_AGAP007781)		Yes	0.421939	Infection	0.0426489	0.557371	7511.39	11962.7	6683.6	6851.33	PF05456:Eukaryotic translation initiation factor 4E binding protein (EIF4EBP),	GO:0006412~translation,GO:0006413~translational initiation,GO:0006417~regulation of translation,GO:0006446~regulation of translational initiation,GO:0006518~peptide metabolic process,GO:0006807~nitrogen compound metabolic process,GO:0008152~metabolic process,GO:0009058~biosynthetic process,GO:0009059~macromolecule biosynthetic process,GO:0009889~regulation of biosynthetic process,GO:0009890~negat…	GO:0005622~intracellular,GO:0005623~cell,GO:0005737~cytoplasm,GO:0044424~intracellular part,GO:0044464~cell part,	GO:0005488~binding,GO:0005515~protein binding,GO:0008190~eukaryotic initiation factor 4E binding,GO:0031369~translation initiation factor binding,	aga03013:RNA transport,
AGAP003692	AGAP003692-PA(AgaP_AGAP003692)			0.422776	Infection	0.0170541	0.369475	24056	25868.1	19304.9	16319.5	PF01433:Peptidase family M1,PF11838:ERAP1-like C-terminal domain,	GO:0006508~proteolysis,GO:0006518~peptide metabolic process,GO:0006807~nitrogen compound metabolic process,GO:0008152~metabolic process,GO:0009056~catabolic process,GO:0009987~cellular process,GO:0019538~protein metabolic process,GO:0034641~cellular nitrogen compound metabolic process,GO:0043170~macromolecule metabolic process,GO:0043171~peptide catabolic process,GO:0043603~cellular amide metabol…	GO:0005622~intracellular,GO:0005623~cell,GO:0005737~cytoplasm,GO:0005886~plasma membrane,GO:0016020~membrane,GO:0016021~integral component of membrane,GO:0031224~intrinsic component of membrane,GO:0044424~intracellular part,GO:0044425~membrane part,GO:0044464~cell part,GO:0071944~cell periphery,	GO:0003824~catalytic activity,GO:0004177~aminopeptidase activity,GO:0005488~binding,GO:0008233~peptidase activity,GO:0008235~metalloexopeptidase activity,GO:0008237~metallopeptidase activity,GO:0008238~exopeptidase activity,GO:0008270~zinc ion binding,GO:0016787~hydrolase activity,GO:0033218~amide binding,GO:0042277~peptide binding,GO:0043167~ion binding,GO:0043169~cation binding,GO:0046872~metal…
AGAP005853	AGAP005853-PA(AgaP_AGAP005853)			0.422776	Infection	0.0481055	0.581591	284.459	321.769	210.253	207.818	PF10392:Golgi transport complex subunit 5,	GO:0006810~transport,GO:0006891~intra-Golgi vesicle-mediated transport,GO:0016192~vesicle-mediated transport,GO:0048193~Golgi vesicle transport,GO:0051179~localization,GO:0051234~establishment of localization,	GO:0005622~intracellular,GO:0005623~cell,GO:0005737~cytoplasm,GO:0005794~Golgi apparatus,GO:0012505~endomembrane system,GO:0017119~Golgi transport complex,GO:0032991~macromolecular complex,GO:0043226~organelle,GO:0043227~membrane-bounded organelle,GO:0043229~intracellular organelle,GO:0043231~intracellular membrane-bounded organelle,GO:0043234~protein complex,GO:0044422~organelle part,GO:0044424~…
AGAP010491	AGAP010491-PA(AgaP_AGAP010491)			0.423629	Infection	0.0370094	0.526252	426.689	409.743	300.8	282.632	PF05127:Helicase,PF08351:Domain of unknown function (DUF1726),PF13718:GNAT acetyltransferase 2,PF13725:Possible tRNA binding domain,	GO:0000154~rRNA modification,GO:0006139~nucleobase-containing compound metabolic process,GO:0006364~rRNA processing,GO:0006396~RNA processing,GO:0006399~tRNA metabolic process,GO:0006400~tRNA modification,GO:0006725~cellular aromatic compound metabolic process,GO:0006807~nitrogen compound metabolic process,GO:0008033~tRNA processing,GO:0008152~metabolic process,GO:0009451~RNA modification,GO:0009…	GO:0005622~intracellular,GO:0005623~cell,GO:0005634~nucleus,GO:0005730~nucleolus,GO:0031974~membrane-enclosed lumen,GO:0031981~nuclear lumen,GO:0043226~organelle,GO:0043227~membrane-bounded organelle,GO:0043228~non-membrane-bounded organelle,GO:0043229~intracellular organelle,GO:0043231~intracellular membrane-bounded organelle,GO:0043232~intracellular non-membrane-bounded organelle,GO:0043233~org…	GO:0000166~nucleotide binding,GO:0001882~nucleoside binding,GO:0001883~purine nucleoside binding,GO:0003824~catalytic activity,GO:0005488~binding,GO:0005524~ATP binding,GO:0008080~N-acetyltransferase activity,GO:0016407~acetyltransferase activity,GO:0016410~N-acyltransferase activity,GO:0016740~transferase activity,GO:0016746~transferase activity, transferring acyl groups,GO:0016747~transferase a…	aga03008:Ribosome biogenesis in eukaryotes,
AGAP008020	AGAP008020-PA(AgaP_AGAP008020)			0.425961	Infection	0.030195	0.494247	3344.63	2806.14	2461.65	1848.75	PF00067:Cytochrome P450,			GO:0003824~catalytic activity,GO:0005488~binding,GO:0005506~iron ion binding,GO:0016491~oxidoreductase activity,GO:0016705~oxidoreductase activity, acting on paired donors, with incorporation or reduction of molecular oxygen,GO:0020037~heme binding,GO:0043167~ion binding,GO:0043169~cation binding,GO:0046872~metal ion binding,GO:0046906~tetrapyrrole binding,GO:0046914~transition metal ion binding,…
AGAP006414	AGAP006414-PA(AgaP_AGAP006414)		Yes	0.426025	Infection	0.020524	0.403126	70860.4	59253.1	50150.8	42010.8	PF00704:Glycosyl hydrolases family 18,PF01607:Chitin binding Peritrophin-A domain,	GO:0005975~carbohydrate metabolic process,GO:0006022~aminoglycan metabolic process,GO:0006026~aminoglycan catabolic process,GO:0006030~chitin metabolic process,GO:0006032~chitin catabolic process,GO:0006040~amino sugar metabolic process,GO:0006807~nitrogen compound metabolic process,GO:0008152~metabolic process,GO:0009056~catabolic process,GO:0009057~macromolecule catabolic process,GO:0043170~mac…	GO:0005576~extracellular region,	GO:0003824~catalytic activity,GO:0004553~hydrolase activity, hydrolyzing O-glycosyl compounds,GO:0004568~chitinase activity,GO:0005488~binding,GO:0008061~chitin binding,GO:0016787~hydrolase activity,GO:0016798~hydrolase activity, acting on glycosyl bonds,GO:0097367~carbohydrate derivative binding,	aga00520:Amino sugar and nucleotide sugar metabolism,
AGAP005535	AGAP005535-PA(AgaP_AGAP005535)			0.427186	Infection	0.0259507	0.465608	877.615	774.897	604.67	556.951	PF01399:PCI domain,	GO:0006508~proteolysis,GO:0006511~ubiquitin-dependent protein catabolic process,GO:0008152~metabolic process,GO:0009056~catabolic process,GO:0009057~macromolecule catabolic process,GO:0009987~cellular process,GO:0010498~proteasomal protein catabolic process,GO:0019538~protein metabolic process,GO:0019941~modification-dependent protein catabolic process,GO:0030163~protein catabolic process,GO:0043…	GO:0000502~proteasome complex,GO:0005622~intracellular,GO:0005623~cell,GO:0005634~nucleus,GO:0005737~cytoplasm,GO:0005838~proteasome regulatory particle,GO:0008541~proteasome regulatory particle, lid subcomplex,GO:0022624~proteasome accessory complex,GO:0031595~nuclear proteasome complex,GO:0031974~membrane-enclosed lumen,GO:0031981~nuclear lumen,GO:0032991~macromolecular complex,GO:0043226~organ…		aga03050:Proteasome,
AGAP008602	AGAP008602-PA(AgaP_AGAP008602)			0.428828	Infection	0.0437784	0.564562	369.287	482.653	297.731	287.62	PF00441:Acyl-CoA dehydrogenase, C-terminal domain,PF02770:Acyl-CoA dehydrogenase, middle domain,PF02771:Acyl-CoA dehydrogenase, N-terminal domain,	GO:0006082~organic acid metabolic process,GO:0006629~lipid metabolic process,GO:0006631~fatty acid metabolic process,GO:0006635~fatty acid beta-oxidation,GO:0008152~metabolic process,GO:0009056~catabolic process,GO:0009062~fatty acid catabolic process,GO:0009987~cellular process,GO:0016042~lipid catabolic process,GO:0016054~organic acid catabolic process,GO:0019395~fatty acid oxidation,GO:0019605…	GO:0005622~intracellular,GO:0005623~cell,GO:0005737~cytoplasm,GO:0005739~mitochondrion,GO:0043226~organelle,GO:0043227~membrane-bounded organelle,GO:0043229~intracellular organelle,GO:0043231~intracellular membrane-bounded organelle,GO:0044424~intracellular part,GO:0044444~cytoplasmic part,GO:0044464~cell part,	GO:0000062~fatty-acyl-CoA binding,GO:0000166~nucleotide binding,GO:0003824~catalytic activity,GO:0003995~acyl-CoA dehydrogenase activity,GO:0004085~butyryl-CoA dehydrogenase activity,GO:0005488~binding,GO:0009055~electron carrier activity,GO:0016491~oxidoreductase activity,GO:0016627~oxidoreductase activity, acting on the CH-CH group of donors,GO:0036094~small molecule binding,GO:0048037~cofactor…	aga00071:Fatty acid degradation,aga00280:Valine, leucine and isoleucine degradation,aga00650:Butanoate metabolism,aga01100:Metabolic pathways,aga01200:Carbon metabolism,aga01212:Fatty acid metabolism,
AGAP004514	AGAP004514-PA(AgaP_AGAP004514)			0.429484	Infection	0.0182227	0.383161	1289	1261.77	934.63	869.509	PF01926:50S ribosome-binding GTPase,PF08701:GNL3L/Grn1 putative GTPase,	GO:0022613~ribonucleoprotein complex biogenesis,GO:0042254~ribosome biogenesis,GO:0044085~cellular component biogenesis,GO:0071840~cellular component organization or biogenesis,	GO:0005622~intracellular,GO:0005623~cell,GO:0005634~nucleus,GO:0005730~nucleolus,GO:0031974~membrane-enclosed lumen,GO:0031981~nuclear lumen,GO:0043226~organelle,GO:0043227~membrane-bounded organelle,GO:0043228~non-membrane-bounded organelle,GO:0043229~intracellular organelle,GO:0043231~intracellular membrane-bounded organelle,GO:0043232~intracellular non-membrane-bounded organelle,GO:0043233~org…	GO:0000166~nucleotide binding,GO:0001882~nucleoside binding,GO:0001883~purine nucleoside binding,GO:0003824~catalytic activity,GO:0003924~GTPase activity,GO:0005488~binding,GO:0005525~GTP binding,GO:0016462~pyrophosphatase activity,GO:0016787~hydrolase activity,GO:0016817~hydrolase activity, acting on acid anhydrides,GO:0016818~hydrolase activity, acting on acid anhydrides, in phosphorus-containi…	aga03008:Ribosome biogenesis in eukaryotes,
AGAP008370	AGAP008370-PA(AgaP_AGAP008370)			0.429982	Infection	0.0108117	0.289412	31219.7	33336.8	23252.2	22805.1	PF00246:Zinc carboxypeptidase,PF02244:Carboxypeptidase activation peptide,		GO:0005576~extracellular region,GO:0005615~extracellular space,GO:0044421~extracellular region part,	GO:0003824~catalytic activity,GO:0004180~carboxypeptidase activity,GO:0004181~metallocarboxypeptidase activity,GO:0005488~binding,GO:0008233~peptidase activity,GO:0008235~metalloexopeptidase activity,GO:0008237~metallopeptidase activity,GO:0008238~exopeptidase activity,GO:0008270~zinc ion binding,GO:0016787~hydrolase activity,GO:0043167~ion binding,GO:0043169~cation binding,GO:0046872~metal ion b…
[truncated: 112 more rows]

## Sheet: DEG + diffreps expected pattern
Gene ID	Gene Name	Fold Change mRNA levels (Log2)	Expression	diffreps region Chrom	diffreps region Start	diffreps region End	diffReps region Histone	diffReps region Histone change	Immunology gene	Coincidence histone change and functional output	PFAM data	GO BP terms	GO CC terms	GO MF terms	KEGG pathways
[truncated: 115 more rows]
