# Supplementary material for: Chromatin changes in Anopheles gambiae induced by Plasmodium falciparum infection
Source: Epigenetics Chromatin. 2019 Jan 7;12:5. doi: 10.1186/s13072-018-0250-9 (PMC6322293; doi:10.1186/s13072-018-0250-9)
Supplement: Supplementary file 8 — Additional file 8: Table S7. Results of the soft clustering analysis on the set of significant differentially expressed genes according to DESeq2 analysis. Genes are clustered based on the histone modification enrichment profiles (ratio of enrichment in infected versus control condition). The ratio is normalized (RPKM) and input-corrected. The ChIP-seq signal for each histone modification and mRNA levels of the corresponding genes are included. [file 13072_2018_250_MOESM8_ESM.xlsx]

## Sheet: Mfuzz analysis DESeq2 genes
Gene ID	Gene Name	Immunology gene	H3K9ac Infection vs Control ratio (Log2)	H3K27ac Infection vs Control ratio (Log2)	H3K4me3 Infection vs Control ratio (Log2)	H3K9me3 Infection vs Control ratio (Log2)	mRNA levels Infected vs Control ratio (Log2)	Mfuzz Infection cluster	PFAM data	GO BP terms	GO CC terms	GO MF terms	KEGG pathways
AGAP012982	AGAP012982-PA(AgaP_AGAP012982)		0.19304	0.150336	0.0644776	0.140643	-1.86855	H3K9ac	PF00001:7 transmembrane receptor (rhodopsin family),	GO:0003008~system process,GO:0006464~cellular protein modification process,GO:0007154~cell communication,GO:0007165~signal transduction,GO:0007186~G-protein coupled receptor signaling pathway,GO:0007600~sensory perception,GO:0007601~visual perception,GO:0007602~phototransduction,GO:0008152~metabolic process,GO:0009314~response to radiation,GO:0009416~response to light stimulus,GO:0009581~detectio…	GO:0005623~cell,GO:0005886~plasma membrane,GO:0005887~integral component of plasma membrane,GO:0016020~membrane,GO:0016021~integral component of membrane,GO:0031224~intrinsic component of membrane,GO:0031226~intrinsic component of plasma membrane,GO:0044425~membrane part,GO:0044459~plasma membrane part,GO:0044464~cell part,GO:0071944~cell periphery,	GO:0004871~signal transducer activity,GO:0004872~receptor activity,GO:0004888~transmembrane signaling receptor activity,GO:0004930~G-protein coupled receptor activity,GO:0008020~G-protein coupled photoreceptor activity,GO:0009881~photoreceptor activity,GO:0038023~signaling receptor activity,GO:0060089~molecular transducer activity,GO:0099600~transmembrane receptor activity,
AGAP008509	AGAP008509-PA(AgaP_AGAP008509)		-0.0356312	-0.163178	-0.105933	-0.147385	-0.399654	H3K9ac	PF02373:JmjC domain, hydroxylase,
AGAP003319	AGAP003319-PA(AgaP_AGAP003319)		-0.0471954	-0.189687	-0.0971993	-0.275302	0.536841	H3K9ac	PF00965:Tissue inhibitor of metalloproteinase,	GO:0006508~proteolysis,GO:0006509~membrane protein ectodomain proteolysis,GO:0008152~metabolic process,GO:0009056~catabolic process,GO:0009057~macromolecule catabolic process,GO:0009892~negative regulation of metabolic process,GO:0009894~regulation of catabolic process,GO:0009895~negative regulation of catabolic process,GO:0009987~cellular process,GO:0010033~response to organic substance,GO:00106…	GO:0005576~extracellular region,GO:0005578~proteinaceous extracellular matrix,GO:0005615~extracellular space,GO:0031012~extracellular matrix,GO:0044421~extracellular region part,	GO:0002020~protease binding,GO:0004857~enzyme inhibitor activity,GO:0004866~endopeptidase inhibitor activity,GO:0005488~binding,GO:0005515~protein binding,GO:0008191~metalloendopeptidase inhibitor activity,GO:0019899~enzyme binding,GO:0030234~enzyme regulator activity,GO:0030414~peptidase inhibitor activity,GO:0061134~peptidase regulator activity,GO:0061135~endopeptidase regulator activity,GO:009…
AGAP007537	AGAP007537-PA(AgaP_AGAP007537)		0.0560593	-0.0970854	-0.166941	-0.0644165	-0.396566	H3K9ac	PF12796:Ankyrin repeats (3 copies),PF13606:Ankyrin repeat,
AGAP009625	AGAP009625-PA(AgaP_AGAP009625)		-0.0766594	-0.244862	-0.126728	-0.373619	0.551126	H3K9ac	PF00004:ATPase family associated with various cellular activities (AAA),	GO:0000226~microtubule cytoskeleton organization,GO:0006996~organelle organization,GO:0007010~cytoskeleton organization,GO:0007017~microtubule-based process,GO:0009987~cellular process,GO:0016043~cellular component organization,GO:0031122~cytoplasmic microtubule organization,GO:0044699~single-organism process,GO:0044763~single-organism cellular process,GO:0071840~cellular component organization o…	GO:0005622~intracellular,GO:0005623~cell,GO:0005634~nucleus,GO:0043226~organelle,GO:0043227~membrane-bounded organelle,GO:0043229~intracellular organelle,GO:0043231~intracellular membrane-bounded organelle,GO:0044424~intracellular part,GO:0044464~cell part,	GO:0000166~nucleotide binding,GO:0001882~nucleoside binding,GO:0001883~purine nucleoside binding,GO:0003824~catalytic activity,GO:0005488~binding,GO:0005524~ATP binding,GO:0008568~microtubule-severing ATPase activity,GO:0016462~pyrophosphatase activity,GO:0016787~hydrolase activity,GO:0016817~hydrolase activity, acting on acid anhydrides,GO:0016818~hydrolase activity, acting on acid anhydrides, i…
AGAP006186	AGAP006186-PE(ATC1_ANOGA)		0.134307	-0.127624	-0.043552	-0.0291257	-0.486893	H3K9ac	PF00122:E1-E2 ATPase,PF00689:Cation transporting ATPase, C-terminus,PF00690:Cation transporter/ATPase, N-terminus,PF08282:haloacid dehalogenase-like hydrolase,	GO:0006873~cellular ion homeostasis,GO:0006874~cellular calcium ion homeostasis,GO:0006875~cellular metal ion homeostasis,GO:0009987~cellular process,GO:0019725~cellular homeostasis,GO:0030003~cellular cation homeostasis,GO:0042592~homeostatic process,GO:0044699~single-organism process,GO:0044763~single-organism cellular process,GO:0048878~chemical homeostasis,GO:0050801~ion homeostasis,GO:005506…	GO:0005622~intracellular,GO:0005623~cell,GO:0005737~cytoplasm,GO:0005783~endoplasmic reticulum,GO:0005789~endoplasmic reticulum membrane,GO:0005886~plasma membrane,GO:0005887~integral component of plasma membrane,GO:0012505~endomembrane system,GO:0016020~membrane,GO:0016021~integral component of membrane,GO:0016528~sarcoplasm,GO:0016529~sarcoplasmic reticulum,GO:0031090~organelle membrane,GO:0031…	GO:0000166~nucleotide binding,GO:0001882~nucleoside binding,GO:0001883~purine nucleoside binding,GO:0003824~catalytic activity,GO:0005215~transporter activity,GO:0005388~calcium-transporting ATPase activity,GO:0005488~binding,GO:0005524~ATP binding,GO:0008324~cation transmembrane transporter activity,GO:0015075~ion transmembrane transporter activity,GO:0015085~calcium ion transmembrane transporte…
AGAP011802	AGAP011802-PA(AgaP_AGAP011802)		-0.0728318	-0.31152	-0.203374	-0.308056	0.52867	H3K9ac	PF00832:Ribosomal L39 protein,	GO:0006412~translation,GO:0006518~peptide metabolic process,GO:0006807~nitrogen compound metabolic process,GO:0008152~metabolic process,GO:0009058~biosynthetic process,GO:0009059~macromolecule biosynthetic process,GO:0009987~cellular process,GO:0010467~gene expression,GO:0019538~protein metabolic process,GO:0034641~cellular nitrogen compound metabolic process,GO:0034645~cellular macromolecule bio…	GO:0005622~intracellular,GO:0005623~cell,GO:0005737~cytoplasm,GO:0005829~cytosol,GO:0005840~ribosome,GO:0015934~large ribosomal subunit,GO:0022625~cytosolic large ribosomal subunit,GO:0022626~cytosolic ribosome,GO:0030529~intracellular ribonucleoprotein complex,GO:0032991~macromolecular complex,GO:0043226~organelle,GO:0043228~non-membrane-bounded organelle,GO:0043229~intracellular organelle,GO:00…	GO:0003676~nucleic acid binding,GO:0003723~RNA binding,GO:0003735~structural constituent of ribosome,GO:0005198~structural molecule activity,GO:0005488~binding,GO:0097159~organic cyclic compound binding,GO:1901363~heterocyclic compound binding,	aga03010:Ribosome,
AGAP002710	AGAP002710-PA(AgaP_AGAP002710)		0.304741	0.0622435	0.275656	-0.0470822	-0.334848	H3K9ac	PF07714:Protein tyrosine kinase,PF14604:Variant SH3 domain,			GO:0000166~nucleotide binding,GO:0001882~nucleoside binding,GO:0001883~purine nucleoside binding,GO:0003824~catalytic activity,GO:0004672~protein kinase activity,GO:0005488~binding,GO:0005524~ATP binding,GO:0016301~kinase activity,GO:0016740~transferase activity,GO:0016772~transferase activity, transferring phosphorus-containing groups,GO:0016773~phosphotransferase activity, alcohol group as acce…
AGAP000009	AGAP000009-PA(AgaP_AGAP000009)		-0.114352	-0.371021	-0.123583	-0.480908	-0.622177	H3K9ac	PF00957:Synaptobrevin,PF08366:LLGL2,	GO:0006810~transport,GO:0008104~protein localization,GO:0009987~cellular process,GO:0015031~protein transport,GO:0016192~vesicle-mediated transport,GO:0017157~regulation of exocytosis,GO:0032879~regulation of localization,GO:0032880~regulation of protein localization,GO:0032940~secretion by cell,GO:0033036~macromolecule localization,GO:0044699~single-organism process,GO:0044763~single-organism ce…	GO:0005622~intracellular,GO:0005623~cell,GO:0005737~cytoplasm,GO:0005886~plasma membrane,GO:0012505~endomembrane system,GO:0016020~membrane,GO:0016021~integral component of membrane,GO:0016023~cytoplasmic, membrane-bounded vesicle,GO:0030141~secretory granule,GO:0031201~SNARE complex,GO:0031224~intrinsic component of membrane,GO:0031410~cytoplasmic vesicle,GO:0031982~vesicle,GO:0031988~membrane-b…	GO:0000149~SNARE binding,GO:0005096~GTPase activator activity,GO:0005488~binding,GO:0005515~protein binding,GO:0008047~enzyme activator activity,GO:0017016~Ras GTPase binding,GO:0017137~Rab GTPase binding,GO:0019899~enzyme binding,GO:0019905~syntaxin binding,GO:0030234~enzyme regulator activity,GO:0030695~GTPase regulator activity,GO:0031267~small GTPase binding,GO:0051020~GTPase binding,GO:00605…
AGAP009528	AGAP009528-PA(AgaP_AGAP009528)		0.237437	0.0277216	-0.0282955	0.0637597	0.686442	H3K9ac	PF13499:EF-hand domain pair,			GO:0005488~binding,GO:0005509~calcium ion binding,GO:0043167~ion binding,GO:0043169~cation binding,GO:0046872~metal ion binding,
AGAP003692	AGAP003692-PA(AgaP_AGAP003692)		-0.215074	-0.434852	-0.284351	-0.604809	0.586299	H3K9ac	PF01433:Peptidase family M1,PF11838:ERAP1-like C-terminal domain,	GO:0006508~proteolysis,GO:0006518~peptide metabolic process,GO:0006807~nitrogen compound metabolic process,GO:0008152~metabolic process,GO:0009056~catabolic process,GO:0009987~cellular process,GO:0019538~protein metabolic process,GO:0034641~cellular nitrogen compound metabolic process,GO:0043170~macromolecule metabolic process,GO:0043171~peptide catabolic process,GO:0043603~cellular amide metabol…	GO:0005622~intracellular,GO:0005623~cell,GO:0005737~cytoplasm,GO:0005886~plasma membrane,GO:0016020~membrane,GO:0016021~integral component of membrane,GO:0031224~intrinsic component of membrane,GO:0044424~intracellular part,GO:0044425~membrane part,GO:0044464~cell part,GO:0071944~cell periphery,	GO:0003824~catalytic activity,GO:0004177~aminopeptidase activity,GO:0005488~binding,GO:0008233~peptidase activity,GO:0008235~metalloexopeptidase activity,GO:0008237~metallopeptidase activity,GO:0008238~exopeptidase activity,GO:0008270~zinc ion binding,GO:0016787~hydrolase activity,GO:0033218~amide binding,GO:0042277~peptide binding,GO:0043167~ion binding,GO:0043169~cation binding,GO:0046872~metal…
AGAP012956	AGAP012956-PB(AgaP_AGAP012956)		-0.160848	-0.427111	-0.15436	-0.635789	-1.15154	H3K9ac
AGAP003872	AGAP003872-PA(AgaP_AGAP003872)		0.0789945	-0.186953	-0.0214446	-0.292597	-0.433402	H3K9ac	PF05041:Pecanex protein (C-terminus),		GO:0016020~membrane,GO:0016021~integral component of membrane,GO:0031224~intrinsic component of membrane,GO:0044425~membrane part,
AGAP006360	AGAP006360-PA(AgaP_AGAP006360)		-0.0886061	-0.349805	-0.137713	-0.549581	-0.269828	H3K9ac	PF00310:Glutamine amidotransferases class-II,PF01493:GXGXG motif,PF01645:Conserved region in glutamate synthase,PF04898:Glutamate synthase central domain,PF07992:Pyridine nucleotide-disulphide oxidoreductase,PF14691:Dihydroprymidine dehydrogenase domain II, 4Fe-4S cluster,	GO:0006082~organic acid metabolic process,GO:0006520~cellular amino acid metabolic process,GO:0006536~glutamate metabolic process,GO:0006537~glutamate biosynthetic process,GO:0006541~glutamine metabolic process,GO:0006807~nitrogen compound metabolic process,GO:0008152~metabolic process,GO:0009058~biosynthetic process,GO:0009064~glutamine family amino acid metabolic process,GO:0009084~glutamine fa…	GO:0005622~intracellular,GO:0005623~cell,GO:0005737~cytoplasm,GO:0044424~intracellular part,GO:0044464~cell part,	GO:0000166~nucleotide binding,GO:0003824~catalytic activity,GO:0005488~binding,GO:0005506~iron ion binding,GO:0010181~FMN binding,GO:0015930~glutamate synthase activity,GO:0016040~glutamate synthase (NADH) activity,GO:0016491~oxidoreductase activity,GO:0016638~oxidoreductase activity, acting on the CH-NH2 group of donors,GO:0016639~oxidoreductase activity, acting on the CH-NH2 group of donors, NA…	aga00250:Alanine, aspartate and glutamate metabolism,aga00910:Nitrogen metabolism,aga01100:Metabolic pathways,aga01130:Biosynthesis of antibiotics,aga01230:Biosynthesis of amino acids,
AGAP008209	AGAP008209-PA(AgaP_AGAP008209)		0.21598	-0.0390892	0.064851	-0.206802	0.598611	H3K9ac	PF00067:Cytochrome P450,		GO:0016020~membrane,GO:0016021~integral component of membrane,GO:0031224~intrinsic component of membrane,GO:0044425~membrane part,	GO:0003824~catalytic activity,GO:0004497~monooxygenase activity,GO:0005488~binding,GO:0005506~iron ion binding,GO:0016491~oxidoreductase activity,GO:0016705~oxidoreductase activity, acting on paired donors, with incorporation or reduction of molecular oxygen,GO:0020037~heme binding,GO:0043167~ion binding,GO:0043169~cation binding,GO:0046872~metal ion binding,GO:0046906~tetrapyrrole binding,GO:004…
AGAP012087	AGAP012087-PA(AgaP_AGAP012087)		-0.0252833	-0.320788	-0.0753912	-0.516889	-0.662149	H3K9ac	PF06859:Bicoid-interacting protein 3 (Bin3),			GO:0003824~catalytic activity,GO:0008168~methyltransferase activity,GO:0016740~transferase activity,GO:0016741~transferase activity, transferring one-carbon groups,
AGAP000767	AGAP000767-PA(AgaP_AGAP000767)		-0.042952	-0.341448	-0.11889	-0.509578	-0.379713	H3K9ac	PF00173:Cytochrome b5-like Heme/Steroid binding domain,		GO:0005623~cell,GO:0012505~endomembrane system,GO:0016020~membrane,GO:0016021~integral component of membrane,GO:0031224~intrinsic component of membrane,GO:0044425~membrane part,GO:0044464~cell part,	GO:0005488~binding,GO:0020037~heme binding,GO:0046906~tetrapyrrole binding,GO:0097159~organic cyclic compound binding,GO:1901363~heterocyclic compound binding,
AGAP007284	AGAP007284-PA(AgaP_AGAP007284)		0.172931	-0.182712	-0.0817958	-0.059677	0.867243	H3K9ac		GO:0006629~lipid metabolic process,GO:0008152~metabolic process,GO:0044238~primary metabolic process,GO:0044699~single-organism process,GO:0044710~single-organism metabolic process,GO:0071704~organic substance metabolic process,		GO:0003824~catalytic activity,GO:0008081~phosphoric diester hydrolase activity,GO:0016787~hydrolase activity,GO:0016788~hydrolase activity, acting on ester bonds,GO:0042578~phosphoric ester hydrolase activity,
AGAP005467	AGAP005467-PA(AgaP_AGAP005467)		0.116102	-0.264801	-0.0758335	-0.189553	-0.289773	H3K9ac	PF00013:KH domain,			GO:0003676~nucleic acid binding,GO:0003723~RNA binding,GO:0005488~binding,GO:0097159~organic cyclic compound binding,GO:1901363~heterocyclic compound binding,
AGAP010547	AGAP010547-PA(CLIPE5)	Yes	0.114144	-0.0703009	-0.280773	-0.192152	-1.47552	H3K9ac	PF00089:Trypsin,			GO:0003824~catalytic activity,GO:0004175~endopeptidase activity,GO:0004252~serine-type endopeptidase activity,GO:0008233~peptidase activity,GO:0008236~serine-type peptidase activity,GO:0016787~hydrolase activity,GO:0017171~serine hydrolase activity,GO:0070011~peptidase activity, acting on L-amino acid peptides,
AGAP000058	AGAP000058-PA(AgaP_AGAP000058)		0.135007	-0.215888	-0.105523	-0.186566	-0.777937	H3K9ac	PF00046:Homeobox domain,	GO:0006139~nucleobase-containing compound metabolic process,GO:0006355~regulation of transcription, DNA-templated,GO:0006725~cellular aromatic compound metabolic process,GO:0006807~nitrogen compound metabolic process,GO:0008152~metabolic process,GO:0009058~biosynthetic process,GO:0009059~macromolecule biosynthetic process,GO:0009889~regulation of biosynthetic process,GO:0009987~cellular process,G…	GO:0005622~intracellular,GO:0005623~cell,GO:0005634~nucleus,GO:0043226~organelle,GO:0043227~membrane-bounded organelle,GO:0043229~intracellular organelle,GO:0043231~intracellular membrane-bounded organelle,GO:0044424~intracellular part,GO:0044464~cell part,	GO:0003676~nucleic acid binding,GO:0003677~DNA binding,GO:0005488~binding,GO:0008270~zinc ion binding,GO:0043167~ion binding,GO:0043169~cation binding,GO:0043565~sequence-specific DNA binding,GO:0046872~metal ion binding,GO:0046914~transition metal ion binding,GO:0097159~organic cyclic compound binding,GO:1901363~heterocyclic compound binding,
AGAP005919	AGAP005919-PA(AgaP_AGAP005919)		0.275394	-0.106953	0.0247695	-0.0780439	-1.43701	H3K9ac
AGAP002735	AGAP002735-PA(AgaP_AGAP002735)		-0.00997627	-0.392099	-0.159184	-0.475592	-0.703962	H3K9ac	PF01853:MOZ/SAS family,PF04801:Sin-like protein conserved region,	GO:0006139~nucleobase-containing compound metabolic process,GO:0006323~DNA packaging,GO:0006325~chromatin organization,GO:0006333~chromatin assembly or disassembly,GO:0006334~nucleosome assembly,GO:0006351~transcription, DNA-templated,GO:0006355~regulation of transcription, DNA-templated,GO:0006461~protein complex assembly,GO:0006725~cellular aromatic compound metabolic process,GO:0006807~nitroge…	GO:0000785~chromatin,GO:0000786~nucleosome,GO:0005622~intracellular,GO:0005623~cell,GO:0005634~nucleus,GO:0005694~chromosome,GO:0032991~macromolecular complex,GO:0032993~protein-DNA complex,GO:0043226~organelle,GO:0043227~membrane-bounded organelle,GO:0043228~non-membrane-bounded organelle,GO:0043229~intracellular organelle,GO:0043231~intracellular membrane-bounded organelle,GO:0043232~intracellu…	GO:0003676~nucleic acid binding,GO:0003677~DNA binding,GO:0003824~catalytic activity,GO:0003899~DNA-directed RNA polymerase activity,GO:0004402~histone acetyltransferase activity,GO:0005488~binding,GO:0008080~N-acetyltransferase activity,GO:0008270~zinc ion binding,GO:0016407~acetyltransferase activity,GO:0016410~N-acyltransferase activity,GO:0016740~transferase activity,GO:0016746~transferase ac…
AGAP011642	AGAP011642-PA(AgaP_AGAP011642)		-0.176849	-0.666873	-0.392228	-0.525809	0.65602	H3K9ac			GO:0016020~membrane,GO:0016021~integral component of membrane,GO:0031224~intrinsic component of membrane,GO:0044425~membrane part,
AGAP002015	AGAP002015-PB(AgaP_AGAP002015)		0.0318356	-0.287467	-0.0125215	-0.658897	-0.353789	H3K9ac	PF03028:Dynein heavy chain and region D6 of dynein motor,PF07728:AAA domain (dynein-related subfamily),PF08385:Dynein heavy chain, N-terminal region 1,PF08393:Dynein heavy chain, N-terminal region 2,PF12777:Microtubule-binding stalk of dynein motor,PF12780:P-loop containing dynein motor region D4,	GO:0006928~movement of cell or subcellular component,GO:0007017~microtubule-based process,GO:0007018~microtubule-based movement,GO:0009987~cellular process,GO:0044699~single-organism process,GO:0044763~single-organism cellular process,	GO:0005622~intracellular,GO:0005623~cell,GO:0005856~cytoskeleton,GO:0005875~microtubule associated complex,GO:0015630~microtubule cytoskeleton,GO:0030286~dynein complex,GO:0032991~macromolecular complex,GO:0043226~organelle,GO:0043228~non-membrane-bounded organelle,GO:0043229~intracellular organelle,GO:0043232~intracellular non-membrane-bounded organelle,GO:0043234~protein complex,GO:0044422~orga…	GO:0000166~nucleotide binding,GO:0001882~nucleoside binding,GO:0001883~purine nucleoside binding,GO:0003774~motor activity,GO:0003777~microtubule motor activity,GO:0003824~catalytic activity,GO:0005488~binding,GO:0005524~ATP binding,GO:0016462~pyrophosphatase activity,GO:0016787~hydrolase activity,GO:0016817~hydrolase activity, acting on acid anhydrides,GO:0016818~hydrolase activity, acting on ac…	aga04145:Phagosome,
AGAP009511	AGAP009511-PA(AgaP_AGAP009511)		0.186161	-0.167282	-0.264186	-0.114886	-0.557114	H3K9ac	PF00632:HECT-domain (ubiquitin-transferase),PF06701:Mib_herc2,PF07738:Sad1 / UNC-like C-terminal ,PF12796:Ankyrin repeats (3 copies),	GO:0006464~cellular protein modification process,GO:0006508~proteolysis,GO:0006511~ubiquitin-dependent protein catabolic process,GO:0008152~metabolic process,GO:0009056~catabolic process,GO:0009057~macromolecule catabolic process,GO:0009987~cellular process,GO:0016567~protein ubiquitination,GO:0019538~protein metabolic process,GO:0019941~modification-dependent protein catabolic process,GO:0030163…	GO:0005622~intracellular,GO:0005623~cell,GO:0005634~nucleus,GO:0005737~cytoplasm,GO:0043226~organelle,GO:0043227~membrane-bounded organelle,GO:0043229~intracellular organelle,GO:0043231~intracellular membrane-bounded organelle,GO:0044424~intracellular part,GO:0044464~cell part,	GO:0003824~catalytic activity,GO:0004842~ubiquitin-protein transferase activity,GO:0005488~binding,GO:0016740~transferase activity,GO:0016874~ligase activity,GO:0019787~ubiquitin-like protein transferase activity,GO:0043167~ion binding,GO:0043169~cation binding,GO:0046872~metal ion binding,
AGAP010697	AGAP010697-PA(AgaP_AGAP010697)		0.19908	-0.122337	0.102737	-0.490357	-0.620787	H3K9ac	PF00628:PHD-finger,PF13639:Ring finger domain,			GO:0005488~binding,GO:0008270~zinc ion binding,GO:0043167~ion binding,GO:0043169~cation binding,GO:0046872~metal ion binding,GO:0046914~transition metal ion binding,
AGAP008181	AGAP008181-PA(AgaP_AGAP008181)		0.102547	-0.327324	0.0257671	-0.517898	-0.466171	H3K9ac	PF10373:Est1 DNA/RNA binding domain,PF10374:Telomerase activating protein Est1,PF13638:PIN domain,	GO:0000184~nuclear-transcribed mRNA catabolic process, nonsense-mediated decay,GO:0000723~telomere maintenance,GO:0000956~nuclear-transcribed mRNA catabolic process,GO:0006139~nucleobase-containing compound metabolic process,GO:0006259~DNA metabolic process,GO:0006278~RNA-dependent DNA biosynthetic process,GO:0006401~RNA catabolic process,GO:0006402~mRNA catabolic process,GO:0006403~RNA localizat…	GO:0005622~intracellular,GO:0005623~cell,GO:0005634~nucleus,GO:0005697~telomerase holoenzyme complex,GO:0005737~cytoplasm,GO:0030529~intracellular ribonucleoprotein complex,GO:0032991~macromolecular complex,GO:0043226~organelle,GO:0043227~membrane-bounded organelle,GO:0043229~intracellular organelle,GO:0043231~intracellular membrane-bounded organelle,GO:0044422~organelle part,GO:0044424~intracell…	GO:0003676~nucleic acid binding,GO:0003677~DNA binding,GO:0003723~RNA binding,GO:0003824~catalytic activity,GO:0004518~nuclease activity,GO:0004540~ribonuclease activity,GO:0005488~binding,GO:0016787~hydrolase activity,GO:0016788~hydrolase activity, acting on ester bonds,GO:0042162~telomeric DNA binding,GO:0043021~ribonucleoprotein complex binding,GO:0043565~sequence-specific DNA binding,GO:00448…	aga03015:mRNA surveillance pathway,
AGAP012090	AGAP012090-PA(AgaP_AGAP012090)		0.118243	-0.3249	-0.200715	-0.259583	-0.280965	H3K9ac	PF00069:Protein kinase domain,PF00130:Phorbol esters/diacylglycerol binding domain (C1 domain),PF00433:Protein kinase C terminal domain,PF00780:CNH domain,PF07714:Protein tyrosine kinase,	GO:0007154~cell communication,GO:0007165~signal transduction,GO:0009987~cellular process,GO:0023052~signaling,GO:0035556~intracellular signal transduction,GO:0044699~single-organism process,GO:0044700~single organism signaling,GO:0044763~single-organism cellular process,GO:0050789~regulation of biological process,GO:0050794~regulation of cellular process,GO:0050896~response to stimulus,GO:0051716…	GO:0005622~intracellular,GO:0005623~cell,GO:0044464~cell part,	GO:0000166~nucleotide binding,GO:0001882~nucleoside binding,GO:0001883~purine nucleoside binding,GO:0003824~catalytic activity,GO:0004672~protein kinase activity,GO:0004674~protein serine/threonine kinase activity,GO:0005488~binding,GO:0005524~ATP binding,GO:0016301~kinase activity,GO:0016740~transferase activity,GO:0016772~transferase activity, transferring phosphorus-containing groups,GO:001677…
AGAP001775	AGAP001775-PA(AgaP_AGAP001775)		0.241449	-0.159647	0.238123	-0.497376	-0.411503	H3K9ac	PF00005:ABC transporter,PF00664:ABC transporter transmembrane region,		GO:0016020~membrane,GO:0016021~integral component of membrane,GO:0031224~intrinsic component of membrane,GO:0044425~membrane part,	GO:0000166~nucleotide binding,GO:0001882~nucleoside binding,GO:0001883~purine nucleoside binding,GO:0003824~catalytic activity,GO:0005215~transporter activity,GO:0005488~binding,GO:0005524~ATP binding,GO:0015399~primary active transmembrane transporter activity,GO:0015405~P-P-bond-hydrolysis-driven transmembrane transporter activity,GO:0016462~pyrophosphatase activity,GO:0016787~hydrolase activit…
AGAP008368	AGAP008368-PA(TEP14)	Yes	0.604728	0.147102	0.234204	0.261356	-1.16382	H3K9ac	PF00207:Alpha-2-macroglobulin family,PF01835:MG2 domain,PF07678:A-macroglobulin complement component,PF07703:Alpha-2-macroglobulin family N-terminal region,		GO:0005576~extracellular region,GO:0005615~extracellular space,GO:0044421~extracellular region part,	GO:0004857~enzyme inhibitor activity,GO:0004866~endopeptidase inhibitor activity,GO:0030234~enzyme regulator activity,GO:0030414~peptidase inhibitor activity,GO:0061134~peptidase regulator activity,GO:0061135~endopeptidase regulator activity,GO:0098772~molecular function regulator,
AGAP001877	AGAP001877-PA(AgaP_AGAP001877)		0.0661561	-0.34801	0.0600222	-0.685192	-0.376827	H3K9ac		GO:0006139~nucleobase-containing compound metabolic process,GO:0006355~regulation of transcription, DNA-templated,GO:0006725~cellular aromatic compound metabolic process,GO:0006807~nitrogen compound metabolic process,GO:0008152~metabolic process,GO:0009058~biosynthetic process,GO:0009059~macromolecule biosynthetic process,GO:0009889~regulation of biosynthetic process,GO:0009987~cellular process,G…		GO:0005488~binding,GO:0008270~zinc ion binding,GO:0043167~ion binding,GO:0043169~cation binding,GO:0046872~metal ion binding,GO:0046914~transition metal ion binding,
AGAP006094	AGAP006094-PA(AgaP_AGAP006094)		0.0957794	-0.35511	-0.176264	-0.376757	-0.539286	H3K9ac	PF00069:Protein kinase domain,PF00433:Protein kinase C terminal domain,	GO:0006139~nucleobase-containing compound metabolic process,GO:0006325~chromatin organization,GO:0006351~transcription, DNA-templated,GO:0006355~regulation of transcription, DNA-templated,GO:0006357~regulation of transcription from RNA polymerase II promoter,GO:0006366~transcription from RNA polymerase II promoter,GO:0006464~cellular protein modification process,GO:0006468~protein phosphorylation…	GO:0005622~intracellular,GO:0005623~cell,GO:0005634~nucleus,GO:0005737~cytoplasm,GO:0043226~organelle,GO:0043227~membrane-bounded organelle,GO:0043229~intracellular organelle,GO:0043231~intracellular membrane-bounded organelle,GO:0044424~intracellular part,GO:0044464~cell part,	GO:0000166~nucleotide binding,GO:0001882~nucleoside binding,GO:0001883~purine nucleoside binding,GO:0003824~catalytic activity,GO:0004672~protein kinase activity,GO:0004674~protein serine/threonine kinase activity,GO:0005488~binding,GO:0005524~ATP binding,GO:0016301~kinase activity,GO:0016740~transferase activity,GO:0016772~transferase activity, transferring phosphorus-containing groups,GO:001677…
AGAP000533	AGAP000533-PA(AgaP_AGAP000533)		0.0920583	-0.492897	-0.169987	-0.285764	-0.617492	H3K9ac		GO:0006325~chromatin organization,GO:0006464~cellular protein modification process,GO:0006473~protein acetylation,GO:0006475~internal protein amino acid acetylation,GO:0006996~organelle organization,GO:0008152~metabolic process,GO:0009987~cellular process,GO:0016043~cellular component organization,GO:0016569~covalent chromatin modification,GO:0016570~histone modification,GO:0016573~histone acetyl…	GO:0000123~histone acetyltransferase complex,GO:0005622~intracellular,GO:0005623~cell,GO:0005634~nucleus,GO:0005654~nucleoplasm,GO:0031248~protein acetyltransferase complex,GO:0031974~membrane-enclosed lumen,GO:0031981~nuclear lumen,GO:0032991~macromolecular complex,GO:0043226~organelle,GO:0043227~membrane-bounded organelle,GO:0043229~intracellular organelle,GO:0043231~intracellular membrane-boun…	GO:0003824~catalytic activity,GO:0004842~ubiquitin-protein transferase activity,GO:0005488~binding,GO:0008270~zinc ion binding,GO:0016740~transferase activity,GO:0019787~ubiquitin-like protein transferase activity,GO:0043167~ion binding,GO:0043169~cation binding,GO:0046872~metal ion binding,GO:0046914~transition metal ion binding,GO:0061630~ubiquitin protein ligase activity,GO:0061659~ubiquitin-l…
AGAP008482	AGAP008482-PA(AgaP_AGAP008482)		0.069122	-0.401359	-0.260801	-0.375763	-0.751572	H3K9ac	PF00176:SNF2 family N-terminal domain,PF00271:Helicase conserved C-terminal domain,PF00385:Chromo (CHRromatin Organisation MOdifier) domain,PF07533:BRK domain,			GO:0000166~nucleotide binding,GO:0001882~nucleoside binding,GO:0001883~purine nucleoside binding,GO:0003824~catalytic activity,GO:0005488~binding,GO:0005524~ATP binding,GO:0016787~hydrolase activity,GO:0016817~hydrolase activity, acting on acid anhydrides,GO:0017076~purine nucleotide binding,GO:0030554~adenyl nucleotide binding,GO:0032549~ribonucleoside binding,GO:0032550~purine ribonucleoside bi…
AGAP002949	AGAP002949-PA(AgaP_AGAP002949)		0.165778	-0.309312	-0.111759	-0.348373	-0.472038	H3K9ac	PF00041:Fibronectin type III domain,PF07679:Immunoglobulin I-set domain,		GO:0016020~membrane,GO:0016021~integral component of membrane,GO:0031224~intrinsic component of membrane,GO:0044425~membrane part,
AGAP013344	AGAP013344-PA(AgaP_AGAP013344)		0.0172763	-0.341687	-0.52391	-0.357134	-1.30255	H3K9ac
AGAP011984	AGAP011984-PA(AgaP_AGAP011984)		0.456591	-0.0454229	0.0463689	0.0928168	0.863331	H3K9ac	PF00535:Glycosyl transferase family 2,PF00652:Ricin-type beta-trefoil lectin domain,	GO:0005975~carbohydrate metabolic process,GO:0006464~cellular protein modification process,GO:0006486~protein glycosylation,GO:0008152~metabolic process,GO:0009058~biosynthetic process,GO:0009059~macromolecule biosynthetic process,GO:0009100~glycoprotein metabolic process,GO:0009101~glycoprotein biosynthetic process,GO:0009987~cellular process,GO:0019538~protein metabolic process,GO:0034645~cellu…	GO:0000139~Golgi membrane,GO:0005622~intracellular,GO:0005623~cell,GO:0005737~cytoplasm,GO:0005794~Golgi apparatus,GO:0012505~endomembrane system,GO:0016020~membrane,GO:0016021~integral component of membrane,GO:0031090~organelle membrane,GO:0031224~intrinsic component of membrane,GO:0043226~organelle,GO:0043227~membrane-bounded organelle,GO:0043229~intracellular organelle,GO:0043231~intracellular…	GO:0003824~catalytic activity,GO:0005488~binding,GO:0016740~transferase activity,GO:0016757~transferase activity, transferring glycosyl groups,GO:0030246~carbohydrate binding,
AGAP008020	AGAP008020-PA(AgaP_AGAP008020)		0.247324	-0.223514	0.112676	-0.43982	0.610601	H3K9ac	PF00067:Cytochrome P450,			GO:0003824~catalytic activity,GO:0005488~binding,GO:0005506~iron ion binding,GO:0016491~oxidoreductase activity,GO:0016705~oxidoreductase activity, acting on paired donors, with incorporation or reduction of molecular oxygen,GO:0020037~heme binding,GO:0043167~ion binding,GO:0043169~cation binding,GO:0046872~metal ion binding,GO:0046906~tetrapyrrole binding,GO:0046914~transition metal ion binding,…
AGAP011139	AGAP011139-PA(AgaP_AGAP011139)		0.169496	-0.342767	-0.140326	-0.321428	-0.6267	H3K9ac	PF01403:Sema domain,PF01437:Plexin repeat,PF01833:IPT/TIG domain,PF08337:Plexin cytoplasmic RasGAP domain,	GO:0000902~cell morphogenesis,GO:0000904~cell morphogenesis involved in differentiation,GO:0001558~regulation of cell growth,GO:0006928~movement of cell or subcellular component,GO:0006935~chemotaxis,GO:0007154~cell communication,GO:0007165~signal transduction,GO:0007166~cell surface receptor signaling pathway,GO:0007275~multicellular organism development,GO:0007399~nervous system development,GO:…	GO:0002116~semaphorin receptor complex,GO:0005623~cell,GO:0005886~plasma membrane,GO:0005887~integral component of plasma membrane,GO:0016020~membrane,GO:0016021~integral component of membrane,GO:0031224~intrinsic component of membrane,GO:0031226~intrinsic component of plasma membrane,GO:0032991~macromolecular complex,GO:0043234~protein complex,GO:0043235~receptor complex,GO:0044425~membrane part…	GO:0004871~signal transducer activity,GO:0004872~receptor activity,GO:0004888~transmembrane signaling receptor activity,GO:0017154~semaphorin receptor activity,GO:0038023~signaling receptor activity,GO:0060089~molecular transducer activity,GO:0099600~transmembrane receptor activity,
AGAP003047	AGAP003047-PC(AgaP_AGAP003047)		0.194312	-0.294146	0.0771116	-0.547643	-0.244137	H3K9ac	PF00270:DEAD/DEAH box helicase,PF00271:Helicase conserved C-terminal domain,	GO:0006139~nucleobase-containing compound metabolic process,GO:0006412~translation,GO:0006413~translational initiation,GO:0006518~peptide metabolic process,GO:0006725~cellular aromatic compound metabolic process,GO:0006807~nitrogen compound metabolic process,GO:0007059~chromosome segregation,GO:0008152~metabolic process,GO:0009058~biosynthetic process,GO:0009059~macromolecule biosynthetic process…	GO:0005622~intracellular,GO:0005623~cell,GO:0005737~cytoplasm,GO:0030529~intracellular ribonucleoprotein complex,GO:0032991~macromolecular complex,GO:0035770~ribonucleoprotein granule,GO:0036464~cytoplasmic ribonucleoprotein granule,GO:0043226~organelle,GO:0043228~non-membrane-bounded organelle,GO:0043229~intracellular organelle,GO:0043232~intracellular non-membrane-bounded organelle,GO:0044424~i…	GO:0000166~nucleotide binding,GO:0001882~nucleoside binding,GO:0001883~purine nucleoside binding,GO:0003676~nucleic acid binding,GO:0003724~RNA helicase activity,GO:0003824~catalytic activity,GO:0004004~ATP-dependent RNA helicase activity,GO:0004386~helicase activity,GO:0005488~binding,GO:0005524~ATP binding,GO:0008026~ATP-dependent helicase activity,GO:0008186~RNA-dependent ATPase activity,GO:00…
AGAP000898	AGAP000898-PA(AgaP_AGAP000898)		0.405725	-0.123864	-0.0192087	-0.0944315	-0.573917	H3K9ac	PF00782:Dual specificity phosphatase, catalytic domain,PF08766:DEK C terminal domain,	GO:0000902~cell morphogenesis,GO:0000904~cell morphogenesis involved in differentiation,GO:0006996~organelle organization,GO:0007010~cytoskeleton organization,GO:0007275~multicellular organism development,GO:0007399~nervous system development,GO:0008064~regulation of actin polymerization or depolymerization,GO:0009653~anatomical structure morphogenesis,GO:0009987~cellular process,GO:0010591~regul…	GO:0005622~intracellular,GO:0005623~cell,GO:0005737~cytoplasm,GO:0044424~intracellular part,GO:0044464~cell part,	GO:0003676~nucleic acid binding,GO:0003677~DNA binding,GO:0003779~actin binding,GO:0003824~catalytic activity,GO:0004721~phosphoprotein phosphatase activity,GO:0004725~protein tyrosine phosphatase activity,GO:0005488~binding,GO:0005515~protein binding,GO:0008092~cytoskeletal protein binding,GO:0008138~protein tyrosine/serine/threonine phosphatase activity,GO:0016787~hydrolase activity,GO:0016788~…
AGAP002502	AGAP002502-PA(AgaP_AGAP002502)		0.184677	-0.288883	0.0645777	-0.710365	-0.392276	H3K9ac	PF02854:MIF4G domain,			GO:0003676~nucleic acid binding,GO:0003723~RNA binding,GO:0005488~binding,GO:0097159~organic cyclic compound binding,GO:1901363~heterocyclic compound binding,	aga03013:RNA transport,
AGAP007285	AGAP007285-PA(AgaP_AGAP007285)		0.32129	-0.224431	0.0678751	-0.456919	0.652881	H3K9ac	PF01120:Alpha-L-fucosidase,	GO:0005975~carbohydrate metabolic process,GO:0005996~monosaccharide metabolic process,GO:0006004~fucose metabolic process,GO:0008152~metabolic process,GO:0019318~hexose metabolic process,GO:0044238~primary metabolic process,GO:0044281~small molecule metabolic process,GO:0044699~single-organism process,GO:0044710~single-organism metabolic process,GO:0044723~single-organism carbohydrate metabolic p…		GO:0003824~catalytic activity,GO:0004553~hydrolase activity, hydrolyzing O-glycosyl compounds,GO:0004560~alpha-L-fucosidase activity,GO:0015928~fucosidase activity,GO:0016787~hydrolase activity,GO:0016798~hydrolase activity, acting on glycosyl bonds,	aga00511:Other glycan degradation,
AGAP009990	AGAP009990-PA(AgaP_AGAP009990)		0.181911	-0.214414	-0.525625	-0.330974	-0.345194	H3K9ac	PF00076:RNA recognition motif. (a.k.a. RRM, RBD, or RNP domain),PF07744:SPOC domain,	GO:0000375~RNA splicing, via transesterification reactions,GO:0000377~RNA splicing, via transesterification reactions with bulged adenosine as nucleophile,GO:0000398~mRNA splicing, via spliceosome,GO:0006139~nucleobase-containing compound metabolic process,GO:0006396~RNA processing,GO:0006397~mRNA processing,GO:0006725~cellular aromatic compound metabolic process,GO:0006807~nitrogen compound meta…	GO:0005622~intracellular,GO:0005623~cell,GO:0005634~nucleus,GO:0043226~organelle,GO:0043227~membrane-bounded organelle,GO:0043229~intracellular organelle,GO:0043231~intracellular membrane-bounded organelle,GO:0044424~intracellular part,GO:0044464~cell part,	GO:0000166~nucleotide binding,GO:0003676~nucleic acid binding,GO:0005488~binding,GO:0036094~small molecule binding,GO:0097159~organic cyclic compound binding,GO:1901265~nucleoside phosphate binding,GO:1901363~heterocyclic compound binding,
AGAP004379	AGAP004379-PA(GSTD6)		-0.0266381	-0.54707	-0.176871	-0.994556	0.74317	H3K9ac	PF13417:Glutathione S-transferase, N-terminal domain,	GO:0006518~peptide metabolic process,GO:0006575~cellular modified amino acid metabolic process,GO:0006749~glutathione metabolic process,GO:0006790~sulfur compound metabolic process,GO:0006807~nitrogen compound metabolic process,GO:0008152~metabolic process,GO:0009987~cellular process,GO:0034641~cellular nitrogen compound metabolic process,GO:0043603~cellular amide metabolic process,GO:0044237~cel…	GO:0005622~intracellular,GO:0005623~cell,GO:0005737~cytoplasm,GO:0044424~intracellular part,GO:0044464~cell part,	GO:0003824~catalytic activity,GO:0004364~glutathione transferase activity,GO:0004601~peroxidase activity,GO:0004602~glutathione peroxidase activity,GO:0016209~antioxidant activity,GO:0016491~oxidoreductase activity,GO:0016684~oxidoreductase activity, acting on peroxide as acceptor,GO:0016740~transferase activity,GO:0016765~transferase activity, transferring alkyl or aryl (other than methyl) group…
AGAP007130	AGAP007130-PA(AgaP_AGAP007130)		0.223325	-0.3411	-0.0182947	-0.639502	-0.270901	H3K9ac	PF00102:Protein-tyrosine phosphatase,PF00373:FERM central domain,PF00595:PDZ domain (Also known as DHR or GLGF),PF08736:FERM adjacent (FA),PF09379:FERM N-terminal domain ,PF09380:FERM C-terminal PH-like domain,		GO:0005622~intracellular,GO:0005623~cell,GO:0005856~cytoskeleton,GO:0043226~organelle,GO:0043228~non-membrane-bounded organelle,GO:0043229~intracellular organelle,GO:0043232~intracellular non-membrane-bounded organelle,GO:0044424~intracellular part,GO:0044464~cell part,	GO:0003824~catalytic activity,GO:0004721~phosphoprotein phosphatase activity,GO:0004725~protein tyrosine phosphatase activity,GO:0016787~hydrolase activity,GO:0016788~hydrolase activity, acting on ester bonds,GO:0016791~phosphatase activity,GO:0042578~phosphoric ester hydrolase activity,
AGAP007053	AGAP007053-PA(AgaP_AGAP007053)		0.382819	-0.214775	-0.075731	-0.296368	0.543526	H3K9ac	PF00086:Thyroglobulin type-1 repeat,
AGAP003118	AGAP003118-PA(AgaP_AGAP003118)		0.141462	-0.594096	-0.159307	-0.747032	-0.46687	H3K9ac	PF00249:Myb-like DNA-binding domain,PF04433:SWIRM domain,		GO:0005622~intracellular,GO:0005623~cell,GO:0005634~nucleus,GO:0043226~organelle,GO:0043227~membrane-bounded organelle,GO:0043229~intracellular organelle,GO:0043231~intracellular membrane-bounded organelle,GO:0044424~intracellular part,GO:0044464~cell part,	GO:0003676~nucleic acid binding,GO:0003677~DNA binding,GO:0005488~binding,GO:0097159~organic cyclic compound binding,GO:1901363~heterocyclic compound binding,
AGAP006412	AGAP006412-PA(AgaP_AGAP006412)		0.280036	-0.71615	-0.175413	-0.323406	-0.630454	H3K9ac	PF02149:Kinase associated domain 1,
AGAP010545	AGAP010545-PA(AgaP_AGAP010545)		-0.173257	-0.123483	-0.216512	-0.142912	-1.48826	H3K27ac	PF00089:Trypsin,			GO:0003824~catalytic activity,GO:0004175~endopeptidase activity,GO:0004252~serine-type endopeptidase activity,GO:0008233~peptidase activity,GO:0008236~serine-type peptidase activity,GO:0016787~hydrolase activity,GO:0017171~serine hydrolase activity,GO:0070011~peptidase activity, acting on L-amino acid peptides,
AGAP011397	AGAP011397-PA(AgaP_AGAP011397)		-0.163214	0.0589653	-0.203723	-0.0403672	-1.14495	H3K27ac	PF00307:Calponin homology (CH) domain,	GO:0006996~organelle organization,GO:0007010~cytoskeleton organization,GO:0009987~cellular process,GO:0016043~cellular component organization,GO:0071840~cellular component organization or biogenesis,	GO:0005622~intracellular,GO:0005623~cell,GO:0005856~cytoskeleton,GO:0043226~organelle,GO:0043228~non-membrane-bounded organelle,GO:0043229~intracellular organelle,GO:0043232~intracellular non-membrane-bounded organelle,GO:0044424~intracellular part,GO:0044464~cell part,
AGAP009859	AGAP009859-PA(AgaP_AGAP009859)		-0.0280312	0.141891	-0.239969	0.0194001	-1.60013	H3K27ac
AGAP010047	AGAP010047-PA(AgaP_AGAP010047)		-0.00113657	0.643675	-0.696393	0.437057	-2.07634	H3K27ac	PF15430:Single domain von Willebrand factor type C,	GO:0002252~immune effector process,GO:0002376~immune system process,GO:0006950~response to stress,GO:0006952~defense response,GO:0009605~response to external stimulus,GO:0009607~response to biotic stimulus,GO:0009615~response to virus,GO:0009987~cellular process,GO:0016032~viral process,GO:0043207~response to external biotic stimulus,GO:0044403~symbiosis, encompassing mutualism through parasitism…
AGAP010089	AGAP010089-PA(GPROP9)		0.503904	0.473431	0.540145	0.516336	-1.89039	H3K4me3	PF00001:7 transmembrane receptor (rhodopsin family),	GO:0003008~system process,GO:0006464~cellular protein modification process,GO:0007154~cell communication,GO:0007165~signal transduction,GO:0007186~G-protein coupled receptor signaling pathway,GO:0007600~sensory perception,GO:0007601~visual perception,GO:0007602~phototransduction,GO:0008152~metabolic process,GO:0009314~response to radiation,GO:0009416~response to light stimulus,GO:0009581~detectio…	GO:0005623~cell,GO:0005886~plasma membrane,GO:0005887~integral component of plasma membrane,GO:0016020~membrane,GO:0016021~integral component of membrane,GO:0031224~intrinsic component of membrane,GO:0031226~intrinsic component of plasma membrane,GO:0044425~membrane part,GO:0044459~plasma membrane part,GO:0044464~cell part,GO:0071944~cell periphery,	GO:0004871~signal transducer activity,GO:0004872~receptor activity,GO:0004888~transmembrane signaling receptor activity,GO:0004930~G-protein coupled receptor activity,GO:0008020~G-protein coupled photoreceptor activity,GO:0009881~photoreceptor activity,GO:0038023~signaling receptor activity,GO:0060089~molecular transducer activity,GO:0099600~transmembrane receptor activity,
AGAP001660	AGAP001660-PA(AgaP_AGAP001660)		-0.00610684	-0.0589864	0.0962746	0.0330591	-1.62213	H3K4me3	PF03028:Dynein heavy chain and region D6 of dynein motor,PF07728:AAA domain (dynein-related subfamily),PF08385:Dynein heavy chain, N-terminal region 1,PF08393:Dynein heavy chain, N-terminal region 2,PF12777:Microtubule-binding stalk of dynein motor,PF12780:P-loop containing dynein motor region D4,	GO:0006928~movement of cell or subcellular component,GO:0007017~microtubule-based process,GO:0007018~microtubule-based movement,GO:0009987~cellular process,GO:0044699~single-organism process,GO:0044763~single-organism cellular process,	GO:0005622~intracellular,GO:0005623~cell,GO:0005856~cytoskeleton,GO:0005875~microtubule associated complex,GO:0015630~microtubule cytoskeleton,GO:0030286~dynein complex,GO:0032991~macromolecular complex,GO:0043226~organelle,GO:0043228~non-membrane-bounded organelle,GO:0043229~intracellular organelle,GO:0043232~intracellular non-membrane-bounded organelle,GO:0043234~protein complex,GO:0044422~orga…	GO:0000166~nucleotide binding,GO:0001882~nucleoside binding,GO:0001883~purine nucleoside binding,GO:0003774~motor activity,GO:0003777~microtubule motor activity,GO:0003824~catalytic activity,GO:0005488~binding,GO:0005524~ATP binding,GO:0016462~pyrophosphatase activity,GO:0016787~hydrolase activity,GO:0016817~hydrolase activity, acting on acid anhydrides,GO:0016818~hydrolase activity, acting on ac…
AGAP009126	AGAP009126-PA(AgaP_AGAP009126)		-0.132486	-0.171551	-0.0248863	-0.109021	-0.631339	H3K4me3	PF00373:FERM central domain,PF09380:FERM C-terminal PH-like domain,		GO:0005622~intracellular,GO:0005623~cell,GO:0005856~cytoskeleton,GO:0043226~organelle,GO:0043228~non-membrane-bounded organelle,GO:0043229~intracellular organelle,GO:0043232~intracellular non-membrane-bounded organelle,GO:0044424~intracellular part,GO:0044464~cell part,		aga04391:Hippo signaling pathway - fly,
AGAP013453	AGAP013453-PA(AgaP_AGAP013453)		0.331159	0.290276	0.397516	0.229728	-1.48537	H3K4me3
AGAP007006	AGAP007006-PA(AgaP_AGAP007006)		-0.237484	-0.343359	-0.166361	-0.37397	-0.454098	H3K4me3	PF00307:Calponin homology (CH) domain,PF00630:Filamin/ABP280 repeat,
AGAP002649	AGAP002649-PA(AgaP_AGAP002649)		-0.0166045	-0.125215	0.0929367	-0.0556257	-0.391256	H3K4me3
AGAP005122	AGAP005122-PA(AgaP_AGAP005122)		-0.191174	-0.300993	-0.0763799	-0.218567	0.673161	H3K4me3	PF00789:UBX domain,PF08059:SEP domain,	GO:0006508~proteolysis,GO:0006511~ubiquitin-dependent protein catabolic process,GO:0006996~organelle organization,GO:0006997~nucleus organization,GO:0006998~nuclear envelope organization,GO:0007030~Golgi organization,GO:0008152~metabolic process,GO:0009056~catabolic process,GO:0009057~macromolecule catabolic process,GO:0009987~cellular process,GO:0010256~endomembrane system organization,GO:001049…	GO:0005622~intracellular,GO:0005623~cell,GO:0005634~nucleus,GO:0005737~cytoplasm,GO:0005829~cytosol,GO:0043226~organelle,GO:0043227~membrane-bounded organelle,GO:0043229~intracellular organelle,GO:0043231~intracellular membrane-bounded organelle,GO:0044424~intracellular part,GO:0044444~cytoplasmic part,GO:0044464~cell part,	GO:0005488~binding,GO:0005515~protein binding,GO:0032182~ubiquitin-like protein binding,GO:0043130~ubiquitin binding,	aga04141:Protein processing in endoplasmic reticulum,
AGAP013005	AGAP013005-PA(AgaP_AGAP013005)		-0.0674188	-0.234343	0.0367225	-0.0955145	-1.02283	H3K4me3
AGAP001200	AGAP001200-PB(AgaP_AGAP001200)		0.00244124	-0.0496775	0.126843	-0.15535	-0.355758	H3K4me3	PF06202:Amylo-alpha-1,6-glucosidase ,PF14699:N-terminal domain from the human glycogen debranching enzyme,PF14701:glucanotransferase domain of human glycogen debranching enzyme,PF14702:central domain of human glycogen debranching enzyme,	GO:0000271~polysaccharide biosynthetic process,GO:0000272~polysaccharide catabolic process,GO:0005975~carbohydrate metabolic process,GO:0005976~polysaccharide metabolic process,GO:0005977~glycogen metabolic process,GO:0005978~glycogen biosynthetic process,GO:0005980~glycogen catabolic process,GO:0006073~cellular glucan metabolic process,GO:0006091~generation of precursor metabolites and energy,GO…	GO:0005622~intracellular,GO:0005623~cell,GO:0005737~cytoplasm,GO:0044424~intracellular part,GO:0044464~cell part,	GO:0001871~pattern binding,GO:0003824~catalytic activity,GO:0004133~glycogen debranching enzyme activity,GO:0004134~4-alpha-glucanotransferase activity,GO:0004135~amylo-alpha-1,6-glucosidase activity,GO:0004553~hydrolase activity, hydrolyzing O-glycosyl compounds,GO:0005488~binding,GO:0015926~glucosidase activity,GO:0016740~transferase activity,GO:0016757~transferase activity, transferring glycos…	aga00500:Starch and sucrose metabolism,aga01100:Metabolic pathways,
AGAP006052	AGAP006052-PA(AgaP_AGAP006052)		0.0255977	-0.101381	0.182642	0.0344346	-0.965427	H3K4me3	PF03370:Putative phosphatase regulatory subunit,				aga04931:Insulin resistance,
AGAP005218	AGAP005218-PA(AgaP_AGAP005218)		-0.13964	-0.330346	-0.00837698	-0.178598	0.742756	H3K4me3	PF00641:Zn-finger in Ran binding protein and others,		GO:0005622~intracellular,GO:0005623~cell,GO:0005634~nucleus,GO:0043226~organelle,GO:0043227~membrane-bounded organelle,GO:0043229~intracellular organelle,GO:0043231~intracellular membrane-bounded organelle,GO:0044424~intracellular part,GO:0044464~cell part,	GO:0003676~nucleic acid binding,GO:0003723~RNA binding,GO:0005488~binding,GO:0008270~zinc ion binding,GO:0043167~ion binding,GO:0043169~cation binding,GO:0046872~metal ion binding,GO:0046914~transition metal ion binding,GO:0097159~organic cyclic compound binding,GO:1901363~heterocyclic compound binding,
AGAP001474	AGAP001474-PA(MSN)		0.0402571	-0.126125	0.143024	-0.168755	-3.06964	H3K4me3
AGAP008668	AGAP008668-PA(AgaP_AGAP008668)		-0.118229	-0.255035	0.0914153	-0.0717375	0.646445	H3K4me3	PF00043:Glutathione S-transferase, C-terminal domain,PF13679:Methyltransferase domain,		GO:0005622~intracellular,GO:0005623~cell,GO:0005737~cytoplasm,GO:0044424~intracellular part,GO:0044464~cell part,
AGAP003145	AGAP003145-PA(AgaP_AGAP003145)		-0.0176305	-0.187932	0.122113	-0.154392	-1.11249	H3K4me3			GO:0005622~intracellular,GO:0005623~cell,GO:0005634~nucleus,GO:0043226~organelle,GO:0043227~membrane-bounded organelle,GO:0043229~intracellular organelle,GO:0043231~intracellular membrane-bounded organelle,GO:0044424~intracellular part,GO:0044464~cell part,	GO:0005488~binding,GO:0043167~ion binding,GO:0043169~cation binding,GO:0046872~metal ion binding,
AGAP006574	AGAP006574-PA(AgaP_AGAP006574)		0.0957839	-0.115666	0.22005	-0.0552136	-0.906681	H3K4me3	PF00397:WW domain,
AGAP005175	AGAP005175-PA(AgaP_AGAP005175)		-0.142127	-0.265591	0.0122942	-0.301353	-0.431046	H3K4me3	PF00289:Carbamoyl-phosphate synthase L chain, N-terminal domain,PF00364:Biotin-requiring enzyme,PF01039:Carboxyl transferase domain,PF02785:Biotin carboxylase C-terminal domain,PF02786:Carbamoyl-phosphate synthase L chain, ATP binding domain,PF08326:Acetyl-CoA carboxylase, central region,	GO:0006082~organic acid metabolic process,GO:0006629~lipid metabolic process,GO:0006631~fatty acid metabolic process,GO:0006633~fatty acid biosynthetic process,GO:0008152~metabolic process,GO:0008610~lipid biosynthetic process,GO:0009058~biosynthetic process,GO:0009987~cellular process,GO:0016053~organic acid biosynthetic process,GO:0019752~carboxylic acid metabolic process,GO:0032787~monocarboxy…		GO:0000166~nucleotide binding,GO:0001882~nucleoside binding,GO:0001883~purine nucleoside binding,GO:0003824~catalytic activity,GO:0003989~acetyl-CoA carboxylase activity,GO:0004075~biotin carboxylase activity,GO:0005488~binding,GO:0005524~ATP binding,GO:0016421~CoA carboxylase activity,GO:0016874~ligase activity,GO:0016879~ligase activity, forming carbon-nitrogen bonds,GO:0016885~ligase activity,…	aga00061:Fatty acid biosynthesis,aga00620:Pyruvate metabolism,aga00640:Propanoate metabolism,aga01100:Metabolic pathways,aga01212:Fatty acid metabolism,
AGAP006660	AGAP006660-PA(AgaP_AGAP006660)		-0.272431	-0.488098	-0.0926246	-0.273511	0.512672	H3K4me3	PF00180:Isocitrate/isopropylmalate dehydrogenase,	GO:0006082~organic acid metabolic process,GO:0006091~generation of precursor metabolites and energy,GO:0006099~tricarboxylic acid cycle,GO:0006102~isocitrate metabolic process,GO:0008152~metabolic process,GO:0009060~aerobic respiration,GO:0009987~cellular process,GO:0015980~energy derivation by oxidation of organic compounds,GO:0019752~carboxylic acid metabolic process,GO:0043436~oxoacid metaboli…		GO:0000166~nucleotide binding,GO:0000287~magnesium ion binding,GO:0003824~catalytic activity,GO:0004448~isocitrate dehydrogenase activity,GO:0004450~isocitrate dehydrogenase (NADP+) activity,GO:0005488~binding,GO:0016491~oxidoreductase activity,GO:0016614~oxidoreductase activity, acting on CH-OH group of donors,GO:0016616~oxidoreductase activity, acting on the CH-OH group of donors, NAD or NADP a…	aga00020:Citrate cycle (TCA cycle),aga00480:Glutathione metabolism,aga01100:Metabolic pathways,aga01130:Biosynthesis of antibiotics,aga01200:Carbon metabolism,aga01210:2-Oxocarboxylic acid metabolism,aga01230:Biosynthesis of amino acids,aga04146:Peroxisome,
AGAP012317	AGAP012317-PA(AgaP_AGAP012317)		-0.248555	-0.399374	-0.0864051	-0.384428	0.866605	H3K4me3	PF13855:Leucine rich repeat,		GO:0016020~membrane,GO:0016021~integral component of membrane,GO:0031224~intrinsic component of membrane,GO:0044425~membrane part,
AGAP003691	AGAP003691-PA(AgaP_AGAP003691)		0.0291777	-0.178944	0.21509	0.0212782	-1.45431	H3K4me3	PF00089:Trypsin,		GO:0016020~membrane,GO:0016021~integral component of membrane,GO:0031224~intrinsic component of membrane,GO:0044425~membrane part,	GO:0003824~catalytic activity,GO:0004175~endopeptidase activity,GO:0004252~serine-type endopeptidase activity,GO:0008233~peptidase activity,GO:0008236~serine-type peptidase activity,GO:0016787~hydrolase activity,GO:0017171~serine hydrolase activity,GO:0070011~peptidase activity, acting on L-amino acid peptides,
AGAP006205	AGAP006205-PA(AgaP_AGAP006205)		0.208386	0.115503	0.379443	0.0262606	-0.588477	H3K4me3	PF00004:ATPase family associated with various cellular activities (AAA),			GO:0000166~nucleotide binding,GO:0001882~nucleoside binding,GO:0001883~purine nucleoside binding,GO:0005488~binding,GO:0005524~ATP binding,GO:0017076~purine nucleotide binding,GO:0030554~adenyl nucleotide binding,GO:0032549~ribonucleoside binding,GO:0032550~purine ribonucleoside binding,GO:0032553~ribonucleotide binding,GO:0032555~purine ribonucleotide binding,GO:0032559~adenyl ribonucleotide bin…	aga03008:Ribosome biogenesis in eukaryotes,
AGAP013091	AGAP013091-PA(AgaP_AGAP013091)		-0.179197	-0.377997	-0.0851512	-0.487041	0.733251	H3K4me3			GO:0016020~membrane,GO:0016021~integral component of membrane,GO:0031224~intrinsic component of membrane,GO:0044425~membrane part,
AGAP000588	AGAP000588-PA(AgaP_AGAP000588)		0.0722462	0.0190004	0.336652	0.110132	-1.04498	H3K4me3
AGAP001526	AGAP001526-PA(AgaP_AGAP001526)		-0.110505	-0.321891	0.0319677	-0.297598	0.602703	H3K4me3	PF09202:Rio2, N-terminal,			GO:0000166~nucleotide binding,GO:0001882~nucleoside binding,GO:0001883~purine nucleoside binding,GO:0003824~catalytic activity,GO:0004672~protein kinase activity,GO:0004674~protein serine/threonine kinase activity,GO:0005488~binding,GO:0005524~ATP binding,GO:0016301~kinase activity,GO:0016740~transferase activity,GO:0016772~transferase activity, transferring phosphorus-containing groups,GO:001677…	aga03008:Ribosome biogenesis in eukaryotes,
AGAP013346	AGAP013346-PA(AgaP_AGAP013346)		-0.163868	-0.4545	0.00429694	-0.207552	-0.868987	H3K4me3	PF02958:Ecdysteroid kinase,
AGAP001859	AGAP001859-PB(AgaP_AGAP001859)		-0.354196	-0.47449	-0.18281	-0.5872	0.57502	H3K4me3	PF00226:DnaJ domain,PF09320:Domain of unknown function (DUF1977),		GO:0016020~membrane,GO:0016021~integral component of membrane,GO:0031224~intrinsic component of membrane,GO:0044425~membrane part,		aga04141:Protein processing in endoplasmic reticulum,
AGAP007388	AGAP007388-PA(AgaP_AGAP007388)		-0.0841923	-0.285708	0.0527838	-0.339561	-0.440712	H3K4me3	PF00092:von Willebrand factor type A domain,PF07728:AAA domain (dynein-related subfamily),	GO:0000027~ribosomal large subunit assembly,GO:0006139~nucleobase-containing compound metabolic process,GO:0006364~rRNA processing,GO:0006396~RNA processing,GO:0006725~cellular aromatic compound metabolic process,GO:0006807~nitrogen compound metabolic process,GO:0006996~organelle organization,GO:0008152~metabolic process,GO:0009987~cellular process,GO:0010467~gene expression,GO:0016043~cellular c…	GO:0005622~intracellular,GO:0005623~cell,GO:0005634~nucleus,GO:0030529~intracellular ribonucleoprotein complex,GO:0030684~preribosome,GO:0030687~preribosome, large subunit precursor,GO:0032991~macromolecular complex,GO:0043226~organelle,GO:0043227~membrane-bounded organelle,GO:0043229~intracellular organelle,GO:0043231~intracellular membrane-bounded organelle,GO:0044424~intracellular part,GO:0044…	GO:0000166~nucleotide binding,GO:0001882~nucleoside binding,GO:0001883~purine nucleoside binding,GO:0003824~catalytic activity,GO:0005488~binding,GO:0005524~ATP binding,GO:0016462~pyrophosphatase activity,GO:0016787~hydrolase activity,GO:0016817~hydrolase activity, acting on acid anhydrides,GO:0016818~hydrolase activity, acting on acid anhydrides, in phosphorus-containing anhydrides,GO:0016887~AT…	aga03008:Ribosome biogenesis in eukaryotes,
AGAP004098	AGAP004098-PA(AgaP_AGAP004098)		0.179393	0.0525903	0.404456	0.0921173	0.504598	H3K4me3	PF00025:ADP-ribosylation factor family,	GO:0006810~transport,GO:0006886~intracellular protein transport,GO:0008104~protein localization,GO:0015031~protein transport,GO:0016192~vesicle-mediated transport,GO:0033036~macromolecule localization,GO:0034613~cellular protein localization,GO:0045184~establishment of protein localization,GO:0046907~intracellular transport,GO:0051179~localization,GO:0051234~establishment of localization,GO:00516…	GO:0005622~intracellular,GO:0005623~cell,GO:0005737~cytoplasm,GO:0005783~endoplasmic reticulum,GO:0005794~Golgi apparatus,GO:0012505~endomembrane system,GO:0043226~organelle,GO:0043227~membrane-bounded organelle,GO:0043229~intracellular organelle,GO:0043231~intracellular membrane-bounded organelle,GO:0044424~intracellular part,GO:0044444~cytoplasmic part,GO:0044464~cell part,	GO:0000166~nucleotide binding,GO:0001882~nucleoside binding,GO:0001883~purine nucleoside binding,GO:0005488~binding,GO:0005525~GTP binding,GO:0017076~purine nucleotide binding,GO:0019001~guanyl nucleotide binding,GO:0032549~ribonucleoside binding,GO:0032550~purine ribonucleoside binding,GO:0032553~ribonucleotide binding,GO:0032555~purine ribonucleotide binding,GO:0032561~guanyl ribonucleotide bin…	aga04141:Protein processing in endoplasmic reticulum,
AGAP004332	AGAP004332-PA(AgaP_AGAP004332)		0.0348884	-0.2683	0.231097	0.00518309	0.558853	H3K4me3	PF10607:CTLH/CRA C-terminal to LisH motif domain,	GO:0006464~cellular protein modification process,GO:0006508~proteolysis,GO:0006511~ubiquitin-dependent protein catabolic process,GO:0006915~apoptotic process,GO:0008152~metabolic process,GO:0008219~cell death,GO:0009056~catabolic process,GO:0009057~macromolecule catabolic process,GO:0009987~cellular process,GO:0010498~proteasomal protein catabolic process,GO:0010941~regulation of cell death,GO:00…	GO:0005622~intracellular,GO:0005623~cell,GO:0005634~nucleus,GO:0005737~cytoplasm,GO:0032991~macromolecular complex,GO:0034657~GID complex,GO:0043226~organelle,GO:0043227~membrane-bounded organelle,GO:0043229~intracellular organelle,GO:0043231~intracellular membrane-bounded organelle,GO:0043234~protein complex,GO:0044424~intracellular part,GO:0044464~cell part,
AGAP007728	AGAP007728-PA(AgaP_AGAP007728)		-0.480515	-0.36693	-0.169501	-0.591677	0.692995	H3K4me3	PF01432:Peptidase family M3,	GO:0006508~proteolysis,GO:0006518~peptide metabolic process,GO:0006605~protein targeting,GO:0006626~protein targeting to mitochondrion,GO:0006627~protein processing involved in protein targeting to mitochondrion,GO:0006807~nitrogen compound metabolic process,GO:0006810~transport,GO:0006839~mitochondrial transport,GO:0006886~intracellular protein transport,GO:0006996~organelle organization,GO:0007…	GO:0005622~intracellular,GO:0005623~cell,GO:0005737~cytoplasm,GO:0005739~mitochondrion,GO:0005759~mitochondrial matrix,GO:0031974~membrane-enclosed lumen,GO:0043226~organelle,GO:0043227~membrane-bounded organelle,GO:0043229~intracellular organelle,GO:0043231~intracellular membrane-bounded organelle,GO:0043233~organelle lumen,GO:0044422~organelle part,GO:0044424~intracellular part,GO:0044429~mitoc…	GO:0003824~catalytic activity,GO:0004175~endopeptidase activity,GO:0004222~metalloendopeptidase activity,GO:0005488~binding,GO:0008233~peptidase activity,GO:0008237~metallopeptidase activity,GO:0016787~hydrolase activity,GO:0043167~ion binding,GO:0043169~cation binding,GO:0046872~metal ion binding,GO:0070011~peptidase activity, acting on L-amino acid peptides,
AGAP004860	AGAP004860-PA(AgaP_AGAP004860)		-0.0887563	-0.313983	0.146335	-0.0958269	0.778779	H3K4me3	PF01433:Peptidase family M1,PF11838:ERAP1-like C-terminal domain,	GO:0006508~proteolysis,GO:0006518~peptide metabolic process,GO:0006807~nitrogen compound metabolic process,GO:0008152~metabolic process,GO:0009056~catabolic process,GO:0009987~cellular process,GO:0019538~protein metabolic process,GO:0034641~cellular nitrogen compound metabolic process,GO:0043170~macromolecule metabolic process,GO:0043171~peptide catabolic process,GO:0043603~cellular amide metabol…	GO:0005622~intracellular,GO:0005623~cell,GO:0005737~cytoplasm,GO:0005886~plasma membrane,GO:0016020~membrane,GO:0044424~intracellular part,GO:0044464~cell part,GO:0071944~cell periphery,	GO:0003824~catalytic activity,GO:0004175~endopeptidase activity,GO:0004177~aminopeptidase activity,GO:0004222~metalloendopeptidase activity,GO:0005488~binding,GO:0008233~peptidase activity,GO:0008235~metalloexopeptidase activity,GO:0008237~metallopeptidase activity,GO:0008238~exopeptidase activity,GO:0008270~zinc ion binding,GO:0016787~hydrolase activity,GO:0033218~amide binding,GO:0042277~peptid…
AGAP005291	AGAP005291-PA(AgaP_AGAP005291)		-0.221051	-0.467058	0.0417106	-0.175801	-0.373046	H3K4me3	PF05383:La domain,
AGAP005853	AGAP005853-PA(AgaP_AGAP005853)		0.0530016	-0.0796853	0.256536	-0.201031	0.631679	H3K4me3	PF10392:Golgi transport complex subunit 5,	GO:0006810~transport,GO:0006891~intra-Golgi vesicle-mediated transport,GO:0016192~vesicle-mediated transport,GO:0048193~Golgi vesicle transport,GO:0051179~localization,GO:0051234~establishment of localization,	GO:0005622~intracellular,GO:0005623~cell,GO:0005737~cytoplasm,GO:0005794~Golgi apparatus,GO:0012505~endomembrane system,GO:0017119~Golgi transport complex,GO:0032991~macromolecular complex,GO:0043226~organelle,GO:0043227~membrane-bounded organelle,GO:0043229~intracellular organelle,GO:0043231~intracellular membrane-bounded organelle,GO:0043234~protein complex,GO:0044422~organelle part,GO:0044424~…
AGAP001873	AGAP001873-PA(AgaP_AGAP001873)		0.019329	-0.174403	0.237599	-0.14641	0.624359	H3K4me3			GO:0016020~membrane,GO:0016021~integral component of membrane,GO:0031224~intrinsic component of membrane,GO:0044425~membrane part,
AGAP000271	AGAP000271-PA(AgaP_AGAP000271)		0.0582961	-0.142561	0.294375	-0.064184	-0.632941	H3K4me3
AGAP012377	AGAP012377-PA(AgaP_AGAP012377)		-0.312793	-0.24981	-0.00855469	-0.50811	0.85017	H3K4me3	PF00615:Regulator of G protein signaling domain,PF02194:PXA domain,		GO:0016020~membrane,GO:0016021~integral component of membrane,GO:0031224~intrinsic component of membrane,GO:0044425~membrane part,
AGAP002218	AGAP002218-PA(AgaP_AGAP002218)		0.181401	-0.0771526	0.365835	-0.0543241	0.714751	H3K4me3	PF06984:Mitochondrial 39-S ribosomal protein L47 (MRP-L47),	GO:0006412~translation,GO:0006518~peptide metabolic process,GO:0006807~nitrogen compound metabolic process,GO:0006996~organelle organization,GO:0007005~mitochondrion organization,GO:0008152~metabolic process,GO:0009058~biosynthetic process,GO:0009059~macromolecule biosynthetic process,GO:0009987~cellular process,GO:0010467~gene expression,GO:0016043~cellular component organization,GO:0019538~prot…	GO:0000313~organellar ribosome,GO:0000315~organellar large ribosomal subunit,GO:0005622~intracellular,GO:0005623~cell,GO:0005737~cytoplasm,GO:0005739~mitochondrion,GO:0005759~mitochondrial matrix,GO:0005761~mitochondrial ribosome,GO:0005762~mitochondrial large ribosomal subunit,GO:0005840~ribosome,GO:0015934~large ribosomal subunit,GO:0030529~intracellular ribonucleoprotein complex,GO:0031974~mem…	GO:0003735~structural constituent of ribosome,GO:0005198~structural molecule activity,
AGAP009487	AGAP009487-PA(AgaP_AGAP009487)		-0.126597	-0.386323	0.0383337	-0.459229	-0.575089	H3K4me3	PF08626:Transport protein Trs120 or TRAPPC9, TRAPP II complex subunit,		GO:0005622~intracellular,GO:0005623~cell,GO:0005737~cytoplasm,GO:0005794~Golgi apparatus,GO:0005802~trans-Golgi network,GO:0012505~endomembrane system,GO:0031984~organelle subcompartment,GO:0043226~organelle,GO:0043227~membrane-bounded organelle,GO:0043229~intracellular organelle,GO:0043231~intracellular membrane-bounded organelle,GO:0044422~organelle part,GO:0044424~intracellular part,GO:0044431…
AGAP013226	AGAP013226-PA(AgaP_AGAP013226)		-0.00476658	-0.308807	0.20885	-0.16592	-0.422107	H3K4me3	PF02257:RFX DNA-binding domain,	GO:0006139~nucleobase-containing compound metabolic process,GO:0006351~transcription, DNA-templated,GO:0006355~regulation of transcription, DNA-templated,GO:0006357~regulation of transcription from RNA polymerase II promoter,GO:0006725~cellular aromatic compound metabolic process,GO:0006807~nitrogen compound metabolic process,GO:0008152~metabolic process,GO:0009058~biosynthetic process,GO:0009059…	GO:0005622~intracellular,GO:0005623~cell,GO:0005634~nucleus,GO:0043226~organelle,GO:0043227~membrane-bounded organelle,GO:0043229~intracellular organelle,GO:0043231~intracellular membrane-bounded organelle,GO:0044424~intracellular part,GO:0044464~cell part,	GO:0000975~regulatory region DNA binding,GO:0000976~transcription regulatory region sequence-specific DNA binding,GO:0000977~RNA polymerase II regulatory region sequence-specific DNA binding,GO:0000978~RNA polymerase II core promoter proximal region sequence-specific DNA binding,GO:0000987~core promoter proximal region sequence-specific DNA binding,GO:0001012~RNA polymerase II regulatory region D…
AGAP007385	AGAP007385-PA(LYSC4)	Yes	0.224048	-0.0425573	0.466603	0.105992	-1.16495	H3K4me3	PF00062:C-type lysozyme/alpha-lactalbumin family,	GO:0006950~response to stress,GO:0006952~defense response,GO:0008152~metabolic process,GO:0009056~catabolic process,GO:0009605~response to external stimulus,GO:0009607~response to biotic stimulus,GO:0009617~response to bacterium,GO:0009987~cellular process,GO:0016998~cell wall macromolecule catabolic process,GO:0042742~defense response to bacterium,GO:0043170~macromolecule metabolic process,GO:00…	GO:0005576~extracellular region,GO:0005615~extracellular space,GO:0044421~extracellular region part,	GO:0003796~lysozyme activity,GO:0003824~catalytic activity,GO:0004553~hydrolase activity, hydrolyzing O-glycosyl compounds,GO:0016787~hydrolase activity,GO:0016798~hydrolase activity, acting on glycosyl bonds,
AGAP013249	AGAP013249-PA(AgaP_AGAP013249)		-0.0823083	-0.050124	0.317484	-0.0278703	-1.02554	H3K4me3			GO:0016020~membrane,GO:0016021~integral component of membrane,GO:0031224~intrinsic component of membrane,GO:0044425~membrane part,
AGAP008601	AGAP008601-PA(AgaP_AGAP008601)		-0.0544541	-0.0710522	0.236229	-0.289389	0.549209	H3K4me3	PF00270:DEAD/DEAH box helicase,PF00271:Helicase conserved C-terminal domain,PF13959:Domain of unknown function (DUF4217),	GO:0006139~nucleobase-containing compound metabolic process,GO:0006725~cellular aromatic compound metabolic process,GO:0006807~nitrogen compound metabolic process,GO:0008152~metabolic process,GO:0009987~cellular process,GO:0010501~RNA secondary structure unwinding,GO:0016070~RNA metabolic process,GO:0034641~cellular nitrogen compound metabolic process,GO:0043170~macromolecule metabolic process,GO…		GO:0000166~nucleotide binding,GO:0001882~nucleoside binding,GO:0001883~purine nucleoside binding,GO:0003676~nucleic acid binding,GO:0003723~RNA binding,GO:0003724~RNA helicase activity,GO:0003824~catalytic activity,GO:0004004~ATP-dependent RNA helicase activity,GO:0004386~helicase activity,GO:0005488~binding,GO:0005524~ATP binding,GO:0008026~ATP-dependent helicase activity,GO:0008186~RNA-dependen…
AGAP007244	AGAP007244-PA(WDR12_ANOGA)		-0.254395	-0.206799	0.17969	-0.132134	0.623943	H3K4me3	PF00400:WD domain, G-beta repeat,PF08154:NLE (NUC135) domain,	GO:0000460~maturation of 5.8S rRNA,GO:0000463~maturation of LSU-rRNA from tricistronic rRNA transcript (SSU-rRNA, 5.8S rRNA, LSU-rRNA),GO:0000466~maturation of 5.8S rRNA from tricistronic rRNA transcript (SSU-rRNA, 5.8S rRNA, LSU-rRNA),GO:0000470~maturation of LSU-rRNA,GO:0006139~nucleobase-containing compound metabolic process,GO:0006364~rRNA processing,GO:0006396~RNA processing,GO:0006725~cellu…	GO:0005622~intracellular,GO:0005623~cell,GO:0005634~nucleus,GO:0005654~nucleoplasm,GO:0005730~nucleolus,GO:0030529~intracellular ribonucleoprotein complex,GO:0030684~preribosome,GO:0030686~90S preribosome,GO:0030687~preribosome, large subunit precursor,GO:0031974~membrane-enclosed lumen,GO:0031981~nuclear lumen,GO:0032991~macromolecular complex,GO:0043226~organelle,GO:0043227~membrane-bounded org…	GO:0005488~binding,GO:0043021~ribonucleoprotein complex binding,GO:0044877~macromolecular complex binding,
AGAP012302	AGAP012302-PA(AgaP_AGAP012302)		-0.321511	-0.535847	-0.109792	-0.645931	0.711771	H3K4me3	PF00916:Sulfate transporter family,PF01740:STAS domain,	GO:0006810~transport,GO:0006811~ion transport,GO:0006820~anion transport,GO:0006821~chloride transport,GO:0006873~cellular ion homeostasis,GO:0006885~regulation of pH,GO:0009987~cellular process,GO:0015698~inorganic anion transport,GO:0015701~bicarbonate transport,GO:0015711~organic anion transport,GO:0019725~cellular homeostasis,GO:0030003~cellular cation homeostasis,GO:0030004~cellular monovale…	GO:0005623~cell,GO:0005886~plasma membrane,GO:0005887~integral component of plasma membrane,GO:0016020~membrane,GO:0016021~integral component of membrane,GO:0031224~intrinsic component of membrane,GO:0031226~intrinsic component of plasma membrane,GO:0044425~membrane part,GO:0044459~plasma membrane part,GO:0044464~cell part,GO:0071944~cell periphery,	GO:0005215~transporter activity,GO:0005216~ion channel activity,GO:0005253~anion channel activity,GO:0005254~chloride channel activity,GO:0008271~secondary active sulfate transmembrane transporter activity,GO:0008509~anion transmembrane transporter activity,GO:0008514~organic anion transmembrane transporter activity,GO:0015075~ion transmembrane transporter activity,GO:0015103~inorganic anion tran…
AGAP002171	AGAP002171-PA(AgaP_AGAP002171)		-0.318368	-0.305922	0.0713809	-0.336654	0.527531	H3K4me3	PF01798:Putative snoRNA binding domain,PF08156:NOP5NT (NUC127) domain,	GO:0000154~rRNA modification,GO:0006139~nucleobase-containing compound metabolic process,GO:0006364~rRNA processing,GO:0006396~RNA processing,GO:0006725~cellular aromatic compound metabolic process,GO:0006807~nitrogen compound metabolic process,GO:0008152~metabolic process,GO:0009451~RNA modification,GO:0009987~cellular process,GO:0010467~gene expression,GO:0016070~RNA metabolic process,GO:001607…	GO:0005622~intracellular,GO:0005623~cell,GO:0005634~nucleus,GO:0005730~nucleolus,GO:0005732~small nucleolar ribonucleoprotein complex,GO:0030529~intracellular ribonucleoprotein complex,GO:0030684~preribosome,GO:0031428~box C/D snoRNP complex,GO:0031974~membrane-enclosed lumen,GO:0031981~nuclear lumen,GO:0032040~small-subunit processome,GO:0032991~macromolecular complex,GO:0043226~organelle,GO:004…	GO:0003676~nucleic acid binding,GO:0003723~RNA binding,GO:0005488~binding,GO:0030515~snoRNA binding,GO:0097159~organic cyclic compound binding,GO:1901363~heterocyclic compound binding,	aga03008:Ribosome biogenesis in eukaryotes,
AGAP002508	AGAP002508-PA(AgaP_AGAP002508)		-0.274079	-0.40778	0.0481918	-0.387121	0.573325	H3K4me3	PF01433:Peptidase family M1,PF11838:ERAP1-like C-terminal domain,	GO:0006508~proteolysis,GO:0006518~peptide metabolic process,GO:0006807~nitrogen compound metabolic process,GO:0008152~metabolic process,GO:0009056~catabolic process,GO:0009987~cellular process,GO:0019538~protein metabolic process,GO:0034641~cellular nitrogen compound metabolic process,GO:0043170~macromolecule metabolic process,GO:0043171~peptide catabolic process,GO:0043603~cellular amide metabol…	GO:0005622~intracellular,GO:0005623~cell,GO:0005737~cytoplasm,GO:0005886~plasma membrane,GO:0016020~membrane,GO:0044424~intracellular part,GO:0044464~cell part,GO:0071944~cell periphery,	GO:0003824~catalytic activity,GO:0004177~aminopeptidase activity,GO:0005488~binding,GO:0008233~peptidase activity,GO:0008235~metalloexopeptidase activity,GO:0008237~metallopeptidase activity,GO:0008238~exopeptidase activity,GO:0008270~zinc ion binding,GO:0016787~hydrolase activity,GO:0033218~amide binding,GO:0042277~peptide binding,GO:0043167~ion binding,GO:0043169~cation binding,GO:0046872~metal…
AGAP011294	AGAP011294-PA(DEFI_ANOGA)	Yes	-0.278989	-0.359014	0.0827168	-0.338764	-0.383499	H3K4me3	PF01097:Arthropod defensin,	GO:0002376~immune system process,GO:0006950~response to stress,GO:0006952~defense response,GO:0006955~immune response,GO:0006959~humoral immune response,GO:0009605~response to external stimulus,GO:0009607~response to biotic stimulus,GO:0009617~response to bacterium,GO:0042742~defense response to bacterium,GO:0043207~response to external biotic stimulus,GO:0045087~innate immune response,GO:0050896…	GO:0005576~extracellular region,GO:0005615~extracellular space,GO:0044421~extracellular region part,
AGAP003619	AGAP003619-PA(AgaP_AGAP003619)		-0.0289059	-0.262138	0.158361	-0.461971	-0.396622	H3K4me3	PF00575:S1 RNA binding domain,PF14632:Acidic N-terminal SPT6,PF14633:SH2 domain,PF14635:Helix-hairpin-helix motif,PF14639:Holliday-junction resolvase-like of SPT6 ,PF14641:Helix-turn-helix DNA-binding domain of SPT6,PF14878:Death-like domain of SPT6,	GO:0006139~nucleobase-containing compound metabolic process,GO:0006351~transcription, DNA-templated,GO:0006355~regulation of transcription, DNA-templated,GO:0006357~regulation of transcription from RNA polymerase II promoter,GO:0006725~cellular aromatic compound metabolic process,GO:0006807~nitrogen compound metabolic process,GO:0008152~metabolic process,GO:0009058~biosynthetic process,GO:0009059…		GO:0003676~nucleic acid binding,GO:0003677~DNA binding,GO:0005488~binding,GO:0097159~organic cyclic compound binding,GO:1901363~heterocyclic compound binding,
AGAP013202	AGAP013202-PA(AgaP_AGAP013202)		0.32393	0.121356	0.515015	-0.134108	0.782247	H3K4me3
AGAP008918	AGAP008918-PA(AgaP_AGAP008918)		-0.173957	-0.212638	0.209217	-0.251024	0.678875	H3K4me3	PF04564:U-box domain,			GO:0003824~catalytic activity,GO:0004842~ubiquitin-protein transferase activity,GO:0016740~transferase activity,GO:0019787~ubiquitin-like protein transferase activity,	aga04120:Ubiquitin mediated proteolysis,aga04141:Protein processing in endoplasmic reticulum,
AGAP005540	AGAP005540-PA(AgaP_AGAP005540)		-0.607213	-0.584752	-0.251448	-0.830091	0.59756	H3K4me3	PF01088:Ubiquitin carboxyl-terminal hydrolase, family 1,	GO:0006464~cellular protein modification process,GO:0006508~proteolysis,GO:0006511~ubiquitin-dependent protein catabolic process,GO:0008152~metabolic process,GO:0009056~catabolic process,GO:0009057~macromolecule catabolic process,GO:0009987~cellular process,GO:0016579~protein deubiquitination,GO:0019538~protein metabolic process,GO:0019941~modification-dependent protein catabolic process,GO:00301…	GO:0005622~intracellular,GO:0005623~cell,GO:0005737~cytoplasm,GO:0044424~intracellular part,GO:0044464~cell part,	GO:0003824~catalytic activity,GO:0004843~thiol-dependent ubiquitin-specific protease activity,GO:0008233~peptidase activity,GO:0008234~cysteine-type peptidase activity,GO:0016787~hydrolase activity,GO:0019783~ubiquitin-like protein-specific protease activity,GO:0036459~thiol-dependent ubiquitinyl hydrolase activity,GO:0070011~peptidase activity, acting on L-amino acid peptides,GO:0101005~ubiquiti…
AGAP009176	AGAP009176-PA(AgaP_AGAP009176)		-0.216398	-0.505154	0.065222	-0.375464	-0.632772	H3K4me3	PF00107:Zinc-binding dehydrogenase,PF00109:Beta-ketoacyl synthase, N-terminal domain,PF00550:Phosphopantetheine attachment site,PF00698:Acyl transferase domain,PF00975:Thioesterase domain,PF02801:Beta-ketoacyl synthase, C-terminal domain,PF08659:KR domain,PF14765:Polyketide synthase dehydratase,	GO:0008152~metabolic process,GO:0009058~biosynthetic process,		GO:0003824~catalytic activity,GO:0004312~fatty acid synthase activity,GO:0004313~[acyl-carrier-protein] S-acetyltransferase activity,GO:0004314~[acyl-carrier-protein] S-malonyltransferase activity,GO:0004315~3-oxoacyl-[acyl-carrier-protein] synthase activity,GO:0004316~3-oxoacyl-[acyl-carrier-protein] reductase (NADPH) activity,GO:0004317~3-hydroxypalmitoyl-[acyl-carrier-protein] dehydratase acti…	aga00061:Fatty acid biosynthesis,aga01100:Metabolic pathways,aga01212:Fatty acid metabolism,
AGAP011600	AGAP011600-PA(AgaP_AGAP011600)		-0.388316	-0.651344	-0.0231599	-0.331725	-0.405341	H3K4me3	PF07809:RTP801 C-terminal region,	GO:0007154~cell communication,GO:0007165~signal transduction,GO:0009966~regulation of signal transduction,GO:0009968~negative regulation of signal transduction,GO:0009987~cellular process,GO:0010646~regulation of cell communication,GO:0010648~negative regulation of cell communication,GO:0023051~regulation of signaling,GO:0023052~signaling,GO:0023057~negative regulation of signaling,GO:0044699~sin…	GO:0005622~intracellular,GO:0005623~cell,GO:0005737~cytoplasm,GO:0044424~intracellular part,GO:0044464~cell part,
AGAP010536	AGAP010536-PA(AgaP_AGAP010536)		-0.273036	-0.259406	0.0914291	-0.503222	0.637944	H3K4me3	PF03715:Noc2p family,	GO:0000122~negative regulation of transcription from RNA polymerase II promoter,GO:0006139~nucleobase-containing compound metabolic process,GO:0006325~chromatin organization,GO:0006351~transcription, DNA-templated,GO:0006355~regulation of transcription, DNA-templated,GO:0006357~regulation of transcription from RNA polymerase II promoter,GO:0006366~transcription from RNA polymerase II promoter,GO:…	GO:0005622~intracellular,GO:0005623~cell,GO:0005634~nucleus,GO:0005654~nucleoplasm,GO:0005730~nucleolus,GO:0030529~intracellular ribonucleoprotein complex,GO:0030684~preribosome,GO:0030686~90S preribosome,GO:0030687~preribosome, large subunit precursor,GO:0030689~Noc complex,GO:0030690~Noc1p-Noc2p complex,GO:0030691~Noc2p-Noc3p complex,GO:0031974~membrane-enclosed lumen,GO:0031981~nuclear lumen,G…	GO:0000988~transcription factor activity, protein binding,GO:0000989~transcription factor activity, transcription factor binding,GO:0003712~transcription cofactor activity,GO:0003714~transcription corepressor activity,GO:0005488~binding,GO:0005515~protein binding,GO:0008134~transcription factor binding,GO:0042393~histone binding,GO:0070491~repressing transcription factor binding,
AGAP009601	AGAP009601-PA(AgaP_AGAP009601)		-0.186465	-0.514802	0.0857016	-0.366249	-0.565526	H3K4me3	PF00076:RNA recognition motif. (a.k.a. RRM, RBD, or RNP domain),PF01480:PWI domain,	GO:0006139~nucleobase-containing compound metabolic process,GO:0006396~RNA processing,GO:0006397~mRNA processing,GO:0006725~cellular aromatic compound metabolic process,GO:0006807~nitrogen compound metabolic process,GO:0008152~metabolic process,GO:0009987~cellular process,GO:0010467~gene expression,GO:0016070~RNA metabolic process,GO:0016071~mRNA metabolic process,GO:0034641~cellular nitrogen com…		GO:0000166~nucleotide binding,GO:0003676~nucleic acid binding,GO:0003723~RNA binding,GO:0005488~binding,GO:0036094~small molecule binding,GO:0043167~ion binding,GO:0043169~cation binding,GO:0046872~metal ion binding,GO:0097159~organic cyclic compound binding,GO:1901265~nucleoside phosphate binding,GO:1901363~heterocyclic compound binding,
AGAP002244	AGAP002244-PA(AgaP_AGAP002244)		-0.135379	-0.389469	0.100737	-0.503224	1.09644	H3K4me3
AGAP004610	AGAP004610-PA(AgaP_AGAP004610)		-0.136669	-0.090011	0.378593	-0.0207875	0.533488	H3K4me3	PF00448:SRP54-type protein, GTPase domain,PF02881:SRP54-type protein, helical bundle domain,PF02978:Signal peptide binding domain,	GO:0006605~protein targeting,GO:0006612~protein targeting to membrane,GO:0006613~cotranslational protein targeting to membrane,GO:0006614~SRP-dependent cotranslational protein targeting to membrane,GO:0006810~transport,GO:0006886~intracellular protein transport,GO:0008104~protein localization,GO:0009987~cellular process,GO:0015031~protein transport,GO:0016043~cellular component organization,GO:00…	GO:0005622~intracellular,GO:0005623~cell,GO:0005737~cytoplasm,GO:0030529~intracellular ribonucleoprotein complex,GO:0032991~macromolecular complex,GO:0044424~intracellular part,GO:0044444~cytoplasmic part,GO:0044464~cell part,GO:0048500~signal recognition particle,GO:1990904~ribonucleoprotein complex,	GO:0000166~nucleotide binding,GO:0001882~nucleoside binding,GO:0001883~purine nucleoside binding,GO:0003676~nucleic acid binding,GO:0003723~RNA binding,GO:0003824~catalytic activity,GO:0003924~GTPase activity,GO:0005488~binding,GO:0005525~GTP binding,GO:0008312~7S RNA binding,GO:0016462~pyrophosphatase activity,GO:0016787~hydrolase activity,GO:0016817~hydrolase activity, acting on acid anhydrides…	aga03060:Protein export,
AGAP003618	AGAP003618-PA(AgaP_AGAP003618)		-0.14665	-0.325358	0.208983	-0.284454	-0.38829	H3K4me3	PF00069:Protein kinase domain,	GO:0000082~G1/S transition of mitotic cell cycle,GO:0000278~mitotic cell cycle,GO:0000280~nuclear division,GO:0006464~cellular protein modification process,GO:0006468~protein phosphorylation,GO:0006793~phosphorus metabolic process,GO:0006796~phosphate-containing compound metabolic process,GO:0006915~apoptotic process,GO:0006996~organelle organization,GO:0007049~cell cycle,GO:0007067~mitotic nucle…	GO:0005622~intracellular,GO:0005623~cell,GO:0044464~cell part,	GO:0000166~nucleotide binding,GO:0001882~nucleoside binding,GO:0001883~purine nucleoside binding,GO:0003824~catalytic activity,GO:0004672~protein kinase activity,GO:0004674~protein serine/threonine kinase activity,GO:0005488~binding,GO:0005524~ATP binding,GO:0016301~kinase activity,GO:0016740~transferase activity,GO:0016772~transferase activity, transferring phosphorus-containing groups,GO:001677…	aga04391:Hippo signaling pathway - fly,
AGAP009968	AGAP009968-PA(AgaP_AGAP009968)		0.219455	0.218196	0.613992	0.0153082	0.725978	H3K4me3	PF04427:Brix domain,	GO:0000027~ribosomal large subunit assembly,GO:0000460~maturation of 5.8S rRNA,GO:0000470~maturation of LSU-rRNA,GO:0006139~nucleobase-containing compound metabolic process,GO:0006364~rRNA processing,GO:0006396~RNA processing,GO:0006725~cellular aromatic compound metabolic process,GO:0006807~nitrogen compound metabolic process,GO:0006996~organelle organization,GO:0008152~metabolic process,GO:0009…	GO:0005622~intracellular,GO:0005623~cell,GO:0005634~nucleus,GO:0005730~nucleolus,GO:0030529~intracellular ribonucleoprotein complex,GO:0030684~preribosome,GO:0030687~preribosome, large subunit precursor,GO:0031974~membrane-enclosed lumen,GO:0031981~nuclear lumen,GO:0032991~macromolecular complex,GO:0043226~organelle,GO:0043227~membrane-bounded organelle,GO:0043228~non-membrane-bounded organelle,G…	GO:0003676~nucleic acid binding,GO:0003723~RNA binding,GO:0005488~binding,GO:0019843~rRNA binding,GO:0042134~rRNA primary transcript binding,GO:0097159~organic cyclic compound binding,GO:1901363~heterocyclic compound binding,
AGAP001341	AGAP001341-PA(AgaP_AGAP001341)		-0.384824	-0.323299	0.0112869	-0.657594	0.608082	H3K4me3	PF03051:Peptidase C1-like family,	GO:0000096~sulfur amino acid metabolic process,GO:0000098~sulfur amino acid catabolic process,GO:0006082~organic acid metabolic process,GO:0006790~sulfur compound metabolic process,GO:0006807~nitrogen compound metabolic process,GO:0008152~metabolic process,GO:0009056~catabolic process,GO:0009636~response to toxic substance,GO:0009987~cellular process,GO:0016054~organic acid catabolic process,GO:0…	GO:0005622~intracellular,GO:0005623~cell,GO:0005737~cytoplasm,GO:0044424~intracellular part,GO:0044464~cell part,	GO:0003824~catalytic activity,GO:0004175~endopeptidase activity,GO:0004177~aminopeptidase activity,GO:0004197~cysteine-type endopeptidase activity,GO:0008233~peptidase activity,GO:0008234~cysteine-type peptidase activity,GO:0008238~exopeptidase activity,GO:0016787~hydrolase activity,GO:0070011~peptidase activity, acting on L-amino acid peptides,
AGAP007844	AGAP007844-PA(AgaP_AGAP007844)		0.00353613	0.0797096	0.377885	-0.350435	0.892919	H3K4me3	PF00152:tRNA synthetases class II (D, K and N) ,PF01336:OB-fold nucleic acid binding domain,	GO:0006082~organic acid metabolic process,GO:0006139~nucleobase-containing compound metabolic process,GO:0006399~tRNA metabolic process,GO:0006412~translation,GO:0006418~tRNA aminoacylation for protein translation,GO:0006518~peptide metabolic process,GO:0006520~cellular amino acid metabolic process,GO:0006725~cellular aromatic compound metabolic process,GO:0006807~nitrogen compound metabolic proc…	GO:0005622~intracellular,GO:0005623~cell,GO:0005737~cytoplasm,GO:0044424~intracellular part,GO:0044464~cell part,	GO:0000166~nucleotide binding,GO:0001882~nucleoside binding,GO:0001883~purine nucleoside binding,GO:0003676~nucleic acid binding,GO:0003824~catalytic activity,GO:0004812~aminoacyl-tRNA ligase activity,GO:0005488~binding,GO:0005524~ATP binding,GO:0016874~ligase activity,GO:0016875~ligase activity, forming carbon-oxygen bonds,GO:0016876~ligase activity, forming aminoacyl-tRNA and related compounds,…	aga00970:Aminoacyl-tRNA biosynthesis,
AGAP004514	AGAP004514-PA(AgaP_AGAP004514)		-0.269284	-0.106392	0.244091	-0.337701	0.598064	H3K4me3	PF01926:50S ribosome-binding GTPase,PF08701:GNL3L/Grn1 putative GTPase,	GO:0022613~ribonucleoprotein complex biogenesis,GO:0042254~ribosome biogenesis,GO:0044085~cellular component biogenesis,GO:0071840~cellular component organization or biogenesis,	GO:0005622~intracellular,GO:0005623~cell,GO:0005634~nucleus,GO:0005730~nucleolus,GO:0031974~membrane-enclosed lumen,GO:0031981~nuclear lumen,GO:0043226~organelle,GO:0043227~membrane-bounded organelle,GO:0043228~non-membrane-bounded organelle,GO:0043229~intracellular organelle,GO:0043231~intracellular membrane-bounded organelle,GO:0043232~intracellular non-membrane-bounded organelle,GO:0043233~org…	GO:0000166~nucleotide binding,GO:0001882~nucleoside binding,GO:0001883~purine nucleoside binding,GO:0003824~catalytic activity,GO:0003924~GTPase activity,GO:0005488~binding,GO:0005525~GTP binding,GO:0016462~pyrophosphatase activity,GO:0016787~hydrolase activity,GO:0016817~hydrolase activity, acting on acid anhydrides,GO:0016818~hydrolase activity, acting on acid anhydrides, in phosphorus-containi…	aga03008:Ribosome biogenesis in eukaryotes,
AGAP010039	AGAP010039-PA(AgaP_AGAP010039)		-0.294698	-0.323078	0.233152	-0.137197	0.544895	H3K4me3	PF01512:Respiratory-chain NADH dehydrogenase 51 Kd subunit,PF10531:SLBB domain,PF10589:NADH-ubiquinone oxidoreductase-F iron-sulfur binding region,	GO:0006091~generation of precursor metabolites and energy,GO:0008152~metabolic process,GO:0009060~aerobic respiration,GO:0009987~cellular process,GO:0015980~energy derivation by oxidation of organic compounds,GO:0044237~cellular metabolic process,GO:0044699~single-organism process,GO:0044710~single-organism metabolic process,GO:0044763~single-organism cellular process,GO:0045333~cellular respirat…		GO:0000166~nucleotide binding,GO:0003824~catalytic activity,GO:0003954~NADH dehydrogenase activity,GO:0005488~binding,GO:0008137~NADH dehydrogenase (ubiquinone) activity,GO:0010181~FMN binding,GO:0016491~oxidoreductase activity,GO:0016651~oxidoreductase activity, acting on NAD(P)H,GO:0016655~oxidoreductase activity, acting on NAD(P)H, quinone or similar compound as acceptor,GO:0032553~ribonucleot…	aga00190:Oxidative phosphorylation,aga01100:Metabolic pathways,
AGAP009135	AGAP009135-PA(AgaP_AGAP009135)		-0.190081	-0.213448	0.265134	-0.258374	-0.296697	H3K4me3	PF00270:DEAD/DEAH box helicase,PF00271:Helicase conserved C-terminal domain,	GO:0006139~nucleobase-containing compound metabolic process,GO:0006417~regulation of translation,GO:0006725~cellular aromatic compound metabolic process,GO:0006807~nitrogen compound metabolic process,GO:0006996~organelle organization,GO:0008152~metabolic process,GO:0009058~biosynthetic process,GO:0009059~macromolecule biosynthetic process,GO:0009889~regulation of biosynthetic process,GO:0009987~c…	GO:0000932~cytoplasmic mRNA processing body,GO:0005622~intracellular,GO:0005623~cell,GO:0005737~cytoplasm,GO:0010494~cytoplasmic stress granule,GO:0030529~intracellular ribonucleoprotein complex,GO:0032991~macromolecular complex,GO:0035770~ribonucleoprotein granule,GO:0036464~cytoplasmic ribonucleoprotein granule,GO:0043226~organelle,GO:0043228~non-membrane-bounded organelle,GO:0043229~intracellu…	GO:0000166~nucleotide binding,GO:0001882~nucleoside binding,GO:0001883~purine nucleoside binding,GO:0003676~nucleic acid binding,GO:0003724~RNA helicase activity,GO:0003824~catalytic activity,GO:0004004~ATP-dependent RNA helicase activity,GO:0004386~helicase activity,GO:0005488~binding,GO:0005524~ATP binding,GO:0008026~ATP-dependent helicase activity,GO:0008186~RNA-dependent ATPase activity,GO:00…	aga03018:RNA degradation,
AGAP004808	AGAP004808-PA(AgaP_AGAP004808)		-0.304269	-0.681868	-0.0560573	-0.654401	0.806665	H3K4me3	PF01433:Peptidase family M1,PF11838:ERAP1-like C-terminal domain,	GO:0006508~proteolysis,GO:0006518~peptide metabolic process,GO:0006807~nitrogen compound metabolic process,GO:0008152~metabolic process,GO:0009056~catabolic process,GO:0009987~cellular process,GO:0019538~protein metabolic process,GO:0034641~cellular nitrogen compound metabolic process,GO:0043170~macromolecule metabolic process,GO:0043171~peptide catabolic process,GO:0043603~cellular amide metabol…	GO:0005622~intracellular,GO:0005623~cell,GO:0005737~cytoplasm,GO:0005886~plasma membrane,GO:0016020~membrane,GO:0044424~intracellular part,GO:0044464~cell part,GO:0071944~cell periphery,	GO:0003824~catalytic activity,GO:0004177~aminopeptidase activity,GO:0005488~binding,GO:0008233~peptidase activity,GO:0008235~metalloexopeptidase activity,GO:0008237~metallopeptidase activity,GO:0008238~exopeptidase activity,GO:0008270~zinc ion binding,GO:0016787~hydrolase activity,GO:0033218~amide binding,GO:0042277~peptide binding,GO:0043167~ion binding,GO:0043169~cation binding,GO:0046872~metal…
AGAP005535	AGAP005535-PA(AgaP_AGAP005535)		0.163512	0.137696	0.549197	-0.161109	0.606296	H3K4me3	PF01399:PCI domain,	GO:0006508~proteolysis,GO:0006511~ubiquitin-dependent protein catabolic process,GO:0008152~metabolic process,GO:0009056~catabolic process,GO:0009057~macromolecule catabolic process,GO:0009987~cellular process,GO:0010498~proteasomal protein catabolic process,GO:0019538~protein metabolic process,GO:0019941~modification-dependent protein catabolic process,GO:0030163~protein catabolic process,GO:0043…	GO:0000502~proteasome complex,GO:0005622~intracellular,GO:0005623~cell,GO:0005634~nucleus,GO:0005737~cytoplasm,GO:0005838~proteasome regulatory particle,GO:0008541~proteasome regulatory particle, lid subcomplex,GO:0022624~proteasome accessory complex,GO:0031595~nuclear proteasome complex,GO:0031974~membrane-enclosed lumen,GO:0031981~nuclear lumen,GO:0032991~macromolecular complex,GO:0043226~organ…		aga03050:Proteasome,
AGAP004809	AGAP004809-PA(AgaP_AGAP004809)		-0.275049	-0.506628	-0.0288706	-0.842631	0.583785	H3K4me3	PF01433:Peptidase family M1,PF11838:ERAP1-like C-terminal domain,	GO:0006508~proteolysis,GO:0006518~peptide metabolic process,GO:0006807~nitrogen compound metabolic process,GO:0008152~metabolic process,GO:0009056~catabolic process,GO:0009987~cellular process,GO:0019538~protein metabolic process,GO:0034641~cellular nitrogen compound metabolic process,GO:0043170~macromolecule metabolic process,GO:0043171~peptide catabolic process,GO:0043603~cellular amide metabol…	GO:0005622~intracellular,GO:0005623~cell,GO:0005737~cytoplasm,GO:0005886~plasma membrane,GO:0016020~membrane,GO:0044424~intracellular part,GO:0044464~cell part,GO:0071944~cell periphery,	GO:0003824~catalytic activity,GO:0004177~aminopeptidase activity,GO:0005488~binding,GO:0008233~peptidase activity,GO:0008235~metalloexopeptidase activity,GO:0008237~metallopeptidase activity,GO:0008238~exopeptidase activity,GO:0008270~zinc ion binding,GO:0016787~hydrolase activity,GO:0033218~amide binding,GO:0042277~peptide binding,GO:0043167~ion binding,GO:0043169~cation binding,GO:0046872~metal…	aga00480:Glutathione metabolism,aga01100:Metabolic pathways,
AGAP008290	AGAP008290-PA(TRY6_ANOGA)		-0.188905	-0.0821066	0.278803	-0.433896	0.959737	H3K4me3	PF00089:Trypsin,	GO:0007586~digestion,GO:0032501~multicellular organismal process,GO:0044699~single-organism process,GO:0044707~single-multicellular organism process,	GO:0005576~extracellular region,GO:0005622~intracellular,GO:0005623~cell,GO:0005737~cytoplasm,GO:0044424~intracellular part,GO:0044464~cell part,	GO:0003824~catalytic activity,GO:0004175~endopeptidase activity,GO:0004252~serine-type endopeptidase activity,GO:0008233~peptidase activity,GO:0008236~serine-type peptidase activity,GO:0016787~hydrolase activity,GO:0017171~serine hydrolase activity,GO:0070011~peptidase activity, acting on L-amino acid peptides,
AGAP004765	AGAP004765-PA(AgaP_AGAP004765)		-0.11508	-0.0775536	0.350524	-0.335772	0.612212	H3K4me3	PF00270:DEAD/DEAH box helicase,PF00271:Helicase conserved C-terminal domain,PF00622:SPRY domain,	GO:0006139~nucleobase-containing compound metabolic process,GO:0006725~cellular aromatic compound metabolic process,GO:0006807~nitrogen compound metabolic process,GO:0008152~metabolic process,GO:0009987~cellular process,GO:0010501~RNA secondary structure unwinding,GO:0016070~RNA metabolic process,GO:0034641~cellular nitrogen compound metabolic process,GO:0043170~macromolecule metabolic process,GO…		GO:0000166~nucleotide binding,GO:0001882~nucleoside binding,GO:0001883~purine nucleoside binding,GO:0003676~nucleic acid binding,GO:0003724~RNA helicase activity,GO:0003824~catalytic activity,GO:0004004~ATP-dependent RNA helicase activity,GO:0004386~helicase activity,GO:0005488~binding,GO:0005524~ATP binding,GO:0008026~ATP-dependent helicase activity,GO:0008186~RNA-dependent ATPase activity,GO:00…
AGAP008065	AGAP008065-PA(AgaP_AGAP008065)		-0.195376	-0.257485	0.234313	-0.425502	0.661025	H3K4me3	PF00431:CUB domain,		GO:0016020~membrane,GO:0016021~integral component of membrane,GO:0031224~intrinsic component of membrane,GO:0044425~membrane part,
AGAP013188	AGAP013188-PA(AgaP_AGAP013188)		-0.0156232	0.15323	0.585863	0.0372167	0.684179	H3K4me3	PF01433:Peptidase family M1,PF11838:ERAP1-like C-terminal domain,	GO:0006508~proteolysis,GO:0006518~peptide metabolic process,GO:0006807~nitrogen compound metabolic process,GO:0008152~metabolic process,GO:0009056~catabolic process,GO:0009987~cellular process,GO:0019538~protein metabolic process,GO:0034641~cellular nitrogen compound metabolic process,GO:0043170~macromolecule metabolic process,GO:0043171~peptide catabolic process,GO:0043603~cellular amide metabol…	GO:0005622~intracellular,GO:0005623~cell,GO:0005737~cytoplasm,GO:0005886~plasma membrane,GO:0016020~membrane,GO:0016021~integral component of membrane,GO:0031224~intrinsic component of membrane,GO:0044424~intracellular part,GO:0044425~membrane part,GO:0044464~cell part,GO:0071944~cell periphery,	GO:0003824~catalytic activity,GO:0004177~aminopeptidase activity,GO:0005488~binding,GO:0008233~peptidase activity,GO:0008235~metalloexopeptidase activity,GO:0008237~metallopeptidase activity,GO:0008238~exopeptidase activity,GO:0008270~zinc ion binding,GO:0016787~hydrolase activity,GO:0033218~amide binding,GO:0042277~peptide binding,GO:0043167~ion binding,GO:0043169~cation binding,GO:0046872~metal…
AGAP010005	AGAP010005-PA(AgaP_AGAP010005)		-0.110589	-0.483786	0.200844	-0.414579	0.595546	H3K4me3	PF10222:Uncharacterized conserved protein (DUF2152),		GO:0016020~membrane,GO:0016021~integral component of membrane,GO:0031224~intrinsic component of membrane,GO:0044425~membrane part,
AGAP010025	AGAP010025-PA(AgaP_AGAP010025)		0.187616	0.067148	0.687557	0.189556	0.586173	H3K4me3	PF00996:GDP dissociation inhibitor,	GO:0006810~transport,GO:0007154~cell communication,GO:0007165~signal transduction,GO:0007264~small GTPase mediated signal transduction,GO:0008104~protein localization,GO:0009987~cellular process,GO:0015031~protein transport,GO:0023052~signaling,GO:0033036~macromolecule localization,GO:0035556~intracellular signal transduction,GO:0044699~single-organism process,GO:0044700~single organism signaling…	GO:0005622~intracellular,GO:0005623~cell,GO:0044464~cell part,	GO:0003824~catalytic activity,GO:0005092~GDP-dissociation inhibitor activity,GO:0005093~Rab GDP-dissociation inhibitor activity,GO:0016491~oxidoreductase activity,GO:0030234~enzyme regulator activity,GO:0030695~GTPase regulator activity,GO:0060589~nucleoside-triphosphatase regulator activity,GO:0098772~molecular function regulator,
AGAP006616	AGAP006616-PA(AgaP_AGAP006616)		-0.12371	-0.384871	0.193724	-0.611645	0.607281	H3K4me3	PF05193:Peptidase M16 inactive domain,PF08367:Peptidase M16C associated,	GO:0006508~proteolysis,GO:0008152~metabolic process,GO:0010467~gene expression,GO:0016485~protein processing,GO:0019538~protein metabolic process,GO:0043170~macromolecule metabolic process,GO:0044238~primary metabolic process,GO:0051604~protein maturation,GO:0071704~organic substance metabolic process,	GO:0005622~intracellular,GO:0005623~cell,GO:0005737~cytoplasm,GO:0005739~mitochondrion,GO:0043226~organelle,GO:0043227~membrane-bounded organelle,GO:0043229~intracellular organelle,GO:0043231~intracellular membrane-bounded organelle,GO:0044424~intracellular part,GO:0044444~cytoplasmic part,GO:0044464~cell part,	GO:0003824~catalytic activity,GO:0004175~endopeptidase activity,GO:0004222~metalloendopeptidase activity,GO:0005488~binding,GO:0008233~peptidase activity,GO:0008237~metallopeptidase activity,GO:0008270~zinc ion binding,GO:0016787~hydrolase activity,GO:0043167~ion binding,GO:0043169~cation binding,GO:0046872~metal ion binding,GO:0046914~transition metal ion binding,GO:0070011~peptidase activity, a…
AGAP011096	AGAP011096-PA(AgaP_AGAP011096)		-0.445038	-0.706741	-0.156363	-1.02273	-0.921695	H3K4me3	PF07716:Basic region leucine zipper,	GO:0006139~nucleobase-containing compound metabolic process,GO:0006351~transcription, DNA-templated,GO:0006725~cellular aromatic compound metabolic process,GO:0006807~nitrogen compound metabolic process,GO:0008152~metabolic process,GO:0009058~biosynthetic process,GO:0009059~macromolecule biosynthetic process,GO:0009987~cellular process,GO:0010467~gene expression,GO:0016070~RNA metabolic process,G…		GO:0001071~nucleic acid binding transcription factor activity,GO:0003676~nucleic acid binding,GO:0003677~DNA binding,GO:0003700~transcription factor activity, sequence-specific DNA binding,GO:0005488~binding,GO:0043565~sequence-specific DNA binding,GO:0097159~organic cyclic compound binding,GO:1901363~heterocyclic compound binding,
AGAP008632	AGAP008632-PA(AgaP_AGAP008632)		-0.0733111	-0.321288	0.386819	-0.222807	0.722689	H3K4me3	PF03435:Saccharopine dehydrogenase ,PF05222:Alanine dehydrogenase/PNT, N-terminal domain,			GO:0003824~catalytic activity,GO:0016491~oxidoreductase activity,	aga00310:Lysine degradation,aga01100:Metabolic pathways,aga01130:Biosynthesis of antibiotics,
AGAP008541	AGAP008541-PA(AgaP_AGAP008541)		-0.0685903	-0.256061	0.291245	-0.60133	0.542747	H3K4me3	PF00069:Protein kinase domain,			GO:0000166~nucleotide binding,GO:0001882~nucleoside binding,GO:0001883~purine nucleoside binding,GO:0003824~catalytic activity,GO:0004672~protein kinase activity,GO:0004674~protein serine/threonine kinase activity,GO:0005488~binding,GO:0005524~ATP binding,GO:0016301~kinase activity,GO:0016740~transferase activity,GO:0016772~transferase activity, transferring phosphorus-containing groups,GO:001677…
AGAP004294	AGAP004294-PA(AgaP_AGAP004294)		-0.376718	-0.35516	0.251436	-0.331052	-0.480597	H3K4me3	PF00240:Ubiquitin family,PF00627:UBA/TS-N domain,				aga04141:Protein processing in endoplasmic reticulum,
AGAP002953	AGAP002953-PA(AgaP_AGAP002953)		-0.248907	-0.227201	0.319644	-0.420991	0.953647	H3K4me3	PF00481:Protein phosphatase 2C,			GO:0003824~catalytic activity,GO:0004721~phosphoprotein phosphatase activity,GO:0004722~protein serine/threonine phosphatase activity,GO:0016787~hydrolase activity,GO:0016788~hydrolase activity, acting on ester bonds,GO:0016791~phosphatase activity,GO:0042578~phosphoric ester hydrolase activity,
AGAP002147	AGAP002147-PA(AgaP_AGAP002147)		-0.131916	-0.355328	0.251858	-0.665681	-0.511844	H3K4me3	PF00481:Protein phosphatase 2C,			GO:0003824~catalytic activity,GO:0004721~phosphoprotein phosphatase activity,GO:0004722~protein serine/threonine phosphatase activity,GO:0005488~binding,GO:0016787~hydrolase activity,GO:0016788~hydrolase activity, acting on ester bonds,GO:0016791~phosphatase activity,GO:0042578~phosphoric ester hydrolase activity,GO:0043167~ion binding,GO:0043169~cation binding,GO:0046872~metal ion binding,
AGAP001198	AGAP001198-PA(AgaP_AGAP001198)		-0.350021	-0.830438	-0.0799248	-0.987094	0.755053	H3K4me3	PF00089:Trypsin,			GO:0003824~catalytic activity,GO:0004175~endopeptidase activity,GO:0004252~serine-type endopeptidase activity,GO:0008233~peptidase activity,GO:0008236~serine-type peptidase activity,GO:0016787~hydrolase activity,GO:0017171~serine hydrolase activity,GO:0070011~peptidase activity, acting on L-amino acid peptides,
AGAP010641	AGAP010641-PA(AgaP_AGAP010641)		-0.319929	-0.61744	0.220342	-0.331322	0.685447	H3K4me3	PF02205:WH2 motif,
AGAP007185	AGAP007185-PA(AgaP_AGAP007185)		0.0321358	-0.163163	0.476663	-0.516506	-0.407152	H3K4me3
AGAP001384	AGAP001384-PA(AgaP_AGAP001384)		0.00730766	-0.328087	0.437194	-0.521986	-0.311877	H3K4me3	PF00069:Protein kinase domain,			GO:0000166~nucleotide binding,GO:0001882~nucleoside binding,GO:0001883~purine nucleoside binding,GO:0003824~catalytic activity,GO:0004672~protein kinase activity,GO:0004674~protein serine/threonine kinase activity,GO:0005488~binding,GO:0005524~ATP binding,GO:0016301~kinase activity,GO:0016740~transferase activity,GO:0016772~transferase activity, transferring phosphorus-containing groups,GO:001677…	aga04310:Wnt signaling pathway,aga04340:Hedgehog signaling pathway,
AGAP009907	AGAP009907-PA(AgaP_AGAP009907)		-0.243492	-0.48549	0.2282	-0.801603	0.557041	H3K4me3	PF01433:Peptidase family M1,PF09127:Leukotriene A4 hydrolase, C-terminal,	GO:0006082~organic acid metabolic process,GO:0006508~proteolysis,GO:0006518~peptide metabolic process,GO:0006629~lipid metabolic process,GO:0006631~fatty acid metabolic process,GO:0006633~fatty acid biosynthetic process,GO:0006636~unsaturated fatty acid biosynthetic process,GO:0006690~icosanoid metabolic process,GO:0006691~leukotriene metabolic process,GO:0006807~nitrogen compound metabolic proce…	GO:0005622~intracellular,GO:0005623~cell,GO:0005737~cytoplasm,GO:0005886~plasma membrane,GO:0016020~membrane,GO:0044424~intracellular part,GO:0044464~cell part,GO:0071944~cell periphery,	GO:0003824~catalytic activity,GO:0004177~aminopeptidase activity,GO:0004301~epoxide hydrolase activity,GO:0004463~leukotriene-A4 hydrolase activity,GO:0005488~binding,GO:0008233~peptidase activity,GO:0008235~metalloexopeptidase activity,GO:0008237~metallopeptidase activity,GO:0008238~exopeptidase activity,GO:0008270~zinc ion binding,GO:0016787~hydrolase activity,GO:0016801~hydrolase activity, act…	aga00590:Arachidonic acid metabolism,aga01100:Metabolic pathways,
AGAP007392	AGAP007392-PA(AgaP_AGAP007392)		-0.0668191	-0.354225	0.356862	-0.772492	0.782464	H3K4me3	PF00160:Cyclophilin type peptidyl-prolyl cis-trans isomerase/CLD,	GO:0006457~protein folding,GO:0009987~cellular process,		GO:0003755~peptidyl-prolyl cis-trans isomerase activity,GO:0003824~catalytic activity,GO:0016853~isomerase activity,GO:0016859~cis-trans isomerase activity,	aga03040:Spliceosome,
AGAP007107	AGAP007107-PA(AgaP_AGAP007107)		-0.398417	-0.747904	0.46313	-0.326014	-0.323665	H3K4me3	PF00226:DnaJ domain,PF01556:DnaJ C terminal domain,	GO:0006457~protein folding,GO:0009987~cellular process,
AGAP008100	AGAP008100-PA(AgaP_AGAP008100)		-0.0726512	-0.0439344	-0.0496851	-0.0119289	-0.604445	H3K9me3		GO:0006461~protein complex assembly,GO:0006810~transport,GO:0006996~organelle organization,GO:0007010~cytoskeleton organization,GO:0007015~actin filament organization,GO:0008064~regulation of actin polymerization or depolymerization,GO:0008154~actin polymerization or depolymerization,GO:0009987~cellular process,GO:0010638~positive regulation of organelle organization,GO:0016043~cellular component…			aga04320:Dorso-ventral axis formation,
AGAP009276	AGAP009276-PA(AgaP_AGAP009276)		-0.0386267	-0.0935699	-0.0702333	-0.010072	-0.329105	H3K9me3	PF12166:Protein of unknown function (DUF3595),		GO:0016020~membrane,GO:0016021~integral component of membrane,GO:0031224~intrinsic component of membrane,GO:0044425~membrane part,	GO:0005215~transporter activity,GO:0005216~ion channel activity,GO:0008381~mechanically-gated ion channel activity,GO:0015075~ion transmembrane transporter activity,GO:0015267~channel activity,GO:0022803~passive transmembrane transporter activity,GO:0022833~mechanically gated channel activity,GO:0022836~gated channel activity,GO:0022838~substrate-specific channel activity,GO:0022857~transmembrane…
AGAP013057	AGAP013057-PA(AgaP_AGAP013057)		0.0237754	-0.0173613	-0.00361307	0.0774397	-1.16375	H3K9me3
AGAP008247	AGAP008247-PA(AgaP_AGAP008247)		0.100199	0.104967	0.0144978	0.152235	-0.6849	H3K9me3	PF07714:Protein tyrosine kinase,PF08515:Transforming growth factor beta type I GS-motif,		GO:0016020~membrane,GO:0016021~integral component of membrane,GO:0031224~intrinsic component of membrane,GO:0044425~membrane part,	GO:0000166~nucleotide binding,GO:0001882~nucleoside binding,GO:0001883~purine nucleoside binding,GO:0003824~catalytic activity,GO:0004672~protein kinase activity,GO:0004674~protein serine/threonine kinase activity,GO:0004675~transmembrane receptor protein serine/threonine kinase activity,GO:0004702~receptor signaling protein serine/threonine kinase activity,GO:0004871~signal transducer activity,G…	aga04068:FoxO signaling pathway,aga04144:Endocytosis,aga04350:TGF-beta signaling pathway,
AGAP002518	AGAP002518-PA(AgaP_AGAP002518)		0.263953	0.307609	0.258722	0.362879	-0.821134	H3K9me3	PF00171:Aldehyde dehydrogenase family,PF00696:Amino acid kinase family,	GO:0006082~organic acid metabolic process,GO:0006520~cellular amino acid metabolic process,GO:0006560~proline metabolic process,GO:0006561~proline biosynthetic process,GO:0006807~nitrogen compound metabolic process,GO:0008152~metabolic process,GO:0008652~cellular amino acid biosynthetic process,GO:0009058~biosynthetic process,GO:0009064~glutamine family amino acid metabolic process,GO:0009084~glu…	GO:0005622~intracellular,GO:0005623~cell,GO:0005737~cytoplasm,GO:0005739~mitochondrion,GO:0043226~organelle,GO:0043227~membrane-bounded organelle,GO:0043229~intracellular organelle,GO:0043231~intracellular membrane-bounded organelle,GO:0044424~intracellular part,GO:0044444~cytoplasmic part,GO:0044464~cell part,	GO:0003824~catalytic activity,GO:0004349~glutamate 5-kinase activity,GO:0004350~glutamate-5-semialdehyde dehydrogenase activity,GO:0016301~kinase activity,GO:0016491~oxidoreductase activity,GO:0016620~oxidoreductase activity, acting on the aldehyde or oxo group of donors, NAD or NADP as acceptor,GO:0016740~transferase activity,GO:0016772~transferase activity, transferring phosphorus-containing gr…	aga00330:Arginine and proline metabolism,aga01100:Metabolic pathways,aga01230:Biosynthesis of amino acids,
AGAP008554	AGAP008554-PA(AgaP_AGAP008554)		-0.0933941	-0.172679	-0.236826	-0.0641932	-0.395429	H3K9me3
AGAP000787	AGAP000787-PA(AgaP_AGAP000787)		0.0200698	-0.0815173	0.0139868	0.122238	-0.550017	H3K9me3	PF00168:C2 domain,PF00397:WW domain,PF00632:HECT-domain (ubiquitin-transferase),	GO:0006464~cellular protein modification process,GO:0006508~proteolysis,GO:0006511~ubiquitin-dependent protein catabolic process,GO:0008152~metabolic process,GO:0009056~catabolic process,GO:0009057~macromolecule catabolic process,GO:0009987~cellular process,GO:0016567~protein ubiquitination,GO:0019538~protein metabolic process,GO:0019941~modification-dependent protein catabolic process,GO:0030163…	GO:0005622~intracellular,GO:0005623~cell,GO:0005634~nucleus,GO:0005737~cytoplasm,GO:0043226~organelle,GO:0043227~membrane-bounded organelle,GO:0043229~intracellular organelle,GO:0043231~intracellular membrane-bounded organelle,GO:0044424~intracellular part,GO:0044464~cell part,	GO:0003824~catalytic activity,GO:0004842~ubiquitin-protein transferase activity,GO:0016740~transferase activity,GO:0016874~ligase activity,GO:0019787~ubiquitin-like protein transferase activity,	aga04120:Ubiquitin mediated proteolysis,aga04144:Endocytosis,
AGAP001936	AGAP001936-PA(AgaP_AGAP001936)		-0.0431693	-0.064491	-0.0649814	0.0876115	-0.588287	H3K9me3	PF00168:C2 domain,PF00387:Phosphatidylinositol-specific phospholipase C, Y domain,PF00388:Phosphatidylinositol-specific phospholipase C, X domain,PF06631:Protein of unknown function (DUF1154),PF09279:Phosphoinositide-specific phospholipase C, efhand-like,	GO:0006629~lipid metabolic process,GO:0007154~cell communication,GO:0007165~signal transduction,GO:0008152~metabolic process,GO:0009056~catabolic process,GO:0009987~cellular process,GO:0016042~lipid catabolic process,GO:0023052~signaling,GO:0035556~intracellular signal transduction,GO:0044238~primary metabolic process,GO:0044699~single-organism process,GO:0044700~single organism signaling,GO:0044…	GO:0005622~intracellular,GO:0005623~cell,GO:0044464~cell part,	GO:0003824~catalytic activity,GO:0004435~phosphatidylinositol phospholipase C activity,GO:0004620~phospholipase activity,GO:0004629~phospholipase C activity,GO:0004871~signal transducer activity,GO:0005488~binding,GO:0005509~calcium ion binding,GO:0008081~phosphoric diester hydrolase activity,GO:0016298~lipase activity,GO:0016787~hydrolase activity,GO:0016788~hydrolase activity, acting on ester b…	aga00562:Inositol phosphate metabolism,aga01100:Metabolic pathways,aga04070:Phosphatidylinositol signaling system,aga04310:Wnt signaling pathway,aga04745:Phototransduction - fly,
AGAP002198	AGAP002198-PA(AgaP_AGAP002198)		0.00438428	-0.0727292	0.0183574	0.132448	-2.35631	H3K9me3				GO:0003824~catalytic activity,GO:0008168~methyltransferase activity,GO:0008170~N-methyltransferase activity,GO:0008757~S-adenosylmethionine-dependent methyltransferase activity,GO:0016740~transferase activity,GO:0016741~transferase activity, transferring one-carbon groups,GO:0017174~glycine N-methyltransferase activity,	aga00260:Glycine, serine and threonine metabolism,
AGAP005510	AGAP005510-PA(AgaP_AGAP005510)		0.0335212	-0.00801011	0.0601426	0.195529	-0.456964	H3K9me3	PF00169:PH domain,PF01237:Oxysterol-binding protein ,	GO:0006810~transport,GO:0006869~lipid transport,GO:0010876~lipid localization,GO:0033036~macromolecule localization,GO:0044699~single-organism process,GO:0044765~single-organism transport,GO:0051179~localization,GO:0051234~establishment of localization,GO:0071702~organic substance transport,GO:1902578~single-organism localization,
AGAP000718	AGAP000718-PA(AgaP_AGAP000718)		0.0328448	-0.0828756	-0.0366804	0.14033	-0.653135	H3K9me3	PF07690:Major Facilitator Superfamily,		GO:0016020~membrane,GO:0016021~integral component of membrane,GO:0031224~intrinsic component of membrane,GO:0044425~membrane part,	GO:0005215~transporter activity,GO:0005342~organic acid transmembrane transporter activity,GO:0008028~monocarboxylic acid transmembrane transporter activity,GO:0022857~transmembrane transporter activity,GO:0022891~substrate-specific transmembrane transporter activity,GO:0022892~substrate-specific transporter activity,GO:0046943~carboxylic acid transmembrane transporter activity,
AGAP011305	AGAP011305-PA(AgaP_AGAP011305)		-0.14767	-0.189853	-0.108506	0.0265277	-0.606192	H3K9me3	PF00245:Alkaline phosphatase,			GO:0003824~catalytic activity,GO:0004035~alkaline phosphatase activity,GO:0016787~hydrolase activity,GO:0016788~hydrolase activity, acting on ester bonds,GO:0016791~phosphatase activity,GO:0042578~phosphoric ester hydrolase activity,	aga00790:Folate biosynthesis,aga01100:Metabolic pathways,
AGAP006731	AGAP006731-PA(AgaP_AGAP006731)		0.130969	0.150621	0.126542	0.316047	-0.505773	H3K9me3	PF00028:Cadherin domain,PF02210:Laminin G domain,	GO:0007155~cell adhesion,GO:0007156~homophilic cell adhesion via plasma membrane adhesion molecules,GO:0022610~biological adhesion,GO:0098609~cell-cell adhesion,GO:0098742~cell-cell adhesion via plasma-membrane adhesion molecules,	GO:0005623~cell,GO:0005886~plasma membrane,GO:0016020~membrane,GO:0016021~integral component of membrane,GO:0031224~intrinsic component of membrane,GO:0044425~membrane part,GO:0044464~cell part,GO:0071944~cell periphery,	GO:0005488~binding,GO:0005509~calcium ion binding,GO:0043167~ion binding,GO:0043169~cation binding,GO:0046872~metal ion binding,
AGAP003449	AGAP003449-PA(AgaP_AGAP003449)		-0.0377391	-0.138604	-0.105927	0.0859933	-1.52124	H3K9me3
AGAP007114	AGAP007114-PA(AgaP_AGAP007114)		-0.125107	-0.0704106	-0.192739	0.0546657	-0.490852	H3K9me3	PF00642:Zinc finger C-x8-C-x5-C-x3-H type (and similar),			GO:0005488~binding,GO:0008270~zinc ion binding,GO:0043167~ion binding,GO:0043169~cation binding,GO:0046872~metal ion binding,GO:0046914~transition metal ion binding,
AGAP001116	AGAP001116-PA(AgaP_AGAP001116)		-0.0784359	0.0148328	0.024873	0.182676	-2.2631	H3K9me3	PF01266:FAD dependent oxidoreductase,	GO:0006082~organic acid metabolic process,GO:0006520~cellular amino acid metabolic process,GO:0006807~nitrogen compound metabolic process,GO:0008152~metabolic process,GO:0009987~cellular process,GO:0019752~carboxylic acid metabolic process,GO:0043436~oxoacid metabolic process,GO:0044237~cellular metabolic process,GO:0044238~primary metabolic process,GO:0044281~small molecule metabolic process,GO:…		GO:0000166~nucleotide binding,GO:0003824~catalytic activity,GO:0003884~D-amino-acid oxidase activity,GO:0005488~binding,GO:0016491~oxidoreductase activity,GO:0016638~oxidoreductase activity, acting on the CH-NH2 group of donors,GO:0016641~oxidoreductase activity, acting on the CH-NH2 group of donors, oxygen as acceptor,GO:0036094~small molecule binding,GO:0048037~cofactor binding,GO:0050660~flavi…	aga00260:Glycine, serine and threonine metabolism,aga00330:Arginine and proline metabolism,aga00472:D-Arginine and D-ornithine metabolism,aga01100:Metabolic pathways,aga01130:Biosynthesis of antibiotics,aga04146:Peroxisome,
AGAP006014	AGAP006014-PA(AgaP_AGAP006014)		0.152138	0.278756	0.0930904	0.372097	-1.7233	H3K9me3				GO:0003676~nucleic acid binding,GO:0005488~binding,GO:0043167~ion binding,GO:0043169~cation binding,GO:0046872~metal ion binding,GO:0097159~organic cyclic compound binding,GO:1901363~heterocyclic compound binding,
AGAP005712	AGAP005712-PB(AgaP_AGAP005712)		-0.232785	-0.120428	-0.302473	-0.0194366	-1.07114	H3K9me3	PF00351:Biopterin-dependent aromatic amino acid hydroxylase,PF01842:ACT domain,	GO:0006082~organic acid metabolic process,GO:0006520~cellular amino acid metabolic process,GO:0006558~L-phenylalanine metabolic process,GO:0006559~L-phenylalanine catabolic process,GO:0006725~cellular aromatic compound metabolic process,GO:0006807~nitrogen compound metabolic process,GO:0008152~metabolic process,GO:0009056~catabolic process,GO:0009063~cellular amino acid catabolic process,GO:00090…		GO:0003824~catalytic activity,GO:0004497~monooxygenase activity,GO:0004505~phenylalanine 4-monooxygenase activity,GO:0005488~binding,GO:0005506~iron ion binding,GO:0016491~oxidoreductase activity,GO:0016597~amino acid binding,GO:0016705~oxidoreductase activity, acting on paired donors, with incorporation or reduction of molecular oxygen,GO:0016714~oxidoreductase activity, acting on paired donors,…	aga00360:Phenylalanine metabolism,aga00400:Phenylalanine, tyrosine and tryptophan biosynthesis,aga01100:Metabolic pathways,aga01230:Biosynthesis of amino acids,
AGAP008224	AGAP008224-PA(AgaP_AGAP008224)		-0.000977078	0.129501	0.0399319	0.259571	1.5068	H3K9me3	PF00071:Ras family,	GO:0007154~cell communication,GO:0007165~signal transduction,GO:0007264~small GTPase mediated signal transduction,GO:0009987~cellular process,GO:0023052~signaling,GO:0035556~intracellular signal transduction,GO:0044699~single-organism process,GO:0044700~single organism signaling,GO:0044763~single-organism cellular process,GO:0050789~regulation of biological process,GO:0050794~regulation of cellul…	GO:0005622~intracellular,GO:0005623~cell,GO:0016020~membrane,GO:0044464~cell part,	GO:0000166~nucleotide binding,GO:0001882~nucleoside binding,GO:0001883~purine nucleoside binding,GO:0005488~binding,GO:0005525~GTP binding,GO:0017076~purine nucleotide binding,GO:0019001~guanyl nucleotide binding,GO:0032549~ribonucleoside binding,GO:0032550~purine ribonucleoside binding,GO:0032553~ribonucleotide binding,GO:0032555~purine ribonucleotide binding,GO:0032561~guanyl ribonucleotide bin…
AGAP001662	AGAP001662-PA(AgaP_AGAP001662)		-0.0838196	-0.154427	-0.0736017	0.10587	-0.472878	H3K9me3	PF00014:Kunitz/Bovine pancreatic trypsin inhibitor domain,PF00090:Thrombospondin type 1 domain,PF05986:ADAM-TS Spacer 1,PF07679:Immunoglobulin I-set domain,PF08686:PLAC (protease and lacunin) domain,		GO:0005576~extracellular region,GO:0005578~proteinaceous extracellular matrix,GO:0031012~extracellular matrix,GO:0044421~extracellular region part,	GO:0003824~catalytic activity,GO:0004175~endopeptidase activity,GO:0004222~metalloendopeptidase activity,GO:0004857~enzyme inhibitor activity,GO:0004866~endopeptidase inhibitor activity,GO:0004867~serine-type endopeptidase inhibitor activity,GO:0005488~binding,GO:0008233~peptidase activity,GO:0008237~metallopeptidase activity,GO:0008270~zinc ion binding,GO:0016787~hydrolase activity,GO:0030234~en…
AGAP002725	AGAP002725-PA(AgaP_AGAP002725)		-0.0100945	0.145203	0.190069	0.319461	-0.989266	H3K9me3
AGAP006018	AGAP006018-PA(AgaP_AGAP006018)		-0.111452	-0.0183557	0.0433285	0.18348	-1.03975	H3K9me3	PF00651:BTB/POZ domain,PF05225:helix-turn-helix, Psq domain,	GO:0006139~nucleobase-containing compound metabolic process,GO:0006351~transcription, DNA-templated,GO:0006355~regulation of transcription, DNA-templated,GO:0006357~regulation of transcription from RNA polymerase II promoter,GO:0006725~cellular aromatic compound metabolic process,GO:0006807~nitrogen compound metabolic process,GO:0008152~metabolic process,GO:0009058~biosynthetic process,GO:0009059…	GO:0005622~intracellular,GO:0005623~cell,GO:0005634~nucleus,GO:0043226~organelle,GO:0043227~membrane-bounded organelle,GO:0043229~intracellular organelle,GO:0043231~intracellular membrane-bounded organelle,GO:0044424~intracellular part,GO:0044464~cell part,	GO:0003676~nucleic acid binding,GO:0003677~DNA binding,GO:0005488~binding,GO:0097159~organic cyclic compound binding,GO:1901363~heterocyclic compound binding,
AGAP000430	AGAP000430-PA(AgaP_AGAP000430)		0.0144598	0.0270792	-0.128601	0.187549	-1.15141	H3K9me3	PF00168:C2 domain,	GO:0006810~transport,GO:0006906~vesicle fusion,GO:0006996~organelle organization,GO:0009987~cellular process,GO:0016043~cellular component organization,GO:0016050~vesicle organization,GO:0016192~vesicle-mediated transport,GO:0044699~single-organism process,GO:0044763~single-organism cellular process,GO:0044801~single-organism membrane fusion,GO:0044802~single-organism membrane organization,GO:004…	GO:0005623~cell,GO:0005886~plasma membrane,GO:0016020~membrane,GO:0016021~integral component of membrane,GO:0031224~intrinsic component of membrane,GO:0044425~membrane part,GO:0044464~cell part,GO:0071944~cell periphery,	GO:0000149~SNARE binding,GO:0005488~binding,GO:0005509~calcium ion binding,GO:0005515~protein binding,GO:0019905~syntaxin binding,GO:0030276~clathrin binding,GO:0043167~ion binding,GO:0043169~cation binding,GO:0046872~metal ion binding,
AGAP009591	AGAP009591-PA(AgaP_AGAP009591)		0.0565434	0.0608274	0.118024	0.29696	-1.61198	H3K9me3	PF00171:Aldehyde dehydrogenase family,PF00550:Phosphopantetheine attachment site,PF00551:Formyl transferase,PF02911:Formyl transferase, C-terminal domain,	GO:0006575~cellular modified amino acid metabolic process,GO:0006725~cellular aromatic compound metabolic process,GO:0006730~one-carbon metabolic process,GO:0006732~coenzyme metabolic process,GO:0006760~folic acid-containing compound metabolic process,GO:0006807~nitrogen compound metabolic process,GO:0008152~metabolic process,GO:0009056~catabolic process,GO:0009058~biosynthetic process,GO:0009109…	GO:0005622~intracellular,GO:0005623~cell,GO:0005737~cytoplasm,GO:0044424~intracellular part,GO:0044464~cell part,	GO:0003824~catalytic activity,GO:0004029~aldehyde dehydrogenase (NAD) activity,GO:0016155~formyltetrahydrofolate dehydrogenase activity,GO:0016491~oxidoreductase activity,GO:0016620~oxidoreductase activity, acting on the aldehyde or oxo group of donors, NAD or NADP as acceptor,GO:0016645~oxidoreductase activity, acting on the CH-NH group of donors,GO:0016646~oxidoreductase activity, acting on the…	aga00670:One carbon pool by folate,
AGAP000519	AGAP000519-PA(AgaP_AGAP000519)		0.141494	-0.0527284	-0.0165412	0.245104	-0.5546	H3K9me3	PF00130:Phorbol esters/diacylglycerol binding domain (C1 domain),PF00609:Diacylglycerol kinase accessory domain,PF00781:Diacylglycerol kinase catalytic domain,PF12796:Ankyrin repeats (3 copies),	GO:0007154~cell communication,GO:0007165~signal transduction,GO:0007186~G-protein coupled receptor signaling pathway,GO:0007205~protein kinase C-activating G-protein coupled receptor signaling pathway,GO:0009987~cellular process,GO:0023052~signaling,GO:0035556~intracellular signal transduction,GO:0044699~single-organism process,GO:0044700~single organism signaling,GO:0044763~single-organism cellu…	GO:0005622~intracellular,GO:0005623~cell,GO:0044464~cell part,	GO:0000166~nucleotide binding,GO:0001882~nucleoside binding,GO:0001883~purine nucleoside binding,GO:0003824~catalytic activity,GO:0004143~diacylglycerol kinase activity,GO:0005488~binding,GO:0005524~ATP binding,GO:0016301~kinase activity,GO:0016740~transferase activity,GO:0016772~transferase activity, transferring phosphorus-containing groups,GO:0016773~phosphotransferase activity, alcohol group …	aga00561:Glycerolipid metabolism,aga00564:Glycerophospholipid metabolism,aga01100:Metabolic pathways,aga04070:Phosphatidylinositol signaling system,
AGAP013275	AGAP013275-PA(AgaP_AGAP013275)		0.0829691	0.028256	0.116579	0.297598	-0.976898	H3K9me3		GO:0006139~nucleobase-containing compound metabolic process,GO:0006351~transcription, DNA-templated,GO:0006725~cellular aromatic compound metabolic process,GO:0006807~nitrogen compound metabolic process,GO:0008152~metabolic process,GO:0009058~biosynthetic process,GO:0009059~macromolecule biosynthetic process,GO:0009987~cellular process,GO:0010467~gene expression,GO:0016070~RNA metabolic process,G…	GO:0005622~intracellular,GO:0005623~cell,GO:0005634~nucleus,GO:0043226~organelle,GO:0043227~membrane-bounded organelle,GO:0043229~intracellular organelle,GO:0043231~intracellular membrane-bounded organelle,GO:0044424~intracellular part,GO:0044464~cell part,	GO:0001071~nucleic acid binding transcription factor activity,GO:0003676~nucleic acid binding,GO:0003700~transcription factor activity, sequence-specific DNA binding,GO:0005488~binding,GO:0043167~ion binding,GO:0043169~cation binding,GO:0046872~metal ion binding,GO:0097159~organic cyclic compound binding,GO:1901363~heterocyclic compound binding,
AGAP008826	AGAP008826-PA(AgaP_AGAP008826)		-0.210536	-0.0293649	-0.0502407	0.127028	-1.43694	H3K9me3
AGAP002199	AGAP002199-PA(AgaP_AGAP002199)		0.0501576	0.0142569	0.0536721	0.267092	-1.31804	H3K9me3
AGAP000926	AGAP000926-PB(AgaP_AGAP000926)		0.00308953	-0.0965799	-0.0449557	0.182771	-0.243843	H3K9me3	PF00328:Histidine phosphatase superfamily (branch 2),	GO:0005975~carbohydrate metabolic process,GO:0006020~inositol metabolic process,GO:0006066~alcohol metabolic process,GO:0006793~phosphorus metabolic process,GO:0006796~phosphate-containing compound metabolic process,GO:0008152~metabolic process,GO:0009058~biosynthetic process,GO:0009987~cellular process,GO:0019637~organophosphate metabolic process,GO:0019751~polyol metabolic process,GO:0032958~in…	GO:0005622~intracellular,GO:0005623~cell,GO:0005737~cytoplasm,GO:0005829~cytosol,GO:0044424~intracellular part,GO:0044444~cytoplasmic part,GO:0044464~cell part,	GO:0000828~inositol hexakisphosphate kinase activity,GO:0000829~inositol heptakisphosphate kinase activity,GO:0003824~catalytic activity,GO:0003993~acid phosphatase activity,GO:0016301~kinase activity,GO:0016740~transferase activity,GO:0016772~transferase activity, transferring phosphorus-containing groups,GO:0016776~phosphotransferase activity, phosphate group as acceptor,GO:0016787~hydrolase ac…	aga04070:Phosphatidylinositol signaling system,
AGAP000676	AGAP000676-PA(AgaP_AGAP000676)		-0.0831068	-0.237016	-0.153119	0.0753072	-0.668014	H3K9me3	PF10350:Putative death-receptor fusion protein (DUF2428),
AGAP008255	AGAP008255-PA(AgaP_AGAP008255)		-0.057602	-0.184062	-0.0185541	0.148431	2.29913	H3K9me3	PF00175:Oxidoreductase NAD-binding domain ,PF00258:Flavodoxin,PF00667:FAD binding domain,PF02898:Nitric oxide synthase, oxygenase domain,	GO:0006139~nucleobase-containing compound metabolic process,GO:0006140~regulation of nucleotide metabolic process,GO:0006163~purine nucleotide metabolic process,GO:0006164~purine nucleotide biosynthetic process,GO:0006182~cGMP biosynthetic process,GO:0006725~cellular aromatic compound metabolic process,GO:0006753~nucleoside phosphate metabolic process,GO:0006793~phosphorus metabolic process,GO:00…	GO:0005622~intracellular,GO:0005623~cell,GO:0044464~cell part,	GO:0000166~nucleotide binding,GO:0003824~catalytic activity,GO:0004497~monooxygenase activity,GO:0004517~nitric-oxide synthase activity,GO:0005488~binding,GO:0005506~iron ion binding,GO:0010181~FMN binding,GO:0016491~oxidoreductase activity,GO:0016705~oxidoreductase activity, acting on paired donors, with incorporation or reduction of molecular oxygen,GO:0016709~oxidoreductase activity, acting on…
AGAP000015	AGAP000015-PA(AgaP_AGAP000015)		0.0791772	0.115265	0.146369	0.35323	-0.990404	H3K9me3	PF00041:Fibronectin type III domain,PF07714:Protein tyrosine kinase,	GO:0007154~cell communication,GO:0007165~signal transduction,GO:0007166~cell surface receptor signaling pathway,GO:0007167~enzyme linked receptor protein signaling pathway,GO:0007169~transmembrane receptor protein tyrosine kinase signaling pathway,GO:0009987~cellular process,GO:0023052~signaling,GO:0044699~single-organism process,GO:0044700~single organism signaling,GO:0044763~single-organism cel…	GO:0016020~membrane,GO:0016021~integral component of membrane,GO:0031224~intrinsic component of membrane,GO:0044425~membrane part,	GO:0000166~nucleotide binding,GO:0001882~nucleoside binding,GO:0001883~purine nucleoside binding,GO:0003824~catalytic activity,GO:0004672~protein kinase activity,GO:0004713~protein tyrosine kinase activity,GO:0004714~transmembrane receptor protein tyrosine kinase activity,GO:0004871~signal transducer activity,GO:0004872~receptor activity,GO:0004888~transmembrane signaling receptor activity,GO:000…	aga04013:MAPK signaling pathway - fly,
AGAP013455	AGAP013455-PA(AgaP_AGAP013455)		-0.168698	-0.317072	-0.0771223	0.0604515	-0.455026	H3K9me3	PF06741:LsmAD domain,PF14438:Ataxin 2 SM domain,	GO:0006996~organelle organization,GO:0009987~cellular process,GO:0010603~regulation of cytoplasmic mRNA processing body assembly,GO:0016043~cellular component organization,GO:0022607~cellular component assembly,GO:0022613~ribonucleoprotein complex biogenesis,GO:0022618~ribonucleoprotein complex assembly,GO:0033043~regulation of organelle organization,GO:0034063~stress granule assembly,GO:0034622~…	GO:0005622~intracellular,GO:0005623~cell,GO:0005737~cytoplasm,GO:0010494~cytoplasmic stress granule,GO:0030529~intracellular ribonucleoprotein complex,GO:0032991~macromolecular complex,GO:0035770~ribonucleoprotein granule,GO:0036464~cytoplasmic ribonucleoprotein granule,GO:0043226~organelle,GO:0043228~non-membrane-bounded organelle,GO:0043229~intracellular organelle,GO:0043232~intracellular non-m…	GO:0003676~nucleic acid binding,GO:0003723~RNA binding,GO:0005488~binding,GO:0044822~poly(A) RNA binding,GO:0097159~organic cyclic compound binding,GO:1901363~heterocyclic compound binding,
AGAP013409	AGAP013409-PA(AgaP_AGAP013409)		-0.0583067	0.0311309	-0.0731898	0.218184	-1.19324	H3K9me3			GO:0016020~membrane,GO:0016021~integral component of membrane,GO:0031224~intrinsic component of membrane,GO:0044425~membrane part,
AGAP005536	AGAP005536-PA(AgaP_AGAP005536)		-0.0220934	-0.0599736	-0.0653356	0.205748	-0.441008	H3K9me3	PF00233:3'5'-cyclic nucleotide phosphodiesterase,	GO:0007154~cell communication,GO:0007165~signal transduction,GO:0009987~cellular process,GO:0023052~signaling,GO:0044699~single-organism process,GO:0044700~single organism signaling,GO:0044763~single-organism cellular process,GO:0050789~regulation of biological process,GO:0050794~regulation of cellular process,GO:0050896~response to stimulus,GO:0051716~cellular response to stimulus,GO:0065007~bio…		GO:0003824~catalytic activity,GO:0004112~cyclic-nucleotide phosphodiesterase activity,GO:0004114~3',5'-cyclic-nucleotide phosphodiesterase activity,GO:0005488~binding,GO:0008081~phosphoric diester hydrolase activity,GO:0016787~hydrolase activity,GO:0016788~hydrolase activity, acting on ester bonds,GO:0042578~phosphoric ester hydrolase activity,GO:0043167~ion binding,GO:0043169~cation binding,GO:0…
AGAP003123	AGAP003123-PA(AgaP_AGAP003123)		-0.0228411	0.097053	0.107002	0.315384	-1.02258	H3K9me3	PF02958:Ecdysteroid kinase,
AGAP000168	AGAP000168-PA(GPRFZ3)		-0.0172442	0.18115	0.0555066	0.328931	-0.563391	H3K9me3	PF01392:Fz domain,PF01534:Frizzled/Smoothened family membrane region,	GO:0007154~cell communication,GO:0007165~signal transduction,GO:0007166~cell surface receptor signaling pathway,GO:0007267~cell-cell signaling,GO:0009987~cellular process,GO:0016055~Wnt signaling pathway,GO:0023052~signaling,GO:0035567~non-canonical Wnt signaling pathway,GO:0044699~single-organism process,GO:0044700~single organism signaling,GO:0044763~single-organism cellular process,GO:0050789~…	GO:0016020~membrane,GO:0016021~integral component of membrane,GO:0031224~intrinsic component of membrane,GO:0044425~membrane part,	GO:0004871~signal transducer activity,GO:0004872~receptor activity,GO:0004888~transmembrane signaling receptor activity,GO:0004930~G-protein coupled receptor activity,GO:0005488~binding,GO:0005515~protein binding,GO:0017147~Wnt-protein binding,GO:0038023~signaling receptor activity,GO:0042813~Wnt-activated receptor activity,GO:0060089~molecular transducer activity,GO:0099600~transmembrane recepto…	aga04310:Wnt signaling pathway,
AGAP010968	AGAP010968-PA(CLIPA9)	Yes	0.0696722	-0.0581254	0.150776	0.310094	-1.3485	H3K9me3	PF00089:Trypsin,			GO:0003824~catalytic activity,GO:0004175~endopeptidase activity,GO:0004252~serine-type endopeptidase activity,GO:0008233~peptidase activity,GO:0008236~serine-type peptidase activity,GO:0016787~hydrolase activity,GO:0017171~serine hydrolase activity,GO:0070011~peptidase activity, acting on L-amino acid peptides,
AGAP000033	AGAP000033-PA(AgaP_AGAP000033)		-0.0670004	-0.036248	0.0238271	0.229617	-0.705178	H3K9me3	PF02121:Phosphatidylinositol transfer protein,PF02862:DDHD domain,	GO:0006810~transport,GO:0051179~localization,GO:0051234~establishment of localization,	GO:0005622~intracellular,GO:0005623~cell,GO:0044464~cell part,	GO:0005488~binding,GO:0043167~ion binding,GO:0043169~cation binding,GO:0046872~metal ion binding,
AGAP012223	AGAP012223-PA(AgaP_AGAP012223)		-0.137875	-0.304741	-0.0818327	0.0812761	-0.781636	H3K9me3	PF00104:Ligand-binding domain of nuclear hormone receptor,PF00105:Zinc finger, C4 type (two domains),	GO:0006139~nucleobase-containing compound metabolic process,GO:0006351~transcription, DNA-templated,GO:0006725~cellular aromatic compound metabolic process,GO:0006807~nitrogen compound metabolic process,GO:0008152~metabolic process,GO:0009058~biosynthetic process,GO:0009059~macromolecule biosynthetic process,GO:0009987~cellular process,GO:0010467~gene expression,GO:0016070~RNA metabolic process,G…	GO:0005622~intracellular,GO:0005623~cell,GO:0005634~nucleus,GO:0043226~organelle,GO:0043227~membrane-bounded organelle,GO:0043229~intracellular organelle,GO:0043231~intracellular membrane-bounded organelle,GO:0044424~intracellular part,GO:0044464~cell part,	GO:0000981~RNA polymerase II transcription factor activity, sequence-specific DNA binding,GO:0001071~nucleic acid binding transcription factor activity,GO:0003676~nucleic acid binding,GO:0003677~DNA binding,GO:0003700~transcription factor activity, sequence-specific DNA binding,GO:0003707~steroid hormone receptor activity,GO:0004871~signal transducer activity,GO:0004872~receptor activity,GO:00048…
AGAP000449	AGAP000449-PA(AgaP_AGAP000449)		-0.116306	-0.195152	-0.0781801	0.126929	-0.945109	H3K9me3	PF00595:PDZ domain (Also known as DHR or GLGF),PF00640:Phosphotyrosine interaction domain (PTB/PID),
AGAP003140	AGAP003140-PB(AgaP_AGAP003140)		0.00963909	-0.150621	0.0839519	0.238805	-0.450702	H3K9me3	PF00616:GTPase-activator protein for Ras-like GTPase,PF13716:Divergent CRAL/TRIO domain,	GO:0007154~cell communication,GO:0007165~signal transduction,GO:0007264~small GTPase mediated signal transduction,GO:0007265~Ras protein signal transduction,GO:0009966~regulation of signal transduction,GO:0009968~negative regulation of signal transduction,GO:0009987~cellular process,GO:0010646~regulation of cell communication,GO:0010648~negative regulation of cell communication,GO:0023051~regulat…	GO:0005622~intracellular,GO:0005623~cell,GO:0005737~cytoplasm,GO:0005886~plasma membrane,GO:0009898~cytoplasmic side of plasma membrane,GO:0016020~membrane,GO:0031224~intrinsic component of membrane,GO:0031226~intrinsic component of plasma membrane,GO:0031235~intrinsic component of the cytoplasmic side of the plasma membrane,GO:0044424~intracellular part,GO:0044425~membrane part,GO:0044459~plasma…	GO:0005096~GTPase activator activity,GO:0008047~enzyme activator activity,GO:0030234~enzyme regulator activity,GO:0030695~GTPase regulator activity,GO:0060589~nucleoside-triphosphatase regulator activity,GO:0098772~molecular function regulator,
AGAP008859	AGAP008859-PA(AgaP_AGAP008859)		-0.0190771	-0.0554639	-0.113771	0.196628	-0.595864	H3K9me3
AGAP004000	AGAP004000-PA(AgaP_AGAP004000)		0.0544712	-0.14186	-0.04506	0.215687	-0.289964	H3K9me3	PF00063:Myosin head (motor domain),PF00612:IQ calmodulin-binding motif,PF00620:RhoGAP domain,PF00788:Ras association (RalGDS/AF-6) domain,	GO:0007154~cell communication,GO:0007165~signal transduction,GO:0009987~cellular process,GO:0023052~signaling,GO:0035556~intracellular signal transduction,GO:0044699~single-organism process,GO:0044700~single organism signaling,GO:0044763~single-organism cellular process,GO:0050789~regulation of biological process,GO:0050794~regulation of cellular process,GO:0050896~response to stimulus,GO:0051716…	GO:0005622~intracellular,GO:0005623~cell,GO:0005856~cytoskeleton,GO:0015629~actin cytoskeleton,GO:0016459~myosin complex,GO:0032991~macromolecular complex,GO:0043226~organelle,GO:0043228~non-membrane-bounded organelle,GO:0043229~intracellular organelle,GO:0043232~intracellular non-membrane-bounded organelle,GO:0043234~protein complex,GO:0044422~organelle part,GO:0044424~intracellular part,GO:0044…	GO:0000166~nucleotide binding,GO:0001882~nucleoside binding,GO:0001883~purine nucleoside binding,GO:0003774~motor activity,GO:0003824~catalytic activity,GO:0005488~binding,GO:0005524~ATP binding,GO:0016462~pyrophosphatase activity,GO:0016787~hydrolase activity,GO:0016817~hydrolase activity, acting on acid anhydrides,GO:0016818~hydrolase activity, acting on acid anhydrides, in phosphorus-containin…
AGAP009672	AGAP009672-PA(AgaP_AGAP009672)		-0.0882135	0.00240608	-0.000113038	0.232085	-0.574181	H3K9me3
AGAP006436	AGAP006436-PA(AgaP_AGAP006436)		-0.038911	-0.241872	-0.163081	0.120873	-0.672831	H3K9me3	PF06333:Mediator complex subunit 13 C-terminal,PF11597:Mediator complex subunit 13 N-terminal,		GO:0005622~intracellular,GO:0005623~cell,GO:0005634~nucleus,GO:0005654~nucleoplasm,GO:0016592~mediator complex,GO:0031974~membrane-enclosed lumen,GO:0031981~nuclear lumen,GO:0032991~macromolecular complex,GO:0043226~organelle,GO:0043227~membrane-bounded organelle,GO:0043229~intracellular organelle,GO:0043231~intracellular membrane-bounded organelle,GO:0043233~organelle lumen,GO:0043234~protein co…	GO:0000988~transcription factor activity, protein binding,GO:0000989~transcription factor activity, transcription factor binding,GO:0001076~transcription factor activity, RNA polymerase II transcription factor binding,GO:0001104~RNA polymerase II transcription cofactor activity,GO:0003712~transcription cofactor activity,
AGAP000065	AGAP000065-PA(AgaP_AGAP000065)		0.0971228	0.0646307	0.0994486	0.356933	-0.622287	H3K9me3	PF00130:Phorbol esters/diacylglycerol binding domain (C1 domain),PF00168:C2 domain,PF10540:Munc13 (mammalian uncoordinated) homology domain,	GO:0007154~cell communication,GO:0007165~signal transduction,GO:0007267~cell-cell signaling,GO:0007268~chemical synaptic transmission,GO:0009987~cellular process,GO:0023052~signaling,GO:0035556~intracellular signal transduction,GO:0044699~single-organism process,GO:0044700~single organism signaling,GO:0044763~single-organism cellular process,GO:0050789~regulation of biological process,GO:0050794~…	GO:0005622~intracellular,GO:0005623~cell,GO:0044464~cell part,	GO:0005488~binding,GO:0008289~lipid binding,GO:0019992~diacylglycerol binding,GO:0043167~ion binding,GO:0043169~cation binding,GO:0046872~metal ion binding,
AGAP000686	AGAP000686-PA(AgaP_AGAP000686)		0.133128	-0.0431013	0.127987	0.344301	-0.991333	H3K9me3	PF13181:Tetratricopeptide repeat,	GO:0000902~cell morphogenesis,GO:0006810~transport,GO:0006928~movement of cell or subcellular component,GO:0006996~organelle organization,GO:0007017~microtubule-based process,GO:0007018~microtubule-based movement,GO:0008104~protein localization,GO:0009653~anatomical structure morphogenesis,GO:0009987~cellular process,GO:0010927~cellular component assembly involved in morphogenesis,GO:0010970~esta…	GO:0005622~intracellular,GO:0005623~cell,GO:0005815~microtubule organizing center,GO:0005856~cytoskeleton,GO:0005929~cilium,GO:0005930~axoneme,GO:0015630~microtubule cytoskeleton,GO:0030990~intraciliary transport particle,GO:0030991~intraciliary transport particle A,GO:0032991~macromolecular complex,GO:0036064~ciliary basal body,GO:0042995~cell projection,GO:0043226~organelle,GO:0043228~non-membr…
AGAP000255	AGAP000255-PA(AgaP_AGAP000255)		0.00563012	-0.163656	-0.0670198	0.198665	-0.479767	H3K9me3	PF00595:PDZ domain (Also known as DHR or GLGF),PF00625:Guanylate kinase,PF07653:Variant SH3 domain,PF09058:L27_1,	GO:0007154~cell communication,GO:0007163~establishment or maintenance of cell polarity,GO:0007267~cell-cell signaling,GO:0007268~chemical synaptic transmission,GO:0007275~multicellular organism development,GO:0007399~nervous system development,GO:0008104~protein localization,GO:0009987~cellular process,GO:0016043~cellular component organization,GO:0023052~signaling,GO:0031503~protein complex loca…	GO:0005622~intracellular,GO:0005623~cell,GO:0005886~plasma membrane,GO:0014069~postsynaptic density,GO:0016020~membrane,GO:0016323~basolateral plasma membrane,GO:0043226~organelle,GO:0043228~non-membrane-bounded organelle,GO:0043229~intracellular organelle,GO:0043232~intracellular non-membrane-bounded organelle,GO:0044424~intracellular part,GO:0044425~membrane part,GO:0044456~synapse part,GO:0044…	GO:0003824~catalytic activity,GO:0004385~guanylate kinase activity,GO:0005102~receptor binding,GO:0005488~binding,GO:0005515~protein binding,GO:0016301~kinase activity,GO:0016740~transferase activity,GO:0016772~transferase activity, transferring phosphorus-containing groups,GO:0016776~phosphotransferase activity, phosphate group as acceptor,GO:0019201~nucleotide kinase activity,GO:0019205~nucleob…	aga04391:Hippo signaling pathway - fly,
AGAP004794	AGAP004794-PA(AgaP_AGAP004794)		0.245486	0.102194	0.14693	0.438563	-1.26327	H3K9me3	PF00151:Lipase,	GO:0006629~lipid metabolic process,GO:0008152~metabolic process,GO:0044238~primary metabolic process,GO:0044699~single-organism process,GO:0044710~single-organism metabolic process,GO:0071704~organic substance metabolic process,	GO:0005576~extracellular region,	GO:0003824~catalytic activity,GO:0016787~hydrolase activity,GO:0016788~hydrolase activity, acting on ester bonds,GO:0052689~carboxylic ester hydrolase activity,
AGAP008851	AGAP008851-PA(AgaP_AGAP008851)		0.0278735	-0.0953867	-0.26372	0.166011	-0.651303	H3K9me3	PF00023:Ankyrin repeat,PF00569:Zinc finger, ZZ type,PF06701:Mib_herc2,PF12796:Ankyrin repeats (3 copies),		GO:0005622~intracellular,GO:0005623~cell,GO:0005737~cytoplasm,GO:0044424~intracellular part,GO:0044464~cell part,	GO:0003824~catalytic activity,GO:0004842~ubiquitin-protein transferase activity,GO:0005488~binding,GO:0008270~zinc ion binding,GO:0016740~transferase activity,GO:0019787~ubiquitin-like protein transferase activity,GO:0043167~ion binding,GO:0043169~cation binding,GO:0046872~metal ion binding,GO:0046914~transition metal ion binding,
AGAP000238	AGAP000238-PA(AgaP_AGAP000238)		-0.0371847	-0.257029	-0.0137059	0.174096	-1.20949	H3K9me3	PF03045:DAN domain,				aga04350:TGF-beta signaling pathway,
AGAP013039	AGAP013039-PB(AgaP_AGAP013039)		0.00890636	-0.0408948	0.00585425	0.27089	1.22158	H3K9me3	PF06522:NADH-ubiquinone reductase complex 1 MLRQ subunit,		GO:0016020~membrane,GO:0016021~integral component of membrane,GO:0031224~intrinsic component of membrane,GO:0044425~membrane part,
AGAP009984	AGAP009984-PA(AgaP_AGAP009984)		-0.000375848	0.00422768	0.081273	0.310279	1.39822	H3K9me3	PF03381:LEM3 (ligand-effect modulator 3) family / CDC50 family,		GO:0016020~membrane,GO:0016021~integral component of membrane,GO:0031224~intrinsic component of membrane,GO:0044425~membrane part,
AGAP010002	AGAP010002-PA(AgaP_AGAP010002)		0.162044	0.217508	0.282436	0.502999	1.99161	H3K9me3	PF13344:Haloacid dehalogenase-like hydrolase,	GO:0006793~phosphorus metabolic process,GO:0006796~phosphate-containing compound metabolic process,GO:0008152~metabolic process,GO:0009987~cellular process,GO:0016311~dephosphorylation,GO:0044237~cellular metabolic process,	GO:0005622~intracellular,GO:0005623~cell,GO:0005737~cytoplasm,GO:0005829~cytosol,GO:0044424~intracellular part,GO:0044444~cytoplasmic part,GO:0044464~cell part,	GO:0003824~catalytic activity,GO:0016787~hydrolase activity,GO:0016788~hydrolase activity, acting on ester bonds,GO:0016791~phosphatase activity,GO:0042578~phosphoric ester hydrolase activity,
AGAP000292	AGAP000292-PA(AgaP_AGAP000292)		0.188266	0.0672716	0.0953028	0.399959	-0.731411	H3K9me3	PF00595:PDZ domain (Also known as DHR or GLGF),
AGAP000443	AGAP000443-PA(CTL5)	Yes	0.0667087	-0.106223	0.163401	0.327751	-0.947314	H3K9me3	PF00059:Lectin C-type domain,PF00431:CUB domain,
AGAP005526	AGAP005526-PA(AgaP_AGAP005526)		0.111185	-0.0273854	0.0696663	0.337747	-1.35334	H3K9me3	PF00008:EGF-like domain,PF00431:CUB domain,PF07645:Calcium-binding EGF domain,PF12661:Human growth factor-like EGF,			GO:0005488~binding,GO:0005509~calcium ion binding,GO:0043167~ion binding,GO:0043169~cation binding,GO:0046872~metal ion binding,
AGAP000239	AGAP000239-PA(AgaP_AGAP000239)		0.0925959	0.0383214	0.13835	0.377359	-1.29535	H3K9me3	PF01979:Amidohydrolase family,	GO:0000255~allantoin metabolic process,GO:0000256~allantoin catabolic process,GO:0006807~nitrogen compound metabolic process,GO:0008152~metabolic process,GO:0009056~catabolic process,GO:0009987~cellular process,GO:0034641~cellular nitrogen compound metabolic process,GO:0043603~cellular amide metabolic process,GO:0043605~cellular amide catabolic process,GO:0044237~cellular metabolic process,GO:004…		GO:0003824~catalytic activity,GO:0004038~allantoinase activity,GO:0004518~nuclease activity,GO:0004519~endonuclease activity,GO:0004520~endodeoxyribonuclease activity,GO:0004536~deoxyribonuclease activity,GO:0005488~binding,GO:0008270~zinc ion binding,GO:0016787~hydrolase activity,GO:0016788~hydrolase activity, acting on ester bonds,GO:0016810~hydrolase activity, acting on carbon-nitrogen (but no…	aga00230:Purine metabolism,aga01100:Metabolic pathways,
AGAP003251	AGAP003251-PA(CLIPB1)	Yes	-0.185898	-0.408417	-0.0829364	0.0652106	-1.45911	H3K9me3	PF00089:Trypsin,PF12032:Regulatory CLIP domain of proteinases,			GO:0003824~catalytic activity,GO:0004175~endopeptidase activity,GO:0004252~serine-type endopeptidase activity,GO:0008233~peptidase activity,GO:0008236~serine-type peptidase activity,GO:0016787~hydrolase activity,GO:0017171~serine hydrolase activity,GO:0070011~peptidase activity, acting on L-amino acid peptides,
AGAP009658	AGAP009658-PA(AgaP_AGAP009658)		0.105614	-0.1662	0.120071	0.310882	-0.268273	H3K9me3
AGAP011384	AGAP011384-PA(AgaP_AGAP011384)		-0.0199997	0.100475	0.0815029	0.345808	-0.471463	H3K9me3	PF00595:PDZ domain (Also known as DHR or GLGF),
AGAP000904	AGAP000904-PA(AgaP_AGAP000904)		-0.0260099	-0.0207253	0.0405546	0.290896	-0.761087	H3K9me3	PF12510:Smoothelin cytoskeleton protein,
AGAP006826	AGAP006826-PA(AgaP_AGAP006826)		0.0282828	-0.0363155	0.0559113	0.311398	1.96917	H3K9me3	PF01839:FG-GAP repeat,PF08441:Integrin alpha,	GO:0007154~cell communication,GO:0007155~cell adhesion,GO:0007165~signal transduction,GO:0007166~cell surface receptor signaling pathway,GO:0007229~integrin-mediated signaling pathway,GO:0009987~cellular process,GO:0022610~biological adhesion,GO:0023052~signaling,GO:0044699~single-organism process,GO:0044700~single organism signaling,GO:0044763~single-organism cellular process,GO:0050789~regulati…	GO:0005623~cell,GO:0005886~plasma membrane,GO:0005887~integral component of plasma membrane,GO:0008305~integrin complex,GO:0016020~membrane,GO:0016021~integral component of membrane,GO:0031224~intrinsic component of membrane,GO:0031226~intrinsic component of plasma membrane,GO:0032991~macromolecular complex,GO:0043234~protein complex,GO:0043235~receptor complex,GO:0044425~membrane part,GO:0044459…
AGAP000413	AGAP000413-PA(AgaP_AGAP000413)		-0.0354181	0.0104311	0.101312	0.321039	-1.24757	H3K9me3	PF00520:Ion transport protein,PF12796:Ankyrin repeats (3 copies),		GO:0005623~cell,GO:0005886~plasma membrane,GO:0005887~integral component of plasma membrane,GO:0016020~membrane,GO:0016021~integral component of membrane,GO:0031224~intrinsic component of membrane,GO:0031226~intrinsic component of plasma membrane,GO:0044425~membrane part,GO:0044459~plasma membrane part,GO:0044464~cell part,GO:0071944~cell periphery,	GO:0005215~transporter activity,GO:0005216~ion channel activity,GO:0005261~cation channel activity,GO:0005262~calcium channel activity,GO:0008324~cation transmembrane transporter activity,GO:0015075~ion transmembrane transporter activity,GO:0015085~calcium ion transmembrane transporter activity,GO:0015267~channel activity,GO:0022803~passive transmembrane transporter activity,GO:0022838~substrate-…
AGAP000211	AGAP000211-PA(AgaP_AGAP000211)		-0.177248	-0.190245	-0.0608457	0.153101	-1.44918	H3K9me3	PF00151:Lipase,	GO:0006629~lipid metabolic process,GO:0008152~metabolic process,GO:0044238~primary metabolic process,GO:0044699~single-organism process,GO:0044710~single-organism metabolic process,GO:0071704~organic substance metabolic process,	GO:0005576~extracellular region,	GO:0003824~catalytic activity,GO:0004806~triglyceride lipase activity,GO:0016298~lipase activity,GO:0016787~hydrolase activity,GO:0016788~hydrolase activity, acting on ester bonds,GO:0052689~carboxylic ester hydrolase activity,
AGAP002336	AGAP002336-PA(AgaP_AGAP002336)		-0.118567	-0.111241	-0.17092	0.163706	-0.579207	H3K9me3	PF13855:Leucine rich repeat,		GO:0016020~membrane,GO:0016021~integral component of membrane,GO:0031224~intrinsic component of membrane,GO:0044425~membrane part,
AGAP000585	AGAP000585-PA(AgaP_AGAP000585)		0.0557166	-0.044882	0.0992325	0.340535	-0.810177	H3K9me3	PF00651:BTB/POZ domain,	GO:0006139~nucleobase-containing compound metabolic process,GO:0006351~transcription, DNA-templated,GO:0006355~regulation of transcription, DNA-templated,GO:0006357~regulation of transcription from RNA polymerase II promoter,GO:0006725~cellular aromatic compound metabolic process,GO:0006807~nitrogen compound metabolic process,GO:0008152~metabolic process,GO:0009058~biosynthetic process,GO:0009059…	GO:0005622~intracellular,GO:0005623~cell,GO:0005634~nucleus,GO:0043226~organelle,GO:0043227~membrane-bounded organelle,GO:0043229~intracellular organelle,GO:0043231~intracellular membrane-bounded organelle,GO:0044424~intracellular part,GO:0044464~cell part,	GO:0003676~nucleic acid binding,GO:0005488~binding,GO:0043167~ion binding,GO:0043169~cation binding,GO:0046872~metal ion binding,GO:0097159~organic cyclic compound binding,GO:1901363~heterocyclic compound binding,
AGAP000319	AGAP000319-PA(AgaP_AGAP000319)		0.0889864	-0.178154	0.104644	0.310369	-0.793902	H3K9me3	PF00400:WD domain, G-beta repeat,PF13925:con80 domain of Katanin,	GO:0000278~mitotic cell cycle,GO:0000280~nuclear division,GO:0006996~organelle organization,GO:0007017~microtubule-based process,GO:0007049~cell cycle,GO:0007067~mitotic nuclear division,GO:0009987~cellular process,GO:0016043~cellular component organization,GO:0022402~cell cycle process,GO:0044699~single-organism process,GO:0044763~single-organism cellular process,GO:0048285~organelle fission,GO:…	GO:0000922~spindle pole,GO:0005622~intracellular,GO:0005623~cell,GO:0005737~cytoplasm,GO:0005813~centrosome,GO:0005815~microtubule organizing center,GO:0005819~spindle,GO:0005856~cytoskeleton,GO:0005874~microtubule,GO:0005875~microtubule associated complex,GO:0008352~katanin complex,GO:0015630~microtubule cytoskeleton,GO:0032991~macromolecular complex,GO:0043226~organelle,GO:0043228~non-membrane-…
AGAP000635	AGAP000635-PA(AgaP_AGAP000635)		0.0775366	0.0892753	0.238401	0.444092	-0.909192	H3K9me3	PF09324:Domain of unknown function (DUF1981),	GO:0007154~cell communication,GO:0007165~signal transduction,GO:0007264~small GTPase mediated signal transduction,GO:0007265~Ras protein signal transduction,GO:0009966~regulation of signal transduction,GO:0009987~cellular process,GO:0010646~regulation of cell communication,GO:0023051~regulation of signaling,GO:0023052~signaling,GO:0032012~regulation of ARF protein signal transduction,GO:0035556~i…		GO:0005085~guanyl-nucleotide exchange factor activity,GO:0005086~ARF guanyl-nucleotide exchange factor activity,GO:0098772~molecular function regulator,
AGAP011138	AGAP011138-PA(AgaP_AGAP011138)		-0.180439	-0.272289	-0.168205	0.105842	-0.64425	H3K9me3	PF00063:Myosin head (motor domain),PF00595:PDZ domain (Also known as DHR or GLGF),PF00612:IQ calmodulin-binding motif,PF01576:Myosin tail,		GO:0005622~intracellular,GO:0005623~cell,GO:0005856~cytoskeleton,GO:0015629~actin cytoskeleton,GO:0016459~myosin complex,GO:0032991~macromolecular complex,GO:0043226~organelle,GO:0043228~non-membrane-bounded organelle,GO:0043229~intracellular organelle,GO:0043232~intracellular non-membrane-bounded organelle,GO:0043234~protein complex,GO:0044422~organelle part,GO:0044424~intracellular part,GO:0044…	GO:0000166~nucleotide binding,GO:0001882~nucleoside binding,GO:0001883~purine nucleoside binding,GO:0003774~motor activity,GO:0003824~catalytic activity,GO:0005488~binding,GO:0005524~ATP binding,GO:0016462~pyrophosphatase activity,GO:0016787~hydrolase activity,GO:0016817~hydrolase activity, acting on acid anhydrides,GO:0016818~hydrolase activity, acting on acid anhydrides, in phosphorus-containin…
AGAP002625	AGAP002625-PB(CTL9)	Yes	-0.1382	-0.0203717	-0.124082	0.21986	-1.63652	H3K9me3	PF00059:Lectin C-type domain,
AGAP003151	AGAP003151-PA(AgaP_AGAP003151)		-0.00132053	-0.181173	0.0243555	0.265142	-1.28528	H3K9me3	PF02204:Vacuolar sorting protein 9 (VPS9) domain,PF12796:Ankyrin repeats (3 copies),	GO:0000902~cell morphogenesis,GO:0006810~transport,GO:0007034~vacuolar transport,GO:0007275~multicellular organism development,GO:0007399~nervous system development,GO:0009653~anatomical structure morphogenesis,GO:0009987~cellular process,GO:0016043~cellular component organization,GO:0016192~vesicle-mediated transport,GO:0016197~endosomal transport,GO:0016482~cytosolic transport,GO:0022008~neurog…	GO:0005622~intracellular,GO:0005623~cell,GO:0005737~cytoplasm,GO:0005768~endosome,GO:0005769~early endosome,GO:0005770~late endosome,GO:0005773~vacuole,GO:0005829~cytosol,GO:0005886~plasma membrane,GO:0012505~endomembrane system,GO:0016020~membrane,GO:0016023~cytoplasmic, membrane-bounded vesicle,GO:0030133~transport vesicle,GO:0031410~cytoplasmic vesicle,GO:0031982~vesicle,GO:0031988~membrane-bo…	GO:0000149~SNARE binding,GO:0005085~guanyl-nucleotide exchange factor activity,GO:0005488~binding,GO:0005515~protein binding,GO:0017016~Ras GTPase binding,GO:0017137~Rab GTPase binding,GO:0019899~enzyme binding,GO:0031267~small GTPase binding,GO:0051020~GTPase binding,GO:0098772~molecular function regulator,
AGAP012326	AGAP012326-PA(TOLL7)	Yes	-0.0750523	-0.133819	-0.280645	0.154988	-0.887087	H3K9me3	PF01582:TIR domain,PF13855:Leucine rich repeat,	GO:0000902~cell morphogenesis,GO:0000904~cell morphogenesis involved in differentiation,GO:0002376~immune system process,GO:0006928~movement of cell or subcellular component,GO:0006935~chemotaxis,GO:0006950~response to stress,GO:0006952~defense response,GO:0006955~immune response,GO:0007275~multicellular organism development,GO:0007399~nervous system development,GO:0007409~axonogenesis,GO:0007411…	GO:0005623~cell,GO:0005886~plasma membrane,GO:0005887~integral component of plasma membrane,GO:0016020~membrane,GO:0016021~integral component of membrane,GO:0031224~intrinsic component of membrane,GO:0031226~intrinsic component of plasma membrane,GO:0044425~membrane part,GO:0044459~plasma membrane part,GO:0044464~cell part,GO:0071944~cell periphery,	GO:0004871~signal transducer activity,GO:0004872~receptor activity,GO:0005030~neurotrophin receptor activity,GO:0038023~signaling receptor activity,GO:0060089~molecular transducer activity,
AGAP000795	AGAP000795-PC(AgaP_AGAP000795)		0.0235542	-0.0313649	0.0965063	0.349621	-1.10753	H3K9me3	PF07690:Major Facilitator Superfamily,	GO:0006810~transport,GO:0009987~cellular process,GO:0044699~single-organism process,GO:0044763~single-organism cellular process,GO:0044765~single-organism transport,GO:0051179~localization,GO:0051234~establishment of localization,GO:0055085~transmembrane transport,GO:1902578~single-organism localization,	GO:0016020~membrane,GO:0016021~integral component of membrane,GO:0031224~intrinsic component of membrane,GO:0044425~membrane part,	GO:0005215~transporter activity,GO:0005342~organic acid transmembrane transporter activity,GO:0008028~monocarboxylic acid transmembrane transporter activity,GO:0022857~transmembrane transporter activity,GO:0022891~substrate-specific transmembrane transporter activity,GO:0022892~substrate-specific transporter activity,GO:0046943~carboxylic acid transmembrane transporter activity,
AGAP003282	AGAP003282-PB(AgaP_AGAP003282)		0.077964	-0.167942	-0.0731965	0.266039	-0.287796	H3K9me3	PF08123:Histone methylation protein DOT1 ,	GO:0000075~cell cycle checkpoint,GO:0000077~DNA damage checkpoint,GO:0006139~nucleobase-containing compound metabolic process,GO:0006259~DNA metabolic process,GO:0006281~DNA repair,GO:0006325~chromatin organization,GO:0006342~chromatin silencing,GO:0006348~chromatin silencing at telomere,GO:0006351~transcription, DNA-templated,GO:0006355~regulation of transcription, DNA-templated,GO:0006725~cellu…	GO:0000781~chromosome, telomeric region,GO:0005622~intracellular,GO:0005623~cell,GO:0005634~nucleus,GO:0005694~chromosome,GO:0043226~organelle,GO:0043227~membrane-bounded organelle,GO:0043228~non-membrane-bounded organelle,GO:0043229~intracellular organelle,GO:0043231~intracellular membrane-bounded organelle,GO:0043232~intracellular non-membrane-bounded organelle,GO:0044422~organelle part,GO:0044…	GO:0003824~catalytic activity,GO:0008168~methyltransferase activity,GO:0008170~N-methyltransferase activity,GO:0008276~protein methyltransferase activity,GO:0008757~S-adenosylmethionine-dependent methyltransferase activity,GO:0016278~lysine N-methyltransferase activity,GO:0016279~protein-lysine N-methyltransferase activity,GO:0016740~transferase activity,GO:0016741~transferase activity, transferr…	aga00310:Lysine degradation,
AGAP008858	AGAP008858-PA(AgaP_AGAP008858)		-0.183307	-0.268596	-0.110502	0.134376	-0.519655	H3K9me3	PF01398:JAB1/Mov34/MPN/PAD-1 ubiquitin protease,
AGAP002229	AGAP002229-PA(AgaP_AGAP002229)		-0.178579	-0.0264541	0.0493557	0.270033	-0.976675	H3K9me3	PF00001:7 transmembrane receptor (rhodopsin family),	GO:0001963~synaptic transmission, dopaminergic,GO:0003008~system process,GO:0007154~cell communication,GO:0007165~signal transduction,GO:0007186~G-protein coupled receptor signaling pathway,GO:0007187~G-protein coupled receptor signaling pathway, coupled to cyclic nucleotide second messenger,GO:0007188~adenylate cyclase-modulating G-protein coupled receptor signaling pathway,GO:0007189~adenylate …	GO:0016020~membrane,GO:0016021~integral component of membrane,GO:0031224~intrinsic component of membrane,GO:0044425~membrane part,	GO:0001588~dopamine neurotransmitter receptor activity, coupled via Gs,GO:0004871~signal transducer activity,GO:0004872~receptor activity,GO:0004888~transmembrane signaling receptor activity,GO:0004930~G-protein coupled receptor activity,GO:0004952~dopamine neurotransmitter receptor activity,GO:0005488~binding,GO:0030594~neurotransmitter receptor activity,GO:0035240~dopamine binding,GO:0038023~si…
AGAP000123	AGAP000123-PA(CTLSE2)		0.126396	-0.0582113	0.0335722	0.356974	-1.34537	H3K9me3	PF00059:Lectin C-type domain,PF00084:Sushi domain (SCR repeat),		GO:0016020~membrane,GO:0016021~integral component of membrane,GO:0031224~intrinsic component of membrane,GO:0044425~membrane part,
AGAP011529	AGAP011529-PA(AgaP_AGAP011529)		-0.0271154	-0.252084	-0.193479	0.165559	-0.448477	H3K9me3	PF00028:Cadherin domain,	GO:0007155~cell adhesion,GO:0007156~homophilic cell adhesion via plasma membrane adhesion molecules,GO:0022610~biological adhesion,GO:0098609~cell-cell adhesion,GO:0098742~cell-cell adhesion via plasma-membrane adhesion molecules,	GO:0005623~cell,GO:0005886~plasma membrane,GO:0016020~membrane,GO:0044464~cell part,GO:0071944~cell periphery,	GO:0005488~binding,GO:0005509~calcium ion binding,GO:0043167~ion binding,GO:0043169~cation binding,GO:0046872~metal ion binding,
AGAP011369	AGAP011369-PA(AgaP_AGAP011369)		-0.183597	-0.038345	-0.112485	0.220658	-1.21569	H3K9me3	PF00626:Gelsolin repeat,	GO:0006461~protein complex assembly,GO:0006996~organelle organization,GO:0007010~cytoskeleton organization,GO:0007015~actin filament organization,GO:0008064~regulation of actin polymerization or depolymerization,GO:0008154~actin polymerization or depolymerization,GO:0009987~cellular process,GO:0010638~positive regulation of organelle organization,GO:0010639~negative regulation of organelle organi…		GO:0005488~binding,GO:0005509~calcium ion binding,GO:0043167~ion binding,GO:0043169~cation binding,GO:0046872~metal ion binding,
AGAP000907	AGAP000907-PA(AgaP_AGAP000907)		0.0158632	0.0318197	-0.0350492	0.34037	-1.11249	H3K9me3	PF00501:AMP-binding enzyme,PF13193:AMP-binding enzyme C-terminal domain,	GO:0008152~metabolic process,		GO:0003824~catalytic activity,
AGAP007585	AGAP007585-PA(AgaP_AGAP007585)		-0.0131031	-0.142848	0.0447187	0.299492	-0.566801	H3K9me3	PF03493:Calcium-activated BK potassium channel alpha subunit,PF07885:Ion channel,		GO:0005623~cell,GO:0005886~plasma membrane,GO:0005887~integral component of plasma membrane,GO:0008076~voltage-gated potassium channel complex,GO:0016020~membrane,GO:0016021~integral component of membrane,GO:0031224~intrinsic component of membrane,GO:0031226~intrinsic component of plasma membrane,GO:0032991~macromolecular complex,GO:0034702~ion channel complex,GO:0034703~cation channel complex,GO…	GO:0005215~transporter activity,GO:0005216~ion channel activity,GO:0005227~calcium activated cation channel activity,GO:0005244~voltage-gated ion channel activity,GO:0005249~voltage-gated potassium channel activity,GO:0005261~cation channel activity,GO:0005267~potassium channel activity,GO:0008324~cation transmembrane transporter activity,GO:0015075~ion transmembrane transporter activity,GO:00150…
AGAP001035	AGAP001035-PA(AgaP_AGAP001035)		-0.0661133	-0.329851	-0.025097	0.198956	-0.643437	H3K9me3	PF14663:Rapamycin-insensitive companion of mTOR RasGEF_N domain,PF14664:Rapamycin-insensitive companion of mTOR, N-term,PF14666:Rapamycin-insensitive companion of mTOR, middle domain,PF14668:Rapamycin-insensitive companion of mTOR, domain 5,	GO:0006793~phosphorus metabolic process,GO:0006796~phosphate-containing compound metabolic process,GO:0006996~organelle organization,GO:0007010~cytoskeleton organization,GO:0007154~cell communication,GO:0007163~establishment or maintenance of cell polarity,GO:0007165~signal transduction,GO:0008152~metabolic process,GO:0009966~regulation of signal transduction,GO:0009967~positive regulation of sig…	GO:0005622~intracellular,GO:0005623~cell,GO:0031932~TORC2 complex,GO:0032991~macromolecular complex,GO:0038201~TOR complex,GO:0043234~protein complex,GO:0044424~intracellular part,GO:0044464~cell part,	GO:0008047~enzyme activator activity,GO:0030234~enzyme regulator activity,GO:0098772~molecular function regulator,	aga04150:mTOR signaling pathway,
AGAP002041	AGAP002041-PA(AgaP_AGAP002041)		-0.0584734	-0.298983	-0.155534	0.175167	-0.937153	H3K9me3	PF00096:Zinc finger, C2H2 type,PF00249:Myb-like DNA-binding domain,PF01448:ELM2 domain,PF13912:C2H2-type zinc finger,	GO:0006139~nucleobase-containing compound metabolic process,GO:0006351~transcription, DNA-templated,GO:0006355~regulation of transcription, DNA-templated,GO:0006357~regulation of transcription from RNA polymerase II promoter,GO:0006725~cellular aromatic compound metabolic process,GO:0006807~nitrogen compound metabolic process,GO:0008152~metabolic process,GO:0009058~biosynthetic process,GO:0009059…	GO:0000118~histone deacetylase complex,GO:0005622~intracellular,GO:0005623~cell,GO:0005634~nucleus,GO:0005654~nucleoplasm,GO:0005667~transcription factor complex,GO:0031974~membrane-enclosed lumen,GO:0031981~nuclear lumen,GO:0032991~macromolecular complex,GO:0043226~organelle,GO:0043227~membrane-bounded organelle,GO:0043229~intracellular organelle,GO:0043231~intracellular membrane-bounded organel…	GO:0000975~regulatory region DNA binding,GO:0001067~regulatory region nucleic acid binding,GO:0001071~nucleic acid binding transcription factor activity,GO:0003676~nucleic acid binding,GO:0003677~DNA binding,GO:0003700~transcription factor activity, sequence-specific DNA binding,GO:0005488~binding,GO:0005515~protein binding,GO:0008134~transcription factor binding,GO:0043167~ion binding,GO:0043169…
AGAP001433	AGAP001433-PA(CLIPD3)	Yes	-0.0672368	-0.104438	0.0485359	0.305176	-1.20694	H3K9me3	PF00089:Trypsin,			GO:0003824~catalytic activity,GO:0004175~endopeptidase activity,GO:0004252~serine-type endopeptidase activity,GO:0008233~peptidase activity,GO:0008236~serine-type peptidase activity,GO:0016787~hydrolase activity,GO:0017171~serine hydrolase activity,GO:0070011~peptidase activity, acting on L-amino acid peptides,
AGAP000961	AGAP000961-PA(AgaP_AGAP000961)		-0.0758318	-0.274386	-0.219203	0.158201	-0.743765	H3K9me3	PF00536:SAM domain (Sterile alpha motif),
AGAP000198	AGAP000198-PA(AgaP_AGAP000198)		-0.0303537	0.00677196	0.0523035	0.359485	-1.21197	H3K9me3	PF00704:Glycosyl hydrolases family 18,PF01607:Chitin binding Peritrophin-A domain,	GO:0005975~carbohydrate metabolic process,GO:0006022~aminoglycan metabolic process,GO:0006026~aminoglycan catabolic process,GO:0006030~chitin metabolic process,GO:0006032~chitin catabolic process,GO:0006040~amino sugar metabolic process,GO:0006807~nitrogen compound metabolic process,GO:0008152~metabolic process,GO:0009056~catabolic process,GO:0009057~macromolecule catabolic process,GO:0043170~mac…	GO:0005576~extracellular region,	GO:0003824~catalytic activity,GO:0004553~hydrolase activity, hydrolyzing O-glycosyl compounds,GO:0004568~chitinase activity,GO:0005488~binding,GO:0008061~chitin binding,GO:0016787~hydrolase activity,GO:0016798~hydrolase activity, acting on glycosyl bonds,GO:0097367~carbohydrate derivative binding,
AGAP002585	AGAP002585-PA(AgaP_AGAP002585)		0.152435	-0.146023	0.190721	0.41726	-1.16335	H3K9me3			GO:0016020~membrane,GO:0016021~integral component of membrane,GO:0031224~intrinsic component of membrane,GO:0044425~membrane part,
AGAP000232	AGAP000232-PA(AgaP_AGAP000232)		0.133095	0.0190281	0.138589	0.454949	-1.0834	H3K9me3	PF00610:Domain found in Dishevelled, Egl-10, and Pleckstrin (DEP),PF00615:Regulator of G protein signaling domain,PF00631:GGL domain,	GO:0007154~cell communication,GO:0007165~signal transduction,GO:0007186~G-protein coupled receptor signaling pathway,GO:0009987~cellular process,GO:0023052~signaling,GO:0035556~intracellular signal transduction,GO:0044699~single-organism process,GO:0044700~single organism signaling,GO:0044763~single-organism cellular process,GO:0050789~regulation of biological process,GO:0050794~regulation of cel…	GO:0005622~intracellular,GO:0005623~cell,GO:0005737~cytoplasm,GO:0005834~heterotrimeric G-protein complex,GO:0005886~plasma membrane,GO:0009898~cytoplasmic side of plasma membrane,GO:0016020~membrane,GO:0019897~extrinsic component of plasma membrane,GO:0019898~extrinsic component of membrane,GO:0031234~extrinsic component of cytoplasmic side of plasma membrane,GO:0032991~macromolecular complex,GO…	GO:0004871~signal transducer activity,GO:0005096~GTPase activator activity,GO:0008047~enzyme activator activity,GO:0030234~enzyme regulator activity,GO:0030695~GTPase regulator activity,GO:0060589~nucleoside-triphosphatase regulator activity,GO:0098772~molecular function regulator,
AGAP000427	AGAP000427-PA(AgaP_AGAP000427)		0.123178	-0.155607	0.169834	0.407289	-0.603636	H3K9me3	PF00057:Low-density lipoprotein receptor domain class A,PF00058:Low-density lipoprotein receptor repeat class B,PF07645:Calcium-binding EGF domain,		GO:0016020~membrane,GO:0016021~integral component of membrane,GO:0031224~intrinsic component of membrane,GO:0044425~membrane part,	GO:0005488~binding,GO:0005509~calcium ion binding,GO:0043167~ion binding,GO:0043169~cation binding,GO:0046872~metal ion binding,
AGAP003189	AGAP003189-PA(AgaP_AGAP003189)		-0.14095	-0.20732	-0.0642232	0.225491	-1.15316	H3K9me3	PF00651:BTB/POZ domain,	GO:0006139~nucleobase-containing compound metabolic process,GO:0006351~transcription, DNA-templated,GO:0006355~regulation of transcription, DNA-templated,GO:0006357~regulation of transcription from RNA polymerase II promoter,GO:0006725~cellular aromatic compound metabolic process,GO:0006807~nitrogen compound metabolic process,GO:0008152~metabolic process,GO:0009058~biosynthetic process,GO:0009059…	GO:0005622~intracellular,GO:0005623~cell,GO:0005634~nucleus,GO:0043226~organelle,GO:0043227~membrane-bounded organelle,GO:0043229~intracellular organelle,GO:0043231~intracellular membrane-bounded organelle,GO:0044424~intracellular part,GO:0044464~cell part,	GO:0005488~binding,GO:0043167~ion binding,GO:0043169~cation binding,GO:0046872~metal ion binding,
AGAP003669	AGAP003669-PA(AgaP_AGAP003669)		0.0276539	-0.157559	-0.0297677	0.310458	-1.46108	H3K9me3	PF00046:Homeobox domain,	GO:0006139~nucleobase-containing compound metabolic process,GO:0006355~regulation of transcription, DNA-templated,GO:0006725~cellular aromatic compound metabolic process,GO:0006807~nitrogen compound metabolic process,GO:0008152~metabolic process,GO:0009058~biosynthetic process,GO:0009059~macromolecule biosynthetic process,GO:0009889~regulation of biosynthetic process,GO:0009987~cellular process,G…	GO:0005622~intracellular,GO:0005623~cell,GO:0005634~nucleus,GO:0043226~organelle,GO:0043227~membrane-bounded organelle,GO:0043229~intracellular organelle,GO:0043231~intracellular membrane-bounded organelle,GO:0044424~intracellular part,GO:0044464~cell part,	GO:0003676~nucleic acid binding,GO:0003677~DNA binding,GO:0005488~binding,GO:0043565~sequence-specific DNA binding,GO:0097159~organic cyclic compound binding,GO:1901363~heterocyclic compound binding,
AGAP000707	AGAP000707-PA(AgaP_AGAP000707)		0.0489081	-0.248628	-0.0869186	0.281159	-0.829202	H3K9me3	PF00855:PWWP domain,		GO:0005622~intracellular,GO:0005623~cell,GO:0005634~nucleus,GO:0005694~chromosome,GO:0010369~chromocenter,GO:0043226~organelle,GO:0043227~membrane-bounded organelle,GO:0043228~non-membrane-bounded organelle,GO:0043229~intracellular organelle,GO:0043231~intracellular membrane-bounded organelle,GO:0043232~intracellular non-membrane-bounded organelle,GO:0044422~organelle part,GO:0044424~intracellula…	GO:0003682~chromatin binding,GO:0005488~binding,GO:0044877~macromolecular complex binding,
AGAP005280	AGAP005280-PA(AgaP_AGAP005280)		0.188499	-0.0102641	-0.263996	0.350678	-0.990895	H3K9me3
AGAP012961	AGAP012961-PA(AgaP_AGAP012961)		-0.22263	-0.0467329	-0.185891	0.24409	-0.821278	H3K9me3				GO:0003676~nucleic acid binding,GO:0005488~binding,GO:0097159~organic cyclic compound binding,GO:1901363~heterocyclic compound binding,
AGAP009200	AGAP009200-PA(AgaP_AGAP009200)		-0.193947	-0.4356	-0.266749	0.0971199	-0.611718	H3K9me3	PF01391:Collagen triple helix repeat (20 copies),PF01413:C-terminal tandem repeated domain in type 4 procollagen,		GO:0005581~collagen trimer,GO:0032991~macromolecular complex,GO:0043234~protein complex,	GO:0005198~structural molecule activity,GO:0005201~extracellular matrix structural constituent,	aga04512:ECM-receptor interaction,
AGAP000045	AGAP000045-PA(GPROAR1)		-0.0283297	-0.1621	-0.0199756	0.329599	-1.43961	H3K9me3	PF00001:7 transmembrane receptor (rhodopsin family),	GO:0007154~cell communication,GO:0007165~signal transduction,GO:0007186~G-protein coupled receptor signaling pathway,GO:0007187~G-protein coupled receptor signaling pathway, coupled to cyclic nucleotide second messenger,GO:0007267~cell-cell signaling,GO:0007268~chemical synaptic transmission,GO:0009987~cellular process,GO:0023052~signaling,GO:0044699~single-organism process,GO:0044700~single orga…	GO:0005623~cell,GO:0005886~plasma membrane,GO:0005887~integral component of plasma membrane,GO:0016020~membrane,GO:0016021~integral component of membrane,GO:0030425~dendrite,GO:0031224~intrinsic component of membrane,GO:0031226~intrinsic component of plasma membrane,GO:0036477~somatodendritic compartment,GO:0042995~cell projection,GO:0043005~neuron projection,GO:0044425~membrane part,GO:0044459~p…	GO:0004871~signal transducer activity,GO:0004872~receptor activity,GO:0004888~transmembrane signaling receptor activity,GO:0004930~G-protein coupled receptor activity,GO:0004989~octopamine receptor activity,GO:0004993~G-protein coupled serotonin receptor activity,GO:0008227~G-protein coupled amine receptor activity,GO:0030594~neurotransmitter receptor activity,GO:0038023~signaling receptor activi…
AGAP013476	AGAP013476-PA(AgaP_AGAP013476)		0.139125	-0.120191	0.274737	0.498741	-1.59059	H3K9me3
AGAP011728	AGAP011728-PA(AgaP_AGAP011728)		-0.0294293	-0.324646	-0.0381566	0.280431	-1.06174	H3K9me3	PF00651:BTB/POZ domain,	GO:0006464~cellular protein modification process,GO:0006508~proteolysis,GO:0006511~ubiquitin-dependent protein catabolic process,GO:0008152~metabolic process,GO:0009056~catabolic process,GO:0009057~macromolecule catabolic process,GO:0009987~cellular process,GO:0010498~proteasomal protein catabolic process,GO:0016567~protein ubiquitination,GO:0019222~regulation of metabolic process,GO:0019538~prot…	GO:0000151~ubiquitin ligase complex,GO:0000785~chromatin,GO:0000786~nucleosome,GO:0005622~intracellular,GO:0005623~cell,GO:0005634~nucleus,GO:0005694~chromosome,GO:0005737~cytoplasm,GO:0019005~SCF ubiquitin ligase complex,GO:0031461~cullin-RING ubiquitin ligase complex,GO:0032991~macromolecular complex,GO:0032993~protein-DNA complex,GO:0043226~organelle,GO:0043227~membrane-bounded organelle,GO:00…	GO:0003676~nucleic acid binding,GO:0003677~DNA binding,GO:0005488~binding,GO:0005515~protein binding,GO:0019899~enzyme binding,GO:0031625~ubiquitin protein ligase binding,GO:0044389~ubiquitin-like protein ligase binding,GO:0097159~organic cyclic compound binding,GO:1901363~heterocyclic compound binding,
AGAP000074	AGAP000074-PA(AgaP_AGAP000074)		-0.0702921	-0.0423211	0.032165	0.388019	-1.26674	H3K9me3	PF03189:Otopetrin,		GO:0016020~membrane,GO:0016021~integral component of membrane,GO:0031224~intrinsic component of membrane,GO:0044425~membrane part,
AGAP009332	AGAP009332-PA(AgaP_AGAP009332)		0.117867	-0.201592	0.123706	0.429033	-1.06461	H3K9me3
AGAP002288	AGAP002288-PA(AgaP_AGAP002288)		-0.131469	-0.152899	0.0202772	0.328699	-0.412948	H3K9me3	PF00368:Hydroxymethylglutaryl-coenzyme A reductase,PF12349:Sterol-sensing domain of SREBP cleavage-activation,	GO:0006139~nucleobase-containing compound metabolic process,GO:0006163~purine nucleotide metabolic process,GO:0006629~lipid metabolic process,GO:0006694~steroid biosynthetic process,GO:0006720~isoprenoid metabolic process,GO:0006725~cellular aromatic compound metabolic process,GO:0006732~coenzyme metabolic process,GO:0006753~nucleoside phosphate metabolic process,GO:0006793~phosphorus metabolic p…	GO:0005622~intracellular,GO:0005623~cell,GO:0005737~cytoplasm,GO:0005777~peroxisome,GO:0005778~peroxisomal membrane,GO:0005783~endoplasmic reticulum,GO:0005789~endoplasmic reticulum membrane,GO:0012505~endomembrane system,GO:0016020~membrane,GO:0016021~integral component of membrane,GO:0031090~organelle membrane,GO:0031224~intrinsic component of membrane,GO:0031903~microbody membrane,GO:0042175~n…	GO:0000166~nucleotide binding,GO:0003824~catalytic activity,GO:0004420~hydroxymethylglutaryl-CoA reductase (NADPH) activity,GO:0005488~binding,GO:0016491~oxidoreductase activity,GO:0016614~oxidoreductase activity, acting on CH-OH group of donors,GO:0016616~oxidoreductase activity, acting on the CH-OH group of donors, NAD or NADP as acceptor,GO:0036094~small molecule binding,GO:0048037~cofactor bi…	aga00900:Terpenoid backbone biosynthesis,aga01100:Metabolic pathways,aga01130:Biosynthesis of antibiotics,
AGAP004446	AGAP004446-PA(AgaP_AGAP004446)		-0.116993	-0.148574	-0.145987	0.281561	-0.545487	H3K9me3	PF01426:BAH domain,	GO:0006139~nucleobase-containing compound metabolic process,GO:0006323~DNA packaging,GO:0006325~chromatin organization,GO:0006333~chromatin assembly or disassembly,GO:0006338~chromatin remodeling,GO:0006342~chromatin silencing,GO:0006351~transcription, DNA-templated,GO:0006355~regulation of transcription, DNA-templated,GO:0006725~cellular aromatic compound metabolic process,GO:0006807~nitrogen co…	GO:0000785~chromatin,GO:0005622~intracellular,GO:0005623~cell,GO:0005634~nucleus,GO:0005677~chromatin silencing complex,GO:0005694~chromosome,GO:0032991~macromolecular complex,GO:0043226~organelle,GO:0043227~membrane-bounded organelle,GO:0043228~non-membrane-bounded organelle,GO:0043229~intracellular organelle,GO:0043231~intracellular membrane-bounded organelle,GO:0043232~intracellular non-membra…	GO:0000975~regulatory region DNA binding,GO:0000976~transcription regulatory region sequence-specific DNA binding,GO:0001067~regulatory region nucleic acid binding,GO:0003676~nucleic acid binding,GO:0003677~DNA binding,GO:0003682~chromatin binding,GO:0003690~double-stranded DNA binding,GO:0005488~binding,GO:0043565~sequence-specific DNA binding,GO:0044212~transcription regulatory region DNA bindi…
AGAP013270	AGAP013270-PA(AgaP_AGAP013270)		0.25613	0.0584749	0.0788127	0.553668	-1.13172	H3K9me3	PF05335:Protein of unknown function (DUF745),	GO:0032502~developmental process,
AGAP000779	AGAP000779-PA(AgaP_AGAP000779)		-0.141045	-0.310353	-0.0335357	0.262689	-1.04474	H3K9me3	PF00046:Homeobox domain,	GO:0006139~nucleobase-containing compound metabolic process,GO:0006355~regulation of transcription, DNA-templated,GO:0006725~cellular aromatic compound metabolic process,GO:0006807~nitrogen compound metabolic process,GO:0008152~metabolic process,GO:0009058~biosynthetic process,GO:0009059~macromolecule biosynthetic process,GO:0009889~regulation of biosynthetic process,GO:0009987~cellular process,G…	GO:0005622~intracellular,GO:0005623~cell,GO:0005634~nucleus,GO:0043226~organelle,GO:0043227~membrane-bounded organelle,GO:0043229~intracellular organelle,GO:0043231~intracellular membrane-bounded organelle,GO:0044424~intracellular part,GO:0044464~cell part,	GO:0003676~nucleic acid binding,GO:0003677~DNA binding,GO:0005488~binding,GO:0043167~ion binding,GO:0043169~cation binding,GO:0043565~sequence-specific DNA binding,GO:0046872~metal ion binding,GO:0097159~organic cyclic compound binding,GO:1901363~heterocyclic compound binding,
AGAP000461	AGAP000461-PA(AgaP_AGAP000461)		-0.0431806	-0.416051	-0.0627163	0.254071	-0.60069	H3K9me3	PF07974:EGF-like domain,PF15636:GHH signature containing HNH/Endo VII superfamily nuclease toxin,	GO:0000902~cell morphogenesis,GO:0000904~cell morphogenesis involved in differentiation,GO:0006928~movement of cell or subcellular component,GO:0006935~chemotaxis,GO:0007275~multicellular organism development,GO:0007399~nervous system development,GO:0007409~axonogenesis,GO:0007411~axon guidance,GO:0008045~motor neuron axon guidance,GO:0009605~response to external stimulus,GO:0009653~anatomical st…	GO:0005623~cell,GO:0005886~plasma membrane,GO:0005887~integral component of plasma membrane,GO:0016020~membrane,GO:0016021~integral component of membrane,GO:0031224~intrinsic component of membrane,GO:0031226~intrinsic component of plasma membrane,GO:0044425~membrane part,GO:0044459~plasma membrane part,GO:0044464~cell part,GO:0071944~cell periphery,
AGAP001377	AGAP001377-PA(SRPN11)	Yes	-0.0390894	-0.0984449	-0.106606	0.354293	-0.930072	H3K9me3	PF00079:Serpin (serine protease inhibitor),		GO:0005576~extracellular region,GO:0005615~extracellular space,GO:0044421~extracellular region part,	GO:0004857~enzyme inhibitor activity,GO:0004866~endopeptidase inhibitor activity,GO:0004867~serine-type endopeptidase inhibitor activity,GO:0030234~enzyme regulator activity,GO:0030414~peptidase inhibitor activity,GO:0061134~peptidase regulator activity,GO:0061135~endopeptidase regulator activity,GO:0098772~molecular function regulator,
AGAP001989	AGAP001989-PA(AgaP_AGAP001989)		0.139246	-0.192703	-0.150104	0.371661	-1.16084	H3K9me3
AGAP013017	AGAP013017-PA(AgaP_AGAP013017)		-0.188513	-0.120133	-0.010078	0.336626	-0.873323	H3K9me3
AGAP011765	AGAP011765-PA(AgaP_AGAP011765)		0.168283	0.138587	0.326691	0.654521	-0.856063	H3K9me3	PF00014:Kunitz/Bovine pancreatic trypsin inhibitor domain,PF00090:Thrombospondin type 1 domain,PF02014:Reeler domain,PF06468:Spondin_N,			GO:0004857~enzyme inhibitor activity,GO:0004866~endopeptidase inhibitor activity,GO:0004867~serine-type endopeptidase inhibitor activity,GO:0030234~enzyme regulator activity,GO:0030414~peptidase inhibitor activity,GO:0061134~peptidase regulator activity,GO:0061135~endopeptidase regulator activity,GO:0098772~molecular function regulator,
AGAP000046	AGAP000046-PA(AgaP_AGAP000046)		-0.119128	-0.0636685	0.119087	0.422935	-1.47044	H3K9me3	PF00083:Sugar (and other) transporter,		GO:0016020~membrane,GO:0016021~integral component of membrane,GO:0031224~intrinsic component of membrane,GO:0044425~membrane part,	GO:0005215~transporter activity,GO:0022857~transmembrane transporter activity,
AGAP013381	AGAP013381-PA(AgaP_AGAP013381)		-0.0660675	-0.148772	0.0806602	0.407691	-0.998976	H3K9me3
AGAP011571	AGAP011571-PA(AgaP_AGAP011571)		0.0166953	0.0872661	0.200307	0.556793	-0.680488	H3K9me3
AGAP000140	AGAP000140-PA(AgaP_AGAP000140)		-0.301094	0.0256652	-0.0215152	0.366863	-1.18435	H3K9me3			GO:0016020~membrane,GO:0016021~integral component of membrane,GO:0031224~intrinsic component of membrane,GO:0044425~membrane part,
AGAP011544	AGAP011544-PA(AgaP_AGAP011544)		-0.168137	-0.29697	-0.132611	0.269854	-0.767053	H3K9me3	PF00096:Zinc finger, C2H2 type,			GO:0003676~nucleic acid binding,GO:0005488~binding,GO:0043167~ion binding,GO:0043169~cation binding,GO:0046872~metal ion binding,GO:0097159~organic cyclic compound binding,GO:1901363~heterocyclic compound binding,
AGAP000837	AGAP000837-PA(AgaP_AGAP000837)		-0.0877015	-0.1233	0.0790304	0.428217	-0.670228	H3K9me3			GO:0016020~membrane,GO:0016021~integral component of membrane,GO:0031224~intrinsic component of membrane,GO:0044425~membrane part,
AGAP005889	AGAP005889-PA(AgaP_AGAP005889)		0.19656	-0.138031	0.0131641	0.49738	-0.958544	H3K9me3
AGAP000146	AGAP000146-PA(AgaP_AGAP000146)		-0.119857	-0.205629	-0.114124	0.328401	-0.606482	H3K9me3
AGAP011240	AGAP011240-PA(AgaP_AGAP011240)		-0.30563	-0.618311	-0.151725	0.121057	-0.997468	H3K9me3
AGAP009028	AGAP009028-PA(AgaP_AGAP009028)		-0.158422	-0.475853	-0.101057	0.235706	-0.909676	H3K9me3	PF12756:C2H2 type zinc-finger (2 copies),	GO:0001654~eye development,GO:0002009~morphogenesis of an epithelium,GO:0006139~nucleobase-containing compound metabolic process,GO:0006351~transcription, DNA-templated,GO:0006355~regulation of transcription, DNA-templated,GO:0006357~regulation of transcription from RNA polymerase II promoter,GO:0006725~cellular aromatic compound metabolic process,GO:0006807~nitrogen compound metabolic process,GO…	GO:0005622~intracellular,GO:0005623~cell,GO:0005634~nucleus,GO:0043226~organelle,GO:0043227~membrane-bounded organelle,GO:0043229~intracellular organelle,GO:0043231~intracellular membrane-bounded organelle,GO:0044424~intracellular part,GO:0044464~cell part,	GO:0000981~RNA polymerase II transcription factor activity, sequence-specific DNA binding,GO:0000982~transcription factor activity, RNA polymerase II core promoter proximal region sequence-specific binding,GO:0001071~nucleic acid binding transcription factor activity,GO:0001078~transcriptional repressor activity, RNA polymerase II core promoter proximal region sequence-specific binding,GO:0001227…
AGAP005945	AGAP005945-PB(AgaP_AGAP005945)		-0.177604	-0.147531	-0.0211343	0.366471	-2.38371	H3K9me3	PF01048:Phosphorylase superfamily,	GO:0006139~nucleobase-containing compound metabolic process,GO:0006725~cellular aromatic compound metabolic process,GO:0006807~nitrogen compound metabolic process,GO:0008152~metabolic process,GO:0009058~biosynthetic process,GO:0009116~nucleoside metabolic process,GO:0009987~cellular process,GO:0018130~heterocycle biosynthetic process,GO:0019438~aromatic compound biosynthetic process,GO:0034641~ce…	GO:0005622~intracellular,GO:0005623~cell,GO:0005737~cytoplasm,GO:0044424~intracellular part,GO:0044464~cell part,	GO:0003824~catalytic activity,GO:0004731~purine-nucleoside phosphorylase activity,GO:0016740~transferase activity,GO:0016757~transferase activity, transferring glycosyl groups,GO:0016763~transferase activity, transferring pentosyl groups,	aga00230:Purine metabolism,aga00240:Pyrimidine metabolism,aga00760:Nicotinate and nicotinamide metabolism,aga01100:Metabolic pathways,
AGAP011791	AGAP011791-PA(CLIPA1)	Yes	0.169841	-0.0876701	-0.0535854	0.506489	-1.69145	H3K9me3	PF00089:Trypsin,		GO:0005623~cell,GO:0005886~plasma membrane,GO:0016020~membrane,GO:0019897~extrinsic component of plasma membrane,GO:0019898~extrinsic component of membrane,GO:0031224~intrinsic component of membrane,GO:0031225~anchored component of membrane,GO:0031226~intrinsic component of plasma membrane,GO:0044425~membrane part,GO:0044459~plasma membrane part,GO:0044464~cell part,GO:0046658~anchored component …	GO:0003824~catalytic activity,GO:0004175~endopeptidase activity,GO:0004252~serine-type endopeptidase activity,GO:0008233~peptidase activity,GO:0008236~serine-type peptidase activity,GO:0016787~hydrolase activity,GO:0017171~serine hydrolase activity,GO:0070011~peptidase activity, acting on L-amino acid peptides,
AGAP000419	AGAP000419-PA(AgaP_AGAP000419)		0.195625	-0.217907	-0.0569147	0.491172	-1.07175	H3K9me3
AGAP003211	AGAP003211-PA(AgaP_AGAP003211)		-0.121034	-0.140514	0.121723	0.471885	-1.28656	H3K9me3	PF00100:Zona pellucida-like domain,		GO:0016020~membrane,GO:0016021~integral component of membrane,GO:0031224~intrinsic component of membrane,GO:0044425~membrane part,
AGAP008141	AGAP008141-PA(AgaP_AGAP008141)		-0.0903824	-0.264244	-0.0793389	0.381103	-1.59374	H3K9me3	PF00206:Lyase,PF14698:Argininosuccinate lyase C-terminal,	GO:0006082~organic acid metabolic process,GO:0006461~protein complex assembly,GO:0006520~cellular amino acid metabolic process,GO:0006525~arginine metabolic process,GO:0006526~arginine biosynthetic process,GO:0006591~ornithine metabolic process,GO:0006807~nitrogen compound metabolic process,GO:0008152~metabolic process,GO:0008652~cellular amino acid biosynthetic process,GO:0009058~biosynthetic pr…	GO:0005622~intracellular,GO:0005623~cell,GO:0005737~cytoplasm,GO:0005829~cytosol,GO:0044424~intracellular part,GO:0044444~cytoplasmic part,GO:0044464~cell part,	GO:0003824~catalytic activity,GO:0004056~argininosuccinate lyase activity,GO:0016829~lyase activity,GO:0016840~carbon-nitrogen lyase activity,GO:0016842~amidine-lyase activity,	aga00220:Arginine biosynthesis,aga00250:Alanine, aspartate and glutamate metabolism,aga01100:Metabolic pathways,aga01130:Biosynthesis of antibiotics,aga01230:Biosynthesis of amino acids,
AGAP006187	AGAP006187-PA(G12_ANOGA)		-0.103254	-0.205786	-0.737818	0.203122	-0.52439	H3K9me3	PF06757:Insect allergen related repeat, nitrile-specifier detoxification,
AGAP005399	AGAP005399-PA(AgaP_AGAP005399)		-0.152482	-0.16595	-0.0363008	0.44998	-1.2827	H3K9me3
AGAP005770	AGAP005770-PA(AgaP_AGAP005770)		-0.0604417	-0.155551	-0.0965172	0.467839	-1.26547	H3K9me3	PF12070:Protein of unknown function (DUF3550/UPF0682),	GO:0006139~nucleobase-containing compound metabolic process,GO:0006351~transcription, DNA-templated,GO:0006725~cellular aromatic compound metabolic process,GO:0006807~nitrogen compound metabolic process,GO:0008152~metabolic process,GO:0009058~biosynthetic process,GO:0009059~macromolecule biosynthetic process,GO:0009987~cellular process,GO:0010467~gene expression,GO:0016070~RNA metabolic process,G…	GO:0005622~intracellular,GO:0005623~cell,GO:0005634~nucleus,GO:0043226~organelle,GO:0043227~membrane-bounded organelle,GO:0043229~intracellular organelle,GO:0043231~intracellular membrane-bounded organelle,GO:0044424~intracellular part,GO:0044464~cell part,	GO:0000988~transcription factor activity, protein binding,GO:0000989~transcription factor activity, transcription factor binding,GO:0003712~transcription cofactor activity,GO:0003714~transcription corepressor activity,
AGAP000384	AGAP000384-PA(AgaP_AGAP000384)		-0.0478981	-0.391692	-0.140571	0.379382	-0.623772	H3K9me3		GO:0006508~proteolysis,GO:0006511~ubiquitin-dependent protein catabolic process,GO:0008152~metabolic process,GO:0009056~catabolic process,GO:0009057~macromolecule catabolic process,GO:0009987~cellular process,GO:0010498~proteasomal protein catabolic process,GO:0019538~protein metabolic process,GO:0019941~modification-dependent protein catabolic process,GO:0030163~protein catabolic process,GO:0043…	GO:0000151~ubiquitin ligase complex,GO:0005622~intracellular,GO:0005623~cell,GO:0005737~cytoplasm,GO:0032991~macromolecular complex,GO:0043234~protein complex,GO:0044424~intracellular part,GO:0044464~cell part,GO:1902494~catalytic complex,GO:1990234~transferase complex,	GO:0003824~catalytic activity,GO:0004842~ubiquitin-protein transferase activity,GO:0016740~transferase activity,GO:0019787~ubiquitin-like protein transferase activity,GO:0061630~ubiquitin protein ligase activity,GO:0061659~ubiquitin-like protein ligase activity,
AGAP010887	AGAP010887-PA(CPR113)		-0.0183039	-0.04961	-0.0308826	0.540904	-0.864704	H3K9me3	PF00379:Insect cuticle protein,		GO:0005576~extracellular region,GO:0005615~extracellular space,GO:0044421~extracellular region part,	GO:0005198~structural molecule activity,GO:0042302~structural constituent of cuticle,
AGAP005583	AGAP005583-PA(AgaP_AGAP005583)		-0.146405	-0.458722	-0.368156	0.305656	-0.647441	H3K9me3	PF00017:SH2 domain,PF00130:Phorbol esters/diacylglycerol binding domain (C1 domain),PF00620:RhoGAP domain,PF07647:SAM domain (Sterile alpha motif),	GO:0006629~lipid metabolic process,GO:0006644~phospholipid metabolic process,GO:0006650~glycerophospholipid metabolic process,GO:0006793~phosphorus metabolic process,GO:0006796~phosphate-containing compound metabolic process,GO:0007154~cell communication,GO:0007165~signal transduction,GO:0007166~cell surface receptor signaling pathway,GO:0007167~enzyme linked receptor protein signaling pathway,GO…	GO:0005622~intracellular,GO:0005623~cell,GO:0005942~phosphatidylinositol 3-kinase complex,GO:0016020~membrane,GO:0019898~extrinsic component of membrane,GO:0032991~macromolecular complex,GO:0043234~protein complex,GO:0044425~membrane part,GO:0044464~cell part,GO:0061695~transferase complex, transferring phosphorus-containing groups,GO:0098796~membrane protein complex,GO:1902494~catalytic complex,…	GO:0005488~binding,GO:0019207~kinase regulator activity,GO:0030234~enzyme regulator activity,GO:0035014~phosphatidylinositol 3-kinase regulator activity,GO:0043167~ion binding,GO:0043169~cation binding,GO:0046872~metal ion binding,GO:0046935~1-phosphatidylinositol-3-kinase regulator activity,GO:0098772~molecular function regulator,	aga04068:FoxO signaling pathway,aga04070:Phosphatidylinositol signaling system,aga04150:mTOR signaling pathway,aga04630:Jak-STAT signaling pathway,aga04931:Insulin resistance,
AGAP002610	AGAP002610-PA(AgaP_AGAP002610)		0.000720599	-0.26943	0.0859685	0.576867	-1.0215	H3K9me3	PF00096:Zinc finger, C2H2 type,	GO:0006139~nucleobase-containing compound metabolic process,GO:0006351~transcription, DNA-templated,GO:0006355~regulation of transcription, DNA-templated,GO:0006366~transcription from RNA polymerase II promoter,GO:0006725~cellular aromatic compound metabolic process,GO:0006807~nitrogen compound metabolic process,GO:0007154~cell communication,GO:0007165~signal transduction,GO:0007275~multicellular…	GO:0005622~intracellular,GO:0005623~cell,GO:0005634~nucleus,GO:0043226~organelle,GO:0043227~membrane-bounded organelle,GO:0043229~intracellular organelle,GO:0043231~intracellular membrane-bounded organelle,GO:0044424~intracellular part,GO:0044464~cell part,	GO:0000975~regulatory region DNA binding,GO:0001067~regulatory region nucleic acid binding,GO:0001071~nucleic acid binding transcription factor activity,GO:0003676~nucleic acid binding,GO:0003677~DNA binding,GO:0003700~transcription factor activity, sequence-specific DNA binding,GO:0005488~binding,GO:0043167~ion binding,GO:0043169~cation binding,GO:0043565~sequence-specific DNA binding,GO:0044212…
AGAP006460	AGAP006460-PA(AgaP_AGAP006460)		-0.164675	-0.641686	-0.023864	0.395247	-0.377301	H3K9me3	PF05383:La domain,			GO:0000166~nucleotide binding,GO:0005488~binding,GO:0036094~small molecule binding,GO:0097159~organic cyclic compound binding,GO:1901265~nucleoside phosphate binding,GO:1901363~heterocyclic compound binding,
AGAP002632	AGAP002632-PA(AgaP_AGAP002632)		-0.685199	-1.12657	-0.600275	-0.102966	-1.723	H3K9me3
AGAP011902	AGAP011902-PA(AgaP_AGAP011902)		-0.460917	-0.433187	-0.245418	0.347268	-1.20498	H3K9me3	PF00651:BTB/POZ domain,PF05225:helix-turn-helix, Psq domain,	GO:0006139~nucleobase-containing compound metabolic process,GO:0006351~transcription, DNA-templated,GO:0006355~regulation of transcription, DNA-templated,GO:0006357~regulation of transcription from RNA polymerase II promoter,GO:0006725~cellular aromatic compound metabolic process,GO:0006807~nitrogen compound metabolic process,GO:0008152~metabolic process,GO:0009058~biosynthetic process,GO:0009059…	GO:0005622~intracellular,GO:0005623~cell,GO:0005634~nucleus,GO:0043226~organelle,GO:0043227~membrane-bounded organelle,GO:0043229~intracellular organelle,GO:0043231~intracellular membrane-bounded organelle,GO:0044424~intracellular part,GO:0044464~cell part,	GO:0003676~nucleic acid binding,GO:0003677~DNA binding,GO:0005488~binding,GO:0097159~organic cyclic compound binding,GO:1901363~heterocyclic compound binding,
AGAP005693	AGAP005693-PA(AgaP_AGAP005693)		-0.263308	-0.427471	-0.0990918	0.590531	-1.42619	H3K9me3	PF13516:Leucine Rich repeat,PF13855:Leucine rich repeat,
AGAP009146	AGAP009146-PA(AgaP_AGAP009146)		-0.0569058	-0.201441	-0.131654	0.791942	-1.10815	H3K9me3				GO:0005488~binding,GO:0030246~carbohydrate binding,
AGAP007327	AGAP007327-PB(AgaP_AGAP007327)		-0.0805689	-0.0737807	-0.164522	-0.21919	-0.46701	H3K9ac_H3K27ac	PF00178:Ets-domain,	GO:0006139~nucleobase-containing compound metabolic process,GO:0006351~transcription, DNA-templated,GO:0006355~regulation of transcription, DNA-templated,GO:0006357~regulation of transcription from RNA polymerase II promoter,GO:0006725~cellular aromatic compound metabolic process,GO:0006807~nitrogen compound metabolic process,GO:0008152~metabolic process,GO:0009058~biosynthetic process,GO:0009059…	GO:0005622~intracellular,GO:0005623~cell,GO:0005634~nucleus,GO:0043226~organelle,GO:0043227~membrane-bounded organelle,GO:0043229~intracellular organelle,GO:0043231~intracellular membrane-bounded organelle,GO:0044424~intracellular part,GO:0044464~cell part,	GO:0000981~RNA polymerase II transcription factor activity, sequence-specific DNA binding,GO:0001071~nucleic acid binding transcription factor activity,GO:0003676~nucleic acid binding,GO:0003677~DNA binding,GO:0003700~transcription factor activity, sequence-specific DNA binding,GO:0005488~binding,GO:0043565~sequence-specific DNA binding,GO:0097159~organic cyclic compound binding,GO:1901363~hetero…
AGAP003571	AGAP003571-PC(AgaP_AGAP003571)		-0.102988	-0.166919	-0.224037	-0.293368	-1.75283	H3K9ac_H3K27ac	PF00291:Pyridoxal-phosphate dependent enzyme,	GO:0006082~organic acid metabolic process,GO:0006520~cellular amino acid metabolic process,GO:0006563~L-serine metabolic process,GO:0006565~L-serine catabolic process,GO:0006566~threonine metabolic process,GO:0006567~threonine catabolic process,GO:0006807~nitrogen compound metabolic process,GO:0008152~metabolic process,GO:0009056~catabolic process,GO:0009063~cellular amino acid catabolic process,…	GO:0005622~intracellular,GO:0005623~cell,GO:0005737~cytoplasm,GO:0044424~intracellular part,GO:0044464~cell part,	GO:0003824~catalytic activity,GO:0003941~L-serine ammonia-lyase activity,GO:0004794~L-threonine ammonia-lyase activity,GO:0005488~binding,GO:0016829~lyase activity,GO:0016840~carbon-nitrogen lyase activity,GO:0016841~ammonia-lyase activity,GO:0030170~pyridoxal phosphate binding,GO:0043167~ion binding,GO:0043168~anion binding,GO:0048037~cofactor binding,	aga00260:Glycine, serine and threonine metabolism,aga00290:Valine, leucine and isoleucine biosynthesis,aga01100:Metabolic pathways,aga01130:Biosynthesis of antibiotics,aga01200:Carbon metabolism,aga01230:Biosynthesis of amino acids,
AGAP012299	AGAP012299-PA(AgaP_AGAP012299)		-0.0777404	-0.0321045	-0.207944	-0.372958	-0.486316	H3K9ac_H3K27ac	PF00134:Cyclin, N-terminal domain,PF02984:Cyclin, C-terminal domain,		GO:0005622~intracellular,GO:0005623~cell,GO:0005634~nucleus,GO:0043226~organelle,GO:0043227~membrane-bounded organelle,GO:0043229~intracellular organelle,GO:0043231~intracellular membrane-bounded organelle,GO:0044424~intracellular part,GO:0044464~cell part,		aga04068:FoxO signaling pathway,aga04310:Wnt signaling pathway,aga04630:Jak-STAT signaling pathway,
AGAP001358	AGAP001358-PA(AgaP_AGAP001358)		-0.0116905	-0.0795426	-0.146228	-0.282523	-0.486843	H3K9ac_H3K27ac	PF13639:Ring finger domain,	GO:0006139~nucleobase-containing compound metabolic process,GO:0006355~regulation of transcription, DNA-templated,GO:0006508~proteolysis,GO:0006511~ubiquitin-dependent protein catabolic process,GO:0006725~cellular aromatic compound metabolic process,GO:0006807~nitrogen compound metabolic process,GO:0008152~metabolic process,GO:0009056~catabolic process,GO:0009057~macromolecule catabolic process,G…	GO:0005622~intracellular,GO:0005623~cell,GO:0005634~nucleus,GO:0005654~nucleoplasm,GO:0005737~cytoplasm,GO:0031974~membrane-enclosed lumen,GO:0031981~nuclear lumen,GO:0043226~organelle,GO:0043227~membrane-bounded organelle,GO:0043229~intracellular organelle,GO:0043231~intracellular membrane-bounded organelle,GO:0043233~organelle lumen,GO:0044422~organelle part,GO:0044424~intracellular part,GO:004…	GO:0003824~catalytic activity,GO:0004842~ubiquitin-protein transferase activity,GO:0005488~binding,GO:0008270~zinc ion binding,GO:0016740~transferase activity,GO:0019787~ubiquitin-like protein transferase activity,GO:0043167~ion binding,GO:0043169~cation binding,GO:0046872~metal ion binding,GO:0046914~transition metal ion binding,GO:0061630~ubiquitin protein ligase activity,GO:0061659~ubiquitin-l…
AGAP007732	AGAP007732-PA(AgaP_AGAP007732)		-0.10629	-0.047771	-0.339944	-0.429468	0.85413	H3K9ac_H3K27ac	PF07690:Major Facilitator Superfamily,	GO:0006810~transport,GO:0006811~ion transport,GO:0006820~anion transport,GO:0009987~cellular process,GO:0044699~single-organism process,GO:0044763~single-organism cellular process,GO:0044765~single-organism transport,GO:0051179~localization,GO:0051234~establishment of localization,GO:0055085~transmembrane transport,GO:1902578~single-organism localization,	GO:0005623~cell,GO:0005886~plasma membrane,GO:0016020~membrane,GO:0016021~integral component of membrane,GO:0031224~intrinsic component of membrane,GO:0044425~membrane part,GO:0044464~cell part,GO:0071944~cell periphery,	GO:0005215~transporter activity,GO:0022857~transmembrane transporter activity,
AGAP000354	AGAP000354-PB(AgaP_AGAP000354)		0.083764	0.0310812	-0.11588	-0.162286	-0.423824	H3K9ac_H3K27ac	PF13639:Ring finger domain,			GO:0005488~binding,GO:0008270~zinc ion binding,GO:0043167~ion binding,GO:0043169~cation binding,GO:0046872~metal ion binding,GO:0046914~transition metal ion binding,
AGAP013095	AGAP013095-PA(AgaP_AGAP013095)		0.0046991	-0.020741	-0.187605	-0.303339	-0.879309	H3K9ac_H3K27ac
AGAP006652	AGAP006652-PA(AgaP_AGAP006652)		-0.0601404	-0.16436	-0.357182	-0.619561	-0.443092	H3K9ac_H3K27ac	PF00443:Ubiquitin carboxyl-terminal hydrolase,	GO:0006464~cellular protein modification process,GO:0006508~proteolysis,GO:0006511~ubiquitin-dependent protein catabolic process,GO:0006950~response to stress,GO:0006974~cellular response to DNA damage stimulus,GO:0007154~cell communication,GO:0007165~signal transduction,GO:0008152~metabolic process,GO:0009056~catabolic process,GO:0009057~macromolecule catabolic process,GO:0009987~cellular proces…	GO:0005622~intracellular,GO:0005623~cell,GO:0044464~cell part,	GO:0003824~catalytic activity,GO:0004843~thiol-dependent ubiquitin-specific protease activity,GO:0008233~peptidase activity,GO:0008234~cysteine-type peptidase activity,GO:0016787~hydrolase activity,GO:0019783~ubiquitin-like protein-specific protease activity,GO:0036459~thiol-dependent ubiquitinyl hydrolase activity,GO:0070011~peptidase activity, acting on L-amino acid peptides,GO:0101005~ubiquiti…
AGAP003473	AGAP003473-PA(AgaP_AGAP003473)		0.39494	0.237341	0.0913392	-0.122719	-1.9022	H3K9ac_H3K27ac
AGAP009380	AGAP009380-PA(AgaP_AGAP009380)		0.325948	0.0356283	-0.287396	-0.420008	0.845651	H3K9ac_H3K27ac	PF00650:CRAL/TRIO domain,		GO:0005622~intracellular,GO:0005623~cell,GO:0044464~cell part,	GO:0005215~transporter activity,
AGAP013411	AGAP013411-PA(AgaP_AGAP013411)		0.106983	-0.204603	-0.487239	-0.689646	-0.321257	H3K9ac_H3K27ac	PF00505:HMG (high mobility group) box,	GO:0000122~negative regulation of transcription from RNA polymerase II promoter,GO:0006139~nucleobase-containing compound metabolic process,GO:0006351~transcription, DNA-templated,GO:0006355~regulation of transcription, DNA-templated,GO:0006357~regulation of transcription from RNA polymerase II promoter,GO:0006366~transcription from RNA polymerase II promoter,GO:0006725~cellular aromatic compound…	GO:0005622~intracellular,GO:0005623~cell,GO:0005634~nucleus,GO:0043226~organelle,GO:0043227~membrane-bounded organelle,GO:0043229~intracellular organelle,GO:0043231~intracellular membrane-bounded organelle,GO:0044424~intracellular part,GO:0044464~cell part,
AGAP003844	AGAP003844-PA(AgaP_AGAP003844)		0.265424	-0.360879	-0.610185	-1.05793	-0.378503	H3K9ac_H3K27ac	PF00010:Helix-loop-helix DNA-binding domain,PF07527:Hairy Orange,	GO:0006139~nucleobase-containing compound metabolic process,GO:0006351~transcription, DNA-templated,GO:0006355~regulation of transcription, DNA-templated,GO:0006725~cellular aromatic compound metabolic process,GO:0006807~nitrogen compound metabolic process,GO:0008152~metabolic process,GO:0009058~biosynthetic process,GO:0009059~macromolecule biosynthetic process,GO:0009889~regulation of biosynthet…	GO:0005622~intracellular,GO:0005623~cell,GO:0005634~nucleus,GO:0043226~organelle,GO:0043227~membrane-bounded organelle,GO:0043229~intracellular organelle,GO:0043231~intracellular membrane-bounded organelle,GO:0044424~intracellular part,GO:0044464~cell part,	GO:0003676~nucleic acid binding,GO:0003677~DNA binding,GO:0005488~binding,GO:0097159~organic cyclic compound binding,GO:1901363~heterocyclic compound binding,
AGAP008379	AGAP008379-PA(AgaP_AGAP008379)		-0.115546	-0.131758	0.0331902	0.01579	-0.369142	H3K4me3_H3K9me3	PF12624:N-terminal region of Chorein, a TM vesicle-mediated sorter,
AGAP002250	AGAP002250-PB(AgaP_AGAP002250)		-0.0373949	-0.0318688	0.0719322	0.105418	-0.876593	H3K4me3_H3K9me3	PF00069:Protein kinase domain,			GO:0000166~nucleotide binding,GO:0001882~nucleoside binding,GO:0001883~purine nucleoside binding,GO:0003824~catalytic activity,GO:0004672~protein kinase activity,GO:0004674~protein serine/threonine kinase activity,GO:0005488~binding,GO:0005524~ATP binding,GO:0016301~kinase activity,GO:0016740~transferase activity,GO:0016772~transferase activity, transferring phosphorus-containing groups,GO:001677…
AGAP011070	AGAP011070-PA(AgaP_AGAP011070)		-0.0301106	-0.119552	0.0631398	0.0773114	-0.545925	H3K4me3_H3K9me3
AGAP003620	AGAP003620-PA(AgaP_AGAP003620)		0.112277	0.0919567	0.198919	0.253807	-1.25323	H3K4me3_H3K9me3
AGAP001005	AGAP001005-PA(AgaP_AGAP001005)		-0.0880988	-0.184747	0.110209	0.0656682	-1.39304	H3K4me3_H3K9me3		GO:0006022~aminoglycan metabolic process,GO:0006030~chitin metabolic process,GO:0006040~amino sugar metabolic process,GO:0006807~nitrogen compound metabolic process,GO:0008152~metabolic process,GO:0043170~macromolecule metabolic process,GO:0071704~organic substance metabolic process,GO:1901071~glucosamine-containing compound metabolic process,GO:1901135~carbohydrate derivative metabolic process,G…	GO:0005576~extracellular region,	GO:0005488~binding,GO:0008061~chitin binding,GO:0097367~carbohydrate derivative binding,
AGAP007941	AGAP007941-PA(AgaP_AGAP007941)		-0.178447	-0.368958	0.183616	0.031815	0.519453	H3K4me3_H3K9me3	PF00155:Aminotransferase class I and II,	GO:0008152~metabolic process,GO:0009058~biosynthetic process,	GO:0016020~membrane,GO:0016021~integral component of membrane,GO:0031224~intrinsic component of membrane,GO:0044425~membrane part,	GO:0003824~catalytic activity,GO:0005488~binding,GO:0016740~transferase activity,GO:0030170~pyridoxal phosphate binding,GO:0043167~ion binding,GO:0043168~anion binding,GO:0048037~cofactor binding,	aga00600:Sphingolipid metabolism,aga01100:Metabolic pathways,
AGAP011349	AGAP011349-PA(AgaP_AGAP011349)		-0.0871544	-0.102542	0.100939	0.130866	-1.74922	H3K4me3_H3K9me3	PF02931:Neurotransmitter-gated ion-channel ligand binding domain,PF02932:Neurotransmitter-gated ion-channel transmembrane region,	GO:0006810~transport,GO:0006811~ion transport,GO:0006820~anion transport,GO:0006821~chloride transport,GO:0009987~cellular process,GO:0015698~inorganic anion transport,GO:0034220~ion transmembrane transport,GO:0044699~single-organism process,GO:0044763~single-organism cellular process,GO:0044765~single-organism transport,GO:0051179~localization,GO:0051234~establishment of localization,GO:0055085~…	GO:0005623~cell,GO:0005886~plasma membrane,GO:0016020~membrane,GO:0016021~integral component of membrane,GO:0031224~intrinsic component of membrane,GO:0044425~membrane part,GO:0044464~cell part,GO:0071944~cell periphery,	GO:0004872~receptor activity,GO:0005215~transporter activity,GO:0005216~ion channel activity,GO:0005230~extracellular ligand-gated ion channel activity,GO:0015075~ion transmembrane transporter activity,GO:0015267~channel activity,GO:0015276~ligand-gated ion channel activity,GO:0022803~passive transmembrane transporter activity,GO:0022834~ligand-gated channel activity,GO:0022836~gated channel acti…	aga04080:Neuroactive ligand-receptor interaction,
AGAP009303	AGAP009303-PA(AgaP_AGAP009303)		-0.216614	-0.364	0.0602792	0.00350793	-0.547343	H3K4me3_H3K9me3	PF00620:RhoGAP domain,PF07653:Variant SH3 domain,	GO:0007154~cell communication,GO:0007165~signal transduction,GO:0007264~small GTPase mediated signal transduction,GO:0009987~cellular process,GO:0023052~signaling,GO:0035556~intracellular signal transduction,GO:0044699~single-organism process,GO:0044700~single organism signaling,GO:0044763~single-organism cellular process,GO:0050789~regulation of biological process,GO:0050794~regulation of cellul…	GO:0005622~intracellular,GO:0005623~cell,GO:0044464~cell part,	GO:0005096~GTPase activator activity,GO:0008047~enzyme activator activity,GO:0030234~enzyme regulator activity,GO:0030695~GTPase regulator activity,GO:0060589~nucleoside-triphosphatase regulator activity,GO:0098772~molecular function regulator,
AGAP000694	AGAP000694-PA(CECB_ANOGA)	Yes	0.127727	0.0472241	0.302639	0.342683	-0.350756	H3K4me3_H3K9me3	PF00272:Cecropin family,	GO:0002376~immune system process,GO:0006950~response to stress,GO:0006952~defense response,GO:0006955~immune response,GO:0009605~response to external stimulus,GO:0009607~response to biotic stimulus,GO:0009617~response to bacterium,GO:0042742~defense response to bacterium,GO:0043207~response to external biotic stimulus,GO:0045087~innate immune response,GO:0050896~response to stimulus,GO:0051704~mu…	GO:0005576~extracellular region,
AGAP003037	AGAP003037-PA(AgaP_AGAP003037)		-0.0962335	-0.199496	0.152285	0.151716	-1.72348	H3K4me3_H3K9me3			GO:0005576~extracellular region,GO:0005615~extracellular space,GO:0044421~extracellular region part,	GO:0005198~structural molecule activity,GO:0042302~structural constituent of cuticle,
AGAP009033	AGAP009033-PA(HPX2)	Yes	-0.123282	-0.153518	0.255958	0.206057	-0.791481	H3K4me3_H3K9me3	PF03098:Animal haem peroxidase,	GO:0006950~response to stress,GO:0006979~response to oxidative stress,GO:0050896~response to stimulus,		GO:0003824~catalytic activity,GO:0004601~peroxidase activity,GO:0005488~binding,GO:0016209~antioxidant activity,GO:0016491~oxidoreductase activity,GO:0016684~oxidoreductase activity, acting on peroxide as acceptor,GO:0020037~heme binding,GO:0046906~tetrapyrrole binding,GO:0097159~organic cyclic compound binding,GO:1901363~heterocyclic compound binding,
AGAP003453	AGAP003453-PA(AgaP_AGAP003453)		-0.132543	-0.0628271	0.228411	0.234425	-1.05602	H3K4me3_H3K9me3			GO:0016020~membrane,GO:0016021~integral component of membrane,GO:0031224~intrinsic component of membrane,GO:0044425~membrane part,
AGAP003939	AGAP003939-PD(AgaP_AGAP003939)		-0.00917001	-0.0348384	0.217439	0.291658	-2.00119	H3K4me3_H3K9me3	PF00595:PDZ domain (Also known as DHR or GLGF),
AGAP006403	AGAP006403-PA(AgaP_AGAP006403)		-0.146503	-0.0744201	0.0804305	0.194263	-0.580158	H3K4me3_H3K9me3				GO:0005488~binding,GO:0008270~zinc ion binding,GO:0043167~ion binding,GO:0043169~cation binding,GO:0046872~metal ion binding,GO:0046914~transition metal ion binding,
AGAP012296	AGAP012296-PA(AgaP_AGAP012296)		-0.277172	-0.380559	0.144588	0.103804	0.630592	H3K4me3_H3K9me3	PF00067:Cytochrome P450,		GO:0016020~membrane,GO:0016021~integral component of membrane,GO:0031224~intrinsic component of membrane,GO:0044425~membrane part,	GO:0003824~catalytic activity,GO:0004497~monooxygenase activity,GO:0005488~binding,GO:0005506~iron ion binding,GO:0016491~oxidoreductase activity,GO:0016705~oxidoreductase activity, acting on paired donors, with incorporation or reduction of molecular oxygen,GO:0020037~heme binding,GO:0043167~ion binding,GO:0043169~cation binding,GO:0046872~metal ion binding,GO:0046906~tetrapyrrole binding,GO:004…
AGAP002184	AGAP002184-PA(AgaP_AGAP002184)		-0.0576168	-0.10054	0.22967	0.328334	-0.746161	H3K4me3_H3K9me3			GO:0016020~membrane,GO:0016021~integral component of membrane,GO:0031224~intrinsic component of membrane,GO:0044425~membrane part,
AGAP005273	AGAP005273-PA(AgaP_AGAP005273)		-0.199598	-0.233876	0.0712832	0.187966	-0.998111	H3K4me3_H3K9me3	PF13855:Leucine rich repeat,		GO:0016020~membrane,GO:0016021~integral component of membrane,GO:0031224~intrinsic component of membrane,GO:0044425~membrane part,
AGAP000572	AGAP000572-PA(CLIPC10)	Yes	-0.320975	-0.208303	0.060619	0.233539	-0.995382	H3K4me3_H3K9me3	PF00089:Trypsin,			GO:0003824~catalytic activity,GO:0004175~endopeptidase activity,GO:0004252~serine-type endopeptidase activity,GO:0008233~peptidase activity,GO:0008236~serine-type peptidase activity,GO:0016787~hydrolase activity,GO:0017171~serine hydrolase activity,GO:0070011~peptidase activity, acting on L-amino acid peptides,
AGAP005888	AGAP005888-PA(AgaP_AGAP005888)		-0.0525737	-0.00614129	0.32784	0.480043	-1.50678	H3K4me3_H3K9me3
AGAP011317	AGAP011317-PA(AgaP_AGAP011317)		-0.382417	-0.400852	0.147966	0.182392	-1.77902	H3K4me3_H3K9me3
AGAP000278	AGAP000278-PA(OBP9)		-0.113529	-0.118732	0.214102	0.422025	-1.87002	H3K4me3_H3K9me3	PF01395:PBP/GOBP family,			GO:0005488~binding,GO:0005549~odorant binding,
AGAP011655	AGAP011655-PA(AgaP_AGAP011655)		-0.0215546	-0.210197	0.431939	0.525194	-1.08857	H3K4me3_H3K9me3				GO:0003676~nucleic acid binding,GO:0005488~binding,GO:0043167~ion binding,GO:0043169~cation binding,GO:0046872~metal ion binding,GO:0097159~organic cyclic compound binding,GO:1901363~heterocyclic compound binding,
AGAP013382	AGAP013382-PA(AgaP_AGAP013382)		-0.109724	-0.050393	0.268328	0.4996	-1.9112	H3K4me3_H3K9me3	PF00059:Lectin C-type domain,
AGAP000458	AGAP000458-PA(AgaP_AGAP000458)		-0.31443	-0.31695	0.163486	0.391423	-1.12026	H3K4me3_H3K9me3			GO:0016020~membrane,GO:0016021~integral component of membrane,GO:0031090~organelle membrane,GO:0031224~intrinsic component of membrane,GO:0031300~intrinsic component of organelle membrane,GO:0031301~integral component of organelle membrane,GO:0043226~organelle,GO:0043227~membrane-bounded organelle,GO:0044422~organelle part,GO:0044425~membrane part,	GO:0004871~signal transducer activity,
AGAP003848	AGAP003848-PA(AgaP_AGAP003848)		-0.290115	-0.183565	-0.0308549	-0.658716	0.586588	H3K9ac_H3K27ac_H3K4me3
AGAP003849	AGAP003849-PB(AgaP_AGAP003849)		-0.259771	-0.229075	-0.189437	-0.462855	-1.00497	H3K9ac_H3K27ac_H3K4me3	PF07679:Immunoglobulin I-set domain,PF08205:CD80-like C2-set immunoglobulin domain ,PF13895:Immunoglobulin domain,		GO:0016020~membrane,GO:0016021~integral component of membrane,GO:0031224~intrinsic component of membrane,GO:0044425~membrane part,
AGAP013255	AGAP013255-PA(AgaP_AGAP013255)		0.0908568	0.233202	0.454133	-0.585118	0.867196	H3K9ac_H3K27ac_H3K4me3	PF01433:Peptidase family M1,PF11838:ERAP1-like C-terminal domain,	GO:0006508~proteolysis,GO:0006518~peptide metabolic process,GO:0006807~nitrogen compound metabolic process,GO:0008152~metabolic process,GO:0009056~catabolic process,GO:0009987~cellular process,GO:0019538~protein metabolic process,GO:0034641~cellular nitrogen compound metabolic process,GO:0043170~macromolecule metabolic process,GO:0043171~peptide catabolic process,GO:0043603~cellular amide metabol…	GO:0005622~intracellular,GO:0005623~cell,GO:0005737~cytoplasm,GO:0005886~plasma membrane,GO:0016020~membrane,GO:0016021~integral component of membrane,GO:0031224~intrinsic component of membrane,GO:0044424~intracellular part,GO:0044425~membrane part,GO:0044464~cell part,GO:0071944~cell periphery,	GO:0003824~catalytic activity,GO:0004177~aminopeptidase activity,GO:0005488~binding,GO:0008233~peptidase activity,GO:0008235~metalloexopeptidase activity,GO:0008237~metallopeptidase activity,GO:0008238~exopeptidase activity,GO:0008270~zinc ion binding,GO:0016787~hydrolase activity,GO:0033218~amide binding,GO:0042277~peptide binding,GO:0043167~ion binding,GO:0043169~cation binding,GO:0046872~metal…
AGAP004989	AGAP004989-PB(AgaP_AGAP004989)		0.0566983	0.0251034	0.0219586	-0.11455	-0.411854	H3K9ac_H3K27ac_H3K4me3	PF00017:SH2 domain,PF00018:SH3 domain,PF07714:Protein tyrosine kinase,PF08919:F-actin binding,	GO:0002376~immune system process,GO:0006464~cellular protein modification process,GO:0006468~protein phosphorylation,GO:0006793~phosphorus metabolic process,GO:0006796~phosphate-containing compound metabolic process,GO:0006950~response to stress,GO:0006952~defense response,GO:0006955~immune response,GO:0007154~cell communication,GO:0007165~signal transduction,GO:0007166~cell surface receptor sign…	GO:0005622~intracellular,GO:0005623~cell,GO:0005886~plasma membrane,GO:0009898~cytoplasmic side of plasma membrane,GO:0016020~membrane,GO:0019897~extrinsic component of plasma membrane,GO:0019898~extrinsic component of membrane,GO:0031234~extrinsic component of cytoplasmic side of plasma membrane,GO:0044424~intracellular part,GO:0044425~membrane part,GO:0044459~plasma membrane part,GO:0044464~cel…	GO:0000166~nucleotide binding,GO:0001882~nucleoside binding,GO:0001883~purine nucleoside binding,GO:0003824~catalytic activity,GO:0004672~protein kinase activity,GO:0004713~protein tyrosine kinase activity,GO:0004715~non-membrane spanning protein tyrosine kinase activity,GO:0005488~binding,GO:0005524~ATP binding,GO:0016301~kinase activity,GO:0016740~transferase activity,GO:0016772~transferase act…
AGAP003247	AGAP003247-PA(CLIPB19)	Yes	-0.116653	-0.135939	-0.0944219	-0.389896	-1.64322	H3K9ac_H3K27ac_H3K4me3	PF00089:Trypsin,PF12032:Regulatory CLIP domain of proteinases,			GO:0003824~catalytic activity,GO:0004175~endopeptidase activity,GO:0004252~serine-type endopeptidase activity,GO:0008233~peptidase activity,GO:0008236~serine-type peptidase activity,GO:0016787~hydrolase activity,GO:0017171~serine hydrolase activity,GO:0070011~peptidase activity, acting on L-amino acid peptides,
AGAP002246	AGAP002246-PA(AgaP_AGAP002246)		-0.0152936	-0.0492374	0.217807	-0.494283	-0.347859	H3K9ac_H3K27ac_H3K4me3	PF00076:RNA recognition motif. (a.k.a. RRM, RBD, or RNP domain),PF00856:SET domain,PF11764:COMPASS (Complex proteins associated with Set1p) component N,		GO:0005622~intracellular,GO:0005623~cell,GO:0005634~nucleus,GO:0043226~organelle,GO:0043227~membrane-bounded organelle,GO:0043229~intracellular organelle,GO:0043231~intracellular membrane-bounded organelle,GO:0044424~intracellular part,GO:0044464~cell part,	GO:0000166~nucleotide binding,GO:0003676~nucleic acid binding,GO:0003824~catalytic activity,GO:0005488~binding,GO:0008168~methyltransferase activity,GO:0016740~transferase activity,GO:0016741~transferase activity, transferring one-carbon groups,GO:0036094~small molecule binding,GO:0097159~organic cyclic compound binding,GO:1901265~nucleoside phosphate binding,GO:1901363~heterocyclic compound bind…	aga00310:Lysine degradation,
AGAP008288	AGAP008288-PA(AgaP_AGAP008288)		-0.202309	-0.240228	-0.243091	-0.422516	-0.28662	H3K9ac_H3K27ac_H3K4me3	PF04821:Timeless protein,				aga04711:Circadian rhythm - fly,
AGAP012372	AGAP012372-PA(AgaP_AGAP012372)		-0.0874308	-0.155029	-0.0083995	-0.405554	-0.605305	H3K9ac_H3K27ac_H3K4me3	PF00057:Low-density lipoprotein receptor domain class A,PF00058:Low-density lipoprotein receptor repeat class B,PF07645:Calcium-binding EGF domain,		GO:0016020~membrane,GO:0016021~integral component of membrane,GO:0031224~intrinsic component of membrane,GO:0044425~membrane part,	GO:0005488~binding,GO:0005509~calcium ion binding,GO:0043167~ion binding,GO:0043169~cation binding,GO:0046872~metal ion binding,
AGAP003142	AGAP003142-PA(AgaP_AGAP003142)		-0.112333	-0.204534	0.0726484	-0.54083	0.755351	H3K9ac_H3K27ac_H3K4me3	PF07992:Pyridine nucleotide-disulphide oxidoreductase,			GO:0003824~catalytic activity,GO:0016491~oxidoreductase activity,	aga00920:Sulfur metabolism,
AGAP010491	AGAP010491-PA(AgaP_AGAP010491)		-0.0857333	-0.0783569	0.165667	-0.750586	0.616498	H3K9ac_H3K27ac_H3K4me3	PF05127:Helicase,PF08351:Domain of unknown function (DUF1726),PF13718:GNAT acetyltransferase 2,PF13725:Possible tRNA binding domain,	GO:0000154~rRNA modification,GO:0006139~nucleobase-containing compound metabolic process,GO:0006364~rRNA processing,GO:0006396~RNA processing,GO:0006399~tRNA metabolic process,GO:0006400~tRNA modification,GO:0006725~cellular aromatic compound metabolic process,GO:0006807~nitrogen compound metabolic process,GO:0008033~tRNA processing,GO:0008152~metabolic process,GO:0009451~RNA modification,GO:0009…	GO:0005622~intracellular,GO:0005623~cell,GO:0005634~nucleus,GO:0005730~nucleolus,GO:0031974~membrane-enclosed lumen,GO:0031981~nuclear lumen,GO:0043226~organelle,GO:0043227~membrane-bounded organelle,GO:0043228~non-membrane-bounded organelle,GO:0043229~intracellular organelle,GO:0043231~intracellular membrane-bounded organelle,GO:0043232~intracellular non-membrane-bounded organelle,GO:0043233~org…	GO:0000166~nucleotide binding,GO:0001882~nucleoside binding,GO:0001883~purine nucleoside binding,GO:0003824~catalytic activity,GO:0005488~binding,GO:0005524~ATP binding,GO:0008080~N-acetyltransferase activity,GO:0016407~acetyltransferase activity,GO:0016410~N-acyltransferase activity,GO:0016740~transferase activity,GO:0016746~transferase activity, transferring acyl groups,GO:0016747~transferase a…	aga03008:Ribosome biogenesis in eukaryotes,
AGAP001731	AGAP001731-PA(AgaP_AGAP001731)		-0.112304	-0.267531	0.00937087	-0.514071	-0.899895	H3K9ac_H3K27ac_H3K4me3	PF02207:Putative zinc finger in N-recognin (UBR box),PF05048:Periplasmic copper-binding protein (NosD),PF12937:F-box-like,	GO:0006464~cellular protein modification process,GO:0008152~metabolic process,GO:0009987~cellular process,GO:0016567~protein ubiquitination,GO:0019538~protein metabolic process,GO:0032446~protein modification by small protein conjugation,GO:0036211~protein modification process,GO:0043170~macromolecule metabolic process,GO:0043412~macromolecule modification,GO:0044237~cellular metabolic process,GO…	GO:0000151~ubiquitin ligase complex,GO:0005622~intracellular,GO:0005623~cell,GO:0032991~macromolecular complex,GO:0043234~protein complex,GO:0044424~intracellular part,GO:0044464~cell part,GO:1902494~catalytic complex,GO:1990234~transferase complex,	GO:0005488~binding,GO:0008270~zinc ion binding,GO:0043167~ion binding,GO:0043169~cation binding,GO:0046872~metal ion binding,GO:0046914~transition metal ion binding,
AGAP008293	AGAP008293-PA(TRY7_ANOGA)		-0.209786	-0.259854	-0.118113	-0.708314	0.941384	H3K9ac_H3K27ac_H3K4me3	PF00089:Trypsin,	GO:0007586~digestion,GO:0032501~multicellular organismal process,GO:0044699~single-organism process,GO:0044707~single-multicellular organism process,	GO:0005576~extracellular region,GO:0005622~intracellular,GO:0005623~cell,GO:0005737~cytoplasm,GO:0044424~intracellular part,GO:0044464~cell part,	GO:0003824~catalytic activity,GO:0004175~endopeptidase activity,GO:0004252~serine-type endopeptidase activity,GO:0008233~peptidase activity,GO:0008236~serine-type peptidase activity,GO:0016787~hydrolase activity,GO:0017171~serine hydrolase activity,GO:0070011~peptidase activity, acting on L-amino acid peptides,
AGAP006669	AGAP006669-PA(AgaP_AGAP006669)		-0.0669622	-0.157392	-0.182319	-0.351655	-0.778272	H3K9ac_H3K27ac_H3K4me3	PF01448:ELM2 domain,			GO:0003676~nucleic acid binding,GO:0003677~DNA binding,GO:0005488~binding,GO:0097159~organic cyclic compound binding,GO:1901363~heterocyclic compound binding,	aga04391:Hippo signaling pathway - fly,
AGAP008418	AGAP008418-PA(AgaP_AGAP008418)		-0.00257337	-0.157757	0.209448	-0.589544	-0.589381	H3K9ac_H3K27ac_H3K4me3	PF00566:Rab-GTPase-TBC domain,	GO:0006810~transport,GO:0006886~intracellular protein transport,GO:0006914~autophagy,GO:0006996~organelle organization,GO:0007033~vacuole organization,GO:0008104~protein localization,GO:0009987~cellular process,GO:0010506~regulation of autophagy,GO:0015031~protein transport,GO:0016043~cellular component organization,GO:0016192~vesicle-mediated transport,GO:0016236~macroautophagy,GO:0016241~regula…	GO:0005622~intracellular,GO:0005623~cell,GO:0005737~cytoplasm,GO:0005773~vacuole,GO:0005776~autophagosome,GO:0012505~endomembrane system,GO:0043226~organelle,GO:0043227~membrane-bounded organelle,GO:0043229~intracellular organelle,GO:0043231~intracellular membrane-bounded organelle,GO:0044424~intracellular part,GO:0044444~cytoplasmic part,GO:0044464~cell part,	GO:0005096~GTPase activator activity,GO:0005488~binding,GO:0005515~protein binding,GO:0008047~enzyme activator activity,GO:0017016~Ras GTPase binding,GO:0017137~Rab GTPase binding,GO:0019899~enzyme binding,GO:0030234~enzyme regulator activity,GO:0030695~GTPase regulator activity,GO:0031267~small GTPase binding,GO:0051020~GTPase binding,GO:0060589~nucleoside-triphosphatase regulator activity,GO:00…
AGAP007961	AGAP007961-PA(AgaP_AGAP007961)		-0.149814	-0.33836	0.00878202	-0.682839	-0.466508	H3K9ac_H3K27ac_H3K4me3		GO:0006725~cellular aromatic compound metabolic process,GO:0006766~vitamin metabolic process,GO:0006767~water-soluble vitamin metabolic process,GO:0006807~nitrogen compound metabolic process,GO:0008152~metabolic process,GO:0009235~cobalamin metabolic process,GO:0009987~cellular process,GO:0033013~tetrapyrrole metabolic process,GO:0044237~cellular metabolic process,GO:0044281~small molecule metabo…
AGAP003785	AGAP003785-PA(AgaP_AGAP003785)		-0.092179	-0.283321	-0.0252613	-0.532292	0.547964	H3K9ac_H3K27ac_H3K4me3	PF00732:GMC oxidoreductase,PF05199:GMC oxidoreductase,			GO:0000166~nucleotide binding,GO:0003824~catalytic activity,GO:0005488~binding,GO:0016491~oxidoreductase activity,GO:0016614~oxidoreductase activity, acting on CH-OH group of donors,GO:0036094~small molecule binding,GO:0048037~cofactor binding,GO:0050660~flavin adenine dinucleotide binding,GO:0050662~coenzyme binding,GO:0097159~organic cyclic compound binding,GO:1901265~nucleoside phosphate bindi…
AGAP001133	AGAP001133-PA(AgaP_AGAP001133)		-0.0669839	-0.0980179	0.239844	-0.908211	0.596413	H3K9ac_H3K27ac_H3K4me3	PF09416:RNA helicase (UPF2 interacting domain),	GO:0000184~nuclear-transcribed mRNA catabolic process, nonsense-mediated decay,GO:0000956~nuclear-transcribed mRNA catabolic process,GO:0006139~nucleobase-containing compound metabolic process,GO:0006401~RNA catabolic process,GO:0006402~mRNA catabolic process,GO:0006725~cellular aromatic compound metabolic process,GO:0006807~nitrogen compound metabolic process,GO:0008152~metabolic process,GO:0009…	GO:0005622~intracellular,GO:0005623~cell,GO:0005737~cytoplasm,GO:0044424~intracellular part,GO:0044464~cell part,	GO:0000166~nucleotide binding,GO:0001882~nucleoside binding,GO:0001883~purine nucleoside binding,GO:0003676~nucleic acid binding,GO:0003677~DNA binding,GO:0003824~catalytic activity,GO:0004386~helicase activity,GO:0005488~binding,GO:0005524~ATP binding,GO:0008270~zinc ion binding,GO:0016462~pyrophosphatase activity,GO:0016787~hydrolase activity,GO:0016817~hydrolase activity, acting on acid anhydr…	aga03013:RNA transport,aga03015:mRNA surveillance pathway,
AGAP009466	AGAP009466-PA(AgaP_AGAP009466)		-0.141057	-0.302451	0.0446276	-0.7413	-0.373304	H3K9ac_H3K27ac_H3K4me3			GO:0016020~membrane,GO:0016021~integral component of membrane,GO:0031224~intrinsic component of membrane,GO:0044425~membrane part,
AGAP008801	AGAP008801-PA(AgaP_AGAP008801)		-0.038385	-0.145886	-0.130799	-0.429937	-0.704674	H3K9ac_H3K27ac_H3K4me3	PF04849:HAP1 N-terminal conserved region,PF12448:Kinesin associated protein,
AGAP004494	AGAP004494-PA(AgaP_AGAP004494)		-0.00234164	-0.0409225	-0.08255	-0.483259	-0.414454	H3K9ac_H3K27ac_H3K4me3	PF05225:helix-turn-helix, Psq domain,			GO:0003676~nucleic acid binding,GO:0003677~DNA binding,GO:0005488~binding,GO:0097159~organic cyclic compound binding,GO:1901363~heterocyclic compound binding,
AGAP008214	AGAP008214-PA(AgaP_AGAP008214)		-0.100127	-0.249336	-0.153476	-0.505066	0.720558	H3K9ac_H3K27ac_H3K4me3	PF00067:Cytochrome P450,			GO:0003824~catalytic activity,GO:0004497~monooxygenase activity,GO:0005488~binding,GO:0005506~iron ion binding,GO:0016491~oxidoreductase activity,GO:0016705~oxidoreductase activity, acting on paired donors, with incorporation or reduction of molecular oxygen,GO:0020037~heme binding,GO:0043167~ion binding,GO:0043169~cation binding,GO:0046872~metal ion binding,GO:0046906~tetrapyrrole binding,GO:004…
AGAP004464	AGAP004464-PA(AgaP_AGAP004464)		-0.0375146	-0.212839	0.264224	-0.785213	0.577829	H3K9ac_H3K27ac_H3K4me3	PF05334:Protein of unknown function (DUF719),
AGAP004458	AGAP004458-PC(AgaP_AGAP004458)		-0.25618	-0.448395	-0.134297	-0.82841	0.547645	H3K9ac_H3K27ac_H3K4me3	PF00560:Leucine Rich Repeat,PF13855:Leucine rich repeat,
AGAP007865	AGAP007865-PA(AgaP_AGAP007865)		0.246837	0.163099	0.198318	-0.2693	-0.352934	H3K9ac_H3K27ac_H3K4me3	PF00595:PDZ domain (Also known as DHR or GLGF),PF00625:Guanylate kinase,
AGAP013146	AGAP013146-PA(AgaP_AGAP013146)		-0.0444608	-0.242027	0.107184	-0.652233	0.739867	H3K9ac_H3K27ac_H3K4me3	PF01433:Peptidase family M1,PF11838:ERAP1-like C-terminal domain,	GO:0006508~proteolysis,GO:0006518~peptide metabolic process,GO:0006807~nitrogen compound metabolic process,GO:0008152~metabolic process,GO:0009056~catabolic process,GO:0009987~cellular process,GO:0019538~protein metabolic process,GO:0034641~cellular nitrogen compound metabolic process,GO:0043170~macromolecule metabolic process,GO:0043171~peptide catabolic process,GO:0043603~cellular amide metabol…	GO:0005622~intracellular,GO:0005623~cell,GO:0005737~cytoplasm,GO:0005886~plasma membrane,GO:0016020~membrane,GO:0016021~integral component of membrane,GO:0031224~intrinsic component of membrane,GO:0044424~intracellular part,GO:0044425~membrane part,GO:0044464~cell part,GO:0071944~cell periphery,	GO:0003824~catalytic activity,GO:0004177~aminopeptidase activity,GO:0005488~binding,GO:0008233~peptidase activity,GO:0008235~metalloexopeptidase activity,GO:0008237~metallopeptidase activity,GO:0008238~exopeptidase activity,GO:0008270~zinc ion binding,GO:0016787~hydrolase activity,GO:0033218~amide binding,GO:0042277~peptide binding,GO:0043167~ion binding,GO:0043169~cation binding,GO:0046872~metal…
AGAP010588	AGAP010588-PA(AgaP_AGAP010588)		-0.250963	-0.424057	-0.103588	-0.887489	0.569536	H3K9ac_H3K27ac_H3K4me3	PF00118:TCP-1/cpn60 chaperonin family,	GO:0006457~protein folding,GO:0009987~cellular process,	GO:0005622~intracellular,GO:0005623~cell,GO:0005737~cytoplasm,GO:0044424~intracellular part,GO:0044464~cell part,	GO:0000166~nucleotide binding,GO:0001882~nucleoside binding,GO:0001883~purine nucleoside binding,GO:0005488~binding,GO:0005524~ATP binding,GO:0017076~purine nucleotide binding,GO:0030554~adenyl nucleotide binding,GO:0032549~ribonucleoside binding,GO:0032550~purine ribonucleoside binding,GO:0032553~ribonucleotide binding,GO:0032555~purine ribonucleotide binding,GO:0032559~adenyl ribonucleotide bin…
AGAP007808	AGAP007808-PA(AgaP_AGAP007808)		0.109441	-0.157645	0.311694	-0.492298	-0.701698	H3K9ac_H3K27ac_H3K4me3	PF00076:RNA recognition motif. (a.k.a. RRM, RBD, or RNP domain),PF12938:M domain of GW182,			GO:0000166~nucleotide binding,GO:0003676~nucleic acid binding,GO:0005488~binding,GO:0036094~small molecule binding,GO:0097159~organic cyclic compound binding,GO:1901265~nucleoside phosphate binding,GO:1901363~heterocyclic compound binding,
AGAP001134	AGAP001134-PA(AgaP_AGAP001134)		-0.203918	-0.242633	0.100548	-1.15712	0.668855	H3K9ac_H3K27ac_H3K4me3	PF07147:Mitochondrial 28S ribosomal protein S30 (PDCD9),	GO:0006412~translation,GO:0006518~peptide metabolic process,GO:0006807~nitrogen compound metabolic process,GO:0008152~metabolic process,GO:0009058~biosynthetic process,GO:0009059~macromolecule biosynthetic process,GO:0009987~cellular process,GO:0010467~gene expression,GO:0019538~protein metabolic process,GO:0034641~cellular nitrogen compound metabolic process,GO:0034645~cellular macromolecule bio…	GO:0005622~intracellular,GO:0005623~cell,GO:0005737~cytoplasm,GO:0005739~mitochondrion,GO:0005840~ribosome,GO:0030529~intracellular ribonucleoprotein complex,GO:0032991~macromolecular complex,GO:0043226~organelle,GO:0043227~membrane-bounded organelle,GO:0043228~non-membrane-bounded organelle,GO:0043229~intracellular organelle,GO:0043231~intracellular membrane-bounded organelle,GO:0043232~intracel…	GO:0003735~structural constituent of ribosome,GO:0005198~structural molecule activity,
AGAP001130	AGAP001130-PA(AgaP_AGAP001130)		-0.0293505	-0.211244	-0.0141838	-0.565683	-0.408261	H3K9ac_H3K27ac_H3K4me3	PF03828:Cid1 family poly A polymerase,
AGAP006621	AGAP006621-PA(AgaP_AGAP006621)		0.0717803	-0.180245	0.271869	-0.58788	-0.636983	H3K9ac_H3K27ac_H3K4me3	PF08313:SCA7, zinc-binding domain,
AGAP007911	AGAP007911-PA(AgaP_AGAP007911)		0.113165	-0.0763801	0.127624	-0.431039	0.72765	H3K9ac_H3K27ac_H3K4me3	PF00566:Rab-GTPase-TBC domain,PF12068:Domain of unknown function (DUF3548),	GO:0006810~transport,GO:0006886~intracellular protein transport,GO:0006996~organelle organization,GO:0008104~protein localization,GO:0009987~cellular process,GO:0015031~protein transport,GO:0016043~cellular component organization,GO:0016192~vesicle-mediated transport,GO:0031338~regulation of vesicle fusion,GO:0032879~regulation of localization,GO:0033036~macromolecule localization,GO:0033043~regu…	GO:0005622~intracellular,GO:0005623~cell,GO:0012505~endomembrane system,GO:0044464~cell part,	GO:0005096~GTPase activator activity,GO:0005488~binding,GO:0005515~protein binding,GO:0008047~enzyme activator activity,GO:0017016~Ras GTPase binding,GO:0017137~Rab GTPase binding,GO:0019899~enzyme binding,GO:0030234~enzyme regulator activity,GO:0030695~GTPase regulator activity,GO:0031267~small GTPase binding,GO:0051020~GTPase binding,GO:0060589~nucleoside-triphosphatase regulator activity,GO:00…
AGAP010152	AGAP010152-PA(AgaP_AGAP010152)		-0.032479	-0.123446	0.353416	-1.0469	0.668056	H3K9ac_H3K27ac_H3K4me3	PF00400:WD domain, G-beta repeat,				aga03013:RNA transport,
AGAP001780	AGAP001780-PA(AgaP_AGAP001780)		-0.0011062	-0.219851	0.0244696	-0.538502	-0.440833	H3K9ac_H3K27ac_H3K4me3	PF00632:HECT-domain (ubiquitin-transferase),PF00658:Poly-adenylate binding protein, unique domain,PF11547:E3 ubiquitin ligase EDD,	GO:0006464~cellular protein modification process,GO:0006508~proteolysis,GO:0006511~ubiquitin-dependent protein catabolic process,GO:0008152~metabolic process,GO:0009056~catabolic process,GO:0009057~macromolecule catabolic process,GO:0009987~cellular process,GO:0016567~protein ubiquitination,GO:0019538~protein metabolic process,GO:0019941~modification-dependent protein catabolic process,GO:0030163…	GO:0005622~intracellular,GO:0005623~cell,GO:0005634~nucleus,GO:0005737~cytoplasm,GO:0043226~organelle,GO:0043227~membrane-bounded organelle,GO:0043229~intracellular organelle,GO:0043231~intracellular membrane-bounded organelle,GO:0044424~intracellular part,GO:0044464~cell part,	GO:0003676~nucleic acid binding,GO:0003723~RNA binding,GO:0003824~catalytic activity,GO:0004842~ubiquitin-protein transferase activity,GO:0005488~binding,GO:0008270~zinc ion binding,GO:0016740~transferase activity,GO:0016874~ligase activity,GO:0019787~ubiquitin-like protein transferase activity,GO:0043167~ion binding,GO:0043169~cation binding,GO:0046872~metal ion binding,GO:0046914~transition met…	aga04120:Ubiquitin mediated proteolysis,
AGAP010462	AGAP010462-PA(AgaP_AGAP010462)		-0.135152	-0.391246	-0.00323371	-0.757465	-0.604036	H3K9ac_H3K27ac_H3K4me3	PF00176:SNF2 family N-terminal domain,PF00271:Helicase conserved C-terminal domain,PF00439:Bromodomain,PF07529:HSA,PF07533:BRK domain,PF08880:QLQ,PF14619:Snf2-ATP coupling, chromatin remodelling complex,	GO:0006139~nucleobase-containing compound metabolic process,GO:0006355~regulation of transcription, DNA-templated,GO:0006725~cellular aromatic compound metabolic process,GO:0006807~nitrogen compound metabolic process,GO:0008152~metabolic process,GO:0009058~biosynthetic process,GO:0009059~macromolecule biosynthetic process,GO:0009889~regulation of biosynthetic process,GO:0009987~cellular process,G…	GO:0005622~intracellular,GO:0005623~cell,GO:0005634~nucleus,GO:0043226~organelle,GO:0043227~membrane-bounded organelle,GO:0043229~intracellular organelle,GO:0043231~intracellular membrane-bounded organelle,GO:0044424~intracellular part,GO:0044464~cell part,	GO:0000166~nucleotide binding,GO:0001882~nucleoside binding,GO:0001883~purine nucleoside binding,GO:0003824~catalytic activity,GO:0005488~binding,GO:0005524~ATP binding,GO:0016787~hydrolase activity,GO:0016817~hydrolase activity, acting on acid anhydrides,GO:0017076~purine nucleotide binding,GO:0030554~adenyl nucleotide binding,GO:0032549~ribonucleoside binding,GO:0032550~purine ribonucleoside bi…
AGAP003726	AGAP003726-PA(AgaP_AGAP003726)		-0.153385	-0.309347	-0.228682	-0.675888	-0.275239	H3K9ac_H3K27ac_H3K4me3				GO:0001071~nucleic acid binding transcription factor activity,GO:0003676~nucleic acid binding,GO:0003677~DNA binding,GO:0003700~transcription factor activity, sequence-specific DNA binding,GO:0005488~binding,GO:0043565~sequence-specific DNA binding,GO:0097159~organic cyclic compound binding,GO:1901363~heterocyclic compound binding,
AGAP012958	AGAP012958-PA(AgaP_AGAP012958)		-0.229791	-0.400808	-0.336455	-0.720022	-0.33525	H3K9ac_H3K27ac_H3K4me3	PF11261:Interferon regulatory factor 2-binding protein zinc finger,
AGAP006133	AGAP006133-PA(AgaP_AGAP006133)		-0.0515687	-0.173091	0.0176798	-0.794481	-0.264287	H3K9ac_H3K27ac_H3K4me3	PF00439:Bromodomain,PF00628:PHD-finger,PF02791:DDT domain,PF15612:WSTF, HB1, Itc1p, MBD9 motif 1,PF15613:WSTF, HB1, Itc1p, MBD9 motif 2,			GO:0005488~binding,GO:0008270~zinc ion binding,GO:0043167~ion binding,GO:0043169~cation binding,GO:0046872~metal ion binding,GO:0046914~transition metal ion binding,
AGAP002055	AGAP002055-PA(AgaP_AGAP002055)		-0.155599	-0.364951	0.024489	-0.94135	1.22031	H3K9ac_H3K27ac_H3K4me3	PF01301:Glycosyl hydrolases family 35,	GO:0005975~carbohydrate metabolic process,GO:0008152~metabolic process,GO:0044238~primary metabolic process,GO:0071704~organic substance metabolic process,	GO:0005622~intracellular,GO:0005623~cell,GO:0005737~cytoplasm,GO:0005773~vacuole,GO:0043226~organelle,GO:0043227~membrane-bounded organelle,GO:0043229~intracellular organelle,GO:0043231~intracellular membrane-bounded organelle,GO:0044424~intracellular part,GO:0044444~cytoplasmic part,GO:0044464~cell part,	GO:0003824~catalytic activity,GO:0004553~hydrolase activity, hydrolyzing O-glycosyl compounds,GO:0004565~beta-galactosidase activity,GO:0015925~galactosidase activity,GO:0016787~hydrolase activity,GO:0016798~hydrolase activity, acting on glycosyl bonds,	aga00052:Galactose metabolism,aga00511:Other glycan degradation,aga00531:Glycosaminoglycan degradation,aga00600:Sphingolipid metabolism,aga00604:Glycosphingolipid biosynthesis - ganglio series,aga01100:Metabolic pathways,aga04142:Lysosome,
AGAP006157	AGAP006157-PA(AgaP_AGAP006157)		0.242072	-0.004861	0.421224	-0.510896	0.682585	H3K9ac_H3K27ac_H3K4me3
AGAP010509	AGAP010509-PA(AgaP_AGAP010509)		0.0563303	-0.214459	0.188782	-0.633782	0.559359	H3K9ac_H3K27ac_H3K4me3	PF00083:Sugar (and other) transporter,	GO:0006810~transport,GO:0006811~ion transport,GO:0006812~cation transport,GO:0015695~organic cation transport,GO:0044699~single-organism process,GO:0044765~single-organism transport,GO:0051179~localization,GO:0051234~establishment of localization,GO:0071702~organic substance transport,GO:1902578~single-organism localization,	GO:0005623~cell,GO:0005886~plasma membrane,GO:0005887~integral component of plasma membrane,GO:0016020~membrane,GO:0016021~integral component of membrane,GO:0031224~intrinsic component of membrane,GO:0031226~intrinsic component of plasma membrane,GO:0044425~membrane part,GO:0044459~plasma membrane part,GO:0044464~cell part,GO:0071944~cell periphery,	GO:0005215~transporter activity,GO:0005275~amine transmembrane transporter activity,GO:0008324~cation transmembrane transporter activity,GO:0015075~ion transmembrane transporter activity,GO:0015101~organic cation transmembrane transporter activity,GO:0015199~amino-acid betaine transmembrane transporter activity,GO:0015226~carnitine transmembrane transporter activity,GO:0015651~quaternary ammonium…
AGAP004457	AGAP004457-PA(AgaP_AGAP004457)		-0.235592	-0.406116	-0.0650671	-1.08202	0.555169	H3K9ac_H3K27ac_H3K4me3	PF00083:Sugar (and other) transporter,	GO:0006810~transport,GO:0008643~carbohydrate transport,GO:0008645~hexose transport,GO:0009987~cellular process,GO:0015749~monosaccharide transport,GO:0015758~glucose transport,GO:0034219~carbohydrate transmembrane transport,GO:0035428~hexose transmembrane transport,GO:0044699~single-organism process,GO:0044763~single-organism cellular process,GO:0044765~single-organism transport,GO:0046323~glucos…	GO:0005623~cell,GO:0005886~plasma membrane,GO:0005887~integral component of plasma membrane,GO:0016020~membrane,GO:0016021~integral component of membrane,GO:0031224~intrinsic component of membrane,GO:0031226~intrinsic component of plasma membrane,GO:0044425~membrane part,GO:0044459~plasma membrane part,GO:0044464~cell part,GO:0071944~cell periphery,	GO:0005215~transporter activity,GO:0005351~sugar:proton symporter activity,GO:0005355~glucose transmembrane transporter activity,GO:0005402~cation:sugar symporter activity,GO:0008324~cation transmembrane transporter activity,GO:0015075~ion transmembrane transporter activity,GO:0015144~carbohydrate transmembrane transporter activity,GO:0015145~monosaccharide transmembrane transporter activity,GO:0…
AGAP013393	AGAP013393-PA(AgaP_AGAP013393)		-0.0626744	-0.119874	-0.054037	-0.863996	0.81957	H3K9ac_H3K27ac_H3K4me3	PF01433:Peptidase family M1,PF11838:ERAP1-like C-terminal domain,	GO:0006508~proteolysis,GO:0006518~peptide metabolic process,GO:0006807~nitrogen compound metabolic process,GO:0008152~metabolic process,GO:0009056~catabolic process,GO:0009987~cellular process,GO:0019538~protein metabolic process,GO:0034641~cellular nitrogen compound metabolic process,GO:0043170~macromolecule metabolic process,GO:0043171~peptide catabolic process,GO:0043603~cellular amide metabol…	GO:0005622~intracellular,GO:0005623~cell,GO:0005737~cytoplasm,GO:0005886~plasma membrane,GO:0016020~membrane,GO:0016021~integral component of membrane,GO:0031224~intrinsic component of membrane,GO:0044424~intracellular part,GO:0044425~membrane part,GO:0044464~cell part,GO:0071944~cell periphery,	GO:0003824~catalytic activity,GO:0004177~aminopeptidase activity,GO:0005488~binding,GO:0008233~peptidase activity,GO:0008235~metalloexopeptidase activity,GO:0008237~metallopeptidase activity,GO:0008238~exopeptidase activity,GO:0008270~zinc ion binding,GO:0016787~hydrolase activity,GO:0033218~amide binding,GO:0042277~peptide binding,GO:0043167~ion binding,GO:0043169~cation binding,GO:0046872~metal…
AGAP006959	AGAP006959-PA(AgaP_AGAP006959)		-0.0871838	-0.333758	0.0548518	-0.837101	-0.372585	H3K9ac_H3K27ac_H3K4me3	PF00183:Hsp90 protein,PF02518:Histidine kinase-, DNA gyrase B-, and HSP90-like ATPase,	GO:0006457~protein folding,GO:0006950~response to stress,GO:0009987~cellular process,GO:0050896~response to stimulus,		GO:0000166~nucleotide binding,GO:0001882~nucleoside binding,GO:0001883~purine nucleoside binding,GO:0005488~binding,GO:0005524~ATP binding,GO:0017076~purine nucleotide binding,GO:0030554~adenyl nucleotide binding,GO:0032549~ribonucleoside binding,GO:0032550~purine ribonucleoside binding,GO:0032553~ribonucleotide binding,GO:0032555~purine ribonucleotide binding,GO:0032559~adenyl ribonucleotide bin…	aga04141:Protein processing in endoplasmic reticulum,
AGAP004065	AGAP004065-PA(AgaP_AGAP004065)		0.101783	-0.154904	0.219215	-0.649726	0.628195	H3K9ac_H3K27ac_H3K4me3	PF03088:Strictosidine synthase,	GO:0008152~metabolic process,GO:0009058~biosynthetic process,	GO:0005622~intracellular,GO:0005623~cell,GO:0005737~cytoplasm,GO:0005783~endoplasmic reticulum,GO:0012505~endomembrane system,GO:0016020~membrane,GO:0016021~integral component of membrane,GO:0031224~intrinsic component of membrane,GO:0043226~organelle,GO:0043227~membrane-bounded organelle,GO:0043229~intracellular organelle,GO:0043231~intracellular membrane-bounded organelle,GO:0044424~intracellul…	GO:0003824~catalytic activity,GO:0016787~hydrolase activity,GO:0016788~hydrolase activity, acting on ester bonds,GO:0016829~lyase activity,GO:0016840~carbon-nitrogen lyase activity,GO:0016843~amine-lyase activity,GO:0016844~strictosidine synthase activity,
AGAP009083	AGAP009083-PA(AgaP_AGAP009083)		-0.102467	-0.364521	-0.00621733	-0.842486	-0.496169	H3K9ac_H3K27ac_H3K4me3
AGAP002982	AGAP002982-PA(AgaP_AGAP002982)		-0.0368199	-0.242315	0.358492	-1.15175	-0.474333	H3K9ac_H3K27ac_H3K4me3	PF00515:Tetratricopeptide repeat,PF00638:RanBP1 domain,PF00641:Zn-finger in Ran binding protein and others,	GO:0001678~cellular glucose homeostasis,GO:0005975~carbohydrate metabolic process,GO:0005996~monosaccharide metabolic process,GO:0006006~glucose metabolic process,GO:0006094~gluconeogenesis,GO:0006109~regulation of carbohydrate metabolic process,GO:0006111~regulation of gluconeogenesis,GO:0006464~cellular protein modification process,GO:0006605~protein targeting,GO:0006606~protein import into nuc…	GO:0005622~intracellular,GO:0005623~cell,GO:0005634~nucleus,GO:0005635~nuclear envelope,GO:0005643~nuclear pore,GO:0005737~cytoplasm,GO:0005739~mitochondrion,GO:0005856~cytoskeleton,GO:0005875~microtubule associated complex,GO:0012505~endomembrane system,GO:0015630~microtubule cytoskeleton,GO:0031967~organelle envelope,GO:0031975~envelope,GO:0032991~macromolecular complex,GO:0043226~organelle,GO:…	GO:0005488~binding,GO:0005515~protein binding,GO:0008270~zinc ion binding,GO:0008536~Ran GTPase binding,GO:0017016~Ras GTPase binding,GO:0019899~enzyme binding,GO:0031267~small GTPase binding,GO:0043167~ion binding,GO:0043169~cation binding,GO:0046872~metal ion binding,GO:0046914~transition metal ion binding,GO:0051020~GTPase binding,	aga03013:RNA transport,
AGAP008004	AGAP008004-PA(AgaP_AGAP008004)		-0.204723	-0.433813	-0.0308723	-1.07753	-0.388699	H3K9ac_H3K27ac_H3K4me3	PF10731:Thrombin inhibitor from mosquito,
AGAP007478	AGAP007478-PA(AgaP_AGAP007478)		-0.125265	-0.381863	0.0297332	-0.991255	-0.759423	H3K9ac_H3K27ac_H3K4me3	PF00035:Double-stranded RNA binding motif,
AGAP007115	AGAP007115-PA(AgaP_AGAP007115)		0.0636048	-0.188941	-0.0162759	-0.593332	0.754813	H3K9ac_H3K27ac_H3K4me3	PF07942:N2227-like protein,
AGAP003794	AGAP003794-PB(AgaP_AGAP003794)		-0.0119025	-0.176643	0.0567834	-0.945046	-0.454076	H3K9ac_H3K27ac_H3K4me3	PF00076:RNA recognition motif. (a.k.a. RRM, RBD, or RNP domain),PF08075:NOPS (NUC059) domain,	GO:0000375~RNA splicing, via transesterification reactions,GO:0000377~RNA splicing, via transesterification reactions with bulged adenosine as nucleophile,GO:0000398~mRNA splicing, via spliceosome,GO:0006139~nucleobase-containing compound metabolic process,GO:0006355~regulation of transcription, DNA-templated,GO:0006396~RNA processing,GO:0006397~mRNA processing,GO:0006725~cellular aromatic compou…	GO:0005622~intracellular,GO:0005623~cell,GO:0005634~nucleus,GO:0043226~organelle,GO:0043227~membrane-bounded organelle,GO:0043229~intracellular organelle,GO:0043231~intracellular membrane-bounded organelle,GO:0044424~intracellular part,GO:0044464~cell part,	GO:0000166~nucleotide binding,GO:0000975~regulatory region DNA binding,GO:0000976~transcription regulatory region sequence-specific DNA binding,GO:0001067~regulatory region nucleic acid binding,GO:0003676~nucleic acid binding,GO:0003677~DNA binding,GO:0003690~double-stranded DNA binding,GO:0005488~binding,GO:0036094~small molecule binding,GO:0043565~sequence-specific DNA binding,GO:0044212~transc…
AGAP003695	AGAP003695-PA(AgaP_AGAP003695)		-0.121208	-0.402774	-0.288582	-0.705135	0.696144	H3K9ac_H3K27ac_H3K4me3	PF01433:Peptidase family M1,PF11838:ERAP1-like C-terminal domain,	GO:0006508~proteolysis,GO:0006518~peptide metabolic process,GO:0006807~nitrogen compound metabolic process,GO:0008152~metabolic process,GO:0009056~catabolic process,GO:0009987~cellular process,GO:0019538~protein metabolic process,GO:0034641~cellular nitrogen compound metabolic process,GO:0043170~macromolecule metabolic process,GO:0043171~peptide catabolic process,GO:0043603~cellular amide metabol…	GO:0005622~intracellular,GO:0005623~cell,GO:0005737~cytoplasm,GO:0005886~plasma membrane,GO:0016020~membrane,GO:0044424~intracellular part,GO:0044464~cell part,GO:0071944~cell periphery,	GO:0003824~catalytic activity,GO:0004177~aminopeptidase activity,GO:0005488~binding,GO:0008233~peptidase activity,GO:0008235~metalloexopeptidase activity,GO:0008237~metallopeptidase activity,GO:0008238~exopeptidase activity,GO:0008270~zinc ion binding,GO:0016787~hydrolase activity,GO:0033218~amide binding,GO:0042277~peptide binding,GO:0043167~ion binding,GO:0043169~cation binding,GO:0046872~metal…	aga00480:Glutathione metabolism,aga01100:Metabolic pathways,
AGAP001240	AGAP001240-PA(AgaP_AGAP001240)		-0.0738286	-0.271738	-0.290342	-0.739106	0.605251	H3K9ac_H3K27ac_H3K4me3	PF05577:Serine carboxypeptidase S28,	GO:0006508~proteolysis,GO:0008152~metabolic process,GO:0019538~protein metabolic process,GO:0043170~macromolecule metabolic process,GO:0044238~primary metabolic process,GO:0071704~organic substance metabolic process,		GO:0003824~catalytic activity,GO:0004177~aminopeptidase activity,GO:0004180~carboxypeptidase activity,GO:0004185~serine-type carboxypeptidase activity,GO:0008233~peptidase activity,GO:0008236~serine-type peptidase activity,GO:0008238~exopeptidase activity,GO:0008239~dipeptidyl-peptidase activity,GO:0016787~hydrolase activity,GO:0017171~serine hydrolase activity,GO:0070008~serine-type exopeptidase…
AGAP013538	AGAP013538-PA(AgaP_AGAP013538)		-0.0311424	-0.296736	-0.170473	-0.720957	-0.42009	H3K9ac_H3K27ac_H3K4me3				GO:0005488~binding,GO:0008270~zinc ion binding,GO:0043167~ion binding,GO:0043169~cation binding,GO:0046872~metal ion binding,GO:0046914~transition metal ion binding,
AGAP004362	AGAP004362-PB(AgaP_AGAP004362)		-0.128537	-0.257956	0.0877347	-1.34204	0.542671	H3K9ac_H3K27ac_H3K4me3	PF00208:Glutamate/Leucine/Phenylalanine/Valine dehydrogenase,PF02812:Glu/Leu/Phe/Val dehydrogenase, dimerisation domain,	GO:0006082~organic acid metabolic process,GO:0006520~cellular amino acid metabolic process,GO:0006807~nitrogen compound metabolic process,GO:0008152~metabolic process,GO:0009987~cellular process,GO:0019752~carboxylic acid metabolic process,GO:0043436~oxoacid metabolic process,GO:0044237~cellular metabolic process,GO:0044238~primary metabolic process,GO:0044281~small molecule metabolic process,GO:…		GO:0003824~catalytic activity,GO:0004352~glutamate dehydrogenase (NAD+) activity,GO:0016491~oxidoreductase activity,GO:0016638~oxidoreductase activity, acting on the CH-NH2 group of donors,GO:0016639~oxidoreductase activity, acting on the CH-NH2 group of donors, NAD or NADP as acceptor,	aga00220:Arginine biosynthesis,aga00250:Alanine, aspartate and glutamate metabolism,aga00910:Nitrogen metabolism,aga01100:Metabolic pathways,aga01200:Carbon metabolism,
AGAP002807	AGAP002807-PB(AgaP_AGAP002807)		-0.0492849	-0.198139	-0.253309	-0.828545	-0.254497	H3K9ac_H3K27ac_H3K4me3	PF00439:Bromodomain,
AGAP007960	AGAP007960-PA(AgaP_AGAP007960)		-0.029153	-0.329847	-0.156162	-0.740233	-0.433795	H3K9ac_H3K27ac_H3K4me3	PF10479:Fragile site-associated protein C-terminus,
AGAP002091	AGAP002091-PA(AgaP_AGAP002091)		0.217946	-0.0508764	-0.0192681	-0.41717	-1.07119	H3K9ac_H3K27ac_H3K4me3	PF00586:AIR synthase related protein, N-terminal domain,PF02769:AIR synthase related protein, C-terminal domain,	GO:0006082~organic acid metabolic process,GO:0006139~nucleobase-containing compound metabolic process,GO:0006163~purine nucleotide metabolic process,GO:0006164~purine nucleotide biosynthetic process,GO:0006188~IMP biosynthetic process,GO:0006189~'de novo' IMP biosynthetic process,GO:0006520~cellular amino acid metabolic process,GO:0006541~glutamine metabolic process,GO:0006725~cellular aromatic c…	GO:0005622~intracellular,GO:0005623~cell,GO:0005737~cytoplasm,GO:0044424~intracellular part,GO:0044464~cell part,	GO:0000166~nucleotide binding,GO:0001882~nucleoside binding,GO:0001883~purine nucleoside binding,GO:0003824~catalytic activity,GO:0004642~phosphoribosylformylglycinamidine synthase activity,GO:0005488~binding,GO:0005524~ATP binding,GO:0016874~ligase activity,GO:0016879~ligase activity, forming carbon-nitrogen bonds,GO:0016884~carbon-nitrogen ligase activity, with glutamine as amido-N-donor,GO:001…	aga00230:Purine metabolism,aga01100:Metabolic pathways,aga01130:Biosynthesis of antibiotics,
AGAP007573	AGAP007573-PA(AgaP_AGAP007573)		0.011998	-0.221202	-0.10091	-0.827152	-0.476592	H3K9ac_H3K27ac_H3K4me3	PF00176:SNF2 family N-terminal domain,PF00271:Helicase conserved C-terminal domain,			GO:0000166~nucleotide binding,GO:0001882~nucleoside binding,GO:0001883~purine nucleoside binding,GO:0005488~binding,GO:0005524~ATP binding,GO:0017076~purine nucleotide binding,GO:0030554~adenyl nucleotide binding,GO:0032549~ribonucleoside binding,GO:0032550~purine ribonucleoside binding,GO:0032553~ribonucleotide binding,GO:0032555~purine ribonucleotide binding,GO:0032559~adenyl ribonucleotide bin…
AGAP012009	AGAP012009-PA(AgaP_AGAP012009)		0.0881611	-0.304325	0.121511	-0.748572	-0.507015	H3K9ac_H3K27ac_H3K4me3	PF00176:SNF2 family N-terminal domain,PF00271:Helicase conserved C-terminal domain,PF00385:Chromo (CHRromatin Organisation MOdifier) domain,PF00628:PHD-finger,PF06461:Domain of Unknown Function (DUF1086),PF06465:Domain of Unknown Function (DUF1087),PF08073:CHDNT (NUC034) domain,PF08074:CHDCT2 (NUC038) domain,	GO:0006139~nucleobase-containing compound metabolic process,GO:0006355~regulation of transcription, DNA-templated,GO:0006725~cellular aromatic compound metabolic process,GO:0006807~nitrogen compound metabolic process,GO:0008152~metabolic process,GO:0009058~biosynthetic process,GO:0009059~macromolecule biosynthetic process,GO:0009889~regulation of biosynthetic process,GO:0009987~cellular process,G…	GO:0005622~intracellular,GO:0005623~cell,GO:0005634~nucleus,GO:0043226~organelle,GO:0043227~membrane-bounded organelle,GO:0043229~intracellular organelle,GO:0043231~intracellular membrane-bounded organelle,GO:0044424~intracellular part,GO:0044464~cell part,	GO:0000166~nucleotide binding,GO:0001882~nucleoside binding,GO:0001883~purine nucleoside binding,GO:0003676~nucleic acid binding,GO:0003677~DNA binding,GO:0003824~catalytic activity,GO:0004386~helicase activity,GO:0005488~binding,GO:0005524~ATP binding,GO:0008026~ATP-dependent helicase activity,GO:0008270~zinc ion binding,GO:0016462~pyrophosphatase activity,GO:0016787~hydrolase activity,GO:001681…
AGAP001451	AGAP001451-PC(AgaP_AGAP001451)		0.099446	-0.179314	-0.0349759	-0.79803	-0.639059	H3K9ac_H3K27ac_H3K4me3				GO:0005488~binding,GO:0008270~zinc ion binding,GO:0043167~ion binding,GO:0043169~cation binding,GO:0046872~metal ion binding,GO:0046914~transition metal ion binding,
AGAP002685	AGAP002685-PA(AgaP_AGAP002685)	Yes	-0.268056	-0.495063	-0.150023	-1.48986	0.51361	H3K9ac_H3K27ac_H3K4me3	PF02991:Autophagy protein Atg8 ubiquitin like,	GO:0000045~autophagosome assembly,GO:0000422~mitophagy,GO:0006914~autophagy,GO:0006950~response to stress,GO:0006995~cellular response to nitrogen starvation,GO:0006996~organelle organization,GO:0007005~mitochondrion organization,GO:0007033~vacuole organization,GO:0007154~cell communication,GO:0009267~cellular response to starvation,GO:0009605~response to external stimulus,GO:0009987~cellular pro…	GO:0000421~autophagosome membrane,GO:0005622~intracellular,GO:0005623~cell,GO:0005737~cytoplasm,GO:0005773~vacuole,GO:0005774~vacuolar membrane,GO:0005776~autophagosome,GO:0005829~cytosol,GO:0016020~membrane,GO:0031090~organelle membrane,GO:0043226~organelle,GO:0043227~membrane-bounded organelle,GO:0043229~intracellular organelle,GO:0043231~intracellular membrane-bounded organelle,GO:0044422~orga…		aga04068:FoxO signaling pathway,aga04140:Regulation of autophagy,
AGAP002951	AGAP002951-PA(AgaP_AGAP002951)		-0.110527	-0.466069	0.216961	-1.45544	-0.483467	H3K9ac_H3K27ac_H3K4me3	PF00651:BTB/POZ domain,PF07707:BTB And C-terminal Kelch,
AGAP007643	AGAP007643-PC(AgaP_AGAP007643)		-0.00499899	-0.413966	-0.299171	-0.858298	0.571503	H3K9ac_H3K27ac_H3K4me3	PF00244:14-3-3 protein,				aga04391:Hippo signaling pathway - fly,
AGAP002651	AGAP002651-PA(AgaP_AGAP002651)	Yes	0.152528	-0.233213	-0.0288213	-0.853376	-0.429811	H3K9ac_H3K27ac_H3K4me3	PF00179:Ubiquitin-conjugating enzyme,PF00653:Inhibitor of Apoptosis domain,PF12356:Protein of unknown function (DUF3643) ,	GO:0006915~apoptotic process,GO:0007049~cell cycle,GO:0007154~cell communication,GO:0008219~cell death,GO:0009966~regulation of signal transduction,GO:0009987~cellular process,GO:0010564~regulation of cell cycle process,GO:0010646~regulation of cell communication,GO:0012501~programmed cell death,GO:0022402~cell cycle process,GO:0023051~regulation of signaling,GO:0023052~signaling,GO:0032465~regul…	GO:0005622~intracellular,GO:0005623~cell,GO:0005737~cytoplasm,GO:0044424~intracellular part,GO:0044464~cell part,	GO:0003824~catalytic activity,GO:0004842~ubiquitin-protein transferase activity,GO:0016740~transferase activity,GO:0019787~ubiquitin-like protein transferase activity,	aga04120:Ubiquitin mediated proteolysis,
AGAP001427	AGAP001427-PA(AgaP_AGAP001427)		-0.0810174	-0.374693	-0.302828	-1.1488	-0.659187	H3K9ac_H3K27ac_H3K4me3	PF13516:Leucine Rich repeat,
AGAP007640	AGAP007640-PA(AgaP_AGAP007640)		-0.127519	-0.547861	-0.378402	-1.10288	-0.467896	H3K9ac_H3K27ac_H3K4me3		GO:0006139~nucleobase-containing compound metabolic process,GO:0006351~transcription, DNA-templated,GO:0006355~regulation of transcription, DNA-templated,GO:0006366~transcription from RNA polymerase II promoter,GO:0006725~cellular aromatic compound metabolic process,GO:0006807~nitrogen compound metabolic process,GO:0007154~cell communication,GO:0007165~signal transduction,GO:0007275~multicellular…	GO:0005622~intracellular,GO:0005623~cell,GO:0005634~nucleus,GO:0043226~organelle,GO:0043227~membrane-bounded organelle,GO:0043229~intracellular organelle,GO:0043231~intracellular membrane-bounded organelle,GO:0044424~intracellular part,GO:0044464~cell part,	GO:0000975~regulatory region DNA binding,GO:0001067~regulatory region nucleic acid binding,GO:0001071~nucleic acid binding transcription factor activity,GO:0003676~nucleic acid binding,GO:0003677~DNA binding,GO:0003700~transcription factor activity, sequence-specific DNA binding,GO:0005488~binding,GO:0008270~zinc ion binding,GO:0043167~ion binding,GO:0043169~cation binding,GO:0043565~sequence-spe…
AGAP002323	AGAP002323-PA(AgaP_AGAP002323)		0.143688	-0.180623	-0.24855	-0.795375	-0.539675	H3K9ac_H3K27ac_H3K4me3		GO:0006464~cellular protein modification process,GO:0006508~proteolysis,GO:0006511~ubiquitin-dependent protein catabolic process,GO:0006915~apoptotic process,GO:0007275~multicellular organism development,GO:0008152~metabolic process,GO:0008219~cell death,GO:0009056~catabolic process,GO:0009057~macromolecule catabolic process,GO:0009987~cellular process,GO:0010498~proteasomal protein catabolic pro…	GO:0005622~intracellular,GO:0005623~cell,GO:0005634~nucleus,GO:0005737~cytoplasm,GO:0043226~organelle,GO:0043227~membrane-bounded organelle,GO:0043229~intracellular organelle,GO:0043231~intracellular membrane-bounded organelle,GO:0044424~intracellular part,GO:0044464~cell part,	GO:0003824~catalytic activity,GO:0004842~ubiquitin-protein transferase activity,GO:0005488~binding,GO:0008270~zinc ion binding,GO:0016740~transferase activity,GO:0019787~ubiquitin-like protein transferase activity,GO:0043167~ion binding,GO:0043169~cation binding,GO:0046872~metal ion binding,GO:0046914~transition metal ion binding,GO:0061630~ubiquitin protein ligase activity,GO:0061659~ubiquitin-l…
AGAP008433	AGAP008433-PA(AgaP_AGAP008433)		0.113368	-0.124925	-0.127434	-1.07669	-0.275006	H3K9ac_H3K27ac_H3K4me3	PF00076:RNA recognition motif. (a.k.a. RRM, RBD, or RNP domain),PF15519:linker between RRM2 and RRM3 domains in RBM39 protein,	GO:0006139~nucleobase-containing compound metabolic process,GO:0006396~RNA processing,GO:0006397~mRNA processing,GO:0006725~cellular aromatic compound metabolic process,GO:0006807~nitrogen compound metabolic process,GO:0008152~metabolic process,GO:0009987~cellular process,GO:0010467~gene expression,GO:0016070~RNA metabolic process,GO:0016071~mRNA metabolic process,GO:0034641~cellular nitrogen com…	GO:0005622~intracellular,GO:0005623~cell,GO:0005634~nucleus,GO:0043226~organelle,GO:0043227~membrane-bounded organelle,GO:0043229~intracellular organelle,GO:0043231~intracellular membrane-bounded organelle,GO:0044424~intracellular part,GO:0044464~cell part,	GO:0000166~nucleotide binding,GO:0003676~nucleic acid binding,GO:0003723~RNA binding,GO:0005488~binding,GO:0036094~small molecule binding,GO:0097159~organic cyclic compound binding,GO:1901265~nucleoside phosphate binding,GO:1901363~heterocyclic compound binding,
AGAP005359	AGAP005359-PA(AgaP_AGAP005359)		0.227174	-0.140693	-0.00994092	-0.872089	-0.583801	H3K9ac_H3K27ac_H3K4me3	PF00400:WD domain, G-beta repeat,PF12937:F-box-like,				aga04120:Ubiquitin mediated proteolysis,
AGAP001757	AGAP001757-PA(AgaP_AGAP001757)		0.23923	-0.169077	0.106924	-0.930005	-0.326279	H3K9ac_H3K27ac_H3K4me3	PF00240:Ubiquitin family,PF01428:AN1-like Zinc finger,			GO:0005488~binding,GO:0008270~zinc ion binding,GO:0043167~ion binding,GO:0043169~cation binding,GO:0046872~metal ion binding,GO:0046914~transition metal ion binding,
AGAP009801	AGAP009801-PA(AgaP_AGAP009801)		-0.00573199	-0.338529	-0.220197	-1.24589	-0.392936	H3K9ac_H3K27ac_H3K4me3		GO:0006139~nucleobase-containing compound metabolic process,GO:0006351~transcription, DNA-templated,GO:0006355~regulation of transcription, DNA-templated,GO:0006357~regulation of transcription from RNA polymerase II promoter,GO:0006725~cellular aromatic compound metabolic process,GO:0006807~nitrogen compound metabolic process,GO:0008152~metabolic process,GO:0009058~biosynthetic process,GO:0009059…	GO:0005622~intracellular,GO:0005623~cell,GO:0005634~nucleus,GO:0043226~organelle,GO:0043227~membrane-bounded organelle,GO:0043229~intracellular organelle,GO:0043231~intracellular membrane-bounded organelle,GO:0044424~intracellular part,GO:0044464~cell part,	GO:0001071~nucleic acid binding transcription factor activity,GO:0003700~transcription factor activity, sequence-specific DNA binding,
AGAP002030	AGAP002030-PA(AgaP_AGAP002030)		0.0680027	-0.28174	-0.298893	-1.04731	-0.657045	H3K9ac_H3K27ac_H3K4me3	PF00400:WD domain, G-beta repeat,PF00439:Bromodomain,	GO:0000902~cell morphogenesis,GO:0006139~nucleobase-containing compound metabolic process,GO:0006351~transcription, DNA-templated,GO:0006355~regulation of transcription, DNA-templated,GO:0006357~regulation of transcription from RNA polymerase II promoter,GO:0006725~cellular aromatic compound metabolic process,GO:0006807~nitrogen compound metabolic process,GO:0006996~organelle organization,GO:0007…	GO:0005622~intracellular,GO:0005623~cell,GO:0005634~nucleus,GO:0043226~organelle,GO:0043227~membrane-bounded organelle,GO:0043229~intracellular organelle,GO:0043231~intracellular membrane-bounded organelle,GO:0044424~intracellular part,GO:0044464~cell part,
AGAP003519	AGAP003519-PA(AgaP_AGAP003519)		0.108325	-0.267786	-0.218668	-1.06803	-0.313415	H3K9ac_H3K27ac_H3K4me3	PF00013:KH domain,PF12796:Ankyrin repeats (3 copies),			GO:0003676~nucleic acid binding,GO:0003723~RNA binding,GO:0005488~binding,GO:0097159~organic cyclic compound binding,GO:1901363~heterocyclic compound binding,
AGAP001386	AGAP001386-PA(AgaP_AGAP001386)		0.26424	-0.135288	0.174934	-1.13369	-0.423931	H3K9ac_H3K27ac_H3K4me3	PF00628:PHD-finger,	GO:0006139~nucleobase-containing compound metabolic process,GO:0006355~regulation of transcription, DNA-templated,GO:0006725~cellular aromatic compound metabolic process,GO:0006807~nitrogen compound metabolic process,GO:0008152~metabolic process,GO:0009058~biosynthetic process,GO:0009059~macromolecule biosynthetic process,GO:0009889~regulation of biosynthetic process,GO:0009987~cellular process,G…	GO:0005622~intracellular,GO:0005623~cell,GO:0005634~nucleus,GO:0031010~ISWI-type complex,GO:0031213~RSF complex,GO:0032991~macromolecular complex,GO:0043226~organelle,GO:0043227~membrane-bounded organelle,GO:0043229~intracellular organelle,GO:0043231~intracellular membrane-bounded organelle,GO:0043234~protein complex,GO:0044422~organelle part,GO:0044424~intracellular part,GO:0044428~nuclear part,…	GO:0005488~binding,GO:0008270~zinc ion binding,GO:0043167~ion binding,GO:0043169~cation binding,GO:0046872~metal ion binding,GO:0046914~transition metal ion binding,
AGAP002110	AGAP002110-PA(AgaP_AGAP002110)		-0.147437	-0.470215	-0.0535254	-1.8096	-0.62712	H3K9ac_H3K27ac_H3K4me3	PF00069:Protein kinase domain,	GO:0000724~double-strand break repair via homologous recombination,GO:0000725~recombinational repair,GO:0000727~double-strand break repair via break-induced replication,GO:0000902~cell morphogenesis,GO:0006139~nucleobase-containing compound metabolic process,GO:0006259~DNA metabolic process,GO:0006260~DNA replication,GO:0006261~DNA-dependent DNA replication,GO:0006270~DNA replication initiation,G…	GO:0005622~intracellular,GO:0005623~cell,GO:0005634~nucleus,GO:0005737~cytoplasm,GO:0043226~organelle,GO:0043227~membrane-bounded organelle,GO:0043229~intracellular organelle,GO:0043231~intracellular membrane-bounded organelle,GO:0044424~intracellular part,GO:0044464~cell part,	GO:0000166~nucleotide binding,GO:0001882~nucleoside binding,GO:0001883~purine nucleoside binding,GO:0003824~catalytic activity,GO:0004672~protein kinase activity,GO:0004674~protein serine/threonine kinase activity,GO:0005488~binding,GO:0005524~ATP binding,GO:0016301~kinase activity,GO:0016740~transferase activity,GO:0016772~transferase activity, transferring phosphorus-containing groups,GO:001677…
AGAP002261	AGAP002261-PA(AgaP_AGAP002261)		0.166462	-0.29773	-0.254206	-1.04471	-0.576568	H3K9ac_H3K27ac_H3K4me3	PF00168:C2 domain,PF00169:PH domain,PF00616:GTPase-activator protein for Ras-like GTPase,PF00779:BTK motif,	GO:0007154~cell communication,GO:0007165~signal transduction,GO:0007264~small GTPase mediated signal transduction,GO:0007265~Ras protein signal transduction,GO:0009966~regulation of signal transduction,GO:0009968~negative regulation of signal transduction,GO:0009987~cellular process,GO:0010646~regulation of cell communication,GO:0010648~negative regulation of cell communication,GO:0023051~regulat…	GO:0005622~intracellular,GO:0005623~cell,GO:0005737~cytoplasm,GO:0005886~plasma membrane,GO:0009898~cytoplasmic side of plasma membrane,GO:0016020~membrane,GO:0031224~intrinsic component of membrane,GO:0031226~intrinsic component of plasma membrane,GO:0031235~intrinsic component of the cytoplasmic side of the plasma membrane,GO:0044424~intracellular part,GO:0044425~membrane part,GO:0044459~plasma…	GO:0005096~GTPase activator activity,GO:0008047~enzyme activator activity,GO:0030234~enzyme regulator activity,GO:0030695~GTPase regulator activity,GO:0060589~nucleoside-triphosphatase regulator activity,GO:0098772~molecular function regulator,	aga04013:MAPK signaling pathway - fly,
